# Supplementary material for: The Gluopsins: Opsins without the Retinal Binding Lysine
Source: Cells. 2022 Aug 6;11(15):2441. doi: 10.3390/cells11152441 (PMC9368030; doi:10.3390/cells11152441)
Supplement: Supplementary file 1 [file cells-11-02441-s001.zip]

Archive with 9 entries (9 files):
- Figure S1 OpsinPhylogeny.pdf
- Figure S2 ChromopsinPhylogeny.pdf
- File S1 BaitSequences.fasta
- File S2 RogueBaitSequences.fasta
- File S3 Iter20FinalSequences.fasta
- File S4 Iter20FinalGapReducedAlignment.phy
- File S5 Iter20FinalGapReducedSortedAlignment.fasta
- File S6 Iter20FinalTree.treefile
- Table S1.csv
