# Supplementary material for: The Gluopsins: Opsins without the Retinal Binding Lysine
Source: Cells. 2022 Aug 6;11(15):2441. doi: 10.3390/cells11152441 (PMC9368030; doi:10.3390/cells11152441)
Supplement: Supplementary file 1 [file cells-11-02441-s001.zip › File S1 BaitSequences.fasta]

>tr|A0A059NTD5|A0A059NTD5_TRICY C-like opsin OS=Tripedalia cystophora OX=6141 GN=op15 PE=3 SV=1
MSRVFFSDIIMAENAREDGIYNLIGLVLTLIFILGIFLNGVVIVIFHFLHEETKRCADLL
ILSVSYCNLLHVSTYPLNIVSSFQHHWGYGTALCQMDGFWIHSLSIVSVAHLTALSFERY
LTVTGRMTDRGRKLKLSLVLVCWLYGFFWGAMPLFGWSDYRLEGLLITCSITFSSSDPGD
ISFAIVAFLVDFLLPLALIIGFYIAILFTVRRCNRSTEVENASPSMTVINGALVSDLEHK
AISMVFTMVAAFILGWMPYAIVCFLTMTSENALPPIFATLSAVVAKSSVWFFPIIYGFKH
RTVKTGLGYLVNALRSTNQVSVINSSMRASQAM
>tr|A0A0A7DNF4|A0A0A7DNF4_9BILA Peropsin (Fragment) OS=Brachionus koreanus OX=1199090 PE=2 SV=1
GIAGTLINSIILYRNYLKDSNKYPNSLVSNLCLTNLGIIFFAFPLSGLASFKLEWIWGDE
WCTYYGCVSLLFGFNIMITTMMLVLDIFLRFYFRNYARRLMIAWGWIISIFWSLAPLFGW
SRISYEPTYTSCTVDLMHPDKAYITYIISCFICCYLLPIGLMFFVRIKPNKDYQPVSSDI
GKNYQVCSLIELLFSNKGKKFIYFKKRIVIIILLFIIEWSPYATIYMWPIFLDPNTIPIS
LAAAAPVFAKFSVVFTPLIFWNEN
>tr|A0A0A7DNH9|A0A0A7DNH9_9BILA Melanopsin 3 (Fragment) OS=Brachionus koreanus OX=1199090 PE=2 SV=1
RWIFPKAFCAISAFIMYFIGCTSIYLMVAISFERLHVISQPVNKIGRKITKSFYILVVFI
CMMLGLFWSVMPFGWSYYTFEGVGTSCSVEWNNKALNVISYNLAILVFVFLLPSICLLVN
NLKLISLVSRMLKLITNSKTRKRISFEKNLIIVTSLLICKKLYILMNLDFYFFYCTAFFI
LSWLPYGFVSLYASFWSKVEPLAATLPALFAKSSLFWTSFLYIMVNNQ
>tr|A0A0K0YBE3|A0A0K0YBE3_PLADU Go coupled opsin 1 OS=Platynereis dumerilii OX=6359 PE=2 SV=1
MEFNHTTEDSYNSTFDFITYGTHVEIYKRPDIQPRVYMVIGVYLTIAGIISTVGNSVVIG
VVVKNKELRKQGHNILLLNLAICDLGFTFVGYPLTASSAFAQRWLFGHLGCVIYGFCCTV
LALTDINILMALSIYRYIVICKPHIRHILHRRTVAAAMVTSCWVYSLLWGVAALVGWNRY
TNEAFGTSCSIDWTARGASDLSYTILMIFFCYISHIIVMTFCYYKIKQRSSLMLSRLRNH
HKFSAEDAVLINNIRNEKRLTVMTMVMVGGFILVWSPYAWVAVWKIVVPDGVPDWLTTFP
TMFAKATPMLNPLIYVSTNRKFRREARGMLRRWCCCFSAKVDDIVASAIRNRQASPKEKR
VYFVNMTKEGIYTGKRRVSLPTIETIF
>tr|A0A1J0CN90|A0A1J0CN90_ARGIR Xenopsin OS=Argopecten irradians OX=31199 PE=2 SV=1
MDNNEITTTNLSLQVNACDDCYAIDTDEDYMQKSVLHITAISMLFLAMFGFFFNSLFIYI
LTTHTNLKKKNNLYVITLCISSILIAVLVVPTLGISSLEDRWVFGNIGCSLHGFTMTAFG
LFQIFIVTAMSMEKYVIVVRNNWNSFVSITGTRCSIAACLLLGVAIGSCPILGWNSYKLE
EQKISCSIDWSDKSKMALSYTYSILILGFVAPFSMMVFSYVSIFMEIRGHIFNLRAMLRN
SGKCYANMLKREVKAIKTMLILVCAFLTSWLPYVIISMYAMFNEMTFLNPWLNMLPSLFA
KASVIWNPIIYLFINKSFRNALMDKIPVLRKCHSLLRDSQSRSEPFSNETMPTPLFSKEG
KSQSFDQHHTVRVSNAAQDAITIL
>tr|A0A1S3IIG6|A0A1S3IIG6_LINUN melanopsin-like OS=Lingula unguis OX=7574 GN=LOC106164344 PE=3 SV=1
MTLNNLSGDSFNGTLANSVHLTTTEHIVIAVIMLNLSFLGMVMNVGVILTYILNKELQNS
VNMFIASLSVGDALMSFLAVLVAVNNFAEEWLYGDAGCTFYAFSMTFLGLAAINQMSAVA
ADRYVVVTRPHSVLVEKPAAVTTIVICWLAAGIWAVMPLVGWSSYQPEADGTHCSIHWET
EDENARSYIISLFVLEFFLPIVIICFCYGNIFHKFKFIGTKVHNEKSTAYRRRKRVERRL
AKVICLMIGCFLASWTPYAVFSMWAAFGDVTSIPSLARVVPALLAKLSCVWDPIIYVGGN
AHFRTHFVKYLPRMLTRKCIEEGEDQRRSDKSRSSLPVEERKQCELKEIIKENGTQDLSG
EDE
>tr|A9NJI7|A9NJI7_DANRE Encephalopsin OS=Danio rerio OX=7955 GN=opn3 PE=2 SV=1
MNSFNETPTEAHLENYNYIFADETYKLLTFTIGSIGVLGFCNNIIVIILYSRYKRLRTPT
NLLIVNISVSDLLVSLTGVNFTFVSCVKRRWVFNSATCVWDGFSNSLFGIVSIMTLSGLA
YERYIRVVHAKVVDFPWAWRAITHIWLYSLAWTGAPLLGWNRYTLEVHQLGCSLDWASKD
PNDASFILFFLLGCFFVPVGVMVYCYGNILYTVKMLRSIQDLQTVQTIKILRYEKKVAVM
FLMMISCFLVCWTPYAVVSMLEAFGKKSVVSPTVAIIPSLFAKSSTAYNPVIYAFMSRKF
RRCMLQMLCSRLTSLQHTIKDRPLSRIEHPIRPIVMSQSRTDRPKKRVTFSSSSIVFIIA
SHDTHPLDITSKCNDEPDINVIQVRPL
>tr|A9UMZ3|A9UMZ3_NEMVE Opsin OS=Nematostella vectensis OX=45351 GN=Nvop200.1 PE=4 SV=1
METSEEKTGFYAVYGTVMFVILIMGLLGNIVIIPVLLSSEHRKKSNSPFMLNMAFVDILL
CAFGFTVSVSYNLAVKSESTKDSLRCAWLAFINCFSGINSIATLTVMAAISYTGVTSLRA
AQVQRFDSKKTAIIIAGIWIYSFVTTIPPAFGWNRFVPFLDGISCHPDWVSQKPADKAYI
GFLVVLGFFLPMIIIVFSYLKTYGYIRHATIPASLSNESVFRRQLETKRKTLRMVVAAIL
MFFISWSPYCIVSLIESAKGEVVLSPGVSMIPELMAKASVMYNPVVYTLMNARFRATLKR
LLHLSPMEETTDLMSMTAGTSTLASQGKVSQTGEECSDGPRVISVVESKERRALFAKVDR
G
>tr|B1B1V0|B1B1V0_PLEPA Kumopsin3 OS=Plexippus paykulli OX=243411 GN=PpRh3 PE=2 SV=1
MLNNTIPGPATLDDIGPPSWCYETRFNGWNAAPDIYVPDYWKQFRAPAPYLHYMLGFFYI
CLMSIAVVGNAIVMYIFFSAKTLRTPTNMFVIGLAMADLLMMSKTPVFIYNCFHLGPVFG
QIGCDIYGIVGTYSGIGSAFCNAIIAYDRYRVIVHPFSKSGMSITKAIAFLVIIYLYITP
FAILPALKIWSRYVPEGFLTSCSADFFMQDFNGRSYIVGTWFFGWFIPVAAIVFFYVQIF
LAVKDHEEKIKEQARKMNVDSIRSNEAVKNSSAEVRIAKTAMCVFLMFLSSWAPYILVAF
ITGFSDPKLKRITPVISMVPAMTIKASACFDPFFYALSHPRYRLELQNRMPWLCINEKAE
ASGPADDSVSKTTEHVA
>tr|B3DK10|B3DK10_DANRE Teleost multiple tissue opsin-3a OS=Danio rerio OX=7955 GN=tmtopsa PE=2 SV=1
MIVSNLSVLSCRRNSALCLGAVEGHLEASSSYRTLSPTGHILVAVSLGFIGTFGFLNNLL
VLVLFGRYKVLRSPINFLLVNICLSDLLVCVLGTPFSFAASTQGRWLIGDTGCVWYGFAN
SLLGIVSLISLAVLSYERYCTMMGSTEADATNYKKVIGGVLMSWIYSLIWTLPPLFGWSR
YGPEGPGTTCSVDWTTKTANNISYIICLFIFCLIVPFLVIIFCYGKLLHAIKQVSSVNTS
VSRKREHRVLLMVITMVVFYLLCWLPYGIMALLATFGAPGLVTAEASIVPSILAKSSTVI
NPVIYIFMNKQFYRCFRALLNCDKPQRGSSLKSSSKTKPFRPGRRTDNFTFMVASVGPNQ
TNPVEDGPPSADNTKPAVLSLVAHYNG
>tr|B3XZF6|B3XZF6_CHICK Opsin 5-like 2 OS=Gallus gallus OX=9031 GN=cOpn5L2 PE=2 SV=2
MEEQYISKLHPVVDYGAGVFLLIIAILTILGNSAVLATAVKRSSLLKSPELLTVNLAVAD
IGMAISMYPLAIASAWNHAWLGGDASCIYYALMGFLFGVCSMMTLCAMAVIRFLVTNSSK
SNSNKISKNTVHILITFIWLYSLLWAILPLVGWGYYGPEPFGISCTIAWSKFHSSSNGFS
FILSMFLLCTVLPALTIVACYLGIAWKVHKAYQEIQNINRIPHAAKLEKKLTLMAVLISV
GFLSAWTPYAAASFWSIFNSSDSLQPIVTLLPCLFAKSSTAYNPFIYYIFSKTFRHEIKQ
LQCCWGWRVHFFSADNSAENSVSMMWSGRDNIRLSPTAKVESQGAARH
>tr|B6EUW3|B6EUW3_9CRUS Opsin OS=Triops granarius OX=109777 GN=RhD PE=2 SV=1
MANASHYEALQQEFNPWALPESFTLYAYAPEDVRAFLHPHWHNFPATHPAIYYLFGLVYL
VLGVTSVGGNYLVLRIFTKFQELRRPSNVLVINLALSDMLLMLTLFPECVYNFLSGGPWR
FGDLGCQIHAFCGALFGYNQITTLVFISYDRFNVIVRGMGGTPLTYARVSAMVAFSWLWA
TGWSVAPLVGWGGYALDGMLGTCSFDYVTRTWNNRSHILAATAFMWVIPVLIIAGCYWFI
VQAVFKHEAELKAQAKKMNVASLRSNADQQQVSAEIRIAKVAITNVVLWLSAWTPFMVIS
NLGIWADPQQVTPLVSSLPVLLSKTSCSYNPLVYAISHPKYRECLKTLVPWICIVLPNDR
RGGDNVSSSSSRTEASGKAETVDA
>tr|C3ZBH0|C3ZBH0_BRAFL G_PROTEIN_RECEP_F1_2 domain-containing protein OS=Branchiostoma floridae OX=7739 GN=BRAFLDRAFT_65045 PE=3 SV=1
MATTPGLPLDGLAPTGRGVTAADTLDDAFASKLSREADIVIGVYLLLIGTGSILGNGRVL
WLSYRNWAKLRPVELFVVSLAVTDVGISVFGYPFAASSSLLGRWSFGSAGCTWYGFTGFF
FGLTSIANMALMSIMRFMIVYKGYPGPYPSRRATSALIAAAWLYGLFWACAPLAGWSQYH
VEPFGLSCTVDWGSFSRDAGGMSFIICLLVFCVAIPVTAIMASYVAISAIYRQAKKSIAG
HLQDNSAMCKKRNKLERSITLMALAVCGGFLLAWLPYAVVGLWSAVAGVDAVPLALASAA
PLFAKSSSLWNPIIYLGMNDRFSAELGREHSYLPATGVRTTGPPAEDNQAEGDDVSSPSL
LSFRRLFWNWKKSNAMRTLVVLTWISTIFPLLLAAPQADPRTTYKVSRWDEAWRPQRFGR
SGRGDTKDGWRPQRFGRGRYEQGWRPQRFGRNEGLAGLREVLDGEAFPLLQMTRTDLRHD
LPGIGYTPGTAHGSLRALPLLRLYDRGALQLINGAAKQSSTNPPSLRMIRAAAESLQGFA
RGGDQQDEEEMFAPPRSTDDWLAEIQRLGLRGRKRRDVS
>tr|C3ZQG8|C3ZQG8_BRAFL G_PROTEIN_RECEP_F1_2 domain-containing protein (Fragment) OS=Branchiostoma floridae OX=7739 GN=BRAFLDRAFT_185357 PE=4 SV=1
HLLMAVWLGFIGSFGFVTNLLTVLVFWCFKSLRTPFHLYLGGIALSDLLVAALGSPFAVA
SAVGERWLFGRAVCVWYAFVNYFLSIVSIVTMATMSFSRYWVIIRPQSAPRLDTVYGACV
VNALAWCYSFFWTIMPVLGWSRFTQVAAMTVCSLDWDHHTPLSKSYIPVAFLTCLFLPLG
VIIFSVFKTTMHLRRVTFLYLVPNEVRAGRKTTRITLVMAGCWLVAWLPYACMALVIAAG
GRVSPTVEVLATKFAKTSYIVNTIIYLVMEKE
>tr|D3ZG87|D3ZG87_RAT Retinal G protein coupled receptor (Predicted) OS=Rattus norvegicus OX=10116 GN=Rgr PE=4 SV=1
MTATRALPAGFGELEVLAIGIVLLMEALSGISLNGLTIFSFCKTPDLRTPSNLLVLSLAL
ADTGISLNALVAAVSSLLRRWPHGSEGCRVHGFQGFATALASICGSAAIAWGRYHHYCTR
RQLAWDTAIPLVLFVWLSSAFWASLPLMGWGHYDYEPVGTCCTLDYSRGDRNFISFLFTM
AFFNFLVPLFITHTSYRFMEQKLSRSGHLQVNTTLPGRMLLLGWGPYALLYLYAAVADVS
FISPKLQMVPALIAKTMPTINAINYALRSEMVCRGTWQCRSAQKSKQDRTQ
>tr|E2R3W5|E2R3W5_CANLF Opsin 4 OS=Canis lupus familiaris OX=9615 GN=OPN4 PE=2 SV=1
MNPPSGPGAQEPGCVATAASPGRWHGSPRSTVGLDQALPTGPTAAGARAAAWAPFPTVDV
PDHAHYILGTVILLVGLTGMLGNLMVIYTFCRTRGLRTPSNMFIINLAVSDFFMSFTQAP
VFFASSLHKRWLFGEAGCEFYAFCGALFGITSMITLTAIALDRYLVITHPLAAVGVVSKR
RAALVLLGVWLYALAWSLPPFFGWSAYVPEGLLTSCSWDYMSFTPSVRAYTMLLFCFVFF
LPLLVIVYCYVFIFRAIRETGQALQTFRACEGGARSPRQRQRLQREWKMAKMELLVILLF
VLSWAPYSAVALTAFAGYSHVLTPYMNSVPAVIAKASAIHNPIIYAITHPKYRMAIAQHL
PCLGVLLGVSGQRTGPYASYRSTHRSTLSSQASDLSWISGRRRQASLGSESEVGWMDTEA
AAVWGAAQPAGGRFLCTQGLEDAEAKAPLRPRGQAVETPGKVVTTATAAWDPPLHPGWAF
Q
>tr|E6ZHK6|E6ZHK6_DICLA RPE-retinal G protein-coupled receptor OS=Dicentrarchus labrax OX=13489 GN=RGR PE=4 SV=1
MAAYTLPEGFTEFDMTTFGVALLVAGMLGFFLNAISIVSFLTVKEMRNPSNFFVFNLAVA
DISLNINGLTAAYASYLRVWPFGQDGCSFHAFQGMIAVLASISFMAALAWDRYHQYCTRQ
KLFWSTTLTMSAIIWILSIFWAAVPLMGWGVYDFEPMKTCCTLDYTRGDRDYVTYMLTIT
VLYLMFPAFTMVSCYDAINKHFKKVHQHRFNTNVPLRVLLMCWGPYVLMCIYACFENVKL
VSPKLRMILPVVAKTNPIFNALLYSFGNEFYRGGVWHFLTGQKIVEPVIKKSH
>tr|E7F8D2|E7F8D2_DANRE Teleost multiple tissue opsin 2b OS=Danio rerio OX=7955 GN=tmtops2b PE=2 SV=1
MFFEQADLNYSFNMSEEDRLTLLDEDWSDSPMETLSRAGFIALSVFLGFIMTFGFFNNLV
VLVLFCKFKTLRTPVNMLLLNISISDMLVCMFGTTLSFASSVRGRWLLGRHGCMWYGFIN
SCFGIVSLISLVVLSYDRYSTLTVYHKRAPDYRKPLLAVGGSWLYSLIWTVPPLLGWSSY
GLEGAGTSCSVSWTQRTAESHAYIICLFVFCLGLPVLVMVYCYGRLLYAVKQVGKIRKTA
ARKREYHVLFMVITTVVCYLLCWMPYGVVAMMATFGRPGIISPVASVVPSLLAKSSTVIN
PLIYILMNKQFYRCFRILFCCQRSLLQNGHSSMPSKTTVIQLNRRVNSNAVACTAQISTG
THNHDCSTHVTERSNPPEVIP
>tr|E7FEE5|E7FEE5_DANRE Novopsin-4 OS=Danio rerio OX=7955 GN=opn7b PE=2 SV=3
MENSSETDLFQSKISKENDLLLGTIYSIFGVLSLMGNSTLLFVAYRKKSSLKPAELFIIN
LSISDLGMTVFLFPFAIPSAFAHKWLFTEVMCMCYAFCGVLFGLCSLSNLTVLSCVCWLK
VCCPNYGNKFSSCHARLLVVGVWCYAAVFAVGPLSGWGQYGSEPYGTACCIDWHAPSSST
PAMIYIVCLFFFCYIVPCCVIILSYSLILVTVRGAQHAVQQHVSPQNKISNVQTLLVKLS
VAVCFGFLMAWSPYAVVSMWAAFTEPDLVPPIAFALAAMFAKSSTLYNPMVYLVFKPSFR
KSLCRDATKCKRKLCPCVCQTDTQHQGTPSLNTKDKCKLTWVSNGLNESHQSCRHCPERQ
TGNYLDITPQRTARVLTGTTHNEVALSQLSNEINSDFL
>tr|E9G0T7|E9G0T7_DAPPU Pteropsin1 OS=Daphnia pulex OX=6669 GN=PTEROPSIN1 PE=3 SV=1
MAFVNSSRGTILLIVLTSFLFCVTSESPEGRKSLDGYSYSRQEYYDMLVSVANYSEDSNS
AGHRLLMPVWAYKSAAGYLLFISVMGLALNIIVVLVLLSDQQKMTPLNWMLLNLACCDGI
SAGFGAPISIAAAFHSGWPFSQELCAAYAMIISTAGIGSITTLSALAILRCKIVVQNHVY
SANRFSAFTTRSVRLGCHKAALLLSLIWSYVLLVTCPPIFGWGQYDREPAHISCSVNWEL
QIGSNRSYIFYMFTFGLIVPTVVIFVCYSNILREVRKSEAAEKRSTVMVAVMIGAFLIAW
TPYSILALTETFNGKHYGNSSISPVLATVPSLLAKTSSVLNPIIYGFLNTQFKLAWKKMA
LRFLRRHGQKLGKERSFTAGLTTTYITVKPSIIYHLPTKELTEGYQIHGIVNNVPPQHQL
QPVKLIPGNKSPSLSAASPEEFSAGIKEQDQQQQQPVLLVVVRYVSSSIIHHLHPSAGNS
GNWAIT
>tr|E9G9R8|E9G9R8_DAPPU Arthropsin1 OS=Daphnia pulex OX=6669 GN=ARTHROPSIN1 PE=3 SV=1
MTANSNDSAGYWWAINATRWFVDDSNETLGIDWDDWDVSLWTPEQRQLLERGGVSRRIHV
ALGVLLSFIVLFGFAANSTILYVFSRFKRLRTPANVFIINLTICDFFACCLHPLVVYSAF
RGRWSLGQTGCNLYGMGVAFFGLNSIVTLSAIACERYIVITSSSCRPAVAKWRITRQQAQ
KACAGIWLHCAALVTPPWMLGWSSYEPEGVLVTCSWDYTTRTLSNRLYYLYLLLLGFVLP
VSVLTFCYAAIFRFIFHSSKEMTRLVMASHVKSPFSTNSTSFRKRRRQTDVRTALIILSL
AMLCYTAWTPYAIVSLIGQFGPVDEDGQPKKLSPMATAIPAFLAKTAIVFDPLVYGFSSP
QFRSSVRQILNSGGLRGGQSNNAIAGLTRVQTNPNCQLSRVNSVAVLSSNRFRMNKDLSV
SVNKLVVQSTDVVWMRAAEPIPPTGQLSQCPATSPLSRLIPLLFRSSYSLIRKVLCPKSR
RTILTKTLASEFNKVLTHLLSSFFNMHFDSKND
>tr|F1R0P5|F1R0P5_DANRE Novopsin-7 OS=Danio rerio OX=7955 GN=opn8a PE=2 SV=3
MDRYTSKLSPAVDYSAGTFLLVIAILSILGNAAVLLTAAWRHSVLKAPELLTVNLAVTDI
GMALSMYPLSIASAFNHAWIGGDPSCLYYGLMGMIFSVASIMTLAVMGLVRYLVTGNPPK
SGSKFRRKTISILIGVIWMYSLLWAVFPILGWGGYGPEPFGLACSVDWMGYQHSLNRSSF
IMALAILCTLMPCVVILFSYSGIAWKLHKAYQSIQSNDNLPNSGAVERKVTLMGILISTG
FIVSWAPYVFVSLWTMFRSEGEDSVVPIVSLLPCLFAKCSTVYNPLVYYVFRKSFRREIH
QIRICCFQGCWDAVSKMTRGDGPEETSGTHETDNI
>tr|F1R302|F1R302_DANRE Novopsin-9 OS=Danio rerio OX=7955 GN=opn8c PE=2 SV=2
MLSNLLRNGELRAGNSSADSFTSKLAPALDIAVGLIIMSIVILSVLGNGVVLVISYRRRK
KIAGSELLCVNLAVVDFLCCICFYPLSILSSFSHVWLGRHITCVYYGLGCYIFGLCGMFT
IAAISVIRYIKTCYAIWLEGVNIRLVCVATWLIAAVWSSFPLFGWGEYVPEPYGISCTIA
WRRYHTSTKDAIYVICSFACFVLLPVLLIMVSQCKILLKIYRFSRTLSARGIHCNLRHAE
KHLSVMFFCISLGFILAWAPYAVVSFLFIFHKDAQYMAPEGFIFPALFAKSSHVYNPFIY
FYFNKAFRQELRNLLFSLFPKLALNRVGVYTDNGVHPIQIQLQEQAVARAGRGPNLLRDQ
SDQNPGLYSQMICWVSKVEVTPSNGEPRVDCQFLPTST
>tr|F7E735|F7E735_ORNAN Retinal pigment epithelium-derived rhodopsin homolog OS=Ornithorhynchus anatinus OX=9258 GN=RRH PE=3 SV=1
MRRNDSANLLESEHHDRSAFSQTDHNIVAAYLITAGIMSIVSNVIVLGIFVKFEELRTAT
NAIIINLAVTDIGVSGIGYPMSAASDLHGSWKFGHAGCQFIHSFERTSTGGVLISPIEPA
VNMAYITVDRLLDLSSVRVLDDIYAGLNIFFGMSSIGLLTVVAVDRYLTICRPAIGRKMT
RSNYTAMILAAWMNGFFWASMPLLGWASYASDPTGATCTINWRKNDASFISYTMTVIAVN
FAVPLIVMFYCYYNVSKAMRQYPASRVLENLNIDWSEQVDVTKMSVVMILMFLMAWSPYS
IVCLWSSFGDPKKISPAVAIMAPLFAKSSTFYNPCIYVVANKKFRRAMLSMVQCQTHREI
TITDVLPMNRSRS
>tr|F7FTA8|F7FTA8_ORNAN Retinal G protein coupled receptor OS=Ornithorhynchus anatinus OX=9258 GN=RGR PE=4 SV=1
ALLGLCLNGLTIASFRKIKELRPSNLLVVSLALADSGICLNALMAALSSFLRSPWPPKSF
KEGQISHGIEGWERAGRGICSPAWWQWGWGSYVKEECRGSKPQWGTAVSTVLFAWGFSAF
WSMMPILGWGQYDYEPLRTCCTLDYSKGDRNFTTYLFAVAFFNFVIPLFIMLTSYQSIEQ
RFKKSGLFKLNTRLPTRTLLFCWGPYALLCFYATVENVTFISPKLRMIPALIAKTVPVID
AFTYALRNEDYRGGIWQFLTGQKIERVEVE
>tr|G1KNV3|G1KNV3_ANOCA Opsin 5 OS=Anolis carolinensis OX=28377 GN=OPN5 PE=3 SV=2
MEQGQNISSQDDNQQEEDPFASKLSVEADIVAGVYLLVIGILSTLGNGYVIYMSTQRKKK
LKPAEIMTVNLAVCDLGISVVGKPFSIIAFFSHRWIFGWSGCRWYGWAGFFFGIGSLITM
TAVSLDRYFKICHLSYGTWLKRHHVFICLGIIWSYAAFWATIPFAGFGNYAPEPFGTSCT
LDWWLAQGSVAGQAFILNILFFCLVLPTAVIMFCYVKIIAKVQSSTKEVAHYDTRIQNQH
VLEMKLTKVAMLICAGFMFAWIPYAVVSVWSAFGRPDSVPIKVSVIPTLLAKSAAMYNPV
IYQVIDCKSACCRPGNLQPLQKKNSRLYIIPTGKKSEVVQETQLDSV
>tr|G1PVT8|G1PVT8_MYOLU Retinal G protein coupled receptor OS=Myotis lucifugus OX=59463 GN=RGR PE=3 SV=1
MAEAGSLPTGFGELEVLAVGVVLLVEALTGLSLNSLTIFSFCTSPELRTPSHLLVLSLAL
ADSGVSLNALAAATASLLRRWPYGSGGCQAHGFQGFAAALASICGSAAVAWGRYHHYCTR
SRLAWRTAASLVLFVWLSSAFWAALPLLGWGHYDYEPLGTCCSLGYARGSRNFTSFLFLM
AFFNFLLPLFITFTSYRLMEQKLGRTRPPQVNTTLPARTLLLGWGPYALLHLCAALAGTA
LIPPRLQVVPALIAKMVPTVNAVNYALGSGIWQRLSLQQPRTQGLEM
>tr|G5AQM3|G5AQM3_HETGA Visual pigment-like receptor peropsin OS=Heterocephalus glaber OX=10181 GN=GW7_17870 PE=3 SV=1
MLRNSFGNGSDSKSEDGSVFSRMEHSIVAAWLLLAGLISILSNIIVLGIFVKYKELRTPT
NAIIMNLALTDIGVSSIGYPMSAASYLHGSWKFGYPGCQVYAGLNIFFGMASIGLLTVIA
VDRYLTICRPDIGRRLTSTSYVSMILGAWINGLFWALMPIIGWASYAPDPTGATCTINWR
KNDVSFVSYTMTVIAVNFTGPLAVMFYCYFHVTWSIKHHATGNCPTFPNRDWSDQVDVTK
MSVVMILMFLVAWSPYSIVCLWASFGDPKKIPPSMAIIAPLFAKSSTFYNPCIYVIANKK
FRRAMCTMFRCQTHQAMPETSALPMGASQSPLASG
>tr|H2RU68|H2RU68_TAKRU G_PROTEIN_RECEP_F1_2 domain-containing protein OS=Takifugu rubripes OX=31033 PE=3 SV=1
MIVSNVSLSGCAGVNGAVCAAEGHQAGGSDRSTLTPTGNLVVSVFLGFIGTFGLVNNLLV
LVLFCRYKMLRSPINLLLMNISISDLLVCVLGTPFSFAASTQGRWLIGEAGCVWYGFANS
LFGVVSLISLAVLSFERYSTMMTPTEADPSNYCKVCLGITLSWVYSLVWTVPPLFGWSSY
GPEGPGTTCSVNWTAKTTNSISYIICLFVFCLIVPFLVIVFCYGKLLCAIRQVSGINAST
SRKREQRVLCMVVIMVICYLLCWLPYGVVALLATFGPPDLVTPEASIIPSVLAKSSTVIN
PIIYVFMNKQFYRCFLALLCCQDPRSGSSMKSSSKVATKAKGVTPTGQRRTDFLYMVASL
GRPAATIPQLGPSFDATNDFTKPPSSDTIKPVVVSLAAHCDG
>tr|H2SBV8|H2SBV8_TAKRU Opsin 9 OS=Takifugu rubripes OX=31033 PE=4 SV=3
AGFGKCGVSMTGKNVPPSIHPLFLSRLSPSVDVAAAIFLMFTGATSALGNGMVLLVYCRK
RNKLRPPELMTINLAVCDLGFSLLGVPFFITSCLCHAWVFGETMCRWYGIQGFVFGIASL
LTTCLISVERCLKICSLKYGQWVEKRHISLSIVLVWVYTFFWAFLPAFGFGTYGPEPYGT
SCTINWWRMKSSLKDRLYIVLISILCFGLPALIIVTSYLVILLTVYRSGHTLASMPSSSV
IHRSKDLRLAKMAAVVCCTFFLSWLPYTTVSLMSAMISSDDHEAKSPLLGLVEGFAGGAL
GSPNSTQILDVPPLLNWTAVEEIYNNPENKWSQVNKSIGPSDVSGPPLDRAADPMSGSAW
TTSSLPPVVTLIPAMLAKSHCMFNPIIYQMMSREFRDDVFAMVFSQDRSRGGQTYVSSLP
LPGSVTLSHSQSLSRKRSSTISVFVDGQWTNPEKRKNQTSLRETRDNTMSTRPEVITVLS
LLPAALVG
>tr|H2SBY1|H2SBY1_TAKRU G_PROTEIN_RECEP_F1_2 domain-containing protein OS=Takifugu rubripes OX=31033 GN=LOC101076212 PE=3 SV=3
MDIYSSTLSPALDIGTGCFILVVGVLSIIGNLLVIITAVKRSSKMKPPELLCVNLAVTDL
GAAVTMYPLSVASAWSHRWIGGDATCIYYGLVGFLFGVASIMNLTILAIVRFTVSLNLQS
PKEKITWKSVKIMCMWVWLYSIMWAMFPILGWGRYGPEPFGISCSLAWGQMKDEGFSFVV
TIFSLNLAVPAVIIICCYFGIAIKLYFTYKKTVNTNQIPVIIKLHRRLLMIAVLISVGFL
GCWAPYGLVSLWSILKDSSSIPPEVSLLPCMFAKSSTVYNPIIYYMFSQSFKMEVQQLFL
WCPSFKFCRTSSNNGNETTIYMVSTGKTLMSAQTIQETSHAVILN
>tr|H9GQ69|H9GQ69_ANOCA G_PROTEIN_RECEP_F1_2 domain-containing protein OS=Anolis carolinensis OX=28377 GN=LOC100553749 PE=3 SV=1
LLTGVISLLSNIVVLGIFVKYKELRTATNAIIINLAFTDIGVSGIGYPMSAASDLHGSWK
FGYTGCQIYAALNIFFGMASIGLLTVVAIDRYLTICKPHIGSRLTATNYTTLILAAWINA
LFWASMPVVGWASYADPTGATCTVNWRKNDTSFVSYTMSVIAVNFVIPLSVMFYCYYNVS
KTMKYYMRNSCLENINIDWSDQVDVTKMSVVMIIMFLLAWSPYSIVCLWSSFGDPKKISP
AMAIVAPLFAKSSTFYNPCIYVIANKRFRRAILAMIRCQTRQEITINNVLPMSVSQSTIA
>tr|I3K916|I3K916_ORENI Opsin 4xa OS=Oreochromis niloticus OX=8128 PE=3 SV=2
MDVERGFYQLVEVQDHVHYIFAFVVSVIGTVGVTGNALVMYAFYCNKKLRTPPNFFIVNL
AVSDFLMAVTQSPIFFVNSLYKGWIFGETGCKIYAFCGALFGIASMINLLAISIDRYVVI
TKPLKALQWTSARRTYLIIALVWLYSLSWSLAPLLGWSSYIPEGLMTSCTWDYVTSTPAN
KSYTLMLCCFVFFIPLGIISYCYVCMFLAIRQASRDVEQLGNQVRKSTLIQQHSIKTEWK
LAKIAFVVIIVFVLSWSPYACVTLIAWAGYGGILNPYSKAVPAVIAKSSAIYNPVIYAII
HSKYRITLAEKVPCLHFLAHARRKDCISVSFSESSLRDSVLSRQSSDSTSKLHIVSSITT
TDTHVWSDVELNPIDQSHTLGSSYSLGTLRDRECQSLTKHTKRKKSQSQEQLR
>tr|I6SGT1|I6SGT1_9BILA Onychopsin OS=Epiperipatus cf. isthmicola LH-2012 OX=1200982 PE=2 SV=1
MEISETVFDRHNNVVETSSILEPQSSFTVFISTLGHTQHINNEATYIESTIEQKAILLSH
TVASAFSTIMTTSTSIVSAGVPDMVANPTEDDVSMWGNATNFLLNLTSLWKPAYIPKDLW
VHPHWYQFPKQTELMHFIFGLSICFLGILSVIGNFLVMWIFGGTKGLRTPSNIFVINLAF
SDFMMMATNFPVYVYNSYYQHWALGSFICEIYGFCGAFFGTLSIVTMAVISIDRYYVIVK
PFVVMRKMNHTKATFIVAGVWIYVLAWCLPPFFGWNAYVPEGFLTTCSFDSLSDGFYNKA
FVFGLFLGAYALPLSIILYCYFYIFKEVAKHEAEFKRKAKEMNVASLRGNEEFMKKRREI
KTAKIAFSIIFLWIFAWTPYAVVALMGVFTDHSKITPLVSNLPAVFAKTAAVYNPIVYAI
SHPKFRSALRKKLPWLTCIPIEEPKGATDQSSASISRQSSIVSNLDSVRGDSVAELARRE
PEDKKGKGKSQDDDVTHHGSQVVETHGNIEMKTIAKKSSPSLPSEKETCVDTGDVESSSK
ETTDKKEKDQEPPKNVISVPGVSNPGTLQDNIIKEIIQNNTQSDICNNISSKDTEIEVKN
LIQIEDKIKDSPNSHNVQQQSNDISLKISLDKENIHSLPLINSLQNSPPSSFDVNHEDIL
QTKLQLNNLLIPPNFATYMKYFDPIAEEITTISNVSVQLNQSYKMKFLKRSSVPNPIQNY
FNTFPNFNEGKCKWSTQSYPGNSKYKKNLQQLLHTSQPLLSEINKASNISNN
>tr|J7JQW4|J7JQW4_BRAFL C-like opsin 1 (Fragment) OS=Branchiostoma floridae OX=7739 PE=2 SV=1
IRSVSEQRISNSRWWEGELPALSTSRENIVSDAVIAKAQAWTPETVMLGMHNVMNATDYD
NNNATFAAWNFQRNGTTEEEVEFSGFDTVAVVIAAIGIAGFLSNGAVVLLFLKFRQLRTP
FNMLLLNMSVADLLVSVCGNTLSFASAVRHRWLWGRPGCVWYGFANHLFGLVSLISLAVI
SYERYRMVVKPKGPGSSYLTYNKVGLAIIFIYLYCLLWTTLPIVGWSSYQLEGPKISCSV
AWEEHSLSNTSYIVAIFIMCLLLPLLIIIYSYCRLWYKVKKGSQNLPPAIRKSSQKEQKI
ARMVVVMITCFLVCWLPYGAMALVVSFGGESLISPTAAVVPSLLAKSSTCYNPLVYFAMN
NQFRRYFQDLLCCGRRLFDASASVNTCNTSAMPRHSPVFQKPDSDQYNGIQKSREPQMRT
TGQNAPYRQWIEMQTIAVVVKADEVNNKFGEVKT
>tr|K1QG76|K1QG76_CRAGI Opsin-VA OS=Crassostrea gigas OX=29159 GN=CGI_10005837 PE=4 SV=1
MNSSNLTEKVNVMSKEIPDSVHYIFGVIYMLLNVVATTGNVVVLYVFFRSKKLHSAIYFM
ISALCLGDLLMSSVGLTILSIASFATYWVLGDWGCIAYGTLMTFLGLMQITLLTVIAVTR
YIFVVHNNNIGPCSAKVITLLCTLYALGFSVAPLLGWSKFVLEPIGTSCGPNWVGIEWSD
VSFNMTLFFLCFLAPLSFILFSYIMIFWKIKKKRIQKKNETYEIHVSTTILFMIVAFLGS
WTPYAFMALYIVITKNNQIHPLLAALPLVFAKCAPIWNPYIYFMRDTKFNHECRKMLPIL
SRLGLWRVNPGSSQEDHVMHLNDTLSRKTSTYV
>tr|K1QW48|K1QW48_CRAGI Opsin-5 (Fragment) OS=Crassostrea gigas OX=29159 GN=CGI_10017784 PE=3 SV=1
AFVLNIFVIIVCVRKRSSLVPADYFIVNLAVSDLILSVVGLPFGISSSFLHRWTFGSGGC
RIYGCLGFFCGVVSISTLALMSFSRYIHVCKSSKSPFFSKHTNFFIIGSYVYACAWASFP
MLGWGEYGVEAYGTSCTLKWTENRGFVTLMLISCIIFPVIIMKFCYGGVYLYLRRHCKAF
RTDRSKMGINVRKREGYLIKMAFMMCCAFMLTWTPYAVVSFWAAYGDPSSIPVRLTLVSV
LIAKTSTIWNPLIYFVLNKKFRPHIRFCLQNLFRNETNAQDRRTRSSWFFCNSRSSMTSS
L
>tr|K9LLF4|K9LLF4_MNELE Opsin 2 OS=Mnemiopsis leidyi OX=27923 PE=2 SV=1
MSSPNDEPTVDSDPKAVYILTSLLCMNCIFSLVGNMLVIYTFLRERPLGAPLRTILCHLA
ITNLMIAGIGEPMVVISGFNLRWVFGEMGRKIEAYTVTASGLMAMSLLAFVSIERYLRVT
PGQKFLIRQTTSVRVCTLMWIYNVIYASLPFYGIAAWRGEGIGISNSLSWDTNNKIDVAY
VMVMMATGYFIPLAVITFCYNRILHFVKQAVDVYDEVERLGHNIPADGMTMETQLSKTHA
STAGPGVSVTGESSLLNAGDQEGPSRGGTSKTGDTVTPEVSVDTTTKKQTSTVKDSSEEP
GNRIKAAEKKISNVVAIIIVSFFISWTPYTIVNLLVTFDKADYLASGINATIPAFLAKTS
TVWSPIIYCFMNGEVRNANLRTIDHIKRRIRILYFGGRL
>tr|L0AUA8|L0AUA8_ACRPL Acropsin 2 OS=Acropora palmata OX=6131 PE=2 SV=1
MWMDQHIYNMSAVFYGLLAAGTVFLNVIVILTFFKVRALLIPASFPILSLAMADVFLASA
VMPLGIVSCASGHWIFGAVGCKWYAFMHTTVGLSSILHHAVLALERCLTIFEPMKKHFDR
HTMTRTLAFLWTLVSLWSLCPILGWSAYVPEGTGNHLFHRMALKELFRCYLCCVYVRAFS
VSFPFVFIAVCYTAIAFHLRKVSKTAKRTWGKNSQITKDGVIVKRKAVTHGAIMVTTVMI
TWLPYAMVAFYTLLGFEKVKLSALVYTITSIFAKTSTLVNPIICFFWYRRFREGTKKLCN
RVMDFFLRKHRRASNTSQSSKIIWYNGKTIAFRRSVVDSCTTRTQNDRGRSS
>tr|M7B015|M7B015_CHEMY RPE-retinal G protein-coupled receptor OS=Chelonia mydas OX=8469 GN=UY3_14126 PE=3 SV=1
MGSAEFIPATHAGSKWRIMLQRGTIPSDPHLPTLLTYNPPYYGEVAFVSPFRYWPYGSDG
CQIHGFQGFVTALASISSSAAVAWDRYHHYCTRSKLQWSTTISMVIFVWVFSAFWSAMPL
LGWGEYDYEPLRTCCTLDYTKGDRNFVTFLFPMAFFNFVIPIFVMLTAYQSIEQKFKKSG
QQFKVPPLPVEATPLPVEAPPPLTDSGVPLNTSLPVKTLVICWGPYSLLCFYAAVENVTF
ISPKLRMIPAIIAKTVPTVDAFVYALGNENYRGGIWQFLTGQKIEKAEVDNKTK
>sp|O01668|OPS6_DROME Opsin Rh6 OS=Drosophila melanogaster OX=7227 GN=Rh6 PE=2 SV=1
MASLHPPSFAYMRDGRNLSLAESVPAEIMHMVDPYWYQWPPLEPMWFGIIGFVIAILGTM
SLAGNFIVMYIFTSSKGLRTPSNMFVVNLAFSDFMMMFTMFPPVVLNGFYGTWIMGPFLC
ELYGMFGSLFGCVSIWSMTLIAYDRYCVIVKGMARKPLTATAAVLRLMVVWTICGAWALM
PLFGWNRYVPEGNMTACGTDYFAKDWWNRSYIIVYSLWVYLTPLLTIIFSYWHIMKAVAA
HEKAMREQAKKMNVASLRNSEADKSKAIEIKLAKVALTTISLWFFAWTPYTIINYAGIFE
SMHLSPLSTICGSVFAKANAVCNPIVYGLSHPKYKQVLREKMPCLACGKDDLTSDSRTQA
TAEISESQA
>sp|O13018|OPSO_SALSA Vertebrate ancient opsin OS=Salmo salar OX=8030 PE=1 SV=1
MDTLRIAVNGVSYNEASEIYKPHADPFTGPITNLAPWNFAVLATLMFVITSLSLFENFTV
MLATYKFKQLRQPLNYIIVNLSLADFLVSLTGGTISFLTNARGYFFLGNWACVLEGFAVT
YFGIVAMWSLAVLSFERYFVICRPLGNVRLRGKHAALGLLFVWTFSFIWTIPPVFGWCSY
TVSKIGTTCEPNWYSNNIWNHTYIITFFVTCFIMPLGMIIYCYGKLLQKLRKVSHDRLGN
AKKPERQVSRMVVVMIVAYLVGWTPYAAFSIIVTACPTIYLDPRLAAAPAFFSKTAAVYN
PVIYVFMNKQVSTQLNWGFWSRA
>sp|O15974|OPSD2_MIZYE Rhodopsin, G0-coupled OS=Mizuhopecten yessoensis OX=6573 GN=SCOP2 PE=1 SV=1
MPFPLNRTDTALVISPSEFRIIGIFISICCIIGVLGNLLIIIVFAKRRSVRRPINFFVLN
LAVSDLIVALLGYPMTAASAFSNRWIFDNIGCKIYAFLCFNSGVISIMTHAALSFCRYII
ICQYGYRKKITQTTVLRTLFSIWSFAMFWTLSPLFGWSSYVIEVVPVSCSVNWYGHGLGD
VSYTISVIVAVYVFPLSIIVFSYGMILQEKVCKDSRKNGIRAQQRYTPRFIQDIEQRVTF
ISFLMMAAFMVAWTPYAIMSALAIGSFNVENSFAALPTLFAKASCAYNPFIYAFTNANFR
DTVVEIMAPWTTRRVGVSTLPWPQVTYYPRRRTSAVNTTDIEFPDDNIFIVNSSVNGPTV
KREKIVQRNPINVRLGIKIEPRDSRAATENTFTADFSVI
>sp|P03999|OPSB_HUMAN Short-wave-sensitive opsin 1 OS=Homo sapiens OX=9606 GN=OPN1SW PE=1 SV=1
MRKMSEEEFYLFKNISSVGPWDGPQYHIAPVWAFYLQAAFMGTVFLIGFPLNAMVLVATL
RYKKLRQPLNYILVNVSFGGFLLCIFSVFPVFVASCNGYFVFGRHVCALEGFLGTVAGLV
TGWSLAFLAFERYIVICKPFGNFRFSSKHALTVVLATWTIGIGVSIPPFFGWSRFIPEGL
QCSCGPDWYTVGTKYRSESYTWFLFIFCFIVPLSLICFSYTQLLRALKAVAAQQQESATT
QKAEREVSRMVVVMVGSFCVCYVPYAAFAMYMVNNRNHGLDLRLVTIPSFFSKSACIYNP
IIYCFMNKQFQACIMKMVCGKAMTDESDTCSSQKTEVSTVSSTQVGPN
>sp|P04001|OPSG_HUMAN Medium-wave-sensitive opsin 1 OS=Homo sapiens OX=9606 GN=OPN1MW PE=1 SV=1
MAQQWSLQRLAGRHPQDSYEDSTQSSIFTYTNSNSTRGPFEGPNYHIAPRWVYHLTSVWM
IFVVIASVFTNGLVLAATMKFKKLRHPLNWILVNLAVADLAETVIASTISVVNQVYGYFV
LGHPMCVLEGYTVSLCGITGLWSLAIISWERWMVVCKPFGNVRFDAKLAIVGIAFSWIWA
AVWTAPPIFGWSRYWPHGLKTSCGPDVFSGSSYPGVQSYMIVLMVTCCITPLSIIVLCYL
QVWLAIRAVAKQQKESESTQKAEKEVTRMVVVMVLAFCFCWGPYAFFACFAAANPGYPFH
PLMAALPAFFAKSATIYNPVIYVFMNRQFRNCILQLFGKKVDDGSELSSASKTEVSSVSS
VSPA
>sp|P08255|OPS4_DROME Opsin Rh4 OS=Drosophila melanogaster OX=7227 GN=Rh4 PE=1 SV=2
MEPLCNASEPPLRPEARSSGNGDLQFLGWNVPPDQIQYIPEHWLTQLEPPASMHYMLGVF
YIFLFCASTVGNGMVIWIFSTSKSLRTPSNMFVLNLAVFDLIMCLKAPIFIYNSFHRGFA
LGNTWCQIFASIGSYSGIGAGMTNAAIGYDRYNVITKPMNRNMTFTKAVIMNIIIWLYCT
PWVVLPLTQFWDRFVPEGYLTSCSFDYLSDNFDTRLFVGTIFFFSFVCPTLMILYYYSQI
VGHVFSHEKALREQAKKMNVESLRSNVDKSKETAEIRIAKAAITICFLFFVSWTPYGVMS
LIGAFGDKSLLTPGATMIPACTCKLVACIDPFVYAISHPRYRLELQKRCPWLGVNEKSGE
ISSAQSTTTQEQQQTTAA
>sp|P23820|REIS_TODPA Retinochrome OS=Todarodes pacificus OX=6637 PE=1 SV=1
MFGNPAMTGLHQFTMWEHYFTGSIYLVLGCVVFSLCGMCIIFLARQSPKPRRKYAILIHV
LITAMAVNGGDPAHASSSIVGRWLYGSVGCQLMGFWGFFGGMSHIWMLFAFAMERYMAVC
HREFYQQMPSVYYSIIVGLMYTFGTFWATMPLLGWASYGLEVHGTSCTINYSVSDESYQS
YVFFLAIFSFIFPMVSGWYAISKAWSGLSAIPDAEKEKDKDILSEEQLTALAGAFILISL
ISWSGFGYVAIYSALTHGGAQLSHLRGHVPPIMSKTGCALFPLLIFLLTARSLPKSDTKK
P
>sp|P35359|OPSD_DANRE Rhodopsin OS=Danio rerio OX=7955 GN=rho PE=1 SV=2
MNGTEGPAFYVPMSNATGVVRSPYEYPQYYLVAPWAYGLLAAYMFFLIITGFPVNFLTLY
VTIEHKKLRTPLNYILLNLAIADLFMVFGGFTTTMYTSLHGYFVFGRLGCNLEGFFATLG
GEMGLWSLVVLAIERWMVVCKPVSNFRFGENHAIMGVAFTWVMACSCAVPPLVGWSRYIP
EGMQCSCGVDYYTRTPGVNNESFVIYMFIVHFFIPLIVIFFCYGRLVCTVKEAAAQQQES
ETTQRAEREVTRMVIIMVIAFLICWLPYAGVAWYIFTHQGSEFGPVFMTLPAFFAKTSAV
YNPCIYICMNKQFRHCMITTLCCGKNPFEEEEGASTTASKTEASSVSSSSVSPA
>sp|P51475|OPSP_CHICK Pinopsin OS=Gallus gallus OX=9031 PE=1 SV=1
MSSNSSQAPPNGTPGPFDGPQWPYQAPQSTYVGVAVLMGTVVACASVVNGLVIVVSICYK
KLRSPLNYILVNLAVADLLVTLCGSSVSLSNNINGFFVFGRRMCELEGFMVSLTGIVGLW
SLAILALERYVVVCKPLGDFQFQRRHAVSGCAFTWGWALLWSAPPLLGWSSYVPEGLRTS
CGPNWYTGGSNNNSYILSLFVTCFVLPLSLILFSYTNLLLTLRAAAAQQKEADTTQRAER
EVTRMVIVMVMAFLLCWLPYSTFALVVATHKGIIIQPVLASLPSYFSKTATVYNPIIYVF
MNKQFQSCLLEMLCCGYQPQRTGKASPGTPGPHADVTAAGLRNKVMPAHPV
>sp|P91657|OPS5_DROME Opsin Rh5 OS=Drosophila melanogaster OX=7227 GN=Rh5 PE=2 SV=1
MHINGPSGPQAYVNDSLGDGSVFPMGHGYPAEYQHMVHAHWRGFREAPIYYHAGFYIAFI
VLMLSSIFGNGLVIWIFSTSKSLRTPSNLLILNLAIFDLFMCTNMPHYLINATVGYIVGG
DLGCDIYALNGGISGMGASITNAFIAFDRYKTISNPIDGRLSYGQIVLLILFTWLWATPF
SVLPLFQIWGRYQPEGFLTTCSFDYLTNTDENRLFVRTIFVWSYVIPMTMILVSYYKLFT
HVRVHEKMLAEQAKKMNVKSLSANANADNMSVELRIAKAALIIYMLFILAWTPYSVVALI
GCFGEQQLITPFVSMLPCLACKSVSCLDPWVYATSHPKYRLELERRLPWLGIREKHATSG
TSGGQESVASVSGDTLALSVQN
>tr|Q0PJ45|Q0PJ45_PENVA Rhodopsin (Fragment) OS=Penaeus vannamei OX=6689 PE=2 SV=1
RGTQLESTNPYGNYTVVDTAPKEILHMVHERWYQFPPMNPLWYGLVGFWMVIMGCLSIAG
NFVVIWVFMNTKSLRSPANLLVVNLAFSDFLMMLTMFPPMVVSCYWQTWTLGALFCEIYA
FFGSLFGCASIWTMVFITADRYNVIVKGVSAEPLTSGGAMLRIAGTWAFTLAWCLPPFFG
WNRYVPEGNMLACGTDYLTETELSRSYLYVYSVWVYLFPLAYIIYSYTFIVKAVAAHEKG
MRERAKKMGVKSLRSEEAQKTSAECRLCKVALMTVTLWFVAWTPYFVINWGGMFNKPIVT
PLFSIWGSVFAKANAVYNPIVYAISHPKYRAALEKKLPCLACATDGRDGGSDAGSTATTE
TPEKTESA
>tr|Q2YD70|Q2YD70_APIME Pteropsin OS=Apis mellifera OX=7460 PE=2 SV=1
MSLNRSTMEHVIYEDQVSPVMYIGAAIALGFIGFFGFTANLLVAIVIVKDAQILWTPVNV
ILFNLVFGDFLVSIFGNPVAMVSAATGGWYWGYKMCLWYAWFMSTLGFASIGNLTVMAVE
RWLLVARPMQALSIRHAVILASFVWIYALSLSLPPLFGWGSYGPEAGNVSCSVSWEVHDP
VTNSDTYIGFLFVLGLIVPVFTIVSSYAAIVLTLKKVRKRAGASGRREAKITKMVALMIT
AFLLAWSPYAALAIAAQYFNAKPSATVAVLPALLAKSSICYNPIIYAGLNNQFSRFLKKI
FDARGSRTAVPDSQHTALTALNRQEQRK
>tr|Q3BDN8|Q3BDN8_ROSPA Rhodopsin (Fragment) OS=Rossia pacifica OX=70207 PE=3 SV=1
MAASKHMSHRSAFLMIIFVWMWSVLWAIGPIFGWGAYTLEGVLCNCSFDYITRDYTTRSN
IVCMYIFAFCFPIVIILFCYFNIVMSVSNHEKEMAAMAKRLNAKELRKAQAGASAEMKLA
KISIVIVSQFLLSWSPYAVVALLAQFGSLAGITPYAAQLPVMFAKASAIHNPMIYSVSHP
KFREAIANHFPWILTCCQYYEKEAEDDKDAEAEIPTSEQTGDEGGADAAKMKEMMAMMEK
MQAQQAQQPAYPPQGYPPQGYPPPPQGYPPQGYPPQGAYPPQGYPPPQGAPPQGAPPQAA
PPEGV
>tr|Q5RIV6|Q5RIV6_DANRE Opsin 5 OS=Danio rerio OX=7955 GN=opn5 PE=2 SV=2
MENETSISSGYIPHYLLRGDPFASKLSKEADIVAAFYILVIGILSATGNGYVMYMTFKRK
TKLKPPEIMTLNLAIFDFGISVSGKPFFIVSSFSHRWLFGWQGCRYYGWAGFFFGCGSLI
TMTVVSFDRYLKICHLRYGTWLKRHHAFLSVVFIWAYAAFWATMPVVGWGNYAPEPFGTS
CTLDWWLTQASVSGQSFVMCMLFFCLIFPTVIIVFSYVMIIFKVKSSAKEVSHFDTRNKN
NHSLEMKLTKVAMLICAGFLIAWIPYAVVSVMSAFGEPDSVPIPVSVVPTLLAKSSAMYN
PIIYQVIDCKKKCVKSCCFQAWRKKKPSKTSRFYTISGSIKQRPGDEASIEI
>tr|Q5SBP8|Q5SBP8_PLADU Ciliary opsin OS=Platynereis dumerilii OX=6359 PE=2 SV=1
MDGENLTIPNPVTELMDTPINSTYFQNLNAETDGGNHYIYNAFTATDYNICAAYLFFIAC
LGVSLNVLVLVLFIKDRKLRSPNNFLYVSLALGDLLVAVFGTAFKFIITARKTLLREEDG
FCKWYGFITYLGGLAALMTLSVIAFVRCLAVLRLGSFTGLTTRMGVAAMAFIWIYSLAFT
LAPLLGWNHYIPEGLATWCSIDWLSDETSDKSYVFAIFIFCFLVPVLIIVVSYGLIYDKV
RKVAKTGGSVAKAEREVLRMTLLMVSLFMLAWSPYAVICMLASFGPKDLLHPVATVIPAM
FAKSSTMYNPLIYVFMNKQFRRSLKVLLGMGVEDLNSESERATGGTATNQVAAT
>tr|Q66I55|Q66I55_DANRE Retinal pigment epithelium rhodopsin homolog/peropsin OS=Danio rerio OX=7955 GN=rrh PE=2 SV=1
MESGLLNVSAETVYGEKSAFTQTEHNIVAAYLITAGVISLSSNIVVLLMFVKFRELRTAT
NAIIINLAFTDIGVAGIGYPMSAASDLHGSWKFGYMGCQIYAALNIFFGMASIGLLTVVA
IDRYLTICRPDIGQKLTTRSYTLLIVAAWLNAVFWSSMPIVGWAGYAPDPTGATCTINWR
NNDTSFVSYTMTVITVNFIIPLSVMFYCYYNVSATVKRFKASNCLDSINMDWSDQMDVTK
MSVIMIVMFLAAWSPYSIVCLWASFGDPQKIPAPMAIIAPLLAKSSTFYNPCIYVIANKK
FRRAIIGMIRCQTRQRVTINNQLPMMASSVPLNP
>tr|Q75R39|Q75R39_XENTR Parapinopsin OS=Xenopus tropicalis OX=8364 GN=LOC407755 PE=2 SV=1
MADEALLPPMMNVTNEEMHPGKVLMPRIGYTILALIMAVFCAAALFLNVTVIVVTFKYRQ
LRHPINYSLVNLAIADLGVTVLGGALTVETNAVGYFNLGRVGCVIEGFAVAFFGIAALCT
IAVIALDRVFVVCKPMGTLTFTPKQALAGIAASWIWSLIWNTPPLFGWGSYELEGVMTSC
APNWYSADPVNMSYIVCYFSFCFAIPFLIIVGSYGYLMWTLRQVAKLGVAEGGTTSKAEV
QVSRMVIVMILAFLVCWLPYAAFAMTVVANPGMHIDPIIATVPMYLTKTSTVYNPIIYIF
MNKQFQECVIPFLFCGRNPWAAEKSSSMETSISVTSGTPTKRGQVAPA
>tr|Q801U8|Q801U8_DANRE Rhodopsin OS=Danio rerio OX=7955 GN=opn1mw2 PE=1 SV=1
MNGTEGNNFYIPMSNRTGLVRSPYEYTQYYLADPWQFKALAFYMFFLICFGLPINVLTLL
VTAQHKKLRQPLNYILVNLAFAGTIMAFFGFTVTFYCSINGYMALGPTGCAIEGFFATLG
GQVALWSLVVLAIERYIVVCKPMGSFKFSSNHAMAGIAFTWVMASSCAVPPLFGWSRYIP
EGMQTSCGPDYYTLNPEYNNESYVLYMFSCHFCVPVTTIFFTYGSLVCTVKAAAAQQQES
ESTQKAEREVTRMVILMVLGFLVAWVPYASFAAWIFFNRGAAFSAQAMAIPAFFSKASAL
FNPIIYVLLNKQFRSCMLNTLFCGKSPLGDDESSSVSTSKTEVSSVSPA
>tr|Q80XL3|Q80XL3_MOUSE Rrh protein OS=Mus musculus OX=10090 GN=Rrh PE=2 SV=1
MLSEASDFNSSGSRSEGSVFSRTEHSVIAAYLIVAGITSILSNVVVLGIFIKYKELRTPT
NAVIINLAFTDIGVSSIGYPMSAASDLHGSWKFGHAGCQFQGRNDRQVTGCLYTCLVPHV
CNAGGAKRRAVDLLKLTLQMDIYAGLNIFFGMVSIGLLTVVAMDRYLTISCPDVGRRMTT
NTYLSMILGAWINGLFWALMPIIGWASYAPDPTGATCTINWRNNDTSFVSYTMMVIVVNF
IVPLTVMFYCYYHVSRSLRLYAASDCTAHLHRDWADQADVTKMSVIMILMFLLAWSPYSI
VCLWACFGNPKKIPPSMAIIAPLFAKSSTFYNPCIYVAAHKKFRKAMLAMFKCQPHLAVP
EPSTLPMDMPQSSLAPVRI
>tr|Q868F9|Q868F9_BRABE Opsin OS=Branchiostoma belcheri OX=7741 GN=Amphiop6 PE=2 SV=1
MSSNLTNVSLVANRTDQTELSPTDVTMQLIFGSMMLVFGLIGVVGNVVALYAFCRTRSLR
RPKNYVVANLCLTDMFVCLVYCPIVVSRSFSHGFPSKESCIVEGFMVGVGSIASICSLAA
IAVERYLSVTQPLKSLTILTQRKLLVAVLTVWVYSLLLAFPPLVGWGRYVREETYISCTF
DYLSTDDATRAYVITLVMGAFGFPLLTIAYCYIRVFTTARKHAEERKFMSPLKRPESRTE
IKTAVTACVITTSFCLCWCPYAVVATLGISGVSVQQQTVFSAALLAKLTVIINPIVYVLS
IPNFRKALFAQEREKYASEDVVLTSLPGKTRRMKKVERSQSSNSNVVIEVKESSMAYSTS
RESCLLSRAATKRLAGKTKSIVDLVDEFGLQETAPHKESLV
>tr|Q8T359|Q8T359_PLADU Rhabdomeric opsin OS=Platynereis dumerilii OX=6359 GN=r-opsin PE=2 SV=1
MSRSEVLVPGSMSLDGLLTTAHPIGNDSIETILHPYWQQFDIENTIPDSWHYAVAAWMTF
FGILGVSGNLLVVWTFLKTKSLRTAPNMLLVNLAIGDMAFSAINGFPLLTISSINKRWVW
GKLWRELYAFVGGIFGLMSINTLAWIAIDRFYVITNPLGAAQTMTKKRAFIILTIIWANA
SLWALAPFFGWGAYIPEGFQTSCTYDYLTQDMNNYTYVLGMYLFGFIFPVAIIFFCYLGI
VRAIFAHHAEMMATAKRMGANTGKADADKKSEIQIAKVAAMTIGTFMLSWTPYAVVGVFG
MIKPHSEMFIHPLLAEIPVMMAKASARYNPIIYALSHPKFRAEIDKHFPWLLCCCKPKPK
AQLPSSTTKGSIASKTEADTSV
>tr|Q9TVV5|Q9TVV5_PAPGL Opsin OS=Papilio glaucus OX=45779 GN=Rh3 PE=2 SV=1
MALDYLNTGAAKMGTWNGQMSAYGANQTVVDKVLPEMLHLIDPHWYQFPPMNPLWYGLLG
FTIACLAITSITGNAMVIYIFTTTKNLKTPSNLLVVNLAVSDFLMMACMAPPLIINSYNE
TWVFGPLFCAIYACGGSLYGTVSIWTMTAIAFDRYNVIVKGIAAKPMSINGALLRILAIW
LSSLAWTVAPIFGWNRYVPEGNMTVCGTDYLSKDMLSRSYIIAYAVFCYFLPLGLIIYSY
WFIIQAVAAHEKAMREQAKKMNVASLRSSDAANTSAECKLAKVALMTISLWFMAWTPYLV
INFAGVFETAPISPVSTIWGSVFAKANAVYNPIVYGISHPKYRAALYQRFPSLACQPSPD
ESGSVASGNTAVCEEKPPA
>tr|Q9VTU7|Q9VTU7_DROME GH14208p OS=Drosophila melanogaster OX=7227 GN=Rh7 PE=2 SV=2
MEAIIMTTLPNLTTDAGDSSFWLTGALSLSEMLANSSHSHSTGSTTSTAGSSATESSAVN
VGKDHDKHVNDSVSTGLSNYSNYPSYIHYRDKYDLSYIAKVNPFWLQFEPPKSSTFLIMA
ALYCLISVVGCVGNAFVIFMFANRKSLRTPANILVMNLAICDFLMLIKCPIAIYNNIKEG
PALGDIACRLYGFVGGLSGTCAIGTLTAIALDRYNVVVHPLQPLRRCSRLRSYLIILLIW
CYSFLFAVMPALDIGLSVYVPEGFLTTCSFDYLNKEMPARIFMALFFVAAYCIPLTSIVY
SYFYILKVVFTASRIQSNKDKAKTEQKLAFIVAAIIGLWFLAWSPYAIVAMMGVFGLERH
ITPLGSMIPALFCKTAACVDPYLYAATHPRFRVEVRMLFYGRGVLRRVSTTRSSYMTRSR
SSFTHRLRTSTTGEGGMGDHRMENYLMNNNLMMVPEETEENEEIVVVAEINNSISSVMEQ
SKF
>tr|R4S0M6|R4S0M6_PLADU Rhabdomeric opsin 4 OS=Platynereis dumerilii OX=6359 PE=2 SV=1
MMARVGGYTGLEQPLPHTHDTFNNLTIFPNSDIPVLAMASATELHSPVTNNTTVTDDPTL
KAIQHSHWAEFSAQPYSTHLAIGITMSIMGFVAITTNTFVMFVFLRFRSLRTPGNLLVVN
LAFSDSMLALLGFPLYAASSFIGHWSFGKIGCNFYGFSGASFGLMSINTMAAIAVDRYLV
IVRPYMSIRRISYSQAYIMLGIVWVNAIGWSVPPLVGWSRYILEGLGTTCTFDYLSRDPV
TRTYLVSLYVGGFVIPVLLIVYCYTYIFLRVRQHEKAFARTSKRMKTRYIRGAKEATRRA
DVKTARTGFLAVIVFCIAWSPYAVMALVGQFGDQDLLTPIVSAIPGILAKSSTIYNPMIF
AVSHPRFRRKLRYLYFATIGKGANTDDTDICRTSRQDTRVAAAQSRASDNQEKKLETETF
FCQSSRSSFTRTVVTDGSSYGTILNRQEAMQSISQEHSYTGGSNSHDTVIFRSTNEEYIE
MQRVQPM
>tr|R7U8D7|R7U8D7_CAPTE G_PROTEIN_RECEP_F1_2 domain-containing protein OS=Capitella teleta OX=283909 GN=CAPTEDRAFT_226303 PE=4 SV=1
MVITAFLSHLNKFRPMHWMFFFIAVNVMLMLIGAFPLTIAASFAHYYIAGQTGCQCDAFL
GFFAGLSTMFTLAATGVIQAIQVYSNAVNASPVRLSTVVITVAACYLYALAWSLCPFFGY
GEYGFELHMTNCTVNWKSLRHASRKYIIAMYVGCVALPVVVMGTSLALIVAKVNRQVMPI
GQTSMTSQTIKMTALLFFGFLLAWMPYAIIGLIAAFTDFSLSPESTWLSSLLAKSSCFYT
PIIYFFMNDRFKRICIDTLPRRLAGALSKFTTNTSPMSAVDLSDITQN
>tr|R9R6H4|R9R6H4_ORYLA Teleost multiple tissue opsin 3b (Fragment) OS=Oryzias latipes OX=8090 GN=tmtops3b PE=2 SV=1
NISTEQSPGSDPAALTQAGHAVAAVALGCILVSGFLGNLLVLLVFSRFPGLRTPVSLLLI
NISVSDMLVCLFGTPLSFAASVRGRWLTGPHGCRWYGFCNALFGVVSLVSLSLLSYERHS
ALFSSIQSYSSQYRRARPAVAVSWLYSLAWTLPPLLGWSSYGPEGPGTICSVQWQQRSGS
ARSYVICLFIFCLLLPLLLMLFCYGRILLAVRGVETRGSRTNQSPAEWREGRVLLMVTAM
VTSYLLCWMPYGVVAIFASFGRPGMVSPAATLVPSLLAKTSTALNPIIYVLLNDQFSRC
>tr|R9W772|R9W772_MIZYE Gq-coupled opsin (Fragment) OS=Mizuhopecten yessoensis OX=6573 PE=4 SV=1
IVVVWVWAVGWSLLPLFGLGAYIPEGFQTSCTFDYLTKTVSNRIYIIGMYVFAYALPLML
IIGSYIMIISSIRKHAREMASMADKMNAEEADKHEKAKAEIKITKIAMTLISLFILSWSP
YATIALMAQFGDPSFVTPLMSEMPVMLAKSSAMH
>tr|T1G5E9|T1G5E9_HELRO G_PROTEIN_RECEP_F1_2 domain-containing protein OS=Helobdella robusta OX=6412 GN=20216296 PE=3 SV=1
TRTPILRTHANVLIINLALCDLIFSSLIGFPMTALSCFKRHWIWGDLGCDFYGFVAGWTG
LGSITCLAFISIDRYMAIVHPFYMLNKKSSSVLTLLQIGAVWSWALIWSVMPLFGWGRFI
PEAFGVSCTFDYLTRTWSNICFNYVLITCGFFLPVVIIVTSYIGIVIEVTKSTVEEDGMK
DHMDAQNARCYVFVAVLSMLKTAKVLACCFGAFLICWTPYAIVAQLGINGFAHLVTPFTS
EVPVLFAKTSSIWNPLIYALSHPRYRRAVVLEVSNFRKWFHRFIVRQFLCCYCRAADQET
WSRRSDVGE
>tr|T2I5B2|T2I5B2_CUPSA C-opsin OS=Cupiennius salei OX=6928 GN=opsin PE=2 SV=1
MKKHVKLLTILNRSILCIYLSEQMIKADMSVKGNISELLSLQSINSQEASNSTSMEDLTP
FGYSLAAVALFGIMIFGCISNLIVIVVIGGTNRLRTPMNSILLNLSVSDFIISAFGTPLS
FASALNNKWIFGETLCKLYAFMMTLTGMTSIGTLTAIAIERYIIISRSLYGQTLPANSSI
VVIIMIWIYSLIQALPPLFGWNRYIVEHPGIACSLDWQTPDYGHNAFIAYIFILGYILPV
FIMSYSYIKVIWILKRCSKCHERSRAAKAEAKVTYMAIAMIICTVSAWTPYAVVSLMVSL
GYGNHIGPVSSVCPAIFAKTSVIYNPIIYYFFNSQIREVIVSKIPIRWRRRRDAETEISL
ETKRGITVINTVLSNNVPENGDKSATTENV
>tr|U3KFB6|U3KFB6_FICAL G_PROTEIN_RECEP_F1_2 domain-containing protein OS=Ficedula albicollis OX=59894 GN=OPN3 PE=3 SV=1
MPAENSTGTSSRPEPAAPEQEVPGERPLFSAGTYELLALLVATIGMLGLCNNLLVLVLYY
KFKRLRTPTNLFLVNISLSDLLVSVFGVSLTFMSCLRSRWVWDAAGCVWDGFSSSLFGIV
SIMTLTALAYERYIRVVHAKVIDFSWSWRAITYIWLYSLAWTGAPLLGWNRYTLEIHGLG
CSVDWKSKDPNDISFVLLFFLGCLVAPVGIMAYCYGHILHAVRMLRCVEDFQTVQVVKLL
RYEKKVAKMCFLMISTFLICWMPYAVVSLLITYGYSNLVTPTVAIIPSFFAKSSTAYNPV
IYIFMSRKFRHCLLQLLCFRLMRFQRTMKETPATGSDKPIRPIVMSQKAGDRPKKKVTFS
SSSVIFIITSDDTEQIDDSSKHNETKVNVIQVKPLQG
>UPI0001CB9868 status=active visual pigment-like receptor peropsin-like Saccoglossus kowalevskii (Acorn worm)
MVTTDSLANSTDEPVPSILTLQQHYAASVTLLALAVIGTVLSSVNFRMLLSNPDYCSKAG
NFFLSLAVTDLCVCIFETPFSAFSHHAGFWIFGDTACQLYAFFGIFFGLVNIFMVTFISL
DRYWATCSPVEVELKSKYYTRMTALGWMVALFWAAAPVFGWSRYAMEPSMASCSIDYMTN
DFSYVTYITCLTLTCYVVPIVVMVYCYVKASKNIKYTGKVTEWAHENNATKISRLCVLQL
VFCWSLYGFNCMWTVVADDVETLPKMLTVLAPILAKTTPILNSGLYFLHNKKFRGAAVDM
FKAKEE
>UPI0003F06E32 status=active visual pigment-like receptor peropsin-like Saccoglossus kowalevskii (Acorn worm)
MDDKTSTDEPSALTTFSESGNIVMGIFLLVTAVLSVIGNSVVLEMFRRYKELLSPSAILL
ISLALADLGLTIFGMSLSCVSSFAGRWLFGKFGCYFHGFAGMLFGLGSIGNLTVISIDRY
IITCKRSLQWSYRHYYALLAVAWSNALFWSMMPLFGWSSYALEPEGTSCTIDWMNNDNQY
ISYVSCVTVTCFILPCAVMTYDYLAAYMKMVKAGYTLSEETEKPNNDGENIENIETGTRV
KGVSIRVNSFIRPDWKQTKYATKMCIALVAAFLLSWFPSATVFLWAAFGNPGNIPLSFTG
VADAFSKIPAVFNPVIYVALNPEFRKYFGKTIGCRRKRKKPIAVRLNGKWVSKLYQLYGG
VISMIGRDYINDVVGEAFGAISMVGREHLNEGGALKRWGETISTTGWNHINDG
>tr|V3Z0E3|V3Z0E3_LOTGI G_PROTEIN_RECEP_F1_2 domain-containing protein OS=Lottia gigantea OX=225164 GN=LOTGIDRAFT_155231 PE=3 SV=1
MKHSNFSTPPLSILMMHGLTRQTRNMLFKPRWRFGEVTCRWYAFNGMFFGLASIGCLASI
GLDRYMLTCRYHKYLELETKHYVGLSLAVWLNALFWAVMPLLGWSQYTIDSSAIACLLDL
SRPEIGLILYILAIFIFCFVIPLTIVGITYYKAWMKILEIGDGGAQENIEWTNHKQITKM
SVVVVVMFCFTWSPYAMVHLYCIFRTTRHIPPALSIVPALLAKSSAVYNPYIYAIVNKRF
RLALKKMCGCICTRNDRQALQIHNLC
>tr|V3ZDT4|V3ZDT4_LOTGI G_PROTEIN_RECEP_F1_2 domain-containing protein OS=Lottia gigantea OX=225164 GN=LOTGIDRAFT_154374 PE=4 SV=1
MTAAEFSSFEHSIVGITYMVIGISGTLLSLLVALTFIREKGLFKYGRAWLHISLAIANVG
VVGAFPFSGSSSFSGRWLYGSGMCTFYGFIGMFFGIAAIGNVFALCVERYLVSKKKDSVD
KVSNQFYWMITALVWINAFFWGIMPALGWTSYDIEPSGTSCTIKWQNYDSGYPSFMAMLS
LTCFLIPLPVALICLILSGTDKITEDKEEKTYFREDQLRSTCTFLLILALIGWGPYCFIC
IWALFADTTQVSMLAAVIPPLAAKTMVLLYPVAYCQGNKRFKNAFLGMFIFNESPKQQ
>tr|V3ZWI5|V3ZWI5_LOTGI G_PROTEIN_RECEP_F1_2 domain-containing protein (Fragment) OS=Lottia gigantea OX=225164 GN=LOTGIDRAFT_64356 PE=3 SV=1
VMTMYCITAVLFDGCAMLVFLKNKNLRSPTNLFILGLNVCDFLMATIAAPLSGISSFHHR
WLFGTIGCTYEGFAVYFLGQTSMYLLAAISFDRYYVIAKPLQASKITHRVATIAVLACYA
GGFFWAFVPLVGWNEYTLEGAKISCSVVWESSNPVYTSYIFTIFITCLVIPLAVMFFSYF
NVYMTVRKLSRIARRNFRIEKKMFKTIIAMCTTFVAAWMPYTVVSFYGAFYGQGSVAPAL
GTMPALFAKCAGLLNPIIYVATNKQFRTAFYQLVPC
>tr|V4B0S4|V4B0S4_LOTGI G_PROTEIN_RECEP_F1_2 domain-containing protein OS=Lottia gigantea OX=225164 GN=LOTGIDRAFT_156440 PE=3 SV=1
MEECQTIVCGARCAVRGAGGAMCGAGLKLGNKISEHTRIKSLSTTSNMLILNLCVGCLIM
CIVDFPLYATSSFLQKWIFGHKICEIYATITGTAGLLIMNSYSAIAFDRFITVTRYNNPN
YPRSKSATMCISGFVWIYSLSWSMAPVVGWSRYQLDGSGTTCTFDYLSTTWTNRSFILSI
AFFNFVLPLCFILFAYSRILHLISSHSREMKSYRSAVIISKGKASIPKRFRSERKTAITL
LITVVVFCLSWVPYVIIALIGQFGNQSFITPQISVIPQLVAKLSTVTNPILYSLSHPVVR
NKLFLRLRHELYRRPSDSVSSSRGIQMKNIEFI
>tr|W5NDA1|W5NDA1_LEPOC Teleost multiple tissue opsin 3a OS=Lepisosteus oculatus OX=7918 PE=3 SV=1
MVVPRGALNFSTSDSPVLILTANTSSRAGLAPEEPPTLSRAGHTVVAVFLGLIFVLGFLN
NLLVLVIFAKFEAVRTPINLILLNISASDMLVCVFGTPFSFAASLRGRWLIGHQGCKWYG
FANSLFGIVSLVSLSLLSYERYVTVLRSTKADVRDYRKAWLCIAGSWLYSLVWTLPPFLG
WSSYGPEGPGTTCSVQWHLRSLSNVSYVVCLFVFCLLLPLMLMVFCYSKILIAIRGVAKI
NLTTAQRRENHILVMVVSMVSCYLLCWMPYGIMALIATFGRADLVTPTASIVPSILAKSS
TVFNPIIYILMNNQLYHDFYGLF
