# Supplementary material for: The Gluopsins: Opsins without the Retinal Binding Lysine
Source: Cells. 2022 Aug 6;11(15):2441. doi: 10.3390/cells11152441 (PMC9368030; doi:10.3390/cells11152441)
Supplement: Supplementary file 1 [file cells-11-02441-s001.zip › File S2 RogueBaitSequences.fasta]

>tr|A7RSR1|A7RSR1_NEMVE Predicted protein (Fragment) OS=Nematostella vectensis OX=45351 GN=v1g33918 PE=3 SV=1
FALSFYIGVVGVLGVLGNVLVVAAFYRYRSLRTSTNTFILHLGLCNLILASMDLLFTLPS
TASKKWMFGLLACRFYGLTYHFFCYVSLNTLAIISLDRYWVITKPAIGIKITIKRALICI
AVSYVYTLVFSIPLFLQWESFEEKIFYTGCYLTTTRLTVKSLLYSIVHGVFLFLFPFGLM
IFCYGSIFKSVKRKGRYGVRLRSKKNKWIFAIQRIPHWRTARMIIVVIFVFLACWLPYVI
VSTCMSLGRRPQISLLTLEITLLVAKSGVIYNPFIYAALNLRFRTAFFEMLRCDKFLDRA
>tr|A9CR18|A9CR18_9CNID Opsin OS=Cladonema radiatum OX=264074 GN=CropB1 PE=2 SV=1
MAVKTTYPVLIIAFLIVILNSILLLGFKKKYRRGFTTYDFFLVSFTIANLIQGVFTYPFV
LYTLVSEQNKNHWQCIIAAVLMLNCSVSTIWHLIILSFERFFSLKYPLFYAKHNKSRLWR
GIGVSIPWLSGCFWSFPPLFGWNRYDIEFQGRPDCNIDLRDHSKSGLSYLYSLFVFNYIV
PIMAFAFTFYHLRIELKKISKMARRAIGVGSKIAKASMKTEKTQTILIIIMVVSFMVAWT
PYSVLVFYRTAQENEIEVYIYELSAILAKTSCIFNPIIYGLVYKDIRDAILKSIVGKKRR
NNRVSILATETDILPNYSVAMVSATPKVCSLDGCYN
>tr|A9CR40|A9CR40_9CNID Opsin OS=Cladonema radiatum OX=264074 GN=CropG1 PE=2 SV=1
MANLKHVEGGIIMSFIVASVSLNSLVIVGMLKKPNRALRDLILVSLACSDLVETCVGIMW
EAFARYIDSSSFILCQLAGFGITFTALVSITHLAALAIERYLSMVHALKTYEFFADKKKS
LLFTIPSWIHGTFWGVVPFFGWGGYIREPYHTHRCSVMMTDNSLIAQSYNYALLVFCYLI
PIFIIFYCCYKVQKELKKMTERSEEIAGSSSSITQTTKKAEKQHFIMICVVMGAYFIAWT
PYAVVACWFAFFDTVPGKLIAYSAVFAKFSVIANPIVYVIFYKDFRQTVKRMFCGRGRVV
PA
>tr|B3RY65|B3RY65_TRIAD G_PROTEIN_RECEP_F1_2 domain-containing protein OS=Trichoplax adhaerens OX=10228 GN=TRIADDRAFT_26009 PE=4 SV=1
MADTYINNFTNKSLELCNGSLVVSDCLWRIILSCFMTLFMLMSCIGNGAVLLVLRYHHDD
IKSASNYFITNLALTDFLLGVLCMPCILISCLNGQWVFGQTLCSLTGFANSFFCINSMIT
LAAVSVEKYCAIASPLTYHHYMSKSKVTCVISIIWIHSAINASLPFLGWGEYVYLPFETI
CTVAWWSFPNYVGFIVGINFGLPTVIMSCTYFLILKIARKHSRRIGVSTRRIHYKTHIKA
TLMLLIVIGSFIVCWLPHLISMIYLTIYEISPLPCSFHQITTWLAMANSAFNPIIYGAMD
TSIRKGLKTLLGSWVKYCKLY
>tr|F1LIP1|F1LIP1_HYDVU Opsin OS=Hydra vulgaris OX=6087 GN=hydropsin4 PE=2 SV=1
MDVLISAYSACVLAIIILSTLLNALLIYIIIYKIKVTKLPHVFILSISISDVIHTLIGYT
AEVWVLHEVYSLKKSFICIGASFLMVFITVSNILQTVIISIMKVIAIRWPFFYIIYCKTI
KMKILLLFFCYFYGFLWPFIPLFGWSKYELDLDKMRCSFDWKLIHSGSLSYLIVLLSFCY
ILPIVALVFAYIAIKKTVSDRCTVKRAQLGKNRGIQEMVYLKLALWSAILYFIIWTPYAG
ASLLSVFKIKSPNVIYTLCALFSKLSAVSNALMNCYFNKYFRNHLKKIKLFQYFIKWNRR
SNDKVLL
>tr|M9UW95|M9UW95_TERTR Go opsin 2 OS=Terebratalia transversa OX=34513 PE=2 SV=1
MEVETCYRILYIIIGLSGTITNAYAIRMFWNSPMKQKWYHILYFICNIGVILPSFASSIL
LIEGWWTIRVCNLYGVVAHAFGFSSIVAVSFVTKVTLTQSAPSKVVVLTTVATCILLAMF
PYIGLCRYVPDKHHTNCFIDWHSNNTTCHLLLAVIGLLFYLVPCTGSCLCYTTTITTDGM
FTHAKSKLVVSLIAMTIVCWLPFGVISLWEIFADVKYVTPMMEATPPIVAKLGVTLTPLL
YVLYWDGKDQKNK
>tr|Q8T891|Q8T891_CIOIN Retinal G-protein-coupled receptor OS=Ciona intestinalis OX=7719 GN=Ci-opsin3 PE=2 SV=1
MEVNDKRVYGVLMGLLGLLTITGYSLLFVIFAKRPDLKKKNKFLLSLATSDLLITVHVFA
STIAAFAPQWPFGDLGCQVDAFIGMAPTFISIAGAALVAKDKYYRFCKPKMVGRNYSFHV
YLTWTMGIIGGALPFIGFGRYGFETDDVTWRTGCLLDFKSISAKYSFYIILISTVWFVWP
VYKLVSSYMKISTKINKFYPLLFVVPVQMAIGLLPYAIYAMVSITIGVSAVPYFCVVINN
LAAKVFVGSNPFIYIYFDPELRESCKQIFCSPPAPTNDEISEDSKDE
