# Supplementary material for: The Gluopsins: Opsins without the Retinal Binding Lysine
Source: Cells. 2022 Aug 6;11(15):2441. doi: 10.3390/cells11152441 (PMC9368030; doi:10.3390/cells11152441)
Supplement: Supplementary file 1 [file cells-11-02441-s001.zip › File S4 Iter20FinalGapReducedAlignment.phy]

 6040 465
XP_032633434.1_red-sensitive_opsin-like_Chelonoidis_abingdonii                                                                                      ------------IFVYTNSNNTR-------------------------------------
EMP42464.1_Red-sensitive_opsin_Chelonia_mydas                                                                                                       ------------IFIYTNSNNTRGPFEGPNYHI--------------------------A
AAR14680.1_red-sensitive_retinal_pigment_Geotria_australis                                                                                          ------------LFRYTNENNTRDPFEGPNYHI--------------------------A
OCT65542.1_hypothetical_protein_XELAEV_18041780mg_Xenopus_laevis                                                                                    ------------VFTYTNSNNTRGPFEGPNYHI--------------------------A
NP_001084114.1_red-sensitive_opsin_Xenopus_laevis                                                                                                   ------------VFTYTNSNNTRGPFEGPNYHI--------------------------A
AAC96070.1_red_cone_visual_pigment_Ambystoma_tigrinum                                                                                               ------------IFTYTNSNNTRGPFEGPNYHI--------------------------A
QJT41731.1_long_wavelength_opsin_1_1_Piabucina_panamensis                                                                                           ------------LFTYTNSNNTRSPFEGPNYHI--------------------------A
QJT41721.1_long_wavelength_opsin_1_2_Crenuchus_spilurus                                                                                             ------------MFVYTNSNNTRGPFEGPNYHI--------------------------A
XP_029007413.1_red-sensitive_opsin-like_Betta_splendens                                                                                             ------------MFTYTNSNNTRGPFEGPNYHI--------------------------A
TDH14586.1_hypothetical_protein_EPR50_G00043920_Perca_flavescens                                                                                    ------------GFAYTNSNHTKGPFEGPNYHI--------------------------A
tr|A0A3Q3NEX6|A0A3Q3NEX6_9TELE_G_PROTEIN_RECEP_F1_2_domain-containing_protein_OS_Mastacembelus_armatus_OX_205130_PE_3_SV_1                          ------------VFTYTNNNNTRGPFEGPNYHI--------------------------A
tr|A0A3Q3NF99|A0A3Q3NF99_9TELE_G_PROTEIN_RECEP_F1_2_domain-containing_protein_OS_Mastacembelus_armatus_OX_205130_PE_3_SV_1                          ------------VFTYTNNNNTRGPFEGPNYHI--------------------------A
KAF4094059.1_hypothetical_protein_AMELA_G00008880_Ameiurus_melas                                                                                    ------------SFVYTNSNNTKGPFEGPNYHI--------------------------A
TST85782.1_Red-sensitive_opsin_Bagarius_yarrelli                                                                                                    ------------LFVYTNSNNTKDPFEGPNYHI--------------------------A
tr|A0A673HXL0|A0A673HXL0_9TELE_Uncharacterized_protein_OS_Sinocyclocheilus_rhinocerous_OX_307959_PE_4_SV_1                                          ------------MFVYTNSNNTRNPFEGPNYHI--------------------------A
tr|A0A673GXR3|A0A673GXR3_9TELE_Uncharacterized_protein_OS_Sinocyclocheilus_rhinocerous_OX_307959_PE_4_SV_1                                          ------------MFVYTNSNNTKDPFEGPNYHI--------------------------A
tr|A0A672NT64|A0A672NT64_SINGR_Uncharacterized_protein_OS_Sinocyclocheilus_grahami_OX_75366_GN_LOC107598965_PE_4_SV_1                               ------------MFVYTNSNNTKDPFEGPNYHI--------------------------A
tr|A0A4W5KCD1|A0A4W5KCD1_9TELE_G_PROTEIN_RECEP_F1_2_domain-containing_protein_OS_Hucho_hucho_OX_62062_PE_3_SV_1                                     -------------------KKTI-PFNKTC------------------------------
tr|A0A4W5JX82|A0A4W5JX82_9TELE_G_PROTEIN_RECEP_F1_2_domain-containing_protein_OS_Hucho_hucho_OX_62062_PE_3_SV_1                                     ----------------TGRETER-------------------------------------
XP_021449736.1_red-sensitive_opsin-like_Oncorhynchus_mykiss                                                                                         ------------GFAYTNSNHTKDPFEGPNYHI--------------------------A
XP_024264900.1_red-sensitive_opsin-2-like_Oncorhynchus_tshawytscha                                                                                  ------------HSLYHSPLPAPDPFEGPNYHI--------------------------A
XP_031671153.1_red-sensitive_opsin-like_Oncorhynchus_kisutch                                                                                        ------------GFAYTNSNHTKDPFEGPNYHI--------------------------A
XP_029512297.1_red-sensitive_opsin-like_Oncorhynchus_nerka                                                                                          ------------GFAYTNSNHTKDPFEGPNYHI--------------------------A
XP_010900326.1_red-sensitive_opsin_Esox_lucius                                                                                                      ------------MFTYTNSNNTRDPFEGPNYQI--------------------------A
XP_034143333.1_red-sensitive_opsin-2-like_isoform_X1_Esox_lucius                                                                                    ------------SFTYTNTNNTKDPFEGPNYHI--------------------------A
tr|A0A3P8ZH19|A0A3P8ZH19_ESOLU_G_PROTEIN_RECEP_F1_2_domain-containing_protein_OS_Esox_lucius_OX_8010_PE_3_SV_1                                      ------------SFTYTNTNNTKDPFEGPNYHI--------------------------A
CAB1314751.1_unnamed_protein_product_Coregonus_sp._balchen                                                                                          ------------SFTYTNSNNTKDPFEGPNYHI--------------------------A
tr|A0A673Z2N8|A0A673Z2N8_SALTR_Uncharacterized_protein_OS_Salmo_trutta_OX_8032_GN_LOC115207583_PE_4_SV_1                                            ------------LYNIFISSSFADPFEGPNYHI--------------------------A
tr|A0A3Q2Q7U1|A0A3Q2Q7U1_FUNHE_G_PROTEIN_RECEP_F1_2_domain-containing_protein_OS_Fundulus_heteroclitus_OX_8078_PE_4_SV_1                            ------------AFTYTNSNQTRDPFEGPNYHI--------------------------A
tr|A0A3Q2TZC9|A0A3Q2TZC9_FUNHE_G_PROTEIN_RECEP_F1_2_domain-containing_protein_OS_Fundulus_heteroclitus_OX_8078_PE_3_SV_1                            ------------AFTYTNSNQTRDPFEGPNYHI--------------------------A
JAR48425.1_Medium-wave-sensitive_opsin_1_Fundulus_heteroclitus                                                                                      ------------AFTYTNSNHTKDPFEGPNYHI--------------------------A
JAR48423.1_Medium-wave-sensitive_opsin_1_Fundulus_heteroclitus                                                                                      ------------AFTYTNSNHTKDPFEGPNYHI--------------------------A
JAR48426.1_Medium-wave-sensitive_opsin_1_Fundulus_heteroclitus                                                                                      ------------XXXXXXXXXXXDPFEGPNYHI--------------------------A
XP_012710392.1_red-sensitive_opsin-like_Fundulus_heteroclitus                                                                                       ------------AFIYTNSNNTKDPFEGPNYHI--------------------------A
tr|A0A3P9QES6|A0A3P9QES6_POERE_G_PROTEIN_RECEP_F1_2_domain-containing_protein_OS_Poecilia_reticulata_OX_8081_PE_3_SV_1                              ------------FWQQSSRNFTRDPFEGPNYHI--------------------------A
AEQ53935.1_long-wave_sensitive_opsin_Poecilia_latipinna                                                                                             ------------AFTYTNSNQTRDPFEGPNYHI--------------------------A
tr|A0A3B3UVH2|A0A3B3UVH2_9TELE_G_PROTEIN_RECEP_F1_2_domain-containing_protein_OS_Poecilia_latipinna_OX_48699_PE_3_SV_1                              ------------AFTYTNSNHTKDPFEGPNYHI--------------------------A
AFH96931.1_long_wave-sensitive_opsin_partial_Poecilia_reticulata                                                                                    ------------------------------------------------------------
ACB99463.1_long_wave-sensitive_opsin_S180_Poecilia_parae                                                                                            ------------AFTYTNSNHTKDPFEGPNYHI--------------------------A
KAF3855852.1_hypothetical_protein_F7725_016575_Dissostichus_mawsoni                                                                                 ------------AFAYTNSNHTRDPFEGPNYHI--------------------------A
BAL15673.1_red_opsin_Champsocephalus_gunnari                                                                                                        ------------AFAYTNSNHTKDPFEGPNYHI--------------------------A
TWW61564.1_Red-sensitive_opsin_KFH-R_Takifugu_flavidus                                                                                              ------------LLCFL----SSDPFEGPNYHI--------------------------A
QCB20336.1_long-wavelength_sensitive_opsin_partial_Ostorhinchus_compressus                                                                          ------------AFTYTNSNHTKDPFEGPNYHI--------------------------A
QCB20340.1_long-wavelength_sensitive_opsin_Apogon_notatus                                                                                           ------------AFTYTNSNHTKDPFEGPNYHI--------------------------A
AUS89449.1_long-wavelength_sensitive_opsin_Ostorhinchus_cyanosoma                                                                                   ------------AFTYTNTNHTKDPFEGPNYHI--------------------------A
tr|A0A3P8W1G0|A0A3P8W1G0_CYNSE_G_PROTEIN_RECEP_F1_2_domain-containing_protein_OS_Cynoglossus_semilaevis_OX_244447_PE_3_SV_1                         ------------AFVYTNSNHTRDPFEGPNYHI--------------------------A
tr|A0A3Q1HCU7|A0A3Q1HCU7_9TELE_G_PROTEIN_RECEP_F1_2_domain-containing_protein_OS_Acanthochromis_polyacanthus_OX_80966_PE_3_SV_1                     ------------AFTYTNTNHTKDPFEGPNYHI--------------------------A
XP_015224790.1_PREDICTED_red-sensitive_opsin-like_Cyprinodon_variegatus                                                                             ------------AFTYTNSNHTKDPFEGPNYHV--------------------------A
JAO94804.1_OPSR_partial_Poeciliopsis_prolifica                                                                                                      ------------AFTYTNSNHTKDPFEGPNYHI--------------------------A
AJD14564.1_long_wavelength_sensitive_1_opsin_partial_Poecilia_reticulata                                                                            ------------------------------------------------------------
tr|A0A3Q2NU11|A0A3Q2NU11_FUNHE_G_PROTEIN_RECEP_F1_2_domain-containing_protein_OS_Fundulus_heteroclitus_OX_8078_PE_3_SV_1                            ------------AFAYTNSNHTKDPFEGPNYHI--------------------------A
XP_027896363.1_red-sensitive_opsin-like_Xiphophorus_couchianus                                                                                      ------------AFTYTNSNHTKDPFEGPNYHI--------------------------A
PWA27675.1_hypothetical_protein_CCH79_00000495_Gambusia_affinis                                                                                     ------------AFTYTNSNHTKNPFEGSNYHI--------------------------T
tr|A0A3B3V9P2|A0A3B3V9P2_9TELE_G_PROTEIN_RECEP_F1_2_domain-containing_protein_OS_Poecilia_latipinna_OX_48699_PE_3_SV_1                              ------------AFTYTNSNHTRDPFEGPNYHI--------------------------A
QJT41735.1_long_wavelength_opsin_2_1_Piabucina_panamensis                                                                                           ------------VFVYTNANNTRDPFEGPNYHI--------------------------A
XP_018598395.2_green-sensitive_opsin-2_Scleropages_formosus                                                                                         ------------AFVYTNSNNTRDPFEGPNYHI--------------------------A
AWU59272.1_long-wavelength_sensitive_2_opsin_Chitala_ornata                                                                                         ------------VFVYTNSNNTRDPFEGPNYHI--------------------------A
QGW08864.1_long-wavelength-sensitive_opsin_Amia_calva                                                                                               ------------MFVYTNSNNTRDPFAGPNYHI--------------------------A
QIH97376.1_opsin_1_long_wave_sensitive_partial_Bitis_arietans                                                                                       ------------SFANTNSNNTRGPKDGPNHHT--------------------------A
AAD25917.1_opsin_visual_pigment_Phelsuma_madagascariensis_longintinue                                                                               ------------VFTYTDSNNTKGPFDGPNYHI--------------------------A
GCF59574.1_hypothetical_protein_parPi_0022832_Paroedura_picta                                                                                       ------------VFVYTNTNNTRGPFEGPNYHI--------------------------A
AKQ22820.1_red_sensitive_visual_pigment_partial_Melanoseps_occidentalis                                                                             -----------------------------------------------------------A
KAF1566668.1_Red-sensitive_opsin_partial_Eudyptes_pachyrhynchus                                                                                     ------------PFPF---PAAPDPFEGPNYHI--------------------------A
XP_025001979.1_red-sensitive_opsin_isoform_X1_Gallus_gallus                                                                                         ------------VFTYTNSNNTRGPFEGPNYHI--------------------------A
tr|K7F2I4|K7F2I4_PELSI_G_PROTEIN_RECEP_F1_2_domain-containing_protein_OS_Pelodiscus_sinensis_OX_13735_PE_3_SV_1                                     ------------AGPPSSPSCTPGPFEGPNYHI--------------------------A
TFJ96583.1_transmembrane_protein_121-like_protein_Platysternon_megacephalum                                                                         ------------IFVYTNSNNTRGPFEGPNYHI--------------------------A
XP_028567189.1_long-wave-sensitive_opsin_1_isoform_X1_Podarcis_muralis                                                                              ------------------------------------------------------------
XP_027657547.1_red-sensitive_opsin_Falco_cherrug                                                                                                    ------------------------------------------------------------
NP_001070170.1_red-sensitive_opsin_Taeniopygia_guttata                                                                                              ------------IFTYTNSNNTRGPFEGPNYHI--------------------------A
XP_021406019.1_red-sensitive_opsin_Lonchura_striata_domestica                                                                                       -------------LPHIGLCPISGPFEGPNYHI--------------------------A
OWK49951.1_Red-sensitive_opsin_partial_Lonchura_striata_domestica                                                                                   ------------GLVHXTPHCPPGPFEGPNYHI--------------------------A
RMC22727.1_hypothetical_protein_DUI87_00269_Hirundo_rustica_rustica                                                                                 ------------VFTYTNSNNTRGPFEGPNYHI--------------------------A
XP_032297652.1_red-sensitive_opsin-like_partial_Coturnix_japonica                                                                                   ------------ISPYTAPYLPIGPFEGPNYHI--------------------------A
XP_019346454.1_PREDICTED_red-sensitive_opsin_isoform_X2_Alligator_mississippiensis                                                                  ------------IFVYTNSNNTRGPFEGPNYHI--------------------------A
XP_006032096.1_long-wave-sensitive_opsin_1_Alligator_sinensis                                                                                       ------------IFVYTNSNNTRGPFEGPNYHI--------------------------A
NP_001121097.1_red-sensitive_opsin_Ornithorhynchus_anatinus                                                                                         ------------VFVYTNSNNTRDPFEGPNYHI--------------------------A
ABC75817.1_long-wave_sensitive_opsin_Didelphis_aurita                                                                                               ------------LFVYTNSNNTRGPFEGPNYHI--------------------------A
MBW03315.1_Long-wave-sensitive_opsin_1_partial_Eschrichtius_robustus                                                                                ------------GCLQRGKDQSQRPLRRPRSPH--------------------------R
KFO31660.1_Medium-wave-sensitive_opsin_1_Fukomys_damarensis                                                                                         ------------LFTYTNSNSTRGPFHGPKHHI--------------------------A
XP_010626348.1_medium-wave-sensitive_opsin_1_Fukomys_damarensis                                                                                     ------------LFTYTNSNSTRGPFHGPKHHI--------------------------A
XP_006877292.1_PREDICTED_LOW_QUALITY_PROTEIN_long-wave-sensitive_opsin_1_Chrysochloris_asiatica                                                     ------------LFVYTKANGTRGPFEGPNYHI--------------------------A
XP_006899988.1_PREDICTED_long-wave-sensitive_opsin_1_Elephantulus_edwardii                                                                          ------------IFVYTNSNATRDPFEGPNYHI--------------------------T
XP_007955343.1_PREDICTED_long-wave-sensitive_opsin_1_Orycteropus_afer_afer                                                                          ------------VLVYTSSNTTRGPFEGPNYHI--------------------------A
tr|A0A452V4W5|A0A452V4W5_URSMA_G_PROTEIN_RECEP_F1_2_domain-containing_protein_OS_Ursus_maritimus_OX_29073_GN_LOC103679666_PE_3_SV_1                 ------------IFTYTNSNATRGPFEGPNYHI--------------------------A
tr|A0A671DZC7|A0A671DZC7_RHIFE_Uncharacterized_protein_OS_Rhinolophus_ferrumequinum_OX_59479_PE_4_SV_1                                              ------------IFIYTNSNTTRGPFAGPNYHI--------------------------A
tr|A0A2C9F1E8|A0A2C9F1E8_CAVPO_G_PROTEIN_RECEP_F1_2_domain-containing_protein_OS_Cavia_porcellus_OX_10141_GN_Opn1mw_PE_3_SV_1                       ------------LFTYTNSNNTRGPFEGPNYHI--------------------------A
CAM28377.1_opsin_1_cone_pigments_long-wave-sensitive_partial_Homo_sapiens                                                                           ------------------------------------------------------------
EAW72756.1_hCG41347_Homo_sapiens                                                                                                                    ------------IFTYTNSNSTRGPFEGPNYHI--------------------------A
EHH61347.1_hypothetical_protein_EGM_19343_Macaca_fascicularis                                                                                       ------------IFTYTNSNSTRGPFEGPNYHI--------------------------A
tr|A0A2K5HMT8|A0A2K5HMT8_COLAP_G_PROTEIN_RECEP_F1_2_domain-containing_protein_OS_Colobus_angolensis_palliatus_OX_336983_PE_4_SV_1                   ------------IFTYTNSNSTRGPFEGPNYHI--------------------------A
EHH31210.1_hypothetical_protein_EGK_21098_Macaca_mulatta                                                                                            ------------IFTYTNSNSTRGPFEGPNYHI--------------------------A
XP_014687979.1_PREDICTED_LOW_QUALITY_PROTEIN_long-wave-sensitive_opsin_1-like_Equus_asinus                                                          ------------IFTYTNNNATRDPFEGPNYHI--------------------------A
AAP13018.1_long-wavelength_sensitive_cone_opsin_partial_Phoca_groenlandica                                                                          ------------IFTYTNSNATRGPFEGPNYHI--------------------------A
XP_025316733.1_long-wave-sensitive_opsin_1_Canis_lupus_dingo                                                                                        ------------IFTYTNSNATRDPFEGPNYHI--------------------------A
XP_010838580.1_PREDICTED_medium-wave-sensitive_opsin_1_Bison_bison_bison                                                                            ------------NL----ERVLEDPFEGPNYHI--------------------------A
KAB0388934.1_hypothetical_protein_E2I00_001936_partial_Balaenoptera_physalus                                                                        ------------VFTYTSSSSTR-------------------------------------
XP_007185595.1_LOW_QUALITY_PROTEIN_long-wave-sensitive_opsin_1_Balaenoptera_acutorostrata_scammoni                                                  ------------VFTYTSSSSTRDPFDGPDHHI--------------------------A
XP_028337955.1_long-wave-sensitive_opsin_1_isoform_X1_Physeter_catodon                                                                              ------------VFTYTNSNSTRDPFGGPSYHI--------------------------A
TKC37881.1_hypothetical_protein_EI555_009219_partial_Monodon_monoceros                                                                              ------------VFTYTNSNSTRDPFDGPNYHI--------------------------A
XP_008827801.1_medium-wave-sensitive_opsin_1_Nannospalax_galili                                                                                     ------------LFTYTNSNSTRGPFEGPNYHI--------------------------A
tr|A0A3L7H468|A0A3L7H468_CRIGR_OPN1MW_OS_Cricetulus_griseus_OX_10029_GN_CgPICR_020919_PE_3_SV_1                                                     ------------IFTYTNSNSTRGPFEGPNYHI--------------------------A
XP_012890767.1_PREDICTED_long-wave-sensitive_opsin_1_Dipodomys_ordii                                                                                ------------IFTYTNINSTRGPFEGPNYHI--------------------------A
tr|H2Z431|H2Z431_CIOSA_G_PROTEIN_RECEP_F1_2_domain-containing_protein_OS_Ciona_savignyi_OX_51511_PE_3_SV_1                                          -----------------NPYATTDGWVPEHIEI--------------------------A
XP_002119963.1_pinopsin-like_Ciona_intestinalis                                                                                                     ------------TECYKNPYIRNEGWVPKHILI--------------------------A
XP_017567667.1_PREDICTED_opsin-VA-like_Pygocentrus_nattereri                                                                                        ------------RSTEEAAEAISPPT------L--------------------------L
XP_007252482.1_opsin-VA-like_Astyanax_mexicanus                                                                                                     ------------GVMEEAEADVSPPT------V--------------------------L
XP_026778752.1_parietopsin_Pangasianodon_hypophthalmus                                                                                              ------------EVTEETPVDVSTST------L--------------------------L
TSK13307.1_Opsin-VA_Bagarius_yarrelli                                                                                                               ------------EVTEGIPVDVSTFT------L--------------------------M
XP_027007176.1_opsin-VA-like_Tachysurus_fulvidraco                                                                                                  ------------EITEETPVDFSTST------L--------------------------L
XP_017349407.1_PREDICTED_opsin-VA-like_Ictalurus_punctatus                                                                                          ------------EVTQETPVDVSTST------L--------------------------L
XP_030222244.1_vertebrate_ancient_opsin-like_Gadus_morhua                                                                                           -------------NSELPMTEMTAPT------I--------------------------F
XP_029909374.1_vertebrate_ancient_opsin-like_Myripristis_murdjan                                                                                    ----------------PLTEAAAVPT------I--------------------------F
XP_019737309.1_PREDICTED_opsin-VA-like_Hippocampus_comes                                                                                            ---------------TTRSGAPAEPT------V--------------------------F
XP_029290329.1_parapinopsin-like_Cottoperca_gobio                                                                                                   --------------PSIHTEVVTVST------V--------------------------F
XP_033491463.1_parietopsin_Epinephelus_lanceolatus                                                                                                  --------------PSIHAEVVTAPT------I--------------------------F
XP_031139062.1_parapinopsin-like_Sander_lucioperca                                                                                                  --------------PSIYAEVVAIPT------I--------------------------F
TNN82081.1_Parapinopsin_Liparis_tanakae                                                                                                             --------------PSINPEMVTFPT------I--------------------------F
XP_015232224.1_PREDICTED_parapinopsin-like_Cyprinodon_variegatus                                                                                    --------------------MVTQPT------I--------------------------F
XP_023205769.1_opsin-VA-like_Xiphophorus_maculatus                                                                                                  ----------------------TAPSH-----P--------------------------H
tr|A0A3B5MU09|A0A3B5MU09_9TELE_Parietopsin_OS_Xiphophorus_couchianus_OX_32473_PE_3_SV_1                                                             ------------VISLTSTPTVTDLV------I--------------------------F
tr|A0A3B5MVM8|A0A3B5MVM8_9TELE_Parietopsin_OS_Xiphophorus_couchianus_OX_32473_PE_3_SV_1                                                             ------------LISLTSTPTVTDLV------I--------------------------F
tr|A0A3B5MW67|A0A3B5MW67_9TELE_Parietopsin_OS_Xiphophorus_couchianus_OX_32473_PE_3_SV_1                                                             ------------------------------------------------------------
tr|A0A3B5MW64|A0A3B5MW64_9TELE_Parietopsin_OS_Xiphophorus_couchianus_OX_32473_PE_3_SV_1                                                             ------------SISLTSTPTVTDLV------I--------------------------F
tr|A0A3B5N000|A0A3B5N000_9TELE_Parietopsin_OS_Xiphophorus_couchianus_OX_32473_PE_3_SV_1                                                             ------------AISLTSTPTVTDLV------I--------------------------F
tr|A0A3B5N1Y0|A0A3B5N1Y0_9TELE_Parietopsin_OS_Xiphophorus_couchianus_OX_32473_PE_3_SV_1                                                             ------------IISLTSTPTVTDLV------I--------------------------F
XP_008410053.1_PREDICTED_parapinopsin-like_Poecilia_reticulata                                                                                      -----------------ATATVTDPV------V--------------------------F
tr|A0A3B3TLB2|A0A3B3TLB2_9TELE_G_PROTEIN_RECEP_F1_2_domain-containing_protein_OS_Poecilia_latipinna_OX_48699_PE_3_SV_1                              ---------------DPPTATVTDPV------V--------------------------F
XP_007541885.1_PREDICTED_pinopsin-like_isoform_X2_Poecilia_formosa                                                                                  -----------------PTATVTDPV------V--------------------------F
XP_012735693.1_parapinopsin-like_Fundulus_heteroclitus                                                                                              ---------------VPSEMMVTAPT------I--------------------------F
tr|A0A3Q0SMY1|A0A3Q0SMY1_AMPCI_Parietopsin_OS_Amphilophus_citrinellus_OX_61819_PE_3_SV_1                                                            --------------PSIQTQLVTVPT------I--------------------------F
tr|A0A668THL6|A0A668THL6_OREAU_Parietopsin_OS_Oreochromis_aureus_OX_47969_PE_4_SV_1                                                                 --------------WGFNCQAGAGGI------L--------------------------E
XP_004567849.1_parapinopsin-like_Maylandia_zebra                                                                                                    --------------PSIQTEVVTVPT------I--------------------------F
XP_029953174.1_vertebrate_ancient_opsin-like_Salarias_fasciatus                                                                                     ------------PLPSVHSEEATAPT------I--------------------------F
XP_028304117.1_parapinopsin-like_Gouania_willdenowi                                                                                                 --------------LSMQAELPTTPT------I--------------------------F
XP_028286308.1_vertebrate_ancient_opsin-like_Parambassis_ranga                                                                                      --------------VTFHSELMTVPT------I--------------------------F
TKS73629.1_Parapinopsin_Collichthys_lucidus                                                                                                         --------------QSTYTEAVTVPT------I--------------------------F
XP_033823428.1_parietopsin_Periophthalmus_magnuspinnatus                                                                                            ---------------GGDEELVTVPT------I--------------------------F
XP_019934145.1_PREDICTED_parapinopsin-like_Paralichthys_olivaceus                                                                                   --------------PPNHGVMATVPT------I--------------------------F
KAF0040688.1_hypothetical_protein_F2P81_006586_Scophthalmus_maximus                                                                                 --------------PFNHAEMVTVPT------I--------------------------F
XP_026166927.1_parapinopsin-like_Mastacembelus_armatus                                                                                              --------------SSIHAELVTVPT------I--------------------------F
tr|A0A3Q1J1F7|A0A3Q1J1F7_ANATE_G_PROTEIN_RECEP_F1_2_domain-containing_protein_OS_Anabas_testudineus_OX_64144_PE_3_SV_1                              -------------------PPIDTPT------I--------------------------F
tr|A0A3Q3QK11|A0A3Q3QK11_MONAL_Parietopsin_OS_Monopterus_albus_OX_43700_PE_3_SV_1                                                                   ------------HPLSIHAEVATAPT------T--------------------------F
tr|A0A3Q3J6X8|A0A3Q3J6X8_MONAL_Parietopsin_OS_Monopterus_albus_OX_43700_PE_4_SV_1                                                                   ------------HPLSIHAEVATAPT------T--------------------------F
tr|A0A3Q3J6Z3|A0A3Q3J6Z3_MONAL_Parietopsin_OS_Monopterus_albus_OX_43700_PE_3_SV_1                                                                   ------------GFIGINPSKSCYPI------S--------------------------H
TWW75901.1_Opsin-VA_Vertebrate_ancient_opsin_Takifugu_flavidus                                                                                      --------------APLQAEAVTVPT------I--------------------------F
XP_028970850.1_pinopsin-like_Esox_lucius                                                                                                            ------------NTTSMGFSSATVPT------I--------------------------F
CDQ86300.1_unnamed_protein_product_Oncorhynchus_mykiss                                                                                              ------------NSTSPGFKSSTVPT------I--------------------------F
XP_024262600.1_pinopsin-like_Oncorhynchus_tshawytscha                                                                                               ------------NSTSPGLKSSTVPT------I--------------------------F
XP_023993527.1_pinopsin-like_Salvelinus_alpinus                                                                                                     ------------NSTSPGFKSSTVPT------I--------------------------F
XP_013981399.1_PREDICTED_parapinopsin-like_Salmo_salar                                                                                              ------------NSTSPGYKSSTVPT------I--------------------------F
CAB1322673.1_unnamed_protein_product_Coregonus_sp._balchen                                                                                          ------------DSTSPGLKSSTVPT------I--------------------------F
XP_016135245.1_PREDICTED_parapinopsin-like_Sinocyclocheilus_grahami                                                                                 ------------ESITTTDTAITVPT------I--------------------------F
KTF80427.1_hypothetical_protein_cypCar_00039741_Cyprinus_carpio                                                                                     ------------GSIITTDKAMTVPT------R--------------------------F
tr|A0A672SHF2|A0A672SHF2_SINGR_Uncharacterized_protein_OS_Sinocyclocheilus_grahami_OX_75366_GN_LOC107574764_PE_4_SV_1                               ------------EIITTTDMAMTVPT------I--------------------------F
XP_017545252.1_PREDICTED_pinopsin-like_Pygocentrus_nattereri                                                                                        ------------D--GNLNTPTNTPT------I--------------------------F
XP_031419350.1_uncharacterized_protein_LOC105891518_Clupea_harengus                                                                                 ------------D--MDLWTEVPEPT------I--------------------------F
XP_030646766.1_opsin-VA-like_Chanos_chanos                                                                                                          ------------D----LRLMPTVPT------I--------------------------F
ANV21073.1_parietopsin_Geotria_australis                                                                                                            ------------VFGATPPGSTPPPT------I--------------------------F
XP_032825679.1_pinopsin-like_Petromyzon_marinus                                                                                                     -------------TAVAVPGAVTPPT------I--------------------------F
XP_018415733.1_PREDICTED_pinopsin-like_Nanorana_parkeri                                                                                             -------------TTTELSENFTAPT------I--------------------------F
OCT87544.1_hypothetical_protein_XELAEV_18021240mg_Xenopus_laevis                                                                                    -------------TPPGTANNITVPT------I--------------------------F
NP_001039256.1_parietopsin_Xenopus_tropicalis                                                                                                       -------------TTPGIAVNLTVPT------I--------------------------F
tr|R4GCX1|R4GCX1_ANOCA_G_PROTEIN_RECEP_F1_2_domain-containing_protein_OS_Anolis_carolinensis_OX_28377_GN_LOC100561244_PE_3_SV_1                     ------------------------MT------A--------------------------T
XP_020633618.1_pinopsin-like_Pogona_vitticeps                                                                                                       -------------LATELAESITVPT------I--------------------------F
XP_033018456.1_LOW_QUALITY_PROTEIN_opsin-VA-like_Lacerta_agilis                                                                                     ----------------LATVEITVPT------I--------------------------F
BAM28746.1_parietopsin_Iguana_iguana                                                                                                                -------------LVTEVAEGVTVPT------I--------------------------F
AUO28908.1_c-opsin2_Platynereis_dumerilii                                                                                                           ------------TVPLLQEDPLLLRIL-----Y--------------------------F
Euchone_cf_gloenoi_TRINITY_DN112125_c0_g1_i1|ORF1                                                                                                   ------------------------------------------------------------
Pseudopotamilla_reniformisII_TRINITY_DN47402_c0_g1_i1|ORF1                                                                                          ------------------------------------------------------------
miTrinity_TR28943|c0_g1_i1|ORF3                                                                                                                     ----------------LPDSRIIIPVY-----R--------------------------L
Parasabella_SOAP_k35_C770341|ORF2                                                                                                                   ------------C--SISDKKWTTMFRD---HI--------------------------F
Sabelloma_cupoculata_SOAP_k35_C755322|ORF2                                                                                                          ------------------------------------------------------------
Sabelloma_cupoculata_SOAP_k85_C157365|ORF4                                                                                                          ------------------------------------------------------------
Pseudopotamilla_reniformisII_TransAb_k45_S47756|ORF2                                                                                                ------------I--YRYTKKMAVAID-----L--------------------------F
Pseudopotamilla_reniformis_Velvet_k55_Locus_18046_Transcript_11_Confidence_1.000_Length_995|ORF7                                                    ------------------------------------------------------------
Acromegalomma_vesiculosumII_TRINITY_DN38187_c2_g3_i5|ORF35                                                                                          ---------------SHNSTKMASLLS-----H--------------------------F
Acromegalomma_sp1_SOAP_k35_SOAP_k35_scaffold30190|ORF6                                                                                              ---------------SHSSTEMAALIE-----Q--------------------------F
ASQ43264.1_putative_phototransduction_partial_Acromegalomma_interruptum                                                                             ---------------SHSSKEMAALLE-----Q--------------------------F
Pseudobranchiomma_cf_schizogenica_TRINITY_DN67824_c0_g1_i1|ORF2                                                                                     ------------------------------------------------------------
Bispira_guinensis_SOAP_k45_scaffold69598|ORF7                                                                                                       ------------I---QSTIKMAIALD-----Q--------------------------F
Branchiomma_TRINITY_DN20946_c0_g2_i1|ORF3                                                                                                           ------------I--ARHINKMAIAVD-----L--------------------------F
Branchiomma_arcticum_Velvet_k35_Locus_86453_Transcript_11_Confidence_1.000_Length_699|ORF2                                                          ------------VGAYTLSAMMAGDLL-----V--------------------------F
Bispira_serrata_SOAP_k65_C468548|ORF5                                                                                                               -------------------SKMERTPD-----I--------------------------F
Notalux_sp1_SOAP_k55_C696102|ORF5                                                                                                                   ----------------SEASDMAIAFD-----E--------------------------F
Myxicola_TRINITY_DN35602_c3_g4_i3|ORF11                                                                                                             ------------Y--IQEGYGAWCSIS-----W--------------------------E
Paradialychone_ambigua_Velvet_k45_Locus_21231_Transcript_11_Confidence_1.000_Length_1223|ORF4                                                       --------------------NMAIAVD-----E--------------------------F
Sabella_spallanzanii_TransAb_k35_S273811|ORF7                                                                                                       ------------SEPLVESWPVGSRIS-----D--------------------------Y
scTrinity_TR55632|c3_g4_i1|ORF11                                                                                                                    ------------TEPVVEAWPLGSKIS-----D--------------------------Y
AAV63834.1_ciliary_opsin_Platynereis_dumerilii                                                                                                      ------------TY-----QNLNAETDGGNYNA--------------------------F
ANV21071.1_vertebrate_ancient_long_opsin_Geotria_australis                                                                                          ------------PSPSAVTVVPHDPFARPD--G--------------------------I
ANV21072.1_vertebrate_ancient_long_opsin_partial_Mordacia_mordax                                                                                    ----------------------------PA--G--------------------------I
XP_032818533.1_pineal_opsin_isoform_X1_Petromyzon_marinus                                                                                           ------------PSPSATVATMHNPFERPE--G--------------------------I
XP_006003771.1_PREDICTED_vertebrate_ancient_opsin-like_Latimeria_chalumnae                                                                          ------------LYEAAETLKAQDPFSGPE--S--------------------------I
QGW08869.1_vertebrate_ancient_long_opsin_Neotrygon_kuhlii                                                                                           --------------PSNTVSPPADAFSGPN--T--------------------------I
XP_032872998.1_opsin-VA-like_Amblyraja_radiata                                                                                                      --------------PTAAISRPVDPFRGPE--T--------------------------I
XP_032890635.1_opsin-VA-like_Amblyraja_radiata                                                                                                      ------------------------------------------------------------
GCC22314.1_hypothetical_protein_chiPu_0000702_Chiloscyllium_punctatum                                                                               ------------PSRVAGISPSPAAFSGPR--T--------------------------I
GCB64041.1_hypothetical_protein_scyTo_0004526_partial_Scyliorhinus_torazame                                                                         ------------------------------------------------------------
XP_007894489.1_PREDICTED_vertebrate_ancient_opsin-like_Callorhinchus_milii                                                                          ------------LPEASGVSTPRDPFSGPG--K--------------------------I
XP_020650665.1_vertebrate_ancient_opsin-like_Pogona_vitticeps                                                                                       ------------LLDSLASSSPLDPFLRPD--S--------------------------I
NP_001280047.1_opsin-VA_Anolis_carolinensis                                                                                                         ------------WLDPSSSSAPFDPFLQPD--I--------------------------I
XP_034292421.1_vertebrate_ancient_opsin-like_Pantherophis_guttatus                                                                                  ------------LLDASSHLSPVDPFSQPH--F--------------------------I
tr|A0A670YM76|A0A670YM76_PSETE_Uncharacterized_protein_OS_Pseudonaja_textilis_OX_8673_GN_LOC113442749_PE_4_SV_1                                     ------------CL--------WDPAKHPSRGC--------------------------A
tr|A0A670YC86|A0A670YC86_PSETE_Uncharacterized_protein_OS_Pseudonaja_textilis_OX_8673_GN_LOC113442749_PE_4_SV_1                                     ------------LLDASSHFPLVDPFSQPH--F--------------------------I
tr|A0A670YLW8|A0A670YLW8_PSETE_Uncharacterized_protein_OS_Pseudonaja_textilis_OX_8673_GN_LOC113442749_PE_4_SV_1                                     ------------LLDASSHFPLVDPFSQPH--F--------------------------I
tr|A0A670YF38|A0A670YF38_PSETE_Uncharacterized_protein_OS_Pseudonaja_textilis_OX_8673_GN_LOC113442749_PE_4_SV_1                                     ------------LLDASSHFPLVDPFSQPH--F--------------------------I
XP_007443874.2_opsin-VA-like_isoform_X1_Python_bivittatus                                                                                           ------------LLDASAGSSLVDPFSQPD--S--------------------------I
XP_028585690.1_vertebrate_ancient_opsin-like_Podarcis_muralis                                                                                       ------------LLDPPASSSPLDPFLQPD--F--------------------------I
XP_015282372.1_PREDICTED_vertebrate_ancient_opsin-like_Gekko_japonicus                                                                              ------------STPSASSLPLPDPFRHPD--F--------------------------I
TFK06122.1_neurotensin_receptor_type_1_Platysternon_megacephalum                                                                                    ------------LLGPTASSTPWDPFHHTE--F--------------------------I
XP_021254355.1_vertebrate_ancient_opsin-like_isoform_X1_Numida_meleagris                                                                            ------------LLSSSSGPAQWDPFHHPD--S--------------------------I
POI35098.1_hypothetical_protein_CIB84_001150_partial_Bambusicola_thoracicus                                                                         ------------LLSNSSGPARWDPFHHPD--S--------------------------I
OXB82530.1_hypothetical_protein_H355_005785_Colinus_virginianus                                                                                     ------------LLSNSSGPAQWDPFLHPD--S--------------------------I
NWI56217.1_OPSO_protein_partial_Calyptomena_viridis                                                                                                 ------------LLSSSSGPASWDPFHRPD--S--------------------------I
XP_008926802.1_opsin-VA_Manacus_vitellinus                                                                                                          ------------LLPSSSGPASWDPFRRPD--S--------------------------I
XP_027510991.1_opsin-VA-like_Corapipo_altera                                                                                                        ------------LLPSSSGPASWDPFRRPD--S--------------------------I
XP_009070258.1_PREDICTED_LOW_QUALITY_PROTEIN_opsin-VA-like_partial_Acanthisitta_chloris                                                             ------------LLSSSSSPAVRDPFGHPD--S--------------------------I
XP_005048932.1_PREDICTED_vertebrate_ancient_opsin-like_Ficedula_albicollis                                                                          ------------LLSSYSAPARWDPFRRPE--S--------------------------I
NWH96282.1_OPSO_protein_partial_Aegithalos_caudatus                                                                                                 ------------FSSGYSAPARWDPFHRPG--S--------------------------I
XP_005528931.1_PREDICTED_vertebrate_ancient_opsin-like_Pseudopodoces_humilis                                                                        ------------LLSSSSAPARWDPFRQPD--S--------------------------I
XP_033371683.1_LOW_QUALITY_PROTEIN_opsin-VA-like_Parus_major                                                                                        ------------LLSSYSAPARWDPFRQPD--S--------------------------I
XP_023786134.1_vertebrate_ancient_opsin-like_Cyanistes_caeruleus                                                                                    ------------LLSSYSAPVRWDPFRRPD--S--------------------------I
XP_030807204.1_opsin-VA-like_Camarhynchus_parvulus                                                                                                  ------------LLPSYFAPARWDPFRRPD--S--------------------------I
XP_005496404.2_vertebrate_ancient_opsin_Zonotrichia_albicollis                                                                                      ------------LLPSYFAPARWDPFRRPD--S--------------------------I
XP_009085332.2_opsin-VA-like_Serinus_canaria                                                                                                        -----------------SAPARWDPFRRPD--S--------------------------I
XP_014746151.1_PREDICTED_vertebrate_ancient_opsin-like_Sturnus_vulgaris                                                                             ------------LLSSYSAPARWDPFHRPD--S--------------------------I
XP_021398105.1_vertebrate_ancient_opsin_Lonchura_striata_domestica                                                                                  ------------LLPSYSAPARWDPFHRPD--S--------------------------I
RLV89171.1_hypothetical_protein_DV515_00015018_Erythrura_gouldiae                                                                                   ------------LLPSYSAPARWDPFHRPG--S--------------------------I
XP_009573409.1_PREDICTED_opsin-VA-like_Fulmarus_glacialis                                                                                           ------------LLPSSSAPARWDPFRRPD--S--------------------------I
XP_009927863.1_PREDICTED_opsin-VA-like_Haliaeetus_albicilla                                                                                         ------------------------------------------------------------
KQK76057.1_opsin-VA-like_protein_Amazona_aestiva                                                                                                    ------------LLPSSSGPARWDPFRRPD--S--------------------------I
tr|A0A672U403|A0A672U403_STRHB_Uncharacterized_protein_OS_Strigops_habroptila_OX_2489341_GN_LOC115608792_PE_4_SV_1                                  ------------------------------------------------------------
XP_009580485.1_PREDICTED_opsin-VA-like_partial_Fulmarus_glacialis                                                                                   ------------------------------------------------------------
NP_001098788.1_vertebrate_ancient_opsin_isoform_3_Gallus_gallus                                                                                     ------------------MPCLWLPFASSD--S--------------------------F
XP_009324276.1_PREDICTED_opsin-VA-like_Pygoscelis_adeliae                                                                                           ------------LLSSSSGPARWDPFRRPD--S--------------------------I
XP_030308752.1_opsin-VA_Calypte_anna                                                                                                                ------------LLSSSSGPTRWDPFRRPD--S--------------------------I
OPJ80309.1_hypothetical_protein_AV530_008316_Patagioenas_fasciata_monilis                                                                           ------------LSSSSSGPGRWDPFRRPD--S--------------------------I
XP_010178577.1_PREDICTED_opsin-VA-like_Mesitornis_unicolor                                                                                          ------------LLPSAAGPAGWDPFRCPD--S--------------------------I
XP_009639328.1_PREDICTED_opsin-VA-like_Egretta_garzetta                                                                                             ------------LLPSSSGPGGWDPFRRPD--S--------------------------V
XP_010219919.1_PREDICTED_vertebrate_ancient_opsin-like_Tinamus_guttatus                                                                             ------------DVAAAAAPAGADLFHQPA--S--------------------------V
XP_025892023.1_vertebrate_ancient_opsin-like_Nothoprocta_perdicaria                                                                                 ------------GLPSPSTAAGWDPFHQPA--S--------------------------V
XP_025971664.1_vertebrate_ancient_opsin-like_Dromaius_novaehollandiae                                                                               ------------GPPGPSAPAPWDPFRHPA--S--------------------------V
XP_013799715.1_PREDICTED_LOW_QUALITY_PROTEIN_vertebrate_ancient_opsin-like_Apteryx_mantelli_mantelli                                                ------------GLPGPSGLAGWDPFRHPA--S--------------------------V
XP_006027077.1_opsin-VA-like_Alligator_sinensis                                                                                                     ------------LFDPSVSSTAWDPFQHPD--S--------------------------I
XP_030060665.1_vertebrate_ancient_opsin-like_Microcaecilia_unicolor                                                                                 ------------LF--PESSTPWNPFHGPA--S--------------------------I
XP_018424575.1_PREDICTED_opsin-VA-like_Nanorana_parkeri                                                                                             ------------LPASPETSTEWSPFQGPK--S--------------------------I
NP_001265680.1_opsin-VA-like_Xenopus_tropicalis                                                                                                     ------------LLATPENSTVWNPFTGPK--T--------------------------I
KAE8590421.1_hypothetical_protein_XENTR_v10018059_Xenopus_tropicalis                                                                                -----------------------NS-----------------------------------
tr|A0A4W4GHA5|A0A4W4GHA5_ELEEL_G_PROTEIN_RECEP_F1_2_domain-containing_protein_OS_Electrophorus_electricus_OX_8005_GN_LOC113584204_PE_3_SV_1         ------------NYEVDDAFKPDDPFLGPK--S--------------------------V
tr|A0A4W4GEV1|A0A4W4GEV1_ELEEL_G_PROTEIN_RECEP_F1_2_domain-containing_protein_OS_Electrophorus_electricus_OX_8005_GN_LOC113584204_PE_3_SV_1         ------------NYEVDDAFKPDDPFLGPK--S--------------------------V
tr|A0A4W4GIA5|A0A4W4GIA5_ELEEL_G_PROTEIN_RECEP_F1_2_domain-containing_protein_OS_Electrophorus_electricus_OX_8005_GN_LOC113584204_PE_3_SV_1         ------------DEQVDDAFKPDDPFLGPK--S--------------------------V
tr|A0A4W4GIR4|A0A4W4GIR4_ELEEL_G_PROTEIN_RECEP_F1_2_domain-containing_protein_OS_Electrophorus_electricus_OX_8005_GN_LOC113584204_PE_3_SV_1         ------------STQSAGLYLLYDPFLGPK--S--------------------------V
NP_001187192.1_vertebrate_ancient_long_opsin_a_Ictalurus_punctatus                                                                                  ------------NYEAADVIQPEDPFSGPK--S--------------------------I
TSK22639.1_Opsin-VA_Bagarius_yarrelli                                                                                                               ------------NNEVADEFQSYDYFSGPK--S--------------------------I
XP_027030841.1_LOW_QUALITY_PROTEIN_opsin-VA-like_Tachysurus_fulvidraco                                                                              ------------NHTVAEAIQRDDPFSGPK--S--------------------------I
XP_034158447.1_vertebrate_ancient_long_opsin_a_isoform_X3_Pangasianodon_hypophthalmus                                                               ------------NYEVADVLQPDDPFSGPK--S--------------------------I
XP_017552143.1_PREDICTED_opsin-VA-like_isoform_X1_Pygocentrus_nattereri                                                                             ------------SYEVADVFQPEDPFAGPR--S--------------------------I
XP_022520117.1_opsin-VA-like_isoform_X1_Astyanax_mexicanus                                                                                          ------------SYEVADVSQTEDPFKGPR--T--------------------------I
NP_571661.1_vertebrate_ancient_long_opsin_a_Danio_rerio                                                                                             ------------SPE--------DPFSAPS--S--------------------------I
XP_016341260.1_PREDICTED_opsin-VA_isoform_X1_Sinocyclocheilus_anshuiensis                                                                           ------------SHE--------DPFSGPT--F--------------------------I
XP_016112697.1_PREDICTED_vertebrate_ancient_opsin-like_Sinocyclocheilus_grahami                                                                     ------------SYE--------DPFSGPT--F--------------------------I
tr|A0A672MBX2|A0A672MBX2_SINGR_Vertebrate_ancient_long_opsin_a_OS_Sinocyclocheilus_grahami_OX_75366_PE_4_SV_1                                       ------------SYE--------DPFSGPT--F--------------------------I
tr|A0A672MI46|A0A672MI46_SINGR_Vertebrate_ancient_long_opsin_a_OS_Sinocyclocheilus_grahami_OX_75366_PE_4_SV_1                                       ------------SYE--------DPFSGPT--F--------------------------I
KTG03626.1_hypothetical_protein_cypCar_00018158_Cyprinus_carpio                                                                                     ------------SHE--------DPFSGPT--S--------------------------I
TRY89014.1_hypothetical_protein_DNTS_029300_Danionella_translucida                                                                                  ------------SP-------TEDPFSTPT--S--------------------------I
KTF92891.1_hypothetical_protein_cypCar_00043184_partial_Cyprinus_carpio                                                                             ------------------------------------------------------------
tr|A0A672SJZ9|A0A672SJZ9_SINGR_Uncharacterized_protein_OS_Sinocyclocheilus_grahami_OX_75366_PE_4_SV_1                                               -----------------------NS-----------------------------------
XP_016110296.1_PREDICTED_opsin-VA-like_Sinocyclocheilus_grahami                                                                                     -----------------------DA-------S--------------------------V
KAA0718384.1_Opsin-VA_Vertebrate_ancient_opsin_Triplophysa_tibetana                                                                                 ------------IHE--------DPFSGPT--Y--------------------------V
XP_028844783.1_opsin-VA-like_Denticeps_clupeoides                                                                                                   ------------PHPAPPPPPPHDPFSGPQ--S--------------------------V
XP_030627104.1_opsin-VA-like_Chanos_chanos                                                                                                          ------------SHEAAEISKPDDPFAGPK--T--------------------------I
tr|A0A673XEQ2|A0A673XEQ2_SALTR_Uncharacterized_protein_OS_Salmo_trutta_OX_8032_GN_LOC115153054_PE_4_SV_1                                            ------------SYEAAEIYKPYDPFTGPT--H--------------------------L
CDQ68727.1_unnamed_protein_product_Oncorhynchus_mykiss                                                                                              ------------SFETGEIYKPHDPFTGPT--H--------------------------L
XP_020350617.1_opsin-VA_isoform_X1_Oncorhynchus_kisutch                                                                                             ------------------------------------------------------------
CAB1343455.1_unnamed_protein_product_Coregonus_sp._balchen                                                                                          ------------SYEAAEIYKPHDPFTGPT--N--------------------------L
XP_012989734.1_LOW_QUALITY_PROTEIN_vertebrate_ancient_long_opsin_a_Esox_lucius                                                                      ------------SYEG-EMYKPDDPFSGPT--N--------------------------L
BAB88651.1_vertebrate_ancient_opsin_isoform_L_Plecoglossus_altivelis                                                                                ------------SYEATEILKPEDPFTGPS--N--------------------------I
tr|A0A3Q3LV01|A0A3Q3LV01_9TELE_G_PROTEIN_RECEP_F1_2_domain-containing_protein_OS_Mastacembelus_armatus_OX_205130_PE_3_SV_1                          ------------SYVATELSTTHDPFNGPK--N--------------------------I
XP_022059629.1_vertebrate_ancient_opsin-like_Acanthochromis_polyacanthus                                                                            ------------SYVAP-VVSTDDPFNGPK--N--------------------------I
tr|A0A3P8S8L7|A0A3P8S8L7_AMPPE_Vertebrate_ancient_long_opsin_a_OS_Amphiprion_percula_OX_161767_PE_3_SV_1                                            ------------SYVA-PVHSTDDPFSGPK--N--------------------------I
CAG10163.1_unnamed_protein_product_Tetraodon_nigroviridis                                                                                           ------------SHVAAELAPTNDPFSGPN--N--------------------------I
tr|H2TKZ8|H2TKZ8_TAKRU_G_PROTEIN_RECEP_F1_2_domain-containing_protein_OS_Takifugu_rubripes_OX_31033_GN_LOC101075804_PE_3_SV_2                       ------------SYVAAELAPTNDPFTGPN--N--------------------------I
XP_019737420.1_PREDICTED_vertebrate_ancient_opsin-like_Hippocampus_comes                                                                            ------------SYVAAEQSPDDDPFVGPK--N--------------------------I
tr|A0A672HGD9|A0A672HGD9_SALFA_Vertebrate_ancient_long_opsin_a_OS_Salarias_fasciatus_OX_181472_PE_4_SV_1                                            ------------SYVAAEIPPTDDPFTGPK--D--------------------------V
XP_015796233.1_PREDICTED_vertebrate_ancient_opsin-like_partial_Nothobranchius_furzeri                                                               -----------------------S-FTGFQQ-R--------------------------I
JAQ51415.1_Rhodopsin_partial_Fundulus_heteroclitus                                                                                                  ------------------------------------------------------------
tr|A0A3Q0SC65|A0A3Q0SC65_AMPCI_Vertebrate_ancient_long_opsin_a_OS_Amphilophus_citrinellus_OX_61819_PE_3_SV_1                                        ------------SYVSPELFTTDDPFNGPK--N--------------------------I
XP_029306364.1_vertebrate_ancient_opsin-like_isoform_X2_Cottoperca_gobio                                                                            ------------SYVAAELSTADDPFNGPK--N--------------------------I
XP_033956992.1_vertebrate_ancient_long_opsin_a_isoform_X2_Pseudochaenichthys_georgianus                                                             ------------SYVAAELSMVDDPFNAPR--G--------------------------I
tr|A0A4W6EXK4|A0A4W6EXK4_LATCA_G_PROTEIN_RECEP_F1_2_domain-containing_protein_OS_Lates_calcarifer_OX_8187_PE_3_SV_1                                 ------------SYVAAELPATDDPFNGPK--N--------------------------I
tr|A0A4W6EV15|A0A4W6EV15_LATCA_G_PROTEIN_RECEP_F1_2_domain-containing_protein_OS_Lates_calcarifer_OX_8187_PE_3_SV_1                                 ------------SYVAAELPATDDPFNGPK--N--------------------------I
KAF3708571.1_Opsin-VA_Vertebrate_ancient_opsin_Channa_argus                                                                                         ------------PHVAAEVSATNDPFSGPK--N--------------------------I
XP_026211499.1_vertebrate_ancient_long_opsin_a_Anabas_testudineus                                                                                   ------------PYVATPLYTTHDPFSGPA--N--------------------------I
KAA8584048.1_hypothetical_protein_FQN60_015256_partial_Etheostoma_spectabile                                                                        ------------SYAAAELFTPDDPFKGPR--N--------------------------I
KAF1376044.1_hypothetical_protein_PFLUV_G00226490_Perca_fluviatilis                                                                                 ------------SYAAAELFTPDDPFKGPK--T--------------------------I
XP_033956991.1_vertebrate_ancient_long_opsin_a_isoform_X1_Pseudochaenichthys_georgianus                                                             ------------SYVAAELSMVDDPFNAPR--G--------------------------I
tr|A0A667ZRB2|A0A667ZRB2_9TELE_Vertebrate_ancient_long_opsin_a_OS_Myripristis_murdjan_OX_586833_PE_4_SV_1                                           ------------SYEAAELSKPDDPFNGPK--S--------------------------I
XP_030235707.1_vertebrate_ancient_opsin-like_Gadus_morhua                                                                                           ------------SYEAPKIYEPDDPFTGPK--S--------------------------L
XP_023697691.1_vertebrate_ancient_opsin-like_Paramormyrops_kingsleyae                                                                               ------------SHE--DGVTPHDPFAAPK--S--------------------------I
XP_035259298.1_vertebrate_ancient_long_opsin_b_isoform_X1_Anguilla_anguilla                                                                         ------------SFVADEIQTPEDPFSGPK--S--------------------------I
RXN09673.1_gamma-aminobutyric_acid_receptor_subunit_pi-like_protein_Labeo_rohita                                                                    --------------ESTDITTPDDPFSGPK--S--------------------------V
TRZ04349.1_hypothetical_protein_DNTS_031472_Danionella_translucida                                                                                  ------------SVESTEITTPDNPFKGPK--S--------------------------V
KAA0725091.1_Opsin-VA_Vertebrate_ancient_opsin_Triplophysa_tibetana                                                                                 ------------SVESTDIIKPDDPFTGPK--S--------------------------I
KTG06758.1_hypothetical_protein_cypCar_00034357_Cyprinus_carpio                                                                                     ------------------------------------------------------------
XP_026102917.1_vertebrate_ancient_opsin-like_isoform_X1_Carassius_auratus                                                                           ------------FVESTDIITPGDPFSGPK--S--------------------------V
XP_007259209.1_vertebrate_ancient_opsin-like_Astyanax_mexicanus                                                                                     ------------SYESTDPSENEDPFAGPK--S--------------------------I
XP_017551366.1_PREDICTED_vertebrate_ancient_opsin-like_Pygocentrus_nattereri                                                                        -------------YESTDAAQPVDPFTGPK--S--------------------------I
tr|A0A4W4EK42|A0A4W4EK42_ELEEL_G_PROTEIN_RECEP_F1_2_domain-containing_protein_OS_Electrophorus_electricus_OX_8005_GN_LOC113583988_PE_3_SV_1         ------------LYEATEIIATRDPFSAPE--S--------------------------I
tr|A0A4W4EI14|A0A4W4EI14_ELEEL_G_PROTEIN_RECEP_F1_2_domain-containing_protein_OS_Electrophorus_electricus_OX_8005_GN_LOC113583988_PE_3_SV_1         ------------LYEATEIIATRDPFSAPE--S--------------------------I
tr|A0A4W4EHL4|A0A4W4EHL4_ELEEL_G_PROTEIN_RECEP_F1_2_domain-containing_protein_OS_Electrophorus_electricus_OX_8005_GN_LOC113583988_PE_3_SV_1         ------------LYEATEIIATRDPFSAPE--S--------------------------I
XP_034165355.1_vertebrate_ancient_long_opsin_b_Pangasianodon_hypophthalmus                                                                          ------------SRDAPEVGKPRDPFSGPE--S--------------------------V
XP_017338414.1_PREDICTED_vertebrate_ancient_opsin-like_Ictalurus_punctatus                                                                          ------------SHDAPEVATPRDPFAGPD--S--------------------------V
TSK14736.1_Opsin-VA_Bagarius_yarrelli                                                                                                               ------------SHDAPDVATPRDPFSGPE--S--------------------------V
XP_030631208.1_vertebrate_ancient_opsin-like_Chanos_chanos                                                                                          ------------SFEATDKVESEDPFAGPT--T--------------------------I
XP_031417159.1_vertebrate_ancient_opsin-like_Clupea_harengus                                                                                        ------------SFEATEKFEPENPFEGPS--Y--------------------------V
XP_028844935.1_vertebrate_ancient_opsin-like_Denticeps_clupeoides                                                                                   ------------SAEPADTLEPTDPFEGPK--S--------------------------V
XP_029106423.1_vertebrate_ancient_opsin-like_Scleropages_formosus                                                                                   ------------LHPG-DSMDREDPFSGPA--S--------------------------I
XP_023676247.1_vertebrate_ancient_opsin-like_isoform_X1_Paramormyrops_kingsleyae                                                                    ------------SREAP---QPPDPFSGPG--S--------------------------I
XP_023676248.1_vertebrate_ancient_opsin-like_isoform_X2_Paramormyrops_kingsleyae                                                                    ------------SREAP---QPPDPFSGPG--S--------------------------I
XP_035255696.1_vertebrate_ancient_long_opsin_a_Anguilla_anguilla                                                                                    ------------AYEAAEILKPDDPFTGPQ--S--------------------------V
XP_028648476.1_vertebrate_ancient_opsin-like_Erpetoichthys_calabaricus                                                                              ------------LYEAAEIFRHDDPFNGPE--S--------------------------I
XP_006630456.1_PREDICTED_vertebrate_ancient_opsin-like_Lepisosteus_oculatus                                                                         ------------VYEAAEILKPGDPFSGPE--N--------------------------I
AYM00458.1_opsin_SWS2_Cyprinella_lutrensis                                                                                                          -------------FWIPIPLDTNSPFLVPQDHL--------------------------G
KAF1391749.1_hypothetical_protein_PFLUV_G00045320_Perca_fluviatilis                                                                                 ------------NFYIPLNNRTGNPFEYPQYYL--------------------------A
OXB58028.1_hypothetical_protein_H355_005735_partial_Colinus_virginianus                                                                             -----------------M------------------------------------------
QGW08849.1_green-sensitive_opsin_Aptychotrema_vincentiana                                                                                           ------------NFYIPFPNKTGSPYEFPQYYL--------------------------A
XP_030630398.1_ultraviolet-sensitive_opsin-like_Chanos_chanos                                                                                       -----------------MQNISSSPFEGPQYHL--------------------------A
NWH41588.1_OPSUV_protein_partial_Chloropsis_hardwickii                                                                                              -----------------MKNQSSGPWDGPQYHI--------------------------A
tr|A0A3Q2XJ11|A0A3Q2XJ11_HIPCM_Rhodopsin_OS_Hippocampus_comes_OX_109280_GN_RHO_PE_3_SV_1                                                            ------------DFYVPMSNKTGSPFEYPQYYL--------------------------A
AJD38896.1_short-wavelength_sensitive_opsin_2B_Labroides_dimidiatus                                                                                 ------------RFWIPIPLETNSPFLVTQDHL--------------------------G
XP_013052505.1_PREDICTED_green-sensitive_opsin_Anser_cygnoides_domesticus                                                                           ------------NFYVPMSNKTGSPFEYPQYYL--------------------------A
AEO00704.1_SWS2B_opsin_Dascyllus_trimaculatus                                                                                                       ------------RFWIPIPLDTNSPYLVPQDHL--------------------------G
XP_028305003.1_short-wave-sensitive_opsin_1_Gouania_willdenowi                                                                                      -----------------MENVSKSPFEGPQYYL--------------------------A
TNN48274.1_rhodopsin_Liparis_tanakae                                                                                                                ------------------------------------------------------------
XP_034023173.1_opsin-1_short-wave-sensitive_2_isoform_X2_Thalassophryne_amazonica                                                                   ------------RFWIPIPLDTNSPFLVPQDHL--------------------------G
BAD54747.1_retinal_putative_UV-sensitive_opsin_Plecoglossus_altivelis                                                                               -----------------MENVSKGPFEGPQYYL--------------------------A
KAF0870487.1_OPSD_protein_partial_Crocuta_crocuta                                                                                                   ------------NFYVPFSNKTGSPFEYPQYYL--------------------------A
KAF4086324.1_hypothetical_protein_AMELA_G00105560_Ameiurus_melas                                                                                    ------------NFYIPMSNRTGDPFIYEQYYL--------------------------A
XP_028261551.1_blue-sensitive_opsin-like_Parambassis_ranga                                                                                          ------------RFWIPIQLDTDSPFLVPQDHL--------------------------A
AGT59698.1_rod_photoreceptor_rhodopsin_partial_Sternoptyx_pseudobscura                                                                              ------------------------------YYL--------------------------V
NP_999255.1_short-wave-sensitive_opsin_1_Sus_scrofa                                                                                                 -----------------MKNISLGPWDGPQYHL--------------------------A
tr|A0A674KI86|A0A674KI86_TERCA_Uncharacterized_protein_OS_Terrapene_carolina_triunguis_OX_2587831_GN_LOC112114454_PE_4_SV_1                         ---------------GPQSLSEPSAFDGPQWHL--------------------------A
tr|A0A3Q2YRB1|A0A3Q2YRB1_HIPCM_Rhodopsin_OS_Hippocampus_comes_OX_109280_GN_RHO_PE_3_SV_1                                                            ------------DFYVPMSNKTGSPFEYPQYYL--------------------------A
AKN45701.1_rhodopsin_partial_Sardinella_longiceps                                                                                                   ------------------------------------------------------------
tr|A0A3B4V7W2|A0A3B4V7W2_SERDU_G_PROTEIN_RECEP_F1_2_domain-containing_protein_OS_Seriola_dumerili_OX_41447_PE_3_SV_1                                ------------LFYIPIALDTDSPFLVPQDHL--------------------------A
tr|A0A4W5LPW7|A0A4W5LPW7_9TELE_G_PROTEIN_RECEP_F1_2_domain-containing_protein_OS_Hucho_hucho_OX_62062_PE_4_SV_1                                     ------------------------------------------------------------
ABU84866.1_medium_wavelength_sensitive_opsin_Callorhinchus_milii                                                                                    ------------NFYIPMSNRTGNPFEYPQYYL--------------------------A
XP_010769741.1_PREDICTED_LOW_QUALITY_PROTEIN_blue-sensitive_opsin-like_Notothenia_coriiceps                                                         ------------KLWIPIPLETNSPFLVPQDHL--------------------------A
AJD38803.1_short-wavelength_sensitive_opsin_2B_Cetomimus_sp._ZM-2015                                                                                ------------RFWLPITLDTNSPYLVPQDHL--------------------------G
PKU33162.1_green-sensitive_opsin_Limosa_lapponica_baueri                                                                                            ------------------------------------------------------------
TRY94573.1_hypothetical_protein_DNTS_024129_Danionella_translucida                                                                                  ------------DFYIPMSNETGSPYEYPQFYL--------------------------A
OCT85773.1_hypothetical_protein_XELAEV_18023944mg_Xenopus_laevis                                                                                    ------------NFYIPMSNKTGSPFDYPQYYL--------------------------A
tr|A0A674GLQ8|A0A674GLQ8_TAEGU_Uncharacterized_protein_OS_Taeniopygia_guttata_OX_59729_GN_SWS2_PE_4_SV_1                                            ------------RFYIPMSLETPSPFLVPQTHL--------------------------G
QCB20257.1_medium-wavelength_sensitive_opsin_partial_Fibramia_thermalis                                                                             ------------NFYIPMNNRTGSPFEYPQYYL--------------------------A
BBI36950.1_rhodopsin_Etmopterus_molleri                                                                                                             ------------NFYVPMNNRTGSPFEYPQYYL--------------------------A
AYW11958.1_rhodopsin_partial_Chlopsis_slusserorum                                                                                                   ------------NFYIPMSNATGSPFEYPQYYL--------------------------A
AEW67060.1_rod_opsin_partial_Bolinichthys_indicus                                                                                                   ------------GFYVPMSNTTGSPYEYPQYYL--------------------------A
XP_026117008.1_blue-sensitive_opsin-like_Carassius_auratus                                                                                          ------------KFYIPIPLDINSPFLVPQDHL--------------------------G
XP_029288359.1_blue-sensitive_opsin-like_Cottoperca_gobio                                                                                           ------------KFWIPIPLDTDSPFLVPQDHL--------------------------A
AFQ97563.1_rhodopsin_partial_Lepidogalaxias_salamandroides                                                                                          -----------------------------------------------------------V
XP_021137137.1_blue-sensitive_opsin_isoform_X1_Columba_livia                                                                                        ------------RFYIPMALDAPSPFLVPQTHL--------------------------G
BAG14284.1_green_opsin_Thunnus_orientalis                                                                                                           ------------NFYIPMTNRTGSPFEYPQYYL--------------------------G
XP_017594885.1_PREDICTED_short-wave-sensitive_opsin_1_Corvus_brachyrhynchos                                                                         -----------------MKNQSSGPWDGPQYHI--------------------------A
SBP21394.1_opsin_1_cone_pigments_short-wave-sensitive_1_Iconisemion_striatum                                                                        -----------------MENISKGPFDGPQYYL--------------------------A
ALQ32683.1_short_wavelength-sensitive_opsin_1_partial_Aplodontia_rufa                                                                               -----------------MKNISSKPWDGPQYHI--------------------------A
XP_028670553.1_short-wave-sensitive_opsin_1_Erpetoichthys_calabaricus                                                                               -----------------MENISSGPWDGPQYHL--------------------------A
XP_030276254.1_blue-sensitive_opsin-like_Sparus_aurata                                                                                              ------------KFWIPIPLDTNSPFLVPQDHL--------------------------G
QCB20349.1_short-wavelength_sensitive_opsin_Apogonichthyoides_melas                                                                                 ------------RFWIPVPLDTNSPFLVPQDHL--------------------------G
AMQ09777.1_rhodopsin_partial_Microhyla_ornata                                                                                                       ------------NFYVPMSNKTGSPFEYPQYYL--------------------------A
BAX02587.1_rhodopsin2_Trichiurus_lepturus                                                                                                           ------------------------------------------------------------
XP_012681595.2_rhodopsin_Clupea_harengus                                                                                                            ------------YFYIPMSNATGSPYEYPQYYL--------------------------V
XP_023151542.1_putative_violet-sensitive_opsin_Amphiprion_ocellaris                                                                                 -----------------TENISKDPFEGPQHYL--------------------------A
JAR60860.1_Rhodopsin_Fundulus_heteroclitus                                                                                                          ------------------------------------------------------------
AEZ66726.1_rhodopsin_partial_Esomus_metallicus                                                                                                      -----------------------SPYEYPQYYL--------------------------V
RXN19740.1_short-wave-sensitive_opsin_1_Labeo_rohita                                                                                                -----------------MGNLSKSPFEGPQYHL--------------------------A
XP_032297784.1_LOW_QUALITY_PROTEIN_violet-sensitive_opsin-like_Coturnix_japonica                                                                    -----------------MTNGSVGPWDGPQYHI--------------------------A
XP_010307462.1_PREDICTED_pinopsin_Balearica_regulorum_gibbericeps                                                                                   ---------------EPPNNGTPGPFDGPQWHQ--------------------------A
ACB45448.1_rhodopsin_Stenobrachius_leucopsarus                                                                                                      ------------GFYVPMSNATGSPFEYPQYYL--------------------------V
NWI18430.1_OPSUV_protein_partial_Crypturellus_soui                                                                                                  -----------------MANVSSGPWDGPQYHI--------------------------A
tr|A0A667YAI3|A0A667YAI3_9TELE_Uncharacterized_protein_OS_Myripristis_murdjan_OX_586833_GN_RHO_PE_4_SV_1                                            ------------NFYVPMSNKTGSPFEYPQYYL--------------------------A
JAO94655.1_OPSV_partial_Poeciliopsis_prolifica                                                                                                      -----------------MENISKDPFEGSQHYL--------------------------A
XP_009075479.1_PREDICTED_ultraviolet-sensitive_opsin-like_partial_Acanthisitta_chloris                                                              -----------------MKNESAGPWDGPQYHL--------------------------A
GCF44479.1_hypothetical_protein_parPi_0003792_Paroedura_picta                                                                                       ------------NFYVPLSNKTGSPFEYPQYYL--------------------------A
tr|A0A674K2F6|A0A674K2F6_TERCA_Uncharacterized_protein_OS_Terrapene_carolina_triunguis_OX_2587831_GN_OPN1SW_PE_4_SV_1                               -----------------MENVSSGPWDGPQYHI--------------------------A
XP_032860787.1_LOW_QUALITY_PROTEIN_pinopsin-like_Tyto_alba_alba                                                                                     ---------------APEKTDTLQQLTGTPGPQ--------------------------A
XP_009904530.1_PREDICTED_green-sensitive_opsin-like_Picoides_pubescens                                                                              ------------NFYVPMSNKTGSPFEYPQYYL--------------------------A
RXM91125.1_Rhodopsin_freshwater_form_Acipenser_ruthenus                                                                                             ------------DFYVPMSNATGSPFEYPQYYL--------------------------A
XP_026791416.1_rhodopsin_like_Pangasianodon_hypophthalmus                                                                                           ------------DFYIPMSNVTGSPHEYPQYYL--------------------------A
XP_025035587.1_blue-sensitive_opsin-like_isoform_X1_Pelodiscus_sinensis                                                                             ------------RFFIPVPLDTSSPFLVPQTHL--------------------------G
BAU21318.1_ultraviolet_opsin_Epinephelus_bruneus                                                                                                    -----------------MENISKSPFEGPQYYL--------------------------A
BBA68523.1_pinopsin_partial_Polypterus_senegalus                                                                                                    -----------------------------QWYQ--------------------------A
pdb|6CMO|R_Chain_R_chimera_protein_of_Soluble_cytochrome_b562_and_Rhodopsin                                                                         ------------NFYVPFSNATGSPFEYPQYYL--------------------------A
XP_030633011.1_rhodopsin_deep-sea_form_Chanos_chanos                                                                                                ------------DFYVPMSNLTGSPYEYPQYYL--------------------------A
XP_030584509.1_green-sensitive_opsin_Archocentrus_centrarchus                                                                                       ------------NFYIPMNNKTGSPFEYPQYYL--------------------------A
XP_029286846.1_green-sensitive_opsin-like_Cottoperca_gobio                                                                                          ------------NFYIPLSNRSGSPFEYPQYYL--------------------------V
XP_028261437.1_blue-sensitive_opsin-like_Parambassis_ranga                                                                                          ------------RFWIPIPLDTNSPFLVPQDHL--------------------------G
XP_033977564.1_LOW_QUALITY_PROTEIN_blue-sensitive_opsin-like_Trematomus_bernacchii                                                                  ------------KFWIPIPLETNSPFLVPQDHL--------------------------A
ANV21057.1_rhodopsin_Eptatretus_cirrhatus                                                                                                           ------------NFYVPMSNKTGSPFLYPQFYL--------------------------A
AEW67047.1_rod_opsin_partial_Gonostoma_elongatum                                                                                                    ------------FFYVPMSNASGSPYEYPQYYL--------------------------V
XP_033822050.1_blue-sensitive_opsin-like_Periophthalmus_magnuspinnatus                                                                              ------------RFWIPIPLETKSPFLVPQDHL--------------------------G
QCB20412.1_medium-wavelength_sensitive_opsin_partial_Ostorhinchus_compressus                                                                        ------------NFYIPMSNRTGSPFEYXQYYM--------------------------V
KAF0034867.1_hypothetical_protein_F2P81_012625_Scophthalmus_maximus                                                                                 ------------NFYIPMNNRTGNPYHYTQYYL--------------------------A
XP_009325682.1_PREDICTED_LOW_QUALITY_PROTEIN_green-sensitive_opsin-like_Pygoscelis_adeliae                                                          ------------NFYVPMSNKTGSPFEYPQYYL--------------------------A
XP_034434208.1_opsin-1_short-wave-sensitive_1_isoform_X1_Hippoglossus_hippoglossus                                                                  -----------------M--------------F--------------------------S
ABO43176.1_rhodopsin_partial_Chelidonichthys_cuculus                                                                                                ------------------------------------------------------------
AEW67056.1_rod_opsin_partial_Vinciguerria_nimbaria                                                                                                  ------------DFYVPMSNTTGSPFEYPQYYL--------------------------A
XP_011355565.1_short-wave-sensitive_opsin_1_Pteropus_vampyrus                                                                                       -----------------MKNISSGPWDGPQHHI--------------------------A
GCB61068.1_hypothetical_protein_scyTo_0011245_Scyliorhinus_torazame                                                                                 ------------NFYIPMSNKTGSPFEYPQYYL--------------------------A
ANY44131.1_rhodopsin_partial_Alosa_sapidissima                                                                                                      ------------------------------------------------------------
ABP88810.1_green-sensitive_opsin_Scopelarchus_analis                                                                                                ------------NFYIPMNNRSGSPYEYPQYYL--------------------------A
AJD38842.1_short-wavelength_sensitive_opsin_2B_Merluccius_polli                                                                                     ------------KFWIPIPLDTNSPFLVPQDHL--------------------------G
tr|A0A674KD46|A0A674KD46_TERCA_Uncharacterized_protein_OS_Terrapene_carolina_triunguis_OX_2587831_GN_LOC112114454_PE_4_SV_1                         ---------------APVQHGTPSAFDGPQWHL--------------------------A
XP_030328774.1_pinopsin_Strigops_habroptila                                                                                                         ---------------EPPNNRTPGPFDGPQWYQ--------------------------A
XP_026876930.1_rhodopsin_Electrophorus_electricus                                                                                                   ------------NFYVPMSNRSGSPFEEPQYYL--------------------------A
QJT41796.1_rhodopsin_1_2_Piabucina_panamensis                                                                                                       ------------DFFVPMSNETGSPYEYPQYYL--------------------------A
XP_009643551.1_PREDICTED_short-wave-sensitive_opsin_1_Egretta_garzetta                                                                              -----------------MKNSSSGPWDGPQYHI--------------------------A
tr|A0A667Z1P1|A0A667Z1P1_9TELE_Uncharacterized_protein_OS_Myripristis_murdjan_OX_586833_GN_LOC115359183_PE_4_SV_1                                   ------------NFYIPMNNRTGSPFEYPQYYL--------------------------A
tr|A0A3Q2PFK9|A0A3Q2PFK9_FUNHE_G_PROTEIN_RECEP_F1_2_domain-containing_protein_OS_Fundulus_heteroclitus_OX_8078_PE_3_SV_1                            ------------------------------------------------------------
BAW00380.1_UV_opsin_Sardinops_melanostictus                                                                                                         -----------------MENISKSPFEGPQYHI--------------------------A
PWA31779.1_hypothetical_protein_CCH79_00006657_partial_Gambusia_affinis                                                                             ------------NFYVPMSNRTGSPFEHPQYYL--------------------------A
AEW67057.1_rod_opsin_partial_Argyropelecus_aculeatus                                                                                                ------------FFYIPMSNATGSPYEYPQYYL--------------------------V
TKC43075.1_hypothetical_protein_EI555_007218_Monodon_monoceros                                                                                      -----------------MKNI-LGPWDGPQYRL--------------------------A
XP_015254422.1_PREDICTED_blue-sensitive_opsin-like_Cyprinodon_variegatus                                                                            ------------RFWIPIPLDTDSPFRVPQDHL--------------------------G
AEA72692.1_rhodopsin_partial_Elassoma_zonatum                                                                                                       ------------YFYVPMVNTTGNPYEYPQYYL--------------------------V
AWT62485.1_short-wavelength_sensitive_1_opsin_partial_Xenomystus_nigri                                                                              ------------------------------------------------------------
NP_571267.1_opsin-1_short-wave-sensitive_2_Danio_rerio                                                                                              ------------KFHMPITLDVSSPFLVPQDHL--------------------------G
XP_021578081.1_short-wave-sensitive_opsin_1_isoform_X1_Ictidomys_tridecemlineatus                                                                   -----------------MKNISSGPWDGPQYHI--------------------------A
AJD38901.1_short-wavelength_sensitive_opsin_2B_Choerodon_fasciatus                                                                                  ------------RFWIPIPLETNSPFLVPQDHL--------------------------G
AJD38717.1_short-wavelength_sensitive_opsin_2B_Lophius_vaillanti                                                                                    ------------RFWIPVPLDTDSPYLVPQDHL--------------------------G
XP_010885246.1_opsin-1_short-wave-sensitive_1_Esox_lucius                                                                                           -----------------MENISKSPFEGPQYHL--------------------------A
AAQ02807.1_rhodopin_partial_Clupea_harengus                                                                                                         ------------------------------------------------------------
AHJ08688.1_blue_cone_opsin_Monocentris_japonicus                                                                                                    ------------RFWIPISLDTDSPFLVPQDHL--------------------------G
NP_001279181.1_rhodopsin_Callorhinchus_milii                                                                                                        ------------NFYIPMSNKTGSPFEYPQYYL--------------------------A
XP_012687386.2_short-wave-sensitive_opsin_1_Clupea_harengus                                                                                         -----------------MENISKSPFEGPQYHL--------------------------A
tr|A0A3Q1JW14|A0A3Q1JW14_ANATE_Rhodopsin_OS_Anabas_testudineus_OX_64144_PE_3_SV_1                                                                   ------------NFYIPMGNQTGSPFEYQQYYM--------------------------A
NP_571287.1_extra-ocular_rhodopsin_Danio_rerio                                                                                                      ------------NFYVPMSNRTGSPFEEPQYYL--------------------------A
QJT41784.1_rhodopsin_1_Cyphocharax_magdalenae                                                                                                       ------------YFYVPMSNATGNPYEYPQYYL--------------------------V
AJD38867.1_short-wavelength_sensitive_opsin_2A_alpha_Cypho_purpurascens                                                                             ------------RFWIPIALDTDSPFLVPQDHL--------------------------G
AAZ79905.1_pinopsin_Uta_stansburiana                                                                                                                ---------------NEWSNATPGPFDGPQWYL--------------------------A
KTF84924.1_hypothetical_protein_cypCar_00033671_Cyprinus_carpio                                                                                     ------------NFYVPMSNKTGSPFEEPQYYL--------------------------A
tr|A0A3B3YWR3|A0A3B3YWR3_9TELE_G_PROTEIN_RECEP_F1_2_domain-containing_protein_OS_Poecilia_mexicana_OX_48701_PE_3_SV_1                               ------------R----NPLLI-SKHFTIQQQT--------------------------N
tr|A0A674KI75|A0A674KI75_TERCA_Uncharacterized_protein_OS_Terrapene_carolina_triunguis_OX_2587831_GN_LOC112114454_PE_4_SV_1                         ---------------VGI-----SAFDGPQWHL--------------------------A
XP_035129688.1_rhodopsin-like_Callithrix_jacchus                                                                                                    ------------SI----------------------------------------------
AFN07316.1_rhodopsin_partial_Cyclocheilichthys_janthochir                                                                                           -----------------------------------------------------------A
tr|A0A3Q3ITF9|A0A3Q3ITF9_MONAL_G_PROTEIN_RECEP_F1_2_domain-containing_protein_OS_Monopterus_albus_OX_43700_PE_3_SV_1                                ------------------------------------------------------------
AWT62486.1_short-wavelength_sensitive_1_opsin_partial_Pantodon_buchholzi                                                                            -----------------------------QYHL--------------------------A
XP_015277145.1_PREDICTED_pinopsin-like_Gekko_japonicus                                                                                              ---------------ASLRNGTLGPFDGPQWHQ--------------------------A
KAF1391238.1_hypothetical_protein_PFLUV_G00039850_Perca_fluviatilis                                                                                 ------------RFWIPVPLDTNSPFLVPQDHL--------------------------G
XP_023795102.1_pinopsin-like_Cyanistes_caeruleus                                                                                                    ------------------------------------------------------------
ACC85896.1_green-sensitive_pigment_Rh2C_partial_Opsariichthys_pachycephalus                                                                         -----------------------------------------------------------A
NP_990769.1_violet-sensitive_opsin_Gallus_gallus                                                                                                    -----------------MTNGSVGPWDGPQYHI--------------------------A
AJD38772.1_short-wavelength_sensitive_opsin_2A_alpha_Perulibatrachus_rossignoli                                                                     ------------RFWIPIALDTNSPFLVPQDHL--------------------------G
QJT41799.1_rhodopsin_1_2_Hoplias_microlepis                                                                                                         ------------DFYVPMSNETGSPYEYPQYYL--------------------------A
AQZ42228.1_SWS2B_Poecilia_velifera                                                                                                                  ------------RFWIPIPLETDSPYLVPQDHL--------------------------G
tr|A0A3Q2QNH4|A0A3Q2QNH4_FUNHE_G_PROTEIN_RECEP_F1_2_domain-containing_protein_OS_Fundulus_heteroclitus_OX_8078_PE_3_SV_1                            ------------------------------------------------------------
AGD95770.1_rhodopsin_partial_Scombrolabrax_heterolepis                                                                                              ------------------------------------------------------------
XP_030632334.1_LOW_QUALITY_PROTEIN_blue-sensitive_opsin-like_Chanos_chanos                                                                          ------------RFYIPVPIDTDSPFLVPQDHL--------------------------G
BAD80827.2_ultraviolet_opsin_Girella_punctata                                                                                                       -----------------MENISKDPFEGPQYYL--------------------------A
XP_034389729.1_blue-sensitive_opsin-like_Cyclopterus_lumpus                                                                                         ------------KFFIPIPLDTDSPFLVPQDHL--------------------------A
AOF40393.1_short-wavelength_opsin_1_Malpolon_monspessulanus                                                                                         -----------------MENISSKPWDGPQYHI--------------------------A
XP_015203424.1_PREDICTED_rhodopsin_isoform_X3_Lepisosteus_oculatus                                                                                  ------------NFYVPMSNKTGNPFEYPQYYL--------------------------A
tr|A0A3Q3NDK6|A0A3Q3NDK6_9TELE_Rhodopsin_OS_Mastacembelus_armatus_OX_205130_PE_3_SV_1                                                               ------------NFYIPMSNRTGSPYEYTQYYL--------------------------A
QCB20256.1_medium-wavelength_sensitive_opsin_partial_Cheilodipterus_quinquelineatus                                                                 ------------NFYIPMNNRTGSPFEYPQYYL--------------------------A
KAA0707778.1_Blue-sensitive_opsin_Triplophysa_tibetana                                                                                              ------------DFYIPMSNVTGSPYEHPQFYL--------------------------A
tr|A0A3B4CEK0|A0A3B4CEK0_PYGNA_Rhodopsin_OS_Pygocentrus_nattereri_OX_42514_PE_3_SV_1                                                                ------------DFFIPMSNETGSPYKYPQYYL--------------------------A
XP_006039462.1_LOW_QUALITY_PROTEIN_rhodopsin_Alligator_sinensis                                                                                     ------------DFYIPFSNKTGSPFEYPQYYL--------------------------A
tr|A0A669QJX8|A0A669QJX8_PHACC_Uncharacterized_protein_OS_Phasianus_colchicus_OX_9054_PE_4_SV_1                                                     -----------------MTNGSVGPWDGPQYHI--------------------------A
tr|A0A672Z5S2|A0A672Z5S2_9TELE_Uncharacterized_protein_OS_Sphaeramia_orbicularis_OX_375764_PE_4_SV_1                                                ------------NFYIPMNNRTGSPFEYPQYYL--------------------------A
tr|A0A3P8XE82|A0A3P8XE82_ESOLU_Rhodopsin_OS_Esox_lucius_OX_8010_PE_3_SV_1                                                                           ------------NFYIPMSNRTGSPYLYPQYYL--------------------------A
JAR53933.1_Short-wave-sensitive_opsin_1_Fundulus_heteroclitus                                                                                       ------------RYWIPIPLDTD-------------------------------------
XP_033904830.1_pinopsin-like_Acipenser_ruthenus                                                                                                     ---------------PDVENQTPGPFDGPQWHL--------------------------A
AEW67051.1_rod_opsin_partial_Stomias_boa                                                                                                            ------------TFYVPMSNKTGSPFEYPQYYL--------------------------V
AAR14682.1_retinal_rod_pigment_RhA_Geotria_australis                                                                                                ------------NFYIPFSNKTDSPFEYPQYYL--------------------------A
AAP58329.1_SWS1_opsin_Oncorhynchus_tshawytscha                                                                                                      -----------------MENISKSPFGGPQYHL--------------------------A
XP_028849372.1_rhodopsin_Denticeps_clupeoides                                                                                                       ------------FFYIPMSNATGSPYEYPQYYL--------------------------V
XP_034388112.1_LOW_QUALITY_PROTEIN_green-sensitive_opsin-like_Cyclopterus_lumpus                                                                    ------------RISFPCSVEDCS------AVV--------------------------S
NP_001014890.1_rhodopsin_Bos_taurus                                                                                                                 ------------NFYVPFSNKTGSPFEAPQYYL--------------------------A
KFO27453.1_Rhodopsin_Fukomys_damarensis                                                                                                             ------------NFYVPFSNITGSPFEYPQYYL--------------------------A
tr|K7F2J4|K7F2J4_PELSI_G_PROTEIN_RECEP_F1_2_domain-containing_protein_OS_Pelodiscus_sinensis_OX_13735_PE_3_SV_1                                     ------------RFFIPVPLDTSSPFLVPQTHL--------------------------G
XP_031985996.1_pinopsin_isoform_X1_Corvus_moneduloides                                                                                              ---------------EPPNNGTPGPFDGPQWHQ--------------------------A
AWC68273.1_short-wavelength_sensitive_cone_opsin_1_Lampropeltis_getula                                                                              -----------------MENISSKPWDGPQYHI--------------------------A
XP_018976570.1_PREDICTED_LOW_QUALITY_PROTEIN_rhodopsin-like_Cyprinus_carpio                                                                         ------------DFYVPMSNLTGSPYEYPQFYP--------------------------A
QCB20367.1_short-wavelength_sensitive_opsin_Pterapogon_cf._mirifica_ML-2019                                                                         ------------RFWIPIPLDTNSPFLVPQDHL--------------------------G
ADU04023.1_rhodopsin_partial_Arthroleptella_lightfooti                                                                                              ------------NFYIPMSNKTGSPFEYTQYYL--------------------------A
XP_003216951.2_PREDICTED_blue-sensitive_opsin_isoform_X2_Anolis_carolinensis                                                                        ------------RFFIPVPLDVASPFLVPQTHL--------------------------G
tr|A0A673LD71|A0A673LD71_9TELE_Uncharacterized_protein_OS_Sinocyclocheilus_rhinocerous_OX_307959_PE_4_SV_1                                          -----------------MISFTPSPFEGPQYHL--------------------------A
tr|A0A667YPN8|A0A667YPN8_9TELE_Uncharacterized_protein_OS_Myripristis_murdjan_OX_586833_GN_LOC115359182_PE_4_SV_1                                   ------------NFYIPMNNRTGSPFEYPQYYL--------------------------A
AFR58573.1_rhodopsin_partial_Rhamphichthys_marmoratus                                                                                               -------------FYVPMSNATGSPYDYPQYYL--------------------------V
KAA8578812.1_hypothetical_protein_FQN60_000114_Etheostoma_spectabile                                                                                ------------------------------------------------------------
XP_029946983.1_blue-sensitive_opsin-like_Salarias_fasciatus                                                                                         ------------KFYIPIPLDTDSPFLVPQDHL--------------------------A
AAN08989.1_rhodopsin_partial_Fistularia_petimba                                                                                                     ------------------------------------------------------------
tr|A0A3P8YSP8|A0A3P8YSP8_ESOLU_Rhodopsin_OS_Esox_lucius_OX_8010_GN_RHO_PE_3_SV_1                                                                    ------------NFYVPMSNRTGSPFEHPQYYL--------------------------A
TRZ24372.1_hypothetical_protein_HGM15179_002820_Zosterops_borbonicus                                                                                ---------------EPPNSSTPGPFDGPQWHQ--------------------------A
AAR02096.1_rhodopsin_partial_Myobatrachus_gouldii                                                                                                   ------------NFYIXMSNKTGSPFEYPQYYL--------------------------A
tr|A0A3Q3XII9|A0A3Q3XII9_MOLML_G_PROTEIN_RECEP_F1_2_domain-containing_protein_OS_Mola_mola_OX_94237_PE_3_SV_1                                       ------------HLWIPIPLDT----------L--------------------------T
AEW44017.1_rhodopsin_partial_Bonapartia_pedaliota                                                                                                   ------------YFYIPMSNASGSPYEYPQYYL--------------------------V
XP_006016176.2_LOW_QUALITY_PROTEIN_pinopsin-like_Alligator_sinensis                                                                                 ---------------AAKVSGTPGPFDGPQWHL--------------------------A
AAZ43221.1_green_sensitive_visual_pigment_RH2B_synthetic_construct                                                                                  ------------NFYIPLNNKTGSPFEYPQYYL--------------------------A
AAR14683.1_retinal_rod_pigment_RhB_Geotria_australis                                                                                                ------------NFYIPFHNRTGSPYEYPQYYL--------------------------A
XP_029969045.1_short-wave-sensitive_opsin_1_Salarias_fasciatus                                                                                      -----------------MENISKSPFEGPQYHL--------------------------A
NP_001289029.1_short-wave-sensitive_opsin_1_Serinus_canaria                                                                                         -----------------MKNQSSGPWDGPQYHI--------------------------A
XP_025930782.1_rhodopsin_Apteryx_rowi                                                                                                               ------------NFYVPMSNKTGSPFEYPQYYL--------------------------A
tr|A0A663LMT7|A0A663LMT7_ATHCN_Rhodopsin_OS_Athene_cunicularia_OX_194338_GN_RHO_PE_4_SV_1                                                           ------------DFYIPMSNKTGSPFEYPQYYL--------------------------A
tr|A0A3P9Q5K7|A0A3P9Q5K7_POERE_G_PROTEIN_RECEP_F1_2_domain-containing_protein_OS_Poecilia_reticulata_OX_8081_PE_3_SV_1                              -----------------MENISKDPFEGSQHYL--------------------------A
XP_023846410.1_LOW_QUALITY_PROTEIN_rhodopsin-like_Salvelinus_alpinus                                                                                ------------NFYVPMSNKTGSPFEHPQYYL--------------------------A
tr|A0A671XHL5|A0A671XHL5_SPAAU_Uncharacterized_protein_OS_Sparus_aurata_OX_8175_GN_LOC115583901_PE_4_SV_1                                           ------------NFYVPMNNRTGSPFEYPQYYL--------------------------A
XP_016854874.1_PREDICTED_pinopsin-like_partial_Anolis_carolinensis                                                                                  ----------------EMLNGTPGPFEGPQWFL--------------------------A
ALX40353.1_rhodopsin_partial_Puntioplites_falcifer                                                                                                  -----------------------EPYEYPQYYL--------------------------V
tr|A0A3B4CJE5|A0A3B4CJE5_PYGNA_Rhodopsin_N_domain-containing_protein_OS_Pygocentrus_nattereri_OX_42514_PE_4_SV_1                                    ------------HNSVSSVSYRWDPFLYEQYYL--------------------------A
KTF88155.1_hypothetical_protein_cypCar_00003121_Cyprinus_carpio                                                                                     -------------FYIPIPLDINSPFLVPQDHL--------------------------G
KTG32596.1_hypothetical_protein_cypCar_00036809_partial_Cyprinus_carpio                                                                             ------------------------------------------------------------
QJT41801.1_rhodopsin_1_2_Carnegiella_strigata                                                                                                       ------------DFFVPMSNETGSPFEYPQYYL--------------------------A
tr|A0A3B3Y687|A0A3B3Y687_9TELE_Rhodopsin_OS_Poecilia_mexicana_OX_48701_PE_3_SV_1                                                                    ------------NFYIPMSNKTGSPFEYPQYYM--------------------------V
XP_013026150.1_PREDICTED_uncharacterized_protein_LOC106029414_Anser_cygnoides_domesticus                                                            ------------QFYIPMALDAPSPFLVPQTHL--------------------------G
tr|H3ARP3|H3ARP3_LATCH_Opsin_1_cone_pigments_short-wave-sensitive_2_OS_Latimeria_chalumnae_OX_7897_GN_LOC102357108_PE_3_SV_1                        ------------NFYIPIPLNTNSPFLVPQIHL--------------------------G
tr|A0A4W6D4K6|A0A4W6D4K6_LATCA_Rhodopsin_OS_Lates_calcarifer_OX_8187_PE_3_SV_1                                                                      ------------NFYIPMNNRTGSPFYYPQYYL--------------------------G
XP_030637070.1_green-sensitive_opsin-3_Chanos_chanos                                                                                                ------------NFYIPMNNRTGDPFVYPQYYL--------------------------A
XP_018980348.1_PREDICTED_rhodopsin-like_Cyprinus_carpio                                                                                             ------------NFYVPMSNKTGEPFEEPQYYL--------------------------A
AHM92614.1_rhodopsin_partial_Gaidropsarus_mediterraneus                                                                                             ------------------------------------------------------------
AMT92020.1_rhodopsin_partial_Nothophryne_sp._PEM_A11369                                                                                             ------------NFYIPMSNKTGSPFEYPQYYL--------------------------A
ACJ72019.1_SWS1_opsin_Lepidopus_fitchi                                                                                                              -----------------MENISKGPFEGPQYYL--------------------------A
XP_009881597.1_PREDICTED_short-wave-sensitive_opsin_1_partial_Charadrius_vociferus                                                                  -----------------MKNESSGPWDGPQYHI--------------------------A
NIG60950.1_short-wave-sensitive_opsin_1_Pontoporia_blainvillei                                                                                      -----------------TKNISSGPWDGPQYRL--------------------------A
XP_010020783.1_PREDICTED_LOW_QUALITY_PROTEIN_pinopsin-like_Nestor_notabilis                                                                         ---------------EPPNNGTPGPFDGPQWYQ--------------------------A
BAM28747.1_pinopsin_Iguana_iguana                                                                                                                   ---------------NEPNNGTPGPFEGPQWYL--------------------------A
AAX99143.1_UV-sensitive_pigment_Notothenia_angustata                                                                                                -----------------MENVSNSPFEGPQYHL--------------------------A
XP_029453475.1_rhodopsin_Rhinatrema_bivittatum                                                                                                      ------------NFYVPMSNKTGSPFEYPQYYL--------------------------A
XP_024230839.1_rhodopsin-like_isoform_X1_Oncorhynchus_tshawytscha                                                                                   ------------CFPSPLSPGTSSPRMYHWALL--------------------------A
XP_031424169.1_green-sensitive_opsin-2-like_Clupea_harengus                                                                                         ------------NFYIPMSNRTGSPFEYEQYYL--------------------------A
NP_001119548.1_short-wave-sensitive_opsin_1_Xenopus_tropicalis                                                                                      -----------------MKNVSSSPWDGPQYHI--------------------------A
OWK49954.1_Blue-sensitive_opsin_Lonchura_striata_domestica                                                                                          ------------RFYIPMSLETSSPFLVPQTHL--------------------------G
ABB52675.1_rhodopsin_partial_Dicentrarchus_punctatus                                                                                                ------------------------------------------------------------
KAF1410429.1_Pinopsin_partial_Spheniscus_humboldti                                                                                                  ---------------EPPNNGALGPFDSPQWHQ--------------------------A
ANY44303.1_rhodopsin_partial_Pungitius_pungitius                                                                                                    ------------------------------------------------------------
QCB20377.1_short-wavelength_sensitive_opsin_Fibramia_thermalis                                                                                      ------------RFWIPIPLDTDSPYLVPQDHL--------------------------G
tr|A0A671MYF0|A0A671MYF0_9TELE_Uncharacterized_protein_OS_Sinocyclocheilus_anshuiensis_OX_1608454_PE_4_SV_1                                         -----------------MISFTPRPFEGPQYHL--------------------------A
AAY82582.1_rhodopsin_partial_Tomopterna_sp._Khorixas                                                                                                ------------------------PFAYPXXYL--------------------------X
AEW44013.1_rhodopsin_partial_Astronesthes_macropogon                                                                                                ------------DFYIPMDNTTGSPFEYPQYYL--------------------------A
XP_018545448.1_PREDICTED_short-wave-sensitive_opsin_1_Lates_calcarifer                                                                              -----------------MENISKSPFEGPQYYL--------------------------A
pdb|4ZWJ|A_Chain_A_Chimera_protein_of_human_Rhodopsin_mouse_S-arrestin_and_T4_Endolysin                                                             ------------NFYVPFSNATGSPFEYPQYYL--------------------------A
XP_009271214.1_PREDICTED_green-sensitive_opsin_Aptenodytes_forsteri                                                                                 ------------NFYVPVSNKTGSPFEYPQYYL--------------------------A
ABS89282.1_SWS2_opsin_Neoceratodus_forsteri                                                                                                         ------------KFYIPVSLNTNSPFLVPQTHL--------------------------G
ANY44281.1_rhodopsin_partial_Morone_americana                                                                                                       ------------------------------------------------------------
AEW67062.1_rod_opsin_partial_Benthosema_suborbitale                                                                                                 ------------GFYVPMSNTTGSPFEYPQYYL--------------------------A
ACK56091.1_UV-sensitive_cone_opsin_Pseudorasbora_parva                                                                                              -----------------MGNLSKSPFEGPQYHL--------------------------A
NP_001166229.1_short-wave-sensitive_opsin_1_Cavia_porcellus                                                                                         -----------------MKNASSGPWDGPQYHV--------------------------A
ABC26408.1_shortwave-sensitive_1_violet_opsin_Sciurus_carolinensis                                                                                  -----------------MKNISSGPLDGPQYHI--------------------------A
tr|A0A674KD65|A0A674KD65_TERCA_Uncharacterized_protein_OS_Terrapene_carolina_triunguis_OX_2587831_GN_LOC112114454_PE_4_SV_1                         ---------------NIQDYSAPTPLEGPL------------------------------
KFV71681.1_Green-sensitive_opsin_Picoides_pubescens                                                                                                 ------------NFYVPMSNKTGSPFEYPQYYL--------------------------A
XP_034853034.1_rhodopsin_isoform_X1_Mirounga_leonina                                                                                                ------------NFYVPFSNKTGSPFEFPQYYL--------------------------A
ALX40287.1_rhodopsin_partial_Triplophysa_sp._cyp566                                                                                                 ---------------------------YPQYYL--------------------------V
tr|A0A3B4A6Z6|A0A3B4A6Z6_9GOBI_G_PROTEIN_RECEP_F1_2_domain-containing_protein_OS_Periophthalmus_magnuspinnatus_OX_409849_PE_3_SV_1                  ------------HLYFKNDNDSLH-----------------------------------A
tr|A0A3B3SMD0|A0A3B3SMD0_9TELE_G_PROTEIN_RECEP_F1_2_domain-containing_protein_OS_Paramormyrops_kingsleyae_OX_1676925_PE_3_SV_1                      ------------RFYIPIPLDTHSPFLVPQDHL--------------------------G
AAP23978.3_SWS1_cone_opsin_partial_Sturnus_vulgaris                                                                                                 ------------------------------------------------------------
AAG49743.1_rhodopsin_partial_Kaloula_taprobanica                                                                                                    -----------------MSNXTGSPFEYPQYYL--------------------------A
XP_025906083.1_short-wave-sensitive_opsin_1_partial_Nothoprocta_perdicaria                                                                          -----------------MENVSSGPWDGPQYHI--------------------------A
CAB1336160.1_unnamed_protein_product_Coregonus_sp._balchen                                                                                          ------------------------------------------------------------
AKQ22851.1_short-wavelength_sensitive_opsin_2_partial_Takydromus_sexlineatus                                                                        ------------------------------------------------------------
AWP03347.1_putative_blue-sensitive_opsin-like_Scophthalmus_maximus                                                                                  ------------RFWIPIPLDTNSPFLVPQDHL--------------------------G
XP_034538948.1_green-sensitive_opsin_Notolabrus_celidotus                                                                                           ------------DFYVPMNNRTGSPFYYTQYYL--------------------------A
EMP28593.1_Short-wave-sensitive_opsin_1_Chelonia_mydas                                                                                              -----------------MENISSGPWDGPQYHI--------------------------A
EMP42463.1_Blue-sensitive_opsin_Chelonia_mydas                                                                                                      ------------------------------------------------------------
tr|A0A670KM80|A0A670KM80_PODMU_Uncharacterized_protein_OS_Podarcis_muralis_OX_64176_PE_4_SV_1                                                       ---------------VEVRNRTPGPFEGPQWNL--------------------------A
BBA71948.1_short-wave-sensitive_opsin_1_Lepisosteus_oculatus                                                                                        -----------------MENISSGPWDGPQYHI--------------------------A
AAX99140.1_UV-sensitive_pigment_Dissostichus_mawsoni                                                                                                -----------------MENVSNSPFEGPQYHL--------------------------A
XP_006628536.1_PREDICTED_green-sensitive_opsin_Lepisosteus_oculatus                                                                                 ------------NFYVPFSNRTGSPFEYPQYYL--------------------------A
AXS77682.1_short_wavelength_sensitive_type_1_opsin_partial_Galbula_ruficauda                                                                        ------------------------------------------------------------
AJD38838.1_short-wavelength_sensitive_opsin_2B_partial_Rondeletia_loricata                                                                          ------------RFWIPIPLNTNNLYLVPQDHL--------------------------G
XP_014397319.1_PREDICTED_short-wave-sensitive_opsin_1_isoform_X2_Myotis_brandtii                                                                    -----------------MKNISSGPWDGPQYHI--------------------------A
XP_004086178.2_green-sensitive_opsin_Oryzias_latipes                                                                                                ------------NFYIPMSNRTGSPFEYPQYYM--------------------------V
XP_020448530.1_blue-sensitive_opsin-like_Monopterus_albus                                                                                           ------------------------------------------------------------
AAY34940.2_pinopsin_Podarcis_siculus                                                                                                                ---------------VEVRNRTPGPFEGPQWYL--------------------------A
AAD45183.1_third_visual_pigment_Phelsuma_madagascariensis_longintinue                                                                               -----------------MTNISSGPFDGPQYHI--------------------------A
ADZ48251.1_green_cone_photoreceptor_opsin_Rh2-1_partial_Rhinomuraena_quaesita                                                                       ------------------------------------------------------------
AAY82558.1_rhodopsin_partial_Amietia_angolensis                                                                                                     ------------------------------------------------------------
tr|A0A4W3K091|A0A4W3K091_CALMI_G_PROTEIN_RECEP_F1_2_domain-containing_protein_OS_Callorhinchus_milii_OX_7868_GN_LOC103180599_PE_3_SV_1              ---------------VGIENGTVGAFDGPQWYF--------------------------A
KAF3856251.1_hypothetical_protein_F7725_016974_Dissostichus_mawsoni                                                                                 ------------NFYIPMSNRTGNPYEYQQYYL--------------------------A
XP_021271123.1_pinopsin_Numida_meleagris                                                                                                            ---------------APP-NGTPGPFDGPQWYQ--------------------------A
tr|A0A3Q2QLX7|A0A3Q2QLX7_FUNHE_G_PROTEIN_RECEP_F1_2_domain-containing_protein_OS_Fundulus_heteroclitus_OX_8078_PE_3_SV_1                            -----------------MENISKDPFEGPQYHL--------------------------A
XP_010794173.1_PREDICTED_rhodopsin_Notothenia_coriiceps                                                                                             ------------NFYVPMSNKTGSPFEHPQYYL--------------------------A
ARS65857.1_rhodopsin_Pituophis_melanoleucus                                                                                                         ------------NFYVPMSNKIGNPYEYPQYYL--------------------------A
sp|O93441.1|OPSD_GALML_RecName_Full_Rhodopsin                                                                                                       ------------NFYVPMSNKTGNPFEYPQYYL--------------------------A
BAE78651.1_SWS2_type_opsin_SWS2-B_Oryzias_latipes                                                                                                   ------------RFWIPIPLDTNSPFLVPQDHL--------------------------G
tr|A0A3Q3XHW8|A0A3Q3XHW8_MOLML_Rhodopsin_OS_Mola_mola_OX_94237_PE_3_SV_1                                                                            ------------NFYIPMSNRTGSPFEYPQYYL--------------------------G
XP_002937272.2_blue-sensitive_opsin_Xenopus_tropicalis                                                                                              ------------RFYIPIPLETTSPFLVPQTHL--------------------------G
AHA33548.1_rhodopsin_partial_Harpadon_microchir                                                                                                     ------------------------------YYL--------------------------V
BAC56700.1_exo-rhodopsin_Plecoglossus_altivelis                                                                                                     ------------NFYVPMSNKTGSPFEFPQYYL--------------------------A
tr|A0A671QR87|A0A671QR87_9TELE_Uncharacterized_protein_OS_Sinocyclocheilus_anshuiensis_OX_1608454_PE_4_SV_1                                         ------------NFYVPLSNRTGSPYEYPQYYL--------------------------A
XP_032901712.1_pinopsin-like_Amblyraja_radiata                                                                                                      ---------------ATSYNGTVGAFEGPQWHY--------------------------A
CAA12075.1_rod_opsin_partial_Malacosteus_niger                                                                                                      ------------DFYIPMSNRTGSPYESPQYYL--------------------------V
XP_009572277.1_PREDICTED_blue-sensitive_opsin-like_Fulmarus_glacialis                                                                               ------------RFFIPMALETPSPFLVPQTHL--------------------------G
ABB88719.1_violet-sensitive_visual_pigment_SWS2b_synthetic_construct                                                                                ------------RFWIPIPLDTNSPYLVPQDHL--------------------------G
OXB71888.1_hypothetical_protein_H355_004234_partial_Colinus_virginianus                                                                             ---------------APP-KGTPGPFDGPQWYQ--------------------------A
NP_001278323.1_blue-sensitive_opsin_Anolis_carolinensis                                                                                             ------------NFYVPLSNKTGSPFEYPQYYL--------------------------A
TRY55070.1_hypothetical_protein_DNTS_020791_Danionella_translucida                                                                                  ------------NFYIPMSNRTGSPYEYPQYYL--------------------------A
NWI86631.1_OPSUV_protein_partial_Pitta_sordida                                                                                                      -----------------MKNQSSGPWDGPQYHI--------------------------A
XP_006630688.1_PREDICTED_rhodopsin_Lepisosteus_oculatus                                                                                             ------------NFYVPMSNATGSPFEYPQYYL--------------------------A
tr|A0A3B4UB74|A0A3B4UB74_SERDU_Rhodopsin_OS_Seriola_dumerili_OX_41447_GN_RHO_PE_3_SV_1                                                              ------------NFYVPMSNKTGSPFEHPQYYL--------------------------A
APP17985.1_opsin_1_short-wavelength_senstive_protein_Carlito_syrichta                                                                               -----------------MKNISSGPWDGPQYHL--------------------------A
GCF45293.1_hypothetical_protein_parPi_0004802_Paroedura_picta                                                                                       ---------------ASLKNGTLSPFDGPQWHL--------------------------A
tr|H3A2X3|H3A2X3_LATCH_G_PROTEIN_RECEP_F1_2_domain-containing_protein_OS_Latimeria_chalumnae_OX_7897_GN_LOC102349946_PE_3_SV_1                      ---------------ALVENGIPGPFDGPQWHM--------------------------A
XP_008844604.1_LOW_QUALITY_PROTEIN_short-wave-sensitive_opsin_1_Nannospalax_galili                                                                  -----------------MQNASSGPWDGPQYHI--------------------------A
XP_004661278.1_PREDICTED_short-wave-sensitive_opsin_1_Jaculus_jaculus                                                                               -----------------MENVSSGPWDGPQYHI--------------------------A
QCB20384.1_short-wavelength_sensitive_opsin_partial_Taeniamia_fucata                                                                                ------------RFWIPIPLDTDSPYLVPQDHL--------------------------G
XP_008291691.1_PREDICTED_blue-sensitive_opsin-like_Stegastes_partitus                                                                               ------------KFWIPIALNTNSPYLVPQDHL--------------------------G
XP_026652626.1_green-sensitive_opsin_isoform_X1_Zonotrichia_albicollis                                                                              ------------NFYVPMSNKTGSPFEYPQYYL--------------------------A
XP_026874011.1_green-sensitive_opsin-3_Electrophorus_electricus                                                                                     ------------NFYIPVHNRTGDPFLYEQYYL--------------------------A
KAF4789767.1_Pinopsin_Turdus_rufiventris                                                                                                            ---------------EPPNSSTPGPFDGPQWHQ--------------------------A
ATY71612.1_green_opsin_2-1_Maurolicus_mucronatus                                                                                                    ------------NFYIPMSNASGSPFEYPQYYL--------------------------G
ACT34384.1_green_sensitive_opsin_Anguilla_anguilla                                                                                                  ------------NFYIPMSNRTGSPFEYPQYYL--------------------------G
AEW44026.1_rhodopsin_partial_Notacanthus_bonaparte                                                                                                  ------------NFYVPMSNMTGSPFEDPQYYL--------------------------A
KPP76260.1_retinal_putative_UV-sensitive_opsin_Scleropages_formosus                                                                                 -----------------MMNISKSPFEGPQYHL--------------------------A
AEW67072.1_rod_opsin_partial_Bathysaurus_mollis                                                                                                     ------------QFYVPMVNTSGSPYDYPQFYL--------------------------V
XP_021555043.1_short-wave-sensitive_opsin_1_Neomonachus_schauinslandi                                                                               -----------------MKNISLGPWDGPQYHI--------------------------A
ACV52572.3_short_wavelength_sensitive_type_1_opsin_partial_Emberiza_citrinella                                                                      ------------------------------------------------------------
XP_006138790.1_pinopsin-like_Pelodiscus_sinensis                                                                                                    ---------------APVQHRTPSTFEGPQWHL--------------------------A
tr|A0A672Z1D2|A0A672Z1D2_9TELE_Uncharacterized_protein_OS_Sphaeramia_orbicularis_OX_375764_PE_4_SV_1                                                ------------RFWIPIPLDTNSPFLVPQDHL--------------------------G
AJD38859.1_short-wavelength_sensitive_opsin_2B_Zeus_faber                                                                                           ------------RFWIPIPLDTNSPFLVPQDHL--------------------------G
tr|A0A672ZAT3|A0A672ZAT3_9TELE_Uncharacterized_protein_OS_Sphaeramia_orbicularis_OX_375764_GN_LOC115419195_PE_4_SV_1                                ------------NFYIPMNNRTGSPFEYPQYYL--------------------------G
POI27305.1_hypothetical_protein_CIB84_008945_Bambusicola_thoracicus                                                                                 ---------------APP-SGTPGPFDGPQWYQ--------------------------A
tr|A0A3B3BTJ1|A0A3B3BTJ1_ORYME_Rhodopsin_OS_Oryzias_melastigma_OX_30732_PE_3_SV_1                                                                   ------------YFYVPMVNTTGSPYEYPQYYL--------------------------V
XP_010893574.3_rhodopsin_isoform_X1_Esox_lucius                                                                                                     ------------NFYVPMSNRTGSPFEHPQYYL--------------------------A
TFJ96579.1_thioredoxin_Platysternon_megacephalum                                                                                                    ------------------------------------------------------------
XP_006110266.1_short-wave-sensitive_opsin_1_Pelodiscus_sinensis                                                                                     -----------------MENVSSGPWDGPQYHI--------------------------A
AAR14681.1_blue-sensitive_retinal_pigment_Geotria_australis                                                                                         ------------KFYIPIALNVKSPFLVPQVHL--------------------------G
XP_018542042.1_PREDICTED_LOW_QUALITY_PROTEIN_green-sensitive_opsin-like_Lates_calcarifer                                                            ------------DFYIPMSNRTGSPFEYPQYYM--------------------------V
BBH55931.1_rhodopsin_Polypterus_senegalus                                                                                                           ------------NFYIPMSNKTGSPFEYPQYYL--------------------------A
AEO00703.1_SWS2B_opsin_Chrysiptera_rex                                                                                                              ------------RFWIPIALDTRSPYLVPQDHL--------------------------G
BAM72016.1_rhodopsin_Engraulis_japonicus                                                                                                            ------------FFYIPMSNATGSPYEYPQYYL--------------------------V
XP_009970041.2_LOW_QUALITY_PROTEIN_green-sensitive_opsin-like_Tyto_alba_alba                                                                        ------------NFYMPMSNKTG---------X--------------------------A
AAT38460.1_blue-sensitive_pigment_Tetraodon_nigroviridis                                                                                            ------------RFFIPIPLEVDSPFLVPQDHL--------------------------G
OXB58320.1_hypothetical_protein_H355_013977_Colinus_virginianus                                                                                     ------------HFYIPSLLDAPSPFLVPQTHL--------------------------G
XP_028835027.1_green-sensitive_opsin-3_Denticeps_clupeoides                                                                                         ------------NFYIPMSNHTGSPYEYTQYYL--------------------------A
tr|A0A3B5LQ82|A0A3B5LQ82_9TELE_Rhodopsin_OS_Xiphophorus_couchianus_OX_32473_PE_3_SV_1                                                               ------------NFYIPMNNRTGSPFEYPQYYL--------------------------A
XP_009944097.1_PREDICTED_LOW_QUALITY_PROTEIN_pinopsin-like_Opisthocomus_hoazin                                                                      ---------------EPLHTGTPGPFDCPQWHQ--------------------------A
QHN70458.1_rhodopsin_partial_Nanorana_parkeri                                                                                                       ------------NFYIPMSNKTGSPXEYPQYYL--------------------------A
AWU59275.1_short-wavelength_sensitive_2_opsin_Chitala_ornata                                                                                        ------------RFYIPIPLDTNSPFLVPQDHL--------------------------S
tr|A0A3Q3E0L5|A0A3Q3E0L5_9LABR_Rhodopsin_OS_Labrus_bergylta_OX_56723_PE_3_SV_1                                                                      ------------DFYIPLNNRTGSPFYYPQYYL--------------------------A
XP_020648730.1_blue-sensitive_opsin-like_isoform_X2_Pogona_vitticeps                                                                                ------------RFFLPMHLDIPSPFLVPQTHL--------------------------G
ADA69285.1_RH2-D_opsin_Stenobrachius_leucopsarus                                                                                                    ------------NFYIPMNNRSGSPFLYPQYYL--------------------------A
AGI97209.1_short-wavelength-sensitive_opsin_protein_Cheirogaleus_medius                                                                             -----------------MKNLSSGPWDGPQYHI--------------------------A
ALQ32728.1_short_wavelength-sensitive_opsin_1_partial_Antilocapra_americana                                                                         -----------------MKNISLGPWDGPQYHL--------------------------A
AIC83950.1_rhodopsin_partial_Cobitis_paludica                                                                                                       ------------------------------------------------------------
ABP88812.1_rod_opsin_partial_Pachystomias_microdon                                                                                                  ------------DFYVPMLNTTGSPYLYPQYYL--------------------------V
TRY55057.1_hypothetical_protein_DNTS_020785_partial_Danionella_translucida                                                                          ------------NFYIPMSNRTGNPFEYTQYYL--------------------------A
XP_030709585.1_LOW_QUALITY_PROTEIN_short-wave-sensitive_opsin_1_Globicephala_melas                                                                  -----------------MKNI-LGPWDGPQYRL--------------------------A
XP_034820842.1_short-wave-sensitive_opsin_1_isoform_X1_Pan_paniscus                                                                                 -----------------MKNISSGPWDGPQYHI--------------------------A
XP_031467761.1_short-wave-sensitive_opsin_1_Phasianus_colchicus                                                                                     -----------------MTNGSVGPWDGPQYHI--------------------------A
AJA32815.1_SWS2_opsin_Setophaga_caerulescens                                                                                                        ------------RFYIPMSLDTPSPFLVPQTHL--------------------------G
AEW67059.1_rod_opsin_partial_Ceratoscopelus_warmingii                                                                                               ------------GFYVPMSNTSGSPYEYPQYYL--------------------------A
XP_008490599.2_pinopsin_Calypte_anna                                                                                                                ---------------EPPNNRTPGPFDGPQWHQ--------------------------A
tr|A0A667YQN4|A0A667YQN4_9TELE_Uncharacterized_protein_OS_Myripristis_murdjan_OX_586833_PE_4_SV_1                                                   ------------NFYIPMNNRTGSPFEYPQYYL--------------------------A
XP_017574629.1_PREDICTED_blue-sensitive_opsin_Pygocentrus_nattereri                                                                                 ------------KFYIPIPLDTNSPFLVPQDHL--------------------------G
tr|A0A3B3XNR4|A0A3B3XNR4_9TELE_G_PROTEIN_RECEP_F1_2_domain-containing_protein_OS_Poecilia_mexicana_OX_48701_PE_3_SV_1                               -------------------MHISVPYLVPQDHL--------------------------G
XP_026549878.1_ultraviolet-sensitive_opsin-like_partial_Notechis_scutatus                                                                           ------------------ST-SNTP-----------------------------------
XP_026069164.1_green-sensitive_opsin-2-like_isoform_X1_Carassius_auratus                                                                            ------------NFYIPLSNRTGSPFEYPQYYL--------------------------A
AEW67055.1_rod_opsin_partial_Ichthyococcus_ovatus                                                                                                   ------------YFYIPMLNTTGSPYEYPQYYL--------------------------V
AJD38821.1_short-wavelength_sensitive_opsin_2B_Beryx_splendens                                                                                      ------------RFWIPIPLETNSPYLVPQDHL--------------------------G
XP_012671912.1_green-sensitive_opsin-3_Clupea_harengus                                                                                              ------------NYYIPMSNRTGSPFEYEQYYL--------------------------G
tr|A0A667ZCH2|A0A667ZCH2_9TELE_Uncharacterized_protein_OS_Myripristis_murdjan_OX_586833_PE_4_SV_1                                                   ------------NFYIPMNNRTGSPFEYPQYYL--------------------------A
AJD38714.1_short-wavelength_sensitive_opsin_2B_Myoxocephalus_scorpius                                                                               ------------RFWIPIPLDTNSPYLVPQDHL--------------------------G
tr|A0A3P9N338|A0A3P9N338_POERE_Rhodopsin_OS_Poecilia_reticulata_OX_8081_PE_3_SV_1                                                                   ------------NFYIPLSNKTGSPFEYPQYYM--------------------------V
tr|A0A3P8X2V7|A0A3P8X2V7_CYNSE_Rhodopsin_OS_Cynoglossus_semilaevis_OX_244447_GN_RHO_PE_3_SV_1                                                       ------------DFYIPMSNKTGSPFEYPQYYL--------------------------A
XP_022261960.1_rhodopsin_isoform_X1_Canis_lupus_familiaris                                                                                          ------------NFYVPFSNKTGSPFEYPQYYL--------------------------A
AGQ55281.1_rhodopsin_partial_Fundulopanchax_arnoldi                                                                                                 ------------------------------------------------------------
MBW00295.1_Short-wave-sensitive_opsin_1_partial_Eschrichtius_robustus                                                                               -----------------MKNISLGPWDGPQYHL--------------------------T
tr|A0A3Q4BWC0|A0A3Q4BWC0_MOLML_Rhodopsin_OS_Mola_mola_OX_94237_PE_3_SV_1                                                                            ------------NFYIPMSNRSGSPFEYQQYYL--------------------------V
tr|A0A3Q2QNG9|A0A3Q2QNG9_FUNHE_G_PROTEIN_RECEP_F1_2_domain-containing_protein_OS_Fundulus_heteroclitus_OX_8078_PE_3_SV_1                            ------------------------------------------------------------
XP_032934431.1_pinopsin-like_Catharus_ustulatus                                                                                                     ---------------EPPNSSTPGPFDGPQWHQ--------------------------A
tr|A0A3Q3XKR6|A0A3Q3XKR6_MOLML_Rhodopsin_OS_Mola_mola_OX_94237_PE_3_SV_1                                                                            ------------YFYIPMINNTGSPYEYPQYYL--------------------------V
tr|A0A674PIF4|A0A674PIF4_TAKRU_Uncharacterized_protein_OS_Takifugu_rubripes_OX_31033_PE_4_SV_1                                                      ------------DFYIPMNNRTGTPFEYSQYYL--------------------------A
tr|A0A3Q3FPI8|A0A3Q3FPI8_9LABR_G_PROTEIN_RECEP_F1_2_domain-containing_protein_OS_Labrus_bergylta_OX_56723_PE_3_SV_1                                 -----------------MENISKSPFEGPQYYL--------------------------A
tr|F7FH93|F7FH93_MONDO_G_PROTEIN_RECEP_F1_2_domain-containing_protein_OS_Monodelphis_domestica_OX_13616_GN_OPN1SW_PE_3_SV_1                         -----------------MKNISSGPWDGPQYHI--------------------------A
tr|U3JT28|U3JT28_FICAL_G_PROTEIN_RECEP_F1_2_domain-containing_protein_OS_Ficedula_albicollis_OX_59894_PE_3_SV_1                                     ---------------PPPSSSTPGPFDGPQWHQ--------------------------G
XP_027683827.1_blue-sensitive_opsin-like_partial_Chelonia_mydas                                                                                     ------------RFFIPVPLDTKSPFLVPQTHL--------------------------G
XP_027690430.1_blue-sensitive_opsin-like_Chelonia_mydas                                                                                             ------------------------------------------------------------
XP_031708683.1_green-sensitive_opsin_Anarrhichthys_ocellatus                                                                                        ------------NFYIPMNNRTGSPFEYPQYYL--------------------------A
AGN55055.1_rhodopsin_partial_Parahollardia_lineata                                                                                                  ------------------------------------------------------------
AHE80977.1_RH1_opsin_partial_Platycercus_elegans                                                                                                    ------------------------------------------------------------
tr|A0A287DCV5|A0A287DCV5_ICTTR_Rhodopsin_OS_Ictidomys_tridecemlineatus_OX_43179_GN_RHO_PE_3_SV_1                                                    ------------------EELGTTPREVTQ------------------------------
KFP61276.1_Green-sensitive_opsin_Cariama_cristata                                                                                                   ------------NFYVPMSNKTGSPFEYPQYYL--------------------------A
ACB45447.1_rhodopsin_Chauliodus_macouni                                                                                                             ------------YFYIPMLNTTGSPYDYPQYYL--------------------------V
AEX33148.1_UV_cone_visual_pigment_synthetic_construct                                                                                               -----------------MENISSGPWDGPQYHI--------------------------A
AVV65346.1_short-wavelength_sensitive_opsin_partial_Monophyllus_redmani                                                                             ------------------------------------------------------------
ACK56087.1_blue-sensitive_cone_opsin_Hemibarbus_labeo                                                                                               -------------FYIPIPLDTNSPFLVPQDHL--------------------------G
AJD38713.1_short-wavelength_sensitive_opsin_2A_beta_Myoxocephalus_scorpius                                                                          ------------KFYIPIPLDTDSPFLVPQDHL--------------------------A
AWT62489.1_short-wavelength_sensitive_2_opsin_partial_Pantodon_buchholzi                                                                            ------------------------------DHL--------------------------G
APD29512.1_rhodopsin_partial_Misgurnus_anguillicaudatus                                                                                             --------------------------------L--------------------------A
BAB88652.1_rhodopsin_Plecoglossus_altivelis                                                                                                         ------------FFYVPMSNASGSPYEYPQYYL--------------------------I
tr|A0A3B3BK97|A0A3B3BK97_ORYME_Rhodopsin_OS_Oryzias_melastigma_OX_30732_PE_3_SV_1                                                                   ------------NFYIPMNNRTGSPFEYPQYYL--------------------------A
ABD90827.1_rhodopsin_partial_Melanophryniscus_klappenbachi                                                                                          ------------NFYITMSXKTRRPFEYPQYYL--------------------------A
BAF95831.1_opsin_Cladonema_radiatum                                                                                                                 -----------------MD-----------------------------------------
ACR10591.1_rhodopsin_partial_Pomatoschistus_minutus                                                                                                 ------------------------------------------------------------
ACC85890.1_blue-sensitive_pigment_SWS2_Candidia_barbata                                                                                             -------------FYIPIPLDTNSPFTVPQDHL--------------------------G
AJD38849.1_short-wavelength_sensitive_opsin_2A_alpha_Parablennius_parvicornis                                                                       ------------RFWIPINLETDSPFLVPQDHL--------------------------G
tr|W5M1P9|W5M1P9_LEPOC_G_PROTEIN_RECEP_F1_2_domain-containing_protein_OS_Lepisosteus_oculatus_OX_7918_PE_3_SV_1                                     ---------------PLEKNSTPGPFDGPQWHQ--------------------------A
AFJ44219.1_SWS1_opsin_partial_Pagrus_major                                                                                                          --------------------ISKSPFEGPQYYL--------------------------A
BAR88301.1_green_opsin_A2_Euthynnus_affinis                                                                                                         ------------NFYIPMSNKTGSPFEYPQYYL--------------------------A
ABS89279.1_Rh2_opsin_Neoceratodus_forsteri                                                                                                          ------------NFYVPHSNKTGSPFEYPQYYL--------------------------A
XP_009468573.1_PREDICTED_blue-sensitive_opsin-like_Nipponia_nippon                                                                                  ------------RFFIPMALETPSPFLVPQTHL--------------------------G
tr|A0A4W2C9I2|A0A4W2C9I2_BOBOX_Rhodopsin_OS_Bos_indicus_x_Bos_taurus_OX_30522_GN_RHO_PE_3_SV_1                                                      -------------------DRSGLGCCN-------------------------------C
ABC79554.1_rhodopsin_partial_Strongylopus_grayii                                                                                                    -----------------------SPFEXPXYYL--------------------------A
BAB39378.1_opsin_Cynops_pyrrhogaster                                                                                                                ------------KFYIPLPLDTTSPFLVPQTHL--------------------------G
XP_023803019.1_ultraviolet-sensitive_opsin-like_Cyanistes_caeruleus                                                                                 -----------------MKNQSSGPWDGPQYHI--------------------------A
AGS78640.1_rhodopsin_partial_Mancopsetta_maculata                                                                                                   -----------------------------------------------------------V
JAR22761.1_Rhodopsin_Fundulus_heteroclitus                                                                                                          ------------NFYIPMNNRTGNPFEYTQYYL--------------------------A
AMQ75824.1_rhodopsin_partial_Enteromius_kerstenii                                                                                                   ------------------------------------------------------------
ACS49828.1_short_wavelength_sensitive_pigment_Xenopeltis_unicolor                                                                                   -----------------MENISSGPWDGPQYHI--------------------------A
XP_006633282.1_PREDICTED_short-wave-sensitive_opsin_1_Lepisosteus_oculatus                                                                          -----------------MENISSGPWDGPQYHI--------------------------A
AAN08968.1_rhodopsin_partial_Eleginops_maclovinus                                                                                                   ------------------------------------------------------------
XP_035239122.1_rhodopsin-like_Anguilla_anguilla                                                                                                     ------------NFYVPMSNRTGSPFEYPQYYL--------------------------A
QGW08867.1_pinopsin_Amia_calva                                                                                                                      ---------------PLEKNGTPGPFDGPQWYQ--------------------------A
KAF3855853.1_hypothetical_protein_F7725_016576_Dissostichus_mawsoni                                                                                 ------------KFWIPIPLETNSPFLVPQDHL--------------------------A
XP_035237350.1_green-sensitive_opsin-3_Anguilla_anguilla                                                                                            ------------DFYIPMSNRTGSPFEYPQYYL--------------------------G
XP_009556793.1_PREDICTED_pinopsin-like_Cuculus_canorus                                                                                              ---------------EPPNNRTPGPFDGAQWHQ--------------------------A
AAY82562.1_rhodopsin_partial_Cornufer_guentheri                                                                                                     ----------------------GXPFEYXXYYL--------------------------A
tr|A0A452IBS6|A0A452IBS6_9SAUR_G_PROTEIN_RECEP_F1_2_domain-containing_protein_OS_Gopherus_agassizii_OX_38772_PE_3_SV_1                              ---------------APVQHGTPSAFDGPQWHL--------------------------A
KAE8298011.1_Blue-sensitive_opsin_Blue_cone_photoreceptor_pigment_KFH-B_Larimichthys_crocea                                                         ------------KFYIPIPLDTNSPFLVPQDHL--------------------------A
tr|A0A3Q2Q878|A0A3Q2Q878_FUNHE_G_PROTEIN_RECEP_F1_2_domain-containing_protein_OS_Fundulus_heteroclitus_OX_8078_PE_3_SV_1                            ------------RFWIPIPLETNSPFSVPQDHL--------------------------G
XP_009322492.1_PREDICTED_LOW_QUALITY_PROTEIN_pinopsin-like_Pygoscelis_adeliae                                                                       ---------------QPPNNGTLGPFDSPQWHQ--------------------------A
XP_034393879.1_rhodopsin-like_Cyclopterus_lumpus                                                                                                    ------------DFYVPMSNKTGSPYEHAQYYL--------------------------A
XP_023853250.1_green-sensitive_opsin-2-like_Salvelinus_alpinus                                                                                      ------------NFYIPMSNRTGSPFLYQQYYL--------------------------A
ADA68239.1_short_wave_opsin_Melanotaenia_australis                                                                                                  ------------RFWLPITVDTDSPFLVPQDHL--------------------------G
tr|A0A670KII2|A0A670KII2_PODMU_Uncharacterized_protein_OS_Podarcis_muralis_OX_64176_PE_4_SV_1                                                       ---------------TPPIYLTPGPFEGPQWNL--------------------------A
tr|A0A452I945|A0A452I945_9SAUR_G_PROTEIN_RECEP_F1_2_domain-containing_protein_OS_Gopherus_agassizii_OX_38772_PE_3_SV_1                              ---------------APVQHGTPSAFDGPQWHL--------------------------A
ABP88811.1_rod_opsin_Aristostomias_tittmanni                                                                                                        ------------DFYVPMSNASGSPYEYPQYYL--------------------------V
tr|A0A672JYT6|A0A672JYT6_SINGR_Uncharacterized_protein_OS_Sinocyclocheilus_grahami_OX_75366_PE_4_SV_1                                               ------------------------PEDDLPFHL--------------------------H
AFM43784.1_rhodopsin_partial_Parablennius_ruber                                                                                                     ------------------------------------------------------------
tr|A0A672P5V3|A0A672P5V3_SINGR_Uncharacterized_protein_OS_Sinocyclocheilus_grahami_OX_75366_PE_4_SV_1                                               ------------ALIIPHCNTLP-PYVPGFIPY--------------------------K
XP_017263764.1_green-sensitive_opsin_Kryptolebias_marmoratus                                                                                        ------------NFYIPINNRTGSPFEYPQYYL--------------------------A
AJD38843.1_short-wavelength_sensitive_opsin_2A_Merluccius_polli                                                                                     ------------RFWIPIQLDTNSPFLVPQDHL--------------------------G
APU53753.1_violet_short_wavelength_opsin_Pterophyllum_scalare                                                                                       ------------RFWIPIPLDTNSPYLVPQDHL--------------------------G
SBQ72852.1_opsin_1_cone_pigments_short-wave-sensitive_1_Nothobranchius_korthausae                                                                   -----------------MENISKGPFDGPQYYL--------------------------A
BAF95832.1_opsin_Cladonema_radiatum                                                                                                                 -----------------MD-----------------------------------------
tr|A0A3B5BIE0|A0A3B5BIE0_9TELE_Rhodopsin_OS_Stegastes_partitus_OX_144197_GN_RHO_PE_3_SV_1                                                           --------------MSPCLTRLG-------------------------------------
XP_019366705.1_PREDICTED_LOW_QUALITY_PROTEIN_pinopsin-like_Gavialis_gangeticus                                                                      ---------------AAKLNGTPGPFDGPQWHL--------------------------V
AMB42892.1_short_wavelength_sensitive_1_opsin_Choerodon_fasciatus                                                                                   -----------------MENISNSPFEGPQYHL--------------------------A
XP_014693911.1_PREDICTED_rhodopsin_Equus_asinus                                                                                                     ------------NFYVPFSNKTGSPFEYPQYYL--------------------------A
XP_018416401.1_PREDICTED_LOW_QUALITY_PROTEIN_pinopsin-like_Nanorana_parkeri                                                                         ------------------GLKIPGPFEGPQWHL--------------------------A
PKU38198.1_double_c2-like_domain-containing_protein_beta_Limosa_lapponica_baueri                                                                    ---------------EPPHNGTPGPFDGPQWHQ--------------------------A
ANJ21406.1_medium-wavelength_sensitve_opsin_Dascyllus_reticulatus                                                                                   ------------NFYIPMSNRTGSPFEYPQYYM--------------------------V
AEO00700.1_SWS2B_opsin_partial_Abudefduf_sexfasciatus                                                                                               ------------RFWIPIPLDTNSPYLVPQDHL--------------------------G
AEW44027.1_rhodopsin_partial_Eurypharynx_pelecanoides                                                                                               ------------IFYIPMSNATGSPFEEPQYYL--------------------------A
AMD82562.1_ultra-violet_sensitive_visual_pigment_partial_Natrix_maura                                                                               ------------------------------------------------------------
AFN01685.1_rhodopsin_partial_Macruronus_novaezelandiae                                                                                              ------------------------------------------------------------
BAX38999.1_blue_cone_pigment_Mantella_baroni                                                                                                        ------------RFFIPIPLETTSPFLVPQTHL--------------------------G
AAH60894.1_Opsin_1_cone_pigments_short-wave-sensitive_1_Danio_rerio                                                                                 -----------------MGNASKSPFEGEQYHI--------------------------A
AXS77685.1_short_wavelength_sensitive_type_1_opsin_partial_Mionectes_oleagineus                                                                     ------------------------------------------------------------
AMB42897.1_Short_wavelength_sensitive_2B_Epibulus_insidiator                                                                                        ------------RFYIPIPLDTNSPFLVPQDHL--------------------------G
ABD90840.1_rhodopsin_partial_Rhacophorus_orlovi                                                                                                     ------------NFYXPXSNKTGSPFXYPQYYL--------------------------A
AAY82568.1_rhodopsin_partial_Amnirana_lepus                                                                                                         -------------------LQTGXPFEYPQYYL--------------------------A
XP_009670124.1_PREDICTED_green-sensitive_opsin_isoform_X2_Struthio_camelus_australis                                                                ----------------PPENRLR-P----------------------------------A
ADA69281.1_RH2-B_opsin_Lepidopus_fitchi                                                                                                             ------------NFYIPMSNRTGSPYEYPQYYL--------------------------G
tr|A0A4W5QWW6|A0A4W5QWW6_9TELE_Rhodopsin_OS_Hucho_hucho_OX_62062_PE_3_SV_1                                                                          ------------NFYIPMSNRTGSPFLYPQYYL--------------------------A
XP_032804971.1_LOW_QUALITY_PROTEIN_ultraviolet-sensitive_opsin-like_Petromyzon_marinus                                                              -----------------MKNISKGPLDGPHFHI--------------------------A
AJD38822.1_short-wavelength_sensitive_opsin_2A_Beryx_splendens                                                                                      ------------RLWITVPLDTNSPFLVPQDLL--------------------------A
XP_007177254.2_LOW_QUALITY_PROTEIN_short-wave-sensitive_opsin_1_Balaenoptera_acutorostrata_scammoni                                                 -----------------MKNISLGPWDGPQYHL--------------------------T
XP_019477416.1_pinopsin_Meleagris_gallopavo                                                                                                         ---------------APP-SRTPGPFDGPQWYQ--------------------------A
tr|H2U7S0|H2U7S0_TAKRU_G_PROTEIN_RECEP_F1_2_domain-containing_protein_OS_Takifugu_rubripes_OX_31033_PE_3_SV_2                                       ------------RFYIPIPLDVDSPFLVPQDHL--------------------------G
EMP35582.1_hypothetical_protein_UY3_07200_Chelonia_mydas                                                                                            ------------DFYTPVLWGRGNPFEYPQYYL--------------------------A
XP_006625355.1_PREDICTED_blue-sensitive_opsin-like_Lepisosteus_oculatus                                                                             ------------RFYIPIKLNTNSPFLVPQTHL--------------------------G
KAA0720942.1_Ultraviolet-sensitive_opsin_Triplophysa_tibetana                                                                                       -----------------MGNNSKSPFEGPQYHI--------------------------A
AEW67065.1_rod_opsin_partial_Phycis_blennoides                                                                                                      ------------DLYVPFVNTTGSPYEYPQYYL--------------------------V
XP_016299076.1_PREDICTED_rhodopsin-like_Sinocyclocheilus_anshuiensis                                                                                ------------------------------------------------------------
AFJ44217.1_SWS1_opsin_partial_Acanthopagrus_berda                                                                                                   --------------------LSKDPFEGPQHYL--------------------------A
AJD38824.1_short-wavelength_sensitive_opsin_2B_Mora_moro                                                                                            ------------KFWIPIPLDTNSPFLVPQDHL--------------------------G
ABD90832.2_rhodopsin_partial_Telmatobius_verrucosus                                                                                                 ------------NFYIPMSNKTGSPFEYPQYYL--------------------------A
tr|A0A3Q1IP88|A0A3Q1IP88_ANATE_G_PROTEIN_RECEP_F1_2_domain-containing_protein_OS_Anabas_testudineus_OX_64144_PE_3_SV_1                              ------------RFWIPIPLDTNSPYLVPQDHL--------------------------G
AJD38754.1_short-wavelength_sensitive_opsin_2A_alpha_Helostoma_temminkii                                                                            ------------RFWIPVTLDTNSPFLVPQDHL--------------------------G
sp|O93459.1|OPSD_SCYCA_RecName_Full_Rhodopsin                                                                                                       ------------NFYIPMSNKTGSPFDYPQYYL--------------------------A
XP_025949792.1_blue-sensitive_opsin_Dromaius_novaehollandiae                                                                                        ------------RFFIPMPLDAASPFLVPQTHL--------------------------G
XP_010140509.1_PREDICTED_pinopsin_Buceros_rhinoceros_silvestris                                                                                     ---------------EPPNNGTPGPFDGPQWHQ--------------------------A
tr|A0A674KF14|A0A674KF14_TERCA_Uncharacterized_protein_OS_Terrapene_carolina_triunguis_OX_2587831_GN_LOC112114454_PE_4_SV_1                         ---------------APVQHGTPSAFDGPQWHL--------------------------A
XP_012670449.2_green-sensitive_opsin-2-like_Clupea_harengus                                                                                         ------------NFYIPMSNRTGSPYEYEQYYL--------------------------A
CAB1333810.1_unnamed_protein_product_Coregonus_sp._balchen                                                                                          -----------------MENISKSPFEGPQYHL--------------------------A
KAB0399702.1_hypothetical_protein_E2I00_009031_Balaenoptera_physalus                                                                                -----------------MKNISLGPWDGPQYHL--------------------------T
tr|A0A672NCX0|A0A672NCX0_SINGR_Rhodopsin_like_OS_Sinocyclocheilus_grahami_OX_75366_PE_4_SV_1                                                        ------------DFYVPMSNVTGSPYEYPQFYL--------------------------A
NP_001028884.1_green_opsin_Takifugu_rubripes                                                                                                        ------------NFYIPMSNRTGSPFEYPQYYL--------------------------A
JAQ87936.1_Rhodopsin_partial_Fundulus_heteroclitus                                                                                                  ------------DFYVPMSNRTGSPFEHPQYYL--------------------------A
KFP21285.1_Ultraviolet-sensitive_opsin_partial_Egretta_garzetta                                                                                     -----------------MKNSSSGPWDGPQYHI--------------------------A
AKU74687.1_rhodopsin_partial_Anchoviella_sp._NRL-2015                                                                                               -----------------------------------------------------------V
tr|A0A3P9PM26|A0A3P9PM26_POERE_Rhodopsin_OS_Poecilia_reticulata_OX_8081_GN_RHO_PE_3_SV_1                                                            ------------NFYVPMSNRTGSPFEHPQYYL--------------------------A
QJT41760.1_short_wavelength_opsin_2_Crenuchus_spilurus                                                                                              ------------KFYIPIPLDTNSPFLVPQDHL--------------------------A
AFH77402.1_rhodopsin_partial_Nocomis_cf._bellicus_New_Roanoke_Rivers                                                                                -----------------MSNATGSPYEYPQYYL--------------------------V
VTJ63708.1_Hypothetical_predicted_protein_Marmota_monax                                                                                             ------------DFYVPFSNATGSPFEHPQYYL--------------------------A
AEW44025.1_rhodopsin_partial_Histiobranchus_bathybius                                                                                               ------------IFYIPMSNATGSPFEEPQYYL--------------------------A
tr|A0A3P9KQ34|A0A3P9KQ34_ORYLA_Rhodopsin_OS_Oryzias_latipes_OX_8090_PE_3_SV_1                                                                       ------------NFYIPMSNRTGSPYEYPQYYM--------------------------V
AAD32621.1_SWS1_opsin_Anolis_carolinensis                                                                                                           -----------------MENISSGPWDGPQYHI--------------------------A
RXM91457.1_Green-sensitive_opsin_Acipenser_ruthenus                                                                                                 ------------NFYVPFSNRSGSPFDYPQYYL--------------------------A
XP_034529629.1_opsin-1_short-wave-sensitive_1_isoform_X1_Notolabrus_celidotus                                                                       -----------------MENISKSPFEGPQYYL--------------------------A
AGG35845.1_rhodopsin_Squalius_alburnoides                                                                                                           ------------AFYVPMSNATGSPYEYPQYYL--------------------------V
sp|P79863.1|OPSD_LEUER_RecName_Full_Rhodopsin                                                                                                       ------------NFYVPMSNKTGSPFDYPQYYL--------------------------G
RLV96949.1_hypothetical_protein_DV515_00012312_Erythrura_gouldiae                                                                                   ------------NFYVPMSNKTGSPFEYPQYYL--------------------------A
JAQ47206.1_Rhodopsin_partial_Fundulus_heteroclitus                                                                                                  ------------DFYVPMSNRTGSPFEHPQYYL--------------------------A
XP_015203423.1_PREDICTED_rhodopsin_isoform_X1_Lepisosteus_oculatus                                                                                  ------------NFYVPMSNKTGNPFEYPQYYL--------------------------A
KAF3819332.1_hypothetical_protein_GH733_013482_partial_Mirounga_leonina                                                                             -----------------MKNISLGPWGGPQYHI--------------------------A
AAN08923.1_rhodopsin_partial_Electrona_antarctica                                                                                                   ------------------------------------------------------------
XP_010076846.1_PREDICTED_LOW_QUALITY_PROTEIN_green-sensitive_opsin-like_Pterocles_gutturalis                                                        ------------NFYVPMSNKTGSPFEYPQYYL--------------------------A
RXN03795.1_sodium-_and_chloride-dependent_GABA_transporter_2-like_protein_Labeo_rohita                                                              ------------NVYWPEAWRTGSPFEYPQYYL--------------------------A
KAA0701783.1_Green-sensitive_opsin-3_Triplophysa_tibetana                                                                                           ------------NFYIPLNNRTGDPFLYPQYYL--------------------------A
XP_005997879.1_PREDICTED_rhodopsin_isoform_X1_Latimeria_chalumnae                                                                                   ------------NFYVPMSNKTGNPFEYPQYYL--------------------------A
BAD54745.1_retinal_putative_green-sensitive_opsin_Plecoglossus_altivelis                                                                            ------------NFYIPMSNRTGSPFEYTQYYL--------------------------A
tr|A0A4W3J3X8|A0A4W3J3X8_CALMI_G_PROTEIN_RECEP_F1_2_domain-containing_protein_OS_Callorhinchus_milii_OX_7868_GN_LOC103180599_PE_3_SV_1              ---------------MGIENGTVGAFDGPQWYF--------------------------A
AJD38891.1_short-wavelength_sensitive_opsin_2A_alpha_Acanthurus_triostegus                                                                          ------------RFWIPIALDTNSPFLVPQDHL--------------------------G
XP_009867239.1_PREDICTED_LOW_QUALITY_PROTEIN_green-sensitive_opsin-like_Apaloderma_vittatum                                                         ------------NFYVPMSNKTGSPFEYPQYYL--------------------------A
AUM62163.1_rhodopsin_partial_Halichoeres_socialis                                                                                                   ------------------------------------------------------------
OWK06822.1_OPN1SW_Cervus_elaphus_hippelaphus                                                                                                        -----------------MKNISLGPWGGPQYHL--------------------------A
XP_008317992.1_LOW_QUALITY_PROTEIN_green-sensitive_opsin-like_Cynoglossus_semilaevis                                                                ------------NFYIPMSNRTGSPFEYPQYYM--------------------------V
RMC10655.1_hypothetical_protein_DUI87_12366_Hirundo_rustica_rustica                                                                                 ---------------EPPNNGTPGPFDGPQWHQ--------------------------A
QJT41771.1_short_wavelength_opsin_2_Gephyrocharax_atracaudatus                                                                                      ------------KFYIPIALDTNSPFLVPQDHL--------------------------G
QCB20417.1_medium-wavelength_sensitive_opsin_Taeniamia_fucata                                                                                       ------------NFYIPMSNRSGSPFEYQQYYM--------------------------V
tr|A0A4W6DHJ4|A0A4W6DHJ4_LATCA_G_PROTEIN_RECEP_F1_2_domain-containing_protein_OS_Lates_calcarifer_OX_8187_PE_3_SV_1                                 -----------------MENISKSPFEGPQYYL--------------------------A
XP_019327323.1_PREDICTED_LOW_QUALITY_PROTEIN_pinopsin-like_Aptenodytes_forsteri                                                                     ------------------------------------------------------------
XP_032606440.1_rhodopsin_isoform_X1_Taeniopygia_guttata                                                                                             ------------DFYVPMSNKTGSPFEYPQYYL--------------------------A
tr|A0A667YUY9|A0A667YUY9_9TELE_Uncharacterized_protein_OS_Myripristis_murdjan_OX_586833_PE_4_SV_1                                                   ------------NFYIPMNNRTGSPFEYPQYYL--------------------------A
AJD38890.1_short-wavelength_sensitive_opsin_2B_Acanthurus_triostegus                                                                                ------------RFWIPIPLDTNSPYLVPQDHL--------------------------G
BAF95840.1_opsin_Cladonema_radiatum                                                                                                                 -------------MLLEIE-----------------------------------------
AAD32622.1_P_opsin_Anolis_carolinensis                                                                                                              ------------------LNGTPGPFEGPQWFL--------------------------A
AAY82565.1_rhodopsin_partial_Dyscophus_antongilii                                                                                                   ------------------------------------------------------------
XP_006979488.1_PREDICTED_short-wave-sensitive_opsin_1_Peromyscus_maniculatus_bairdii                                                                -----------------MQNISSGPWEGPQYHI--------------------------A
tr|A0A3B4XGS3|A0A3B4XGS3_SERLL_G_PROTEIN_RECEP_F1_2_domain-containing_protein_OS_Seriola_lalandi_dorsalis_OX_1841481_PE_3_SV_1                      ------------RFWIPIALDTNSPFLVPQDHL--------------------------G
ACA65980.1_rhodopsin_partial_Brevibora_dorsiocellata                                                                                                ------------------------------------------------------------
XP_033888787.1_opsin-1_short-wave-sensitive_1_Acipenser_ruthenus                                                                                    -----------------MENISSGPWDGPQYHI--------------------------A
tr|A0A671QRH3|A0A671QRH3_9TELE_Uncharacterized_protein_OS_Sinocyclocheilus_anshuiensis_OX_1608454_PE_4_SV_1                                         ------------NFYIPMSNRTGSPFEYPQYYL--------------------------A
tr|A0A670KPU5|A0A670KPU5_PODMU_Uncharacterized_protein_OS_Podarcis_muralis_OX_64176_PE_4_SV_1                                                       ---------------SSVRNRTPGPFEGPQWNL--------------------------A
XP_005431477.2_blue-sensitive_opsin-like_partial_Geospiza_fortis                                                                                    ------------RFYIPMSLDTPSPFLVPQTHL--------------------------G
ALG92535.1_rhodopsin-like-2.2_cone_opsin_Danio_rerio                                                                                                ------------NFYIPMSNRTGSPYEYTQYYL--------------------------A
tr|A0A3B4E5Q9|A0A3B4E5Q9_PYGNA_Rhodopsin_N_domain-containing_protein_OS_Pygocentrus_nattereri_OX_42514_PE_4_SV_1                                    ------------YFF-VVRGVKGDPFLYEQYYL--------------------------A
XP_016337855.1_PREDICTED_blue-sensitive_opsin-like_isoform_X2_Sinocyclocheilus_anshuiensis                                                          --------------------------MIAQVHP--------------------------N
tr|U3K7W2|U3K7W2_FICAL_Opsin_1_short_wave_sensitive_OS_Ficedula_albicollis_OX_59894_GN_OPN1SW_PE_3_SV_1                                             ------------------------------------------------------------
tr|A0A3P9KQ51|A0A3P9KQ51_ORYLA_Rhodopsin_OS_Oryzias_latipes_OX_8090_PE_3_SV_1                                                                       ------------NFYIPMNNRTGSPYEYPQYYL--------------------------A
XP_030209376.1_rhodopsin_Gadus_morhua                                                                                                               ------------NFYVPMSNKTGSPFEHPQYYL--------------------------A
QJT41766.1_short_wavelength_opsin_2_Carnegiella_strigata                                                                                            ------------KFYIPIALDTNSPFLVPQDHL--------------------------G
tr|A0A3B4TZA3|A0A3B4TZA3_SERDU_Rhodopsin_OS_Seriola_dumerili_OX_41447_GN_RHO_PE_3_SV_1                                                              ------------NFYVPMSNKTGSPFEHPQYYL--------------------------A
tr|A0A671QI10|A0A671QI10_9TELE_Uncharacterized_protein_OS_Sinocyclocheilus_anshuiensis_OX_1608454_PE_4_SV_1                                         ------------NFYVPLSNRTGSPYEYPQYYL--------------------------A
AYW11952.1_rhodopsin_partial_Synaphobranchus_kaupii                                                                                                 ------------NFYVPMSNETGSPFEYPQYYL--------------------------A
XP_009078855.1_PREDICTED_LOW_QUALITY_PROTEIN_green-sensitive_opsin-like_Acanthisitta_chloris                                                        ------------NFYVPMSNKTGSPFEYPQYYL--------------------------A
tr|A0A671WBR8|A0A671WBR8_SPAAU_Uncharacterized_protein_OS_Sparus_aurata_OX_8175_GN_LOC115582571_PE_4_SV_1                                           ------------KFYIPIPLDTDSPFLVPQDHL--------------------------A
AAX54250.1_rhodopsin_partial_Anotheca_spinosa                                                                                                       ------------NFYVPMSNKSGSPFEYPQYYL--------------------------A
TRY66550.1_hypothetical_protein_DNTS_015926_Danionella_translucida                                                                                  -------------FYIPIDLDIASPFLVPQDHL--------------------------G
RXM31678.1_Green-sensitive_opsin_Acipenser_ruthenus                                                                                                 ------------NFYVPFSNRSGSPFDYPQYYL--------------------------A
tr|A0A3Q1ETK3|A0A3Q1ETK3_9TELE_G_PROTEIN_RECEP_F1_2_domain-containing_protein_OS_Acanthochromis_polyacanthus_OX_80966_PE_3_SV_1                     ------------RFWIPIALDTKSPYLVPQDHL--------------------------G
XP_021179370.1_opsin-1_short-wave-sensitive_1-like_partial_Fundulus_heteroclitus                                                                    ------------------------------------------------------------
tr|A0A4W3JWD4|A0A4W3JWD4_CALMI_G_PROTEIN_RECEP_F1_2_domain-containing_protein_OS_Callorhinchus_milii_OX_7868_GN_LOC103180599_PE_3_SV_1              ---------------AVLTWGLV-SFFHPSWEI--------------------------A
XP_009901649.1_PREDICTED_pinopsin_Picoides_pubescens                                                                                                ---------------EPPHNSTPGPYDGPQWHQ--------------------------A
XP_032843714.1_rhodopsin_partial_Tyto_alba_alba                                                                                                     ------------DFYVPMSNKTGSPFEYPQYYL--------------------------A
KAF0028674.1_hypothetical_protein_F2P81_017779_Scophthalmus_maximus                                                                                 -----------------MENISNSPFDGPQYYL--------------------------A
AJD38787.1_short-wavelength_sensitive_opsin_2A_Lota_lota                                                                                            ------------RFWIPVQLDTNSPFLVPQDHL--------------------------G
JAR77431.1_Rhodopsin_Fundulus_heteroclitus                                                                                                          ------------NFYIPMSNKTGSPFEYPQYYM--------------------------V
XP_008939140.1_PREDICTED_pinopsin_Merops_nubicus                                                                                                    ---------------DPPANSTPGPFDGPQWHQ--------------------------A
XP_034508911.1_rhodopsin_Ailuropoda_melanoleuca                                                                                                     ------------NFYVPMSNKTGSPFEFPQYYL--------------------------A
AGT59692.1_rod_photoreceptor_rhodopsin_partial_Borostomias_panamensis                                                                               ---------------------------YPQYYC--------------------------V
QCB20379.1_short-wavelength_sensitive_opsin_Ostorhinchus_cookii                                                                                     ------------RFWIPIPLDTDSPYLVPQDHL--------------------------G
AAF12820.1_deep_brain_photoreceptor_protein_pinopsin_Bufo_japonicus                                                                                 ------------------ALETPGPFEGPQWHV--------------------------A
XP_032368446.1_green-sensitive_opsin-like_Etheostoma_spectabile                                                                                     ------------NFYIPMSNKTGNPFEYQQYYM--------------------------A
tr|A0A3Q2QLV8|A0A3Q2QLV8_FUNHE_G_PROTEIN_RECEP_F1_2_domain-containing_protein_OS_Fundulus_heteroclitus_OX_8078_PE_3_SV_1                            -----------------MENISKDPFEGPQYHL--------------------------A
tr|A0A671XB57|A0A671XB57_SPAAU_Uncharacterized_protein_OS_Sparus_aurata_OX_8175_GN_LOC115583901_PE_4_SV_1                                           ------------NFYIPMSNRTGSPFEYPQYYL--------------------------G
sp|Q90309.1|OPSUV_CARAU_RecName_Full_Ultraviolet-sensitive_opsin_AltName_Full_Ultraviolet_cone_photoreceptor_pigment                                -----------------MGNLSKSPFEGPQYHL--------------------------A
ANZ80579.1_RH2_opsin_partial_Sternopygus_macrurus                                                                                                   ---------------------TGDPFLYEQYYL--------------------------A
ELK13873.1_Blue-sensitive_opsin_Pteropus_alecto                                                                                                     -----------------MKNISSGPWDGPQHHI--------------------------A
XP_026720308.1_green-sensitive_opsin_Athene_cunicularia                                                                                             ------------NFYVPMSNKTGSPFEYPQYYL--------------------------A
ABI15825.1_rhodopsin_partial_Trichiurus_lepturus                                                                                                    -----------------------------------------------------------V
tr|A0A3B4V8P3|A0A3B4V8P3_SERDU_G_PROTEIN_RECEP_F1_2_domain-containing_protein_OS_Seriola_dumerili_OX_41447_PE_3_SV_1                                ------------KFYIPIALDTDSPFLVPQDHL--------------------------A
tr|A0A3B4CJE9|A0A3B4CJE9_PYGNA_Rhodopsin_OS_Pygocentrus_nattereri_OX_42514_PE_3_SV_1                                                                ------------------------------------------------------------
XP_028670370.1_uncharacterized_protein_LOC114661324_Erpetoichthys_calabaricus                                                                       --------------------------------M--------------------------V
PRD26003.1_Rhodopsin_Trichonephila_clavipes                                                                                                         -----------------MR-----------------------------------------
BAD54746.1_retinal_putative_UV-sensitive_opsin_Plecoglossus_altivelis                                                                               -----------------MENISKSPFEGPQYHL--------------------------A
XP_017295993.1_short-wave-sensitive_opsin_1_Kryptolebias_marmoratus                                                                                 -----------------MENISKSPFEGPQYYL--------------------------A
AEO00707.1_SWS2B_opsin_partial_Plectroglyphidodon_dickii                                                                                            ------------RFWIPIPLNTDSPYLVPQDHL--------------------------G
KPP65849.1_blue-sensitive_opsin-like_partial_Scleropages_formosus                                                                                   ------------RFYIPIPLDTNSPFLVPQEHL--------------------------G
XP_016421061.1_PREDICTED_green-sensitive_opsin-2-like_Sinocyclocheilus_rhinocerous                                                                  ------------NFYIPLSNRTGSPFKYPQYYL--------------------------A
XP_013861713.1_PREDICTED_green-sensitive_opsin-like_Austrofundulus_limnaeus                                                                         ------------NFYIPMSNKTGSPFEYPQYYM--------------------------V
ADU02737.1_rhodopsin_partial_Andinoacara_rivulatus                                                                                                  ------------------------------------------------------------
XP_020789826.1_green-sensitive_opsin_Boleophthalmus_pectinirostris                                                                                  ------------DFYIPMNNRSGSPFEYPQYYL--------------------------A
QGW08850.1_green-sensitive_opsin_Neotrygon_kuhlii                                                                                                   ------------NFYVPLSNKTGSPFEYPQYYL--------------------------A
ABP88809.1_rod_opsin_Scopelarchus_analis                                                                                                            ------------DFYVPFSNLTGSPFEYPQYYL--------------------------A
XP_029005958.1_blue-sensitive_opsin-like_Betta_splendens                                                                                            ------------RFWIPIPLETSSPYLVPQDHL--------------------------G
XP_018617787.1_rhodopsin_Scleropages_formosus                                                                                                       ------------DFYVPMSNKTGSPFEFPQYYL--------------------------A
AAG49742.1_rhodopsin_partial_Microhyla_sp._FB-2000                                                                                                  --------------YVPMSNRTGSPFEYPQYYL--------------------------A
XP_015243235.1_PREDICTED_putative_violet-sensitive_opsin_isoform_X1_Cyprinodon_variegatus                                                           -----------------MENMTNDPFEGPQYYI--------------------------A
XP_009679451.1_PREDICTED_rhodopsin_Struthio_camelus_australis                                                                                       ------------DFYVPMSNKTGSPFEYPQYYL--------------------------A
RVE56824.1_hypothetical_protein_OJAV_G00224930_Oryzias_javanicus                                                                                    -----------------MENVSKGPYDGPQYYL--------------------------A
QIH97390.1_rhodopsin_partial_Agkistrodon_contortrix                                                                                                 ------------NFYIPMSNQTGSPFEYPQYYL--------------------------A
tr|A0A3P9PKX0|A0A3P9PKX0_POERE_G_PROTEIN_RECEP_F1_2_domain-containing_protein_OS_Poecilia_reticulata_OX_8081_GN_RHO_PE_3_SV_1                       ------------NFYVPMSNRTGSPFEHPQYYL--------------------------A
AAP91768.1_rhodopsin_partial_Mantella_crocea                                                                                                        -------------------NRTGSPFDYPQYYL--------------------------A
AAZ42086.1_rhodopsin_partial_Thunnus_thynnus                                                                                                        ------------------------------------------------------------
AAR14684.1_UV-sensitive_retinal_pigment_Geotria_australis                                                                                           -----------------MKNISKGPWDGPQFHI--------------------------A
ADU76012.1_rhodopsin_partial_Parablennius_parvicornis                                                                                               ------------------------------------------------------------
XP_021137141.1_blue-sensitive_opsin_isoform_X5_Columba_livia                                                                                        ------------RFYIPMALDAPSPFLVPQTHL--------------------------G
BAW35582.1_rhodopsin_Microstomus_achne                                                                                                              ------------YFYIPMLNTTGSPYEYPQYYL--------------------------V
AJD38770.1_short-wavelength_sensitive_opsin_2B_Macrourus_berglax                                                                                    ------------KFWIPVPLDTNSPFLVPQDHL--------------------------G
AJD38877.1_short-wavelength_sensitive_opsin_2A_alpha_Pseudochromis_marshallensis                                                                    ------------RFWIPIALDTDSPFLVPQDHL--------------------------G
sp|O42466.1|OPSD_TAUBU_RecName_Full_Rhodopsin                                                                                                       -----------------------------------------------------------V
AJD38830.1_short-wavelength_sensitive_opsin_2B_Rhyacichthys_aspro                                                                                   ------------RFWIPIPLETNSPFLVPQDHL--------------------------G
BAF95833.1_opsin_Cladonema_radiatum                                                                                                                 -----------------MD-----------------------------------------
AJC50732.1_green_sensitive_opsin_3_Gadus_morhua                                                                                                     ------------NFYIPMFNRTGSPFEYQQYYL--------------------------A
tr|A0A3P9IS84|A0A3P9IS84_ORYLA_G_PROTEIN_RECEP_F1_2_domain-containing_protein_OS_Oryzias_latipes_OX_8090_PE_3_SV_1                                  -----------------MENISKGPYDGPQYYL--------------------------A
KAF1404758.1_Blue-sensitive_opsin_partial_Spheniscus_humboldti                                                                                      ------------RFFIPMTLETPSPFLVPQTHL--------------------------G
AHM92649.1_rhodopsin_partial_Molva_macrophthalma                                                                                                    ------------------------------------------------------------
XP_034537245.1_opsin-1_short-wave-sensitive_2_isoform_X2_Notolabrus_celidotus                                                                       -------------FW---------------------------------------------
PKK21019.1_rhodopsin_Columba_livia                                                                                                                  ------------------------------------------------------------
AWT62488.1_short-wavelength_sensitive_2_opsin_partial_Xenomystus_nigri                                                                              ------------------------------------------------------------
AVP77696.1_rhodopsin_partial_Leptolalax_fritinniens                                                                                                 ------------NFYVPMSNKTGSPFEYPQYYL--------------------------A
AHA33546.1_rhodopsin_partial_Ateleopus_japonicus                                                                                                    -------------FYIPFLNTTGNPYEYPQYYL--------------------------V
AAQ16412.1_rhodopsin_partial_Trichobatrachus_robustus                                                                                               ------------NFYVPMSNKTGSPFDYPQYYL--------------------------A
BAU70604.1_blue_opsin_A2_Epinephelus_bruneus                                                                                                        ------------KFWIPIPLDTDSPFLIPQDHL--------------------------A
CAB1333806.1_unnamed_protein_product_Coregonus_sp._balchen                                                                                          -----------------MENISKSPFEGPQYHL--------------------------A
JAR82907.1_Short-wave-sensitive_opsin_1_Fundulus_heteroclitus                                                                                       ------------RYWIPIPLDTDSPYLVPQDHL--------------------------G
XP_012644611.1_short-wave-sensitive_opsin_1_isoform_X2_Microcebus_murinus                                                                           -----------------MKNLSSGPWDGPQYHI--------------------------A
XP_009505580.1_PREDICTED_LOW_QUALITY_PROTEIN_pinopsin-like_Phalacrocorax_carbo                                                                      ---------------ETPNNGTPGPFDGPQWHQ--------------------------A
XP_027639497.1_LOW_QUALITY_PROTEIN_short-wave-sensitive_opsin_1_partial_Falco_peregrinus                                                            -----------------HKNASSGPWDGPQYHI--------------------------A
AFN01699.1_rhodopsin_partial_Pseudophycis_bachus                                                                                                    ------------------------------------------------------------
BAA90297.1_pinopsin_Phelsuma_sundbergi_longinsulae                                                                                                  ---------------ASLKNGTLSPFDGPQWHR--------------------------A
tr|A0A3Q3KE94|A0A3Q3KE94_MONAL_Rhodopsin_OS_Monopterus_albus_OX_43700_PE_3_SV_1                                                                     ------------NFYIPMSNRTGSPFEYQQYYL--------------------------A
ATY71622.1_green_opsin_2-1_Maurolicus_muelleri                                                                                                      ------------NFYIPMSNASGSPYEYPQYYL--------------------------G
tr|A0A674MJQ8|A0A674MJQ8_TAKRU_Uncharacterized_protein_OS_Takifugu_rubripes_OX_31033_PE_4_SV_1                                                      ------------DFYIPMNNRTGTPFEYSQYYL--------------------------A
XP_020648729.1_blue-sensitive_opsin-like_isoform_X1_Pogona_vitticeps                                                                                ------------RIYI----EGSHGELAPETA----------------------------
XP_023988142.1_LOW_QUALITY_PROTEIN_short-wave-sensitive_opsin_1_Physeter_catodon                                                                    -----------------MKDISLGPWYGPQYHL--------------------------A
NP_990848.1_blue-sensitive_opsin_Gallus_gallus                                                                                                      ------------RFYIPMALDAPSPFLVPQTHL--------------------------G
BAB55452.1_visual_pigment_Cynops_pyrrhogaster                                                                                                       ------------NFYVPFSNKTGNPFEYPQYYL--------------------------A
tr|A0A3Q3XCB6|A0A3Q3XCB6_MOLML_Rhodopsin_OS_Mola_mola_OX_94237_PE_3_SV_1                                                                            ------------NFYVPMNNRTGNPFEYPQYYL--------------------------A
AIG94778.1_rhodopsin_partial_Dryophytes_eximius                                                                                                     -------------------------FXYPRYYL--------------------------A
tr|A0A3B4DHB1|A0A3B4DHB1_PYGNA_Rhodopsin_OS_Pygocentrus_nattereri_OX_42514_GN_RHO_PE_3_SV_1                                                         ------------NFYVPMSNKSGSPFEEPQYYL--------------------------A
KAF1425808.1_Ultraviolet-sensitive_opsin_partial_Spheniscus_magellanicus                                                                            -----------------MKNSSSGPWDGPQYHI--------------------------A
XP_029989659.1_blue-sensitive_opsin-like_Sphaeramia_orbicularis                                                                                     ------------RFWIPIPLDTDSPYLVPQDHL--------------------------G
XP_034633034.1_rhodopsin_Trachemys_scripta_elegans                                                                                                  ------------NFYVPMSNKTGNPFEYPQYYL--------------------------A
XP_030632100.1_green-sensitive_opsin-1-like_Chanos_chanos                                                                                           ------------NFYVPMSNRTGSPFEYTQYYL--------------------------A
ACM17373.1_rhodopsin_partial_Anaxyrus_boreas                                                                                                        --------------YIPMSNKTGSPFEYPQYYL--------------------------A
XP_030625595.1_opsin-1_short-wave-sensitive_1_Chanos_chanos                                                                                         -----------------MANISKGPFEGPQYHL--------------------------A
BAM72014.1_green_opsin_Engraulis_japonicus                                                                                                          ------------NFYIPMSNRTGSPFEYPRYYL--------------------------A
ABO43221.1_rhodopsin_partial_Melanogrammus_aeglefinus                                                                                               ------------------------------------------------------------
ABD90925.1_rhodopsin_partial_Cryptothylax_greshoffii                                                                                                ------------NFYIPMSNKTGSPFEYPQYYL--------------------------A
QCB20368.1_short-wavelength_sensitive_opsin_Rhabdamia_gracilis                                                                                      ------------RFWIPIPLETNSPFLVPQDHL--------------------------G
ACT34385.1_blue_cone_opsin_Anguilla_anguilla                                                                                                        ------------RFYIPIPLDTNSPFLVPRDHL--------------------------G
tr|A0A3B4D871|A0A3B4D871_PYGNA_Rhodopsin_OS_Pygocentrus_nattereri_OX_42514_PE_3_SV_1                                                                ------------YFYVPMSNATGSPYDYPQYYL--------------------------V
XP_020791464.1_blue-sensitive_opsin-like_Boleophthalmus_pectinirostris                                                                              ------------RFWIPVPLESNSPFLVPQDHL--------------------------G
tr|A0A3Q3D820|A0A3Q3D820_HIPCM_Rhodopsin_OS_Hippocampus_comes_OX_109280_GN_RHO_PE_3_SV_1                                                            ------------DFYVPMSNKTGSPFEYPQYYL--------------------------A
tr|A0A3B4BJZ9|A0A3B4BJZ9_9GOBI_G_PROTEIN_RECEP_F1_2_domain-containing_protein_OS_Periophthalmus_magnuspinnatus_OX_409849_PE_3_SV_1                  ------------EFYIPIPLETNSPFLVPQDHL--------------------------S
XP_024410838.1_LOW_QUALITY_PROTEIN_short-wave-sensitive_opsin_1_Desmodus_rotundus                                                                   -----------------MENISSGPWDGPLYHI--------------------------A
XP_025002001.1_LOW_QUALITY_PROTEIN_blue-sensitive_opsin-like_Gallus_gallus                                                                          ------------------------------------------------------------
AEQ63816.1_rhodopsin_partial_Laubuka_laubuca                                                                                                        ----------------------GSPYDYPQYYL--------------------------V
BBA68526.1_pinopsin_Cynops_pyrrhogaster                                                                                                             -----------------MENGTPGPFDGPQWHL--------------------------A
ANY44331.1_rhodopsin_partial_Hiodon_alosoides                                                                                                       ------------------------------------------------------------
XP_034876195.1_short-wave-sensitive_opsin_1_Mirounga_leonina                                                                                        -----------------MKNISLGPWGGPQYHI--------------------------A
tr|A0A667ZCM6|A0A667ZCM6_9TELE_Uncharacterized_protein_OS_Myripristis_murdjan_OX_586833_PE_4_SV_1                                                   -----------------MNNRTGSPFEYPQYYL--------------------------A
AYW12037.1_rhodopsin_partial_Hiodon_alosoides                                                                                                       ------------------SNATGSPYEYPQYYL--------------------------A
XP_031423339.1_rhodopsin_deep-sea_form_Clupea_harengus                                                                                              ------------DFYVPMSNLTGSPYEYPQFYL--------------------------A
XP_019143014.2_pinopsin_isoform_X3_Corvus_cornix_cornix                                                                                             ---------------EPPNNGTPGPFDGPQWHQ--------------------------A
tr|A0A3Q2YPN3|A0A3Q2YPN3_HIPCM_Rhodopsin_OS_Hippocampus_comes_OX_109280_GN_RHO_PE_3_SV_1                                                            ------------DFYVPMSNKTGSPFEYPQYYL--------------------------A
XP_017691213.1_PREDICTED_green-sensitive_opsin_isoform_X1_Lepidothrix_coronata                                                                      ------------NFYVPMSNKTGSPFEYPQYYL--------------------------A
KAF2986758.1_hypothetical_protein_EK904_004305_Melospiza_melodia_maxima                                                                             -----------------MSNKTGSPFEYPQYYL--------------------------A
ACC85889.1_UV-sensitive_pigment_SWS1_Candidia_barbata                                                                                               -----------------MGNLSKSPFEGPQYHL--------------------------A
EDL13782.1_opsin_1_cone_pigments_short-wave-sensitive_color_blindness_tritan_isoform_CRA_b_Mus_musculus                                             -----------------MQNISSGPWDGPQYHL--------------------------A
XP_016421070.1_PREDICTED_green-sensitive_opsin-2-like_Sinocyclocheilus_rhinocerous                                                                  ------------NFYVPLSNRTGSPFEYPQYYL--------------------------A
QGW08840.1_rhodopsin_Neotrygon_kuhlii                                                                                                               ------------NFYIPMSNKTGSPFEYPQYYL--------------------------A
XP_018101203.1_PREDICTED_pinopsin-like_Xenopus_laevis                                                                                               ------------------AYEALGPFDGPQWHL--------------------------A
SBP12009.1_Blue-sensitive_opsin_Iconisemion_striatum                                                                                                ------------RFWIPVPLDTNSPYLVPQDHL--------------------------G
XP_018966669.1_PREDICTED_LOW_QUALITY_PROTEIN_green-sensitive_opsin-1-like_Cyprinus_carpio                                                           ------------NFYVPLSNRTGSPFEYPQYYL--------------------------A
XP_032305199.1_green-sensitive_opsin_Coturnix_japonica                                                                                              ------------NFYVPMSNKTGSPFEYPQYYL--------------------------A
QGW08866.1_pinopsin_partial_Chiloscyllium_punctatum                                                                                                 ---------------LGVPNLTIGPFDGPQWHI--------------------------A
QCB20407.1_medium-wavelength_sensitive_opsin_partial_Zoramia_viridiventer                                                                           ------------NFYIPMNNRTGSPFEYPQYYL--------------------------G
QGH82434.1_rhodopsin_partial_Rhodeus_lighti                                                                                                         -----------------------------QYYL--------------------------V
AAD25918.1_opsin_visual_pigment_Phelsuma_madagascariensis_longintinue                                                                               ------------NFYVPVSNRTGSPYEYPQYYL--------------------------A
tr|A0A671XB45|A0A671XB45_SPAAU_Uncharacterized_protein_OS_Sparus_aurata_OX_8175_GN_LOC115583901_PE_4_SV_1                                           ------------NFYVPMNNRTGSPFEYPQYYL--------------------------A
XP_008629399.2_PREDICTED_pinopsin_Corvus_brachyrhynchos                                                                                             ---------------EPPNNGTPGPFDGPQWHQ--------------------------A
tr|G3N6L6|G3N6L6_GASAC_Opsin_1_cone_pigments_short-wave-sensitive_1_OS_Gasterosteus_aculeatus_OX_69293_PE_3_SV_1                                    -----------------MENISKDPFEGPQYYL--------------------------A
BAO93914.1_green_sensitive_opsin_Verasper_moseri                                                                                                    ------------NFYIPLTNRSGSPFEYPQYYS--------------------------A
prf||0906201A_rhodopsin                                                                                                                             ------------NFYVPFSNKTGSPFEAPQYYL--------------------------A
QGW08859.1_UV-sensitive_opsin_Amia_calva                                                                                                            -----------------MKNISSGPWDGPQYHI--------------------------A
XP_032722484.1_short-wave-sensitive_opsin_1_Lontra_canadensis                                                                                       -----------------MKNISLGPWDGPQYHI--------------------------A
tr|A0A3Q2XJS4|A0A3Q2XJS4_HIPCM_Rhodopsin_OS_Hippocampus_comes_OX_109280_GN_RHO_PE_3_SV_1                                                            ------------DFYVPMSNKTGSPFEYPQYYL--------------------------A
KAF4789689.1_hypothetical_protein_TURU_148880_Turdus_rufiventris                                                                                    ------------DFYVPMSNKTGSPFEYPQYYL--------------------------A
AWT62487.1_short-wavelength_sensitive_2_opsin_partial_Osteoglossum_bicirrhosum                                                                      -----------------------------QDHL--------------------------G
AWP05032.1_Rhodopsin_Scophthalmus_maximus                                                                                                           ------------NFYIPMSNRTGSPYEYPQYYL--------------------------A
XP_014865567.1_PREDICTED_LOW_QUALITY_PROTEIN_short-wave-sensitive_opsin_1_Poecilia_mexicana                                                         -----------------MENISKDPFEGSQHYL--------------------------A
XP_034960871.1_parapinopsin-like_Zootoca_vivipara                                                                                                   ------------LD-TNPLSVNVSTGRMV---L--------------------------M
KTF89615.1_hypothetical_protein_cypCar_00026082_partial_Cyprinus_carpio                                                                             ------------FTFLNDSSIHDDPGANA---P--------------------------L
ANV21070.1_parapinopsin_Geotria_australis                                                                                                           ------------ILIGGGNGSVLLEPSSA---T--------------------------P
XP_010790542.1_PREDICTED_parapinopsin-like_Notothenia_coriiceps                                                                                     ------------LSLDGNSSSSHSSVNEE---L--------------------------L
XP_029910756.1_parapinopsin-like_Myripristis_murdjan                                                                                                ------------LSLNGNSSASHHSVNTP---L--------------------------M
AFP03346.1_parapinopsin-like_protein_partial_Callorhinchus_milii                                                                                    ---------------------------GPGVPG--------------------------W
XP_029011729.1_parapinopsin-like_Betta_splendens                                                                                                    ------------ETLHPNASSPDGAVGTR---L--------------------------L
XP_012686597.2_parapinopsin-like_Clupea_harengus                                                                                                    ------------PGPYSPMSITGDPTVEP---F--------------------------F
RXN15388.1_parapinopsin-like_protein_Labeo_rohita                                                                                                   ------------GIIASESAIPSSAVNGA---I--------------------------M
tr|A0A672K6L2|A0A672K6L2_SINGR_Uncharacterized_protein_OS_Sinocyclocheilus_grahami_OX_75366_GN_LOC107579693_PE_4_SV_1                               ------------GIIAPGSAIPTSAVNDA---I--------------------------M
XP_016421830.1_PREDICTED_parapinopsin-like_Sinocyclocheilus_rhinocerous                                                                             ------------AIIASESVIPTSAVNDT---I--------------------------M
KTF74182.1_hypothetical_protein_cypCar_00040536_Cyprinus_carpio                                                                                     ------------GIIAPGSAIPTSALNDA---I--------------------------M
XP_020507559.1_parapinopsin-like_Labrus_bergylta                                                                                                    ------------YNFPHNASSYLGPHGDP---P--------------------------L
tr|A0A665T2A0|A0A665T2A0_ECHNA_Parapinopsin_b_OS_Echeneis_naucrates_OX_173247_PE_4_SV_1                                                             ------------SAFLPNASLYLGPQGEP---A--------------------------L
tr|A0A670I4E6|A0A670I4E6_PODMU_Uncharacterized_protein_OS_Podarcis_muralis_OX_64176_PE_4_SV_1                                                       ------------SVLPFILTFQTHTGRVV---L--------------------------M
NP_001117697.1_parapinopsin_a_Oncorhynchus_mykiss                                                                                                   ------------PNLHGNISSSPGSVSEA---L--------------------------L
AWP09780.1_putative_parapinopsin-like_Scophthalmus_maximus                                                                                          ------------VALQGNSSASHGSVDEE---L--------------------------L
tr|G3N4M5|G3N4M5_GASAC_Parapinopsin_a_OS_Gasterosteus_aculeatus_OX_69293_PE_3_SV_1                                                                  ------------------------SADAQ---L--------------------------L
XP_012681490.1_parapinopsin-like_Clupea_harengus                                                                                                    ------------ATSVQLDILPQTSVNDH---I--------------------------L
tr|A0A670INN2|A0A670INN2_PODMU_Uncharacterized_protein_OS_Podarcis_muralis_OX_64176_PE_4_SV_1                                                       ----------------PFL-----------------------------------------
ROI74355.1_Parapinopsin_Anabarilius_grahami                                                                                                         ------------AITASESTMPASAVNDD---I--------------------------M
XP_029288149.1_LOW_QUALITY_PROTEIN_parapinopsin-like_Cottoperca_gobio                                                                               ------------LVFSPNASSYIGRHGEP---P--------------------------L
XP_016354910.1_PREDICTED_parapinopsin-like_Sinocyclocheilus_anshuiensis                                                                             ------------GIIAPGSAIPTSAVNDA---I--------------------------M
XP_032809999.1_parapinopsin-like_Petromyzon_marinus                                                                                                 ------------TTIKPSASSTTSAAPVP---S--------------------------L
XP_028265233.1_parapinopsin-like_Parambassis_ranga                                                                                                  ------------VSYHEDSFSSNSSANTE---I--------------------------L
JAR57436.1_Medium-wave-sensitive_opsin_1_partial_Fundulus_heteroclitus                                                                              ------------PELLPNASFYMGPQEEP---P--------------------------L
TRY81847.1_hypothetical_protein_DNTS_011412_Danionella_translucida                                                                                  ------------SGILPFSIGTLSSESGP---L--------------------------M
BAN14822.1_parapinopsin_B_Oncorhynchus_masou                                                                                                        ------------PASLPNASSYLSPEGKE---L--------------------------L
XP_016411876.1_PREDICTED_parapinopsin-like_Sinocyclocheilus_rhinocerous                                                                             ------------FPFLNDSSIHDGPGSKV---P--------------------------L
BAM28745.1_parapinopsin_Iguana_iguana                                                                                                               ------------LD-TSTLSMNATTVRVV---L--------------------------M
tr|A0A3Q3G0D6|A0A3Q3G0D6_9LABR_G_PROTEIN_RECEP_F1_2_domain-containing_protein_OS_Labrus_bergylta_OX_56723_PE_3_SV_1                                 ------------LVQHGNSSAFHNSVNTE---L--------------------------L
KAA0707443.1_Parapinopsin_Triplophysa_tibetana                                                                                                      ------------FPVSNGSSVY-GPGTKM---P--------------------------L
tr|A0A667Y0T3|A0A667Y0T3_9TELE_Uncharacterized_protein_OS_Myripristis_murdjan_OX_586833_GN_LOC115358735_PE_4_SV_1                                   --------------HHPEELLFVKPRLKP---P--------------------------L
JAQ59419.1_Type-1_angiotensin_II_receptor-like_protein_partial_Fundulus_heteroclitus                                                                ------------PELLPNASFYMGPQEEP---P--------------------------L
tr|A0A673FJS8|A0A673FJS8_9TELE_Parapinopsin_b_OS_Sinocyclocheilus_rhinocerous_OX_307959_PE_4_SV_1                                                   ------------------E-------VEE---H--------------------------L
XP_027023113.1_parapinopsin_Tachysurus_fulvidraco                                                                                                   ------------SNISEAETLHHGSVNDH---I--------------------------M
CAB1336047.1_unnamed_protein_product_Coregonus_sp._balchen                                                                                          ------------PDLHGNISSSLGSVNDA---L--------------------------L
XP_033879808.2_parapinopsin-like_Acipenser_ruthenus                                                                                                 -----------------------------------------------------------M
XP_028302083.1_parapinopsin-like_Gouania_willdenowi                                                                                                 --------------IPTNSSYYYGPQGEA---P--------------------------L
XP_003459791.1_parapinopsin-like_Oreochromis_niloticus                                                                                              ------------SGSLQNASFYLGPQGEQ---P--------------------------L
XP_028573285.1_parapinopsin-like_Podarcis_muralis                                                                                                   ------------TSLGPNVTCNAITCLDH---V--------------------------R
XP_007237135.2_parapinopsin-like_Astyanax_mexicanus                                                                                                 ------------SAFTSAATISQGSVNDE---I--------------------------M
tr|H3DQ31|H3DQ31_TETNG_Parapinopsin_a_OS_Tetraodon_nigroviridis_OX_99883_PE_3_SV_1                                                                  ------------EIQDGNS-SSLNSVSPG---I--------------------------L
tr|A0A672QHZ9|A0A672QHZ9_SINGR_Parapinopsin_b_OS_Sinocyclocheilus_grahami_OX_75366_PE_4_SV_1                                                        ------------FPFLNDSSIHNDPGAKV---P--------------------------L
tr|A0A672LNI0|A0A672LNI0_SINGR_Parapinopsin_b_OS_Sinocyclocheilus_grahami_OX_75366_PE_4_SV_1                                                        ------------VPFLNDSSIHDGPGSKV---P--------------------------L
XP_033485928.1_parapinopsin_a_Epinephelus_lanceolatus                                                                                               ------------IPLDGNSSSSHSSVNTE---L--------------------------L
XP_007254640.2_parapinopsin-like_Astyanax_mexicanus                                                                                                 ------------DPHLNSSSVHSFYGREV---L--------------------------L
TRY94877.1_hypothetical_protein_DNTS_032978_Danionella_translucida                                                                                  ------------IPFLNDSSIHDGPGVKV---P--------------------------L
SBP58898.1_Uncharacterized_protein_Nothobranchius_furzeri                                                                                           ------------SELLPNASFYLAPGKEP---P--------------------------L
TNN85525.1_Parapinopsin_Liparis_tanakae                                                                                                             ------------SVYFLNASNYVGPHEEP---A--------------------------L
XP_034551179.1_parapinopsin_a_Notolabrus_celidotus                                                                                                  ------------LLPRGNSSSFPSSANTE---L--------------------------L
XP_027875103.1_LOW_QUALITY_PROTEIN_parapinopsin-like_Xiphophorus_couchianus                                                                         ------------------------------------------------------------
NP_001005312.1_parapinopsin_b_Danio_rerio                                                                                                           ------------FPFLNDSSTHDGPGLKV---P--------------------------L
RXN13552.1_parapinopsin-like_protein_Labeo_rohita                                                                                                   ------------GIIASESAIPSSAVNGA---I--------------------------M
XP_030276711.1_parapinopsin-like_Sparus_aurata                                                                                                      ------------SVFYPNASSYLDPHGEP---P--------------------------L
KAA0713574.1_Parapinopsin_Triplophysa_tibetana                                                                                                      ------------AENSDVAVTRHQFMNDT---I--------------------------I
tr|A0A3B3U4P3|A0A3B3U4P3_9TELE_G_PROTEIN_RECEP_F1_2_domain-containing_protein_OS_Poecilia_latipinna_OX_48699_PE_3_SV_1                              ------------VTLTGNI-SSNSLTHTD---F--------------------------L
XP_029975531.1_parapinopsin-like_Salarias_fasciatus                                                                                                 ------------FSHHENS----TAPATE---L--------------------------L
XP_030634225.1_parapinopsin-like_Chanos_chanos                                                                                                      --------------VLPNATTFHGFAKEN---L--------------------------L
tr|A0A670I4G2|A0A670I4G2_PODMU_Uncharacterized_protein_OS_Podarcis_muralis_OX_64176_PE_4_SV_1                                                       ------------LD-TNRLSVNVSTGRVV---L--------------------------M
BBI55011.1_parapinopsin_Anguilla_japonica                                                                                                           ------------AIGSKENPLSPYSPNEA---L--------------------------M
XP_031733978.1_parapinopsin-like_Anarrhichthys_ocellatus                                                                                            ------------LPLHGN-----SSANAE---L--------------------------L
tr|A0A667Y0S9|A0A667Y0S9_9TELE_Uncharacterized_protein_OS_Myripristis_murdjan_OX_586833_GN_LOC115358735_PE_4_SV_1                                   ------------RQ-TGSLSFAISSSREP---P--------------------------L
XP_026781212.1_parapinopsin_a_isoform_X1_Pangasianodon_hypophthalmus                                                                                ------------SNFSEADTMHQGSVNDH---I--------------------------M
tr|A0A3Q1B633|A0A3Q1B633_AMPOC_G_PROTEIN_RECEP_F1_2_domain-containing_protein_OS_Amphiprion_ocellaris_OX_80972_PE_3_SV_1                            ------------VGLSFSQTVTTFSVNTE---L--------------------------L
BAV78537.1_UV_sensitive_parapinopsin_Danio_rerio                                                                                                    ------------EEMESETSTAASGSIAE---V--------------------------M
XP_032828234.1_parapinopsin-like_Petromyzon_marinus                                                                                                 ------------IIIGGGNGGVLLEPASA---T--------------------------P
XP_030230979.1_parapinopsin-like_Gadus_morhua                                                                                                       ------------SP--PNASRF----GDP---Q--------------------------L
tr|W5N9Z3|W5N9Z3_LEPOC_Parapinopsin_b_OS_Lepisosteus_oculatus_OX_7918_PE_3_SV_1                                                                     ------------KE-VPEALLPRQVVNLTSAIP--------------------------I
CDQ89473.1_unnamed_protein_product_Oncorhynchus_mykiss                                                                                              ------------PNLHGNISSSPGSVSEA---L--------------------------L
XP_010865161.1_parapinopsin_a_Esox_lucius                                                                                                           ------------PGLNGN-ISSWGSINDA---L--------------------------L
XP_029362750.1_parapinopsin-like_Echeneis_naucrates                                                                                                 ------------ALLQGNSSSSNDPHDTE---L--------------------------L
tr|A0A667YAJ9|A0A667YAJ9_9TELE_Uncharacterized_protein_OS_Myripristis_murdjan_OX_586833_GN_LOC115358735_PE_4_SV_1                                   ------------SVSLPNASYYLGPEREP---P--------------------------L
RVE73220.1_hypothetical_protein_OJAV_G00048010_Oryzias_javanicus                                                                                    ------------SQLLPNASFYVGPEKEP---P--------------------------L
tr|A0A672G422|A0A672G422_SALFA_Uncharacterized_protein_OS_Salarias_fasciatus_OX_181472_GN_LOC115389090_PE_4_SV_1                                    ------------SIILLKS----NIDREP---P--------------------------L
XP_028816824.1_parapinopsin-like_Denticeps_clupeoides                                                                                               ------------IS-----PSTNGSSREQ---L--------------------------L
XP_010770248.1_PREDICTED_parapinopsin-like_Notothenia_coriiceps                                                                                     ------------SA-VQNASYYMGPHGEP---S--------------------------L
TKS71393.1_Parapinopsin_Collichthys_lucidus                                                                                                         ------------------------------------------------------------
tr|A0A673HP12|A0A673HP12_9TELE_Parapinopsin_b_OS_Sinocyclocheilus_rhinocerous_OX_307959_PE_4_SV_1                                                   ------------FPFLNDSSIHDGPGSKV---P--------------------------L
XP_032825597.1_parapinopsin-like_Petromyzon_marinus                                                                                                 ------------EELAANVSGVATPTGHD---V--------------------------P
tr|A0A3Q3LMF3|A0A3Q3LMF3_9TELE_G_PROTEIN_RECEP_F1_2_domain-containing_protein_OS_Mastacembelus_armatus_OX_205130_PE_3_SV_1                          ------------VTPLLHGISSNGSVSTE---L--------------------------L
tr|G3N9V9|G3N9V9_GASAC_Parapinopsin_b_OS_Gasterosteus_aculeatus_OX_69293_PE_3_SV_1                                                                  ------------SHTFSNSSAYTGPHGEP---P--------------------------L
tr|A0A3B4W9H3|A0A3B4W9H3_SERLL_G_PROTEIN_RECEP_F1_2_domain-containing_protein_OS_Seriola_lalandi_dorsalis_OX_1841481_PE_3_SV_1                      ------------IL-KINENMELCAVNTE---F--------------------------L
tr|A0A3Q4HS27|A0A3Q4HS27_NEOBR_G_PROTEIN_RECEP_F1_2_domain-containing_protein_OS_Neolamprologus_brichardi_OX_32507_PE_3_SV_1                        ------------ITMTGNSSSSTSSANTE---L--------------------------L
XP_018095854.1_PREDICTED_parapinopsin-like_Xenopus_laevis                                                                                           ------------SGTIMNLTAEEMHPGKV---I--------------------------M
XP_008318038.1_parapinopsin-like_Cynoglossus_semilaevis                                                                                             ------------SALFPNASSYLGPQGEP---P--------------------------L
XP_028849237.1_parapinopsin-like_Denticeps_clupeoides                                                                                               -------------------------MNMA---I--------------------------M
XP_018523690.1_PREDICTED_parapinopsin-like_Lates_calcarifer                                                                                         ------------VALKGNSSSSHSSVNAE---L--------------------------L
TDH14059.1_hypothetical_protein_EPR50_G00039250_Perca_flavescens                                                                                    ------------S-VFQNAS-YVGPHGEP---P--------------------------L
XP_017574903.1_PREDICTED_parapinopsin-like_Pygocentrus_nattereri                                                                                    ------------VPHPNASSLH-STGREV---L--------------------------L
KAE8298537.1_Parapinopsin_Larimichthys_crocea                                                                                                       ------------------------------------------------------------
XP_015246196.1_PREDICTED_parapinopsin-like_Cyprinodon_variegatus                                                                                    ------------VTSTENL-SSESLSHTG---L--------------------------L
tr|A0A672FJ04|A0A672FJ04_SALFA_Uncharacterized_protein_OS_Salarias_fasciatus_OX_181472_GN_LOC115389090_PE_4_SV_1                                    ------------SEFSPNASHYYGPQREP---P--------------------------L
XP_013990128.1_PREDICTED_parapinopsin-like_Salmo_salar                                                                                              ------------------------------------------------------------
tr|A0A671LJ67|A0A671LJ67_9TELE_Parapinopsin_a_OS_Sinocyclocheilus_anshuiensis_OX_1608454_PE_4_SV_1                                                  ------------AIIASESVIPTSAVNDT---I--------------------------I
tr|A0A3P8PA89|A0A3P8PA89_ASTCA_Parapinopsin_a_OS_Astatotilapia_calliptera_OX_8154_PE_3_SV_1                                                         ------------AAFHRNSSSSNSSANTE---L--------------------------L
ALG92545.1_parapinopsin-2_Danio_rerio                                                                                                               ------------FPFLNDSSTHDGPGLKV---P--------------------------L
XP_010864048.3_parapinopsin_isoform_X1_Esox_lucius                                                                                                  ------------VASQSNASSYLPPQGEE---I--------------------------L
tr|G1KFV4|G1KFV4_ANOCA_G_PROTEIN_RECEP_F1_2_domain-containing_protein_OS_Anolis_carolinensis_OX_28377_PE_3_SV_1                                     ------------LTIIKNVF--LISVWTE---A--------------------------N
KAF3860548.1_hypothetical_protein_F7725_000803_Dissostichus_mawsoni                                                                                 ------------LSLDGNSSSSHSSVNEE---L--------------------------L
XP_029291918.1_parapinopsin-like_Cottoperca_gobio                                                                                                   ------------LALDGNSSSSHSSVNAE---I--------------------------L
ANV21069.1_parapinopsin_Geotria_australis                                                                                                           ------------VALVANVSGALTPMRVPDSEG--------------------------H
TNM87007.1_hypothetical_protein_fugu_007237_Takifugu_bimaculatus                                                                                    ------------GIQEGNS-SSLSSVSSG---T--------------------------L
XP_018410752.1_PREDICTED_parapinopsin-like_Nanorana_parkeri                                                                                         ------------AG--MNFSTGTIQPAKV---L--------------------------M
CAG13347.1_unnamed_protein_product_Tetraodon_nigroviridis                                                                                           ------------------------------------------------------------
XP_030279931.1_parapinopsin-like_isoform_X1_Sparus_aurata                                                                                           ------------L---GNSSEPHSSVDTV---L--------------------------L
XP_030220368.1_parapinopsin-like_Gadus_morhua                                                                                                       ------------LSLQPNSSWPYGTEEPP---L--------------------------L
tr|A0A671K287|A0A671K287_9TELE_Parapinopsin_b_OS_Sinocyclocheilus_anshuiensis_OX_1608454_PE_4_SV_1                                                  ------------FPFLNDSSIHNDPGAKV---P--------------------------L
XP_008407942.1_PREDICTED_parapinopsin-like_Poecilia_reticulata                                                                                      ------------EAMQPNAWFYM---EEP---P--------------------------L
tr|S4RGR1|S4RGR1_PETMA_Uncharacterized_protein_OS_Petromyzon_marinus_OX_7757_PE_4_SV_1                                                              ------------MELHGDAISTDDEPASA---T--------------------------P
XP_031143438.1_parapinopsin-like_Sander_lucioperca                                                                                                  ------------SGFFQNAS-YVGPHGEP---P--------------------------L
XP_034559660.1_LOW_QUALITY_PROTEIN_parapinopsin-like_Notolabrus_celidotus                                                                           ------------HDFSQNASSYLGPSGEP---P--------------------------L
tr|A0A4W4DU03|A0A4W4DU03_ELEEL_Uncharacterized_protein_OS_Electrophorus_electricus_OX_8005_PE_4_SV_1                                                ------------------------------------------------------------
XP_034063400.1_parapinopsin_a_isoform_X1_Gymnodraco_acuticeps                                                                                       ------------ISL--HDGNSHSSVNEE---L--------------------------L
JAR84058.1_Medium-wave-sensitive_opsin_1_partial_Fundulus_heteroclitus                                                                              ------------PELLPNASFYMGPQEEP---P--------------------------L
tr|A0A3B5B8V0|A0A3B5B8V0_9TELE_G_PROTEIN_RECEP_F1_2_domain-containing_protein_OS_Stegastes_partitus_OX_144197_PE_3_SV_1                             ------------LTMKSFTSVLGEGLSSA---L--------------------------L
NP_001187002.1_parapinopsin_Ictalurus_punctatus                                                                                                     ------------INFSETDTLHLGSVNDH---I--------------------------M
XP_030590336.1_parapinopsin-like_Archocentrus_centrarchus                                                                                           ------------VAFHRNSSSSNSSAYTE---L--------------------------L
KAF3856311.1_hypothetical_protein_F7725_017034_Dissostichus_mawsoni                                                                                 ------------S-AVQNASYYMGPPGEP---P--------------------------L
TSL97236.1_Parapinopsin_Bagarius_yarrelli                                                                                                           ------------SNFSEADTMRQASVNDH---I--------------------------M
tr|A0A3B4G856|A0A3B4G856_9CICH_G_PROTEIN_RECEP_F1_2_domain-containing_protein_OS_Pundamilia_nyererei_OX_303518_PE_3_SV_1                            ------------GPRFTDDVHAGSRTNTE---L--------------------------L
KAF3696964.1_Parapinopsin_Channa_argus                                                                                                              ------------DTLRGNPLSPNDSVSAE---L--------------------------L
XP_026224398.1_parapinopsin-like_Anabas_testudineus                                                                                                 ------------ASLYGNSSSPDGSGSTE---F--------------------------L
tr|A0A3P8QNC1|A0A3P8QNC1_ASTCA_G_PROTEIN_RECEP_F1_2_domain-containing_protein_OS_Astatotilapia_calliptera_OX_8154_PE_3_SV_1                         ------------SGSLQNASFYLGPQGEP---S--------------------------L
XP_010736993.3_parapinopsin_Larimichthys_crocea                                                                                                     ------------SVFPPNASSYLGPHGEP---P--------------------------L
tr|A0A665T186|A0A665T186_ECHNA_Parapinopsin_b_OS_Echeneis_naucrates_OX_173247_PE_4_SV_1                                                             ------------SAFLPNASLYLGPQGEP---A--------------------------L
BAD13381.1_bistable_UV_pigment_Lethenteron_camtschaticum                                                                                            --------------LTSLDLLPNGEV--P---L--------------------------M
tr|A0A667Z3W7|A0A667Z3W7_9TELE_Uncharacterized_protein_OS_Myripristis_murdjan_OX_586833_GN_LOC115371622_PE_4_SV_1                                   -------------------------VP---DPG--------------------------L
CAB1333141.1_unnamed_protein_product_partial_Coregonus_sp._balchen                                                                                  -------------------------LMNREKSE--------------------------L
XP_025900584.1_opsin-3_Nothoprocta_perdicaria                                                                                                       ----------------MHGGNGT-EQEAPGRPP--------------------------F
tr|G3QAZ6|G3QAZ6_GASAC_Teleost_multiple_tissue_opsin_3b_OS_Gasterosteus_aculeatus_OX_69293_PE_3_SV_1                                                -------------------------------PA--------------------------L
XP_022198805.1_rhodopsin_long-wavelength-like_partial_Nilaparvata_lugens                                                                            ------------------------------------------------------------
XP_018928090.1_PREDICTED_pinopsin-like_Cyprinus_carpio                                                                                              ------------------------------------------------------------
tr|A0A3P8UXE5|A0A3P8UXE5_CYNSE_Teleost_multiple_tissue_opsin_2b_OS_Cynoglossus_semilaevis_OX_244447_PE_3_SV_1                                       -------------------------SLNLSTAK--------------------------L
XP_033838613.1_vertebrate_ancient_opsin-like_Periophthalmus_magnuspinnatus                                                                          -------------------------GAWDGRNT--------------------------L
XP_009647404.1_PREDICTED_pinopsin-like_Egretta_garzetta                                                                                             ------------------------------------------------------------
XP_004756812.2_PREDICTED_opsin-3_partial_Mustela_putorius_furo                                                                                      ----------------AQPGPSPGPAW---GPR--------------------------F
JAK38892.1_Gpcr_rhodopsin_family_Daphnia_magna                                                                                                      ------------------------------QLL--------------------------M
tr|A0A3P9NW40|A0A3P9NW40_POERE_G_PROTEIN_RECEP_F1_2_domain-containing_protein_OS_Poecilia_reticulata_OX_8081_PE_3_SV_1                              -------------------------SFNQSAAK--------------------------L
XP_004653495.1_PREDICTED_opsin-3_partial_Jaculus_jaculus                                                                                            --------------------------GTRSAEL--------------------------F
JAN76461.1_Gpcr_rhodopsin_family_Daphnia_magna                                                                                                      ------------------------------ELL--------------------------M
XP_030209620.1_parapinopsin-like_Gadus_morhua                                                                                                       -------------------------VGNASQEL--------------------------L
TFK04461.1_solute_carrier_family_23_member_1-like_Platysternon_megacephalum                                                                         -------------------------TANLSRTG--------------------------L
XP_014883575.1_PREDICTED_5-hydroxytryptamine_receptor_7-like_Poecilia_latipinna                                                                     ------------------------------------------------------------
XP_015280052.1_PREDICTED_opsin-3_Gekko_japonicus                                                                                                    ----------------MYSGNSSQQQAAEDGPP--------------------------F
XP_029936941.1_rhodopsin-like_Myripristis_murdjan                                                                                                   -------------------------SFNVSTET--------------------------L
JAR34304.1_D1B_dopamine_receptor_partial_Fundulus_heteroclitus                                                                                      ------------------------------LPP--------------------------L
XP_014051504.1_PREDICTED_opsin-3-like_isoform_X2_Salmo_salar                                                                                        -------------------------LMSREQSE--------------------------L
JAL10204.1_putative_Gpcr_rhodopsin_family_Daphnia_magna                                                                                             -----------------------------------------------------------M
XP_021151668.1_opsin-3_isoform_X2_Columba_livia                                                                                                     ----------------MHSGNST-EPEVPGRPL--------------------------F
tr|A0A182R0Z9|A0A182R0Z9_9DIPT_G_PROTEIN_RECEP_F1_2_domain-containing_protein_OS_Anopheles_farauti_OX_69004_PE_3_SV_1                               ----------------SNA--DD-------QEL--------------------------M
tr|A0A182R9Y6|A0A182R9Y6_ANOFN_G_PROTEIN_RECEP_F1_2_domain-containing_protein_OS_Anopheles_funestus_OX_62324_PE_3_SV_2                              ----------------INS---D-------QEL--------------------------M
XP_022596086.1_vertebrate_ancient_opsin-like_Seriola_dumerili                                                                                       -------------------------SFNLSRGN--------------------------L
XP_026877897.1_teleost_multiple_tissue_opsin_2b_isoform_X2_Electrophorus_electricus                                                                 -------------------------TFSVSTGT--------------------------L
XP_016085605.1_PREDICTED_opsin-3-like_Sinocyclocheilus_grahami                                                                                      ------------------------------------------------------------
tr|A0A3B4C5P4|A0A3B4C5P4_PYGNA_G_PROTEIN_RECEP_F1_2_domain-containing_protein_OS_Pygocentrus_nattereri_OX_42514_PE_3_SV_1                           ----------------------------EA------------------------------
XP_020368171.1_opsin-3_Rhincodon_typus                                                                                                              ----------------MNPANST----DAREIL--------------------------F
DAC74047.1_TPA_exp_C-type_opsin_Branchiostoma_floridae                                                                                              -------------------------GWNGSPLL--------------------------L
XP_018412996.1_PREDICTED_opsin-3-like_Nanorana_parkeri                                                                                              ----------------LTTARRTNVYSEVHEKL--------------------------F
XP_013809675.1_PREDICTED_pinopsin-like_Apteryx_mantelli_mantelli                                                                                    -------------------------TYNMSRTG--------------------------L
KAF3858640.1_hypothetical_protein_F7725_011841_Dissostichus_mawsoni                                                                                 -------------------------AVGDGRST--------------------------L
JAL36308.1_putative_Gpcr_rhodopsin_family_partial_Daphnia_magna                                                                                     ------------------------------------------------------------
tr|A0A673YD60|A0A673YD60_SALTR_Teleost_multiple_tissue_opsin_3b_OS_Salmo_trutta_OX_8032_PE_4_SV_1                                                   -------------------------LKYSEKSE--------------------------L
BAC76021.1_opsin_Branchiostoma_belcheri                                                                                                             -------------------------IWNDSLQD--------------------------F
tr|A0A4W5L0U4|A0A4W5L0U4_9TELE_G_PROTEIN_RECEP_F1_2_domain-containing_protein_OS_Hucho_hucho_OX_62062_PE_3_SV_1                                     -------------------------GAADRRTT--------------------------L
GCB80692.1_hypothetical_protein_scyTo_0016331_Scyliorhinus_torazame                                                                                 ------------------------------------------------------------
KAF3823472.1_hypothetical_protein_GH733_010908_partial_Mirounga_leonina                                                                             ------------------------------------------------------------
tr|A0A3Q2PZD3|A0A3Q2PZD3_FUNHE_G_PROTEIN_RECEP_F1_2_domain-containing_protein_OS_Fundulus_heteroclitus_OX_8078_PE_3_SV_1                            -----------------------------QSSS--------------------------L
KAF0763140.1_rhodopsin-like_partial_Aphis_craccivora                                                                                                ----------------------A-------PQH--------------------------I
BAQ54789.1_opsin_pteropsin_type_partial_Anotogaster_sieboldii                                                                                       ----------------AEE---E-------RLL--------------------------M
XP_029303333.1_pinopsin-like_Cottoperca_gobio                                                                                                       -------------------------VSDTATGA--------------------------L
tr|A0A3Q3AEN9|A0A3Q3AEN9_KRYMA_G_PROTEIN_RECEP_F1_2_domain-containing_protein_OS_Kryptolebias_marmoratus_OX_37003_PE_3_SV_1                         -------------------------GAGDGRTT--------------------------L
XP_021415312.1_parapinopsin-like_Oncorhynchus_mykiss                                                                                                -------------------------LVPQDTLD--------------------------L
EZA49385.1_Green-sensitive_opsin_Ooceraea_biroi                                                                                                     ------------------------------EEQ--------------------------V
XP_013994727.1_PREDICTED_opsin-3-like_isoform_X2_Salmo_salar                                                                                        -------------------------VAGDRRTS--------------------------L
XP_032955509.1_opsin-3_Rhinolophus_ferrumequinum                                                                                                    ----------------MFPGKCDALAATLSGPL--------------------------F
XP_032786007.1_pinopsin-like_Daphnia_magna                                                                                                          ------------------------------PLL--------------------------M
tr|A0A3Q3M200|A0A3Q3M200_9TELE_Opsin_3_OS_Mastacembelus_armatus_OX_205130_PE_3_SV_1                                                                 ----------------MNPANAS-RAERRTQYV--------------------------F
XP_035248604.1_teleost_multiple_tissue_opsin_2b_Anguilla_anguilla                                                                                   -------------------------SSNASNDT--------------------------L
XP_028902347.1_pinopsin-like_Ornithorhynchus_anatinus                                                                                               -------------------------TTNLNRNG--------------------------L
XP_013867105.1_PREDICTED_vertebrate_ancient_opsin-like_isoform_X1_Austrofundulus_limnaeus                                                           -------------------------SFNQSEAK--------------------------L
XP_031158789.1_pinopsin-like_isoform_X1_Sander_lucioperca                                                                                           -------------------------PASQSPGG--------------------------L
QGW08877.1_opsin-3_partial_Amia_calva                                                                                                               ----------------MNPANKT-GT-IAGEDL--------------------------F
TMS04968.1_Opsin-3_Larimichthys_crocea                                                                                                              ----------------MFS-----------Q----------------------------W
XP_028571693.1_pinopsin-like_Podarcis_muralis                                                                                                       -------------------------LLDSSAGS--------------------------L
tr|A0A3Q1CT03|A0A3Q1CT03_AMPOC_Teleost_multiple_tissue_opsin_3b_OS_Amphiprion_ocellaris_OX_80972_PE_3_SV_1                                          -------------------------VSETSAGA--------------------------L
XP_027020402.1_pinopsin-like_isoform_X1_Tachysurus_fulvidraco                                                                                       ----------------------------MSVPK--------------------------L
XP_008695467.1_PREDICTED_opsin-3_Ursus_maritimus                                                                                                    ------------------------------------------------------------
XP_028846682.1_parapinopsin-like_isoform_X1_Denticeps_clupeoides                                                                                    -------------------------SFNVSTQT--------------------------L
CAG08854.1_unnamed_protein_product_partial_Tetraodon_nigroviridis                                                                                   ------------------------------------------------------------
XP_018557970.1_PREDICTED_LOW_QUALITY_PROTEIN_vertebrate_ancient_opsin-like_Lates_calcarifer                                                         -------------------------SFNLSRGK--------------------------L
KZS11293.1_G-protein_coupled_receptor_6_Daphnia_magna                                                                                               ------------------------------LQL--------------------------M
XP_015518568.1_PREDICTED_melanopsin-like_Neodiprion_lecontei                                                                                        ------------------------------EED--------------------------V
SBP78340.1_teleost_multiple_tissue_opsin_b_partial_Nothobranchius_kadleci                                                                           ------------------------------PLS--------------------------L
tr|A0A3Q3XID3|A0A3Q3XID3_MOLML_Teleost_multiple_tissue_opsin_2b_OS_Mola_mola_OX_94237_PE_3_SV_1                                                     -------------------------SFNLSRGK--------------------------L
CAG05457.1_unnamed_protein_product_Tetraodon_nigroviridis                                                                                           -------------------------AATDAPPT--------------------------L
XP_022246356.1_rhodopsin-like_partial_Limulus_polyphemus                                                                                            ------------------------------------------------------------
XP_019740297.1_PREDICTED_pinopsin-like_Hippocampus_comes                                                                                            -------------------------VNTAKPPT--------------------------L
XP_020479761.1_pinopsin-like_isoform_X1_Monopterus_albus                                                                                            -------------------------GAGEGRIN--------------------------L
KAF4116755.1_hypothetical_protein_G5714_001308_Onychostoma_macrolepis                                                                               -------------------------SAVEEYRN--------------------------L
tr|A0A4W3J8T2|A0A4W3J8T2_CALMI_G_PROTEIN_RECEP_F1_2_domain-containing_protein_OS_Callorhinchus_milii_OX_7868_PE_3_SV_1                              ---------------------------RSTELH--------------------------L
XP_018528481.1_PREDICTED_pinopsin-like_Lates_calcarifer                                                                                             -------------------------TWNLSQER--------------------------L
tr|A0A3Q3W878|A0A3Q3W878_MOLML_Teleost_multiple_tissue_opsin_b_OS_Mola_mola_OX_94237_PE_3_SV_1                                                      -------------------------TATDAPPT--------------------------L
XP_034428890.1_teleost_multiple_tissue_opsin_b_Hippoglossus_hippoglossus                                                                            -------------------------AAADAPPS--------------------------L
XP_028583813.1_pinopsin-like_Podarcis_muralis                                                                                                       -------------------------SANLTRTG--------------------------L
XP_021163509.1_pinopsin-like_Fundulus_heteroclitus                                                                                                  -----------------------------QSSS--------------------------L
JAN34984.1_Gpcr_rhodopsin_family_Daphnia_magna                                                                                                      ------------------------------ELL--------------------------M
XP_025958438.1_opsin-3_isoform_X2_Dromaius_novaehollandiae                                                                                          ----------------MHSGNST-EQEAPGRPL--------------------------F
KAA8587415.1_hypothetical_protein_FQN60_016277_partial_Etheostoma_spectabile                                                                        -------------------------AAAEGRTT--------------------------L
SBP24472.1_Uncharacterized_protein_partial_Iconisemion_striatum                                                                                     ------------------------------------------------------------
XP_009991407.1_PREDICTED_opsin-3-like_Tauraco_erythrolophus                                                                                         -------------------------TYNLSRAG--------------------------L
JAL29535.1_Gpcr_rhodopsin_family_Daphnia_magna                                                                                                      ------------------------------QLL--------------------------M
tr|A0A3Q4AKR7|A0A3Q4AKR7_MOLML_Teleost_multiple_tissue_opsin_b_OS_Mola_mola_OX_94237_PE_3_SV_1                                                      -------------------------TATDAPPT--------------------------L
XP_011632354.1_LOW_QUALITY_PROTEIN_rhodopsin-like_Pogonomyrmex_barbatus                                                                             ------------------------------EEW--------------------------T
DAniello2015_ops1_Holothuria_glaberrima                                                                                                             ------------------------------------------------------------
XP_013860175.1_PREDICTED_opsin-3-like_partial_Austrofundulus_limnaeus                                                                               ------------------------------------------------------------
KOB79086.1_Opsin_partial_Operophtera_brumata                                                                                                        ------------------------------------------------------------
PKU39681.1_hypothetical_protein_llap_10019_Limosa_lapponica_baueri                                                                                  ------------------------------------------------------------
XP_020786399.1_pinopsin-like_Boleophthalmus_pectinirostris                                                                                          -------------------------PFSSSPPT--------------------------L
XP_002611090.1_hypothetical_protein_BRAFLDRAFT_206170_partial_Branchiostoma_floridae                                                                ------------------------------------------------------------
tr|A0A3B5KUW1|A0A3B5KUW1_9TELE_G_PROTEIN_RECEP_F1_2_domain-containing_protein_OS_Xiphophorus_couchianus_OX_32473_PE_4_SV_1                          -------------------------GAGEGRTT--------------------------L
tr|A0A3Q3WRA0|A0A3Q3WRA0_MOLML_Teleost_multiple_tissue_opsin_3b_OS_Mola_mola_OX_94237_PE_3_SV_1                                                     -------------------------GVDPAAAT--------------------------L
QGW08881.1_teleost_multiple_tissue_opsin_1_partial_Glaucostegus_typus                                                                               ------------------------------------------------------------
XP_023231425.1_rhodopsin-like_Centruroides_sculpturatus                                                                                             -------------------------------DS--------------------------F
XP_018534825.1_PREDICTED_pinopsin-like_Lates_calcarifer                                                                                             -------------------------AVTDAPLS--------------------------L
XP_031694101.1_opsin-3_isoform_X1_Anarrhichthys_ocellatus                                                                                           ----------------MNPANET-RAERTTHHI--------------------------F
tr|A0A672ZVL4|A0A672ZVL4_9TELE_Teleost_multiple_tissue_opsin_3b_OS_Sphaeramia_orbicularis_OX_375764_PE_4_SV_1                                       -------------------------LSDPSPGA--------------------------L
JAL14505.1_Gpcr_rhodopsin_family_Daphnia_magna                                                                                                      ------------------------------SLL--------------------------M
JAK38888.1_putative_Gpcr_rhodopsin_family_partial_Daphnia_magna                                                                                     ------------------------------QLL--------------------------M
JAJ33043.1_Gpcr_rhodopsin_family_partial_Daphnia_magna                                                                                              ----------------LPA-FHK-------SWL--------------------------N
XP_029820984.1_opsin-3_Manacus_vitellinus                                                                                                           ----------------M-------------------------------------------
XP_011176051.1_green-sensitive_opsin_Solenopsis_invicta                                                                                             ------------------------------EER--------------------------T
KAA0709370.1_Opsin-3_Encephalopsin_Triplophysa_tibetana                                                                                             ---------------------------PGSHPG--------------------------V
KAF4799932.1_pinopsin-like_protein_Turdus_rufiventris                                                                                               ------------------------------------------------------------
XP_016385184.1_PREDICTED_opsin-3-like_Sinocyclocheilus_rhinocerous                                                                                  -------------------------SFNMSVET--------------------------L
XP_034966418.1_opsin-3_Zootoca_vivipara                                                                                                             ----------------MYSGNSSVQPSDPAEPP--------------------------F
XP_029005126.1_pinopsin-like_isoform_X1_Betta_splendens                                                                                             -------------------------ATTDAPAS--------------------------L
XP_010727954.3_pinopsin_Larimichthys_crocea                                                                                                         -------------------------QAPQSPGG--------------------------L
XP_014056280.1_PREDICTED_opsin-3-like_Salmo_salar                                                                                                   ----------------INPANLA-STEKNTEYI--------------------------F
XP_025959049.1_vertebrate_ancient_opsin-like_isoform_X2_Dromaius_novaehollandiae                                                                    -------------------------TYNLSRTG--------------------------L
XP_014055200.1_PREDICTED_pinopsin-like_Salmo_salar                                                                                                  -------------------------LVPQDPLD--------------------------L
XP_017560165.1_PREDICTED_vertebrate_ancient_opsin-like_Pygocentrus_nattereri                                                                        -------------------------SLNGSAET--------------------------L
XP_020843599.1_pinopsin-like_Phascolarctos_cinereus                                                                                                 -------------------------TTNLSRNG--------------------------L
XP_018305101.1_PREDICTED_green-sensitive_opsin-like_Trachymyrmex_zeteki                                                                             ------------------------------EEQ--------------------------P
AKC01677.1_ciliary-type_opsin_partial_Allodessus_bistrigatus                                                                                        ------------------------------------------------------------
PWA25916.1_hypothetical_protein_CCH79_00001365_Gambusia_affinis                                                                                     ----------------MNPANET---ERSARYL--------------------------F
XP_029133573.1_pinopsin-like_Labrus_bergylta                                                                                                        -------------------------AAPQAPGG--------------------------L
KAF0028466.1_hypothetical_protein_F2P81_019553_Scophthalmus_maximus                                                                                 -------------------------AATDAAPS--------------------------L
tr|A0A182MEJ9|A0A182MEJ9_9DIPT_G_PROTEIN_RECEP_F1_2_domain-containing_protein_OS_Anopheles_culicifacies_OX_139723_PE_3_SV_1                         ------------------------------------------------------------
tr|A0A3B5LAF8|A0A3B5LAF8_9TELE_Teleost_multiple_tissue_opsin_3b_OS_Xiphophorus_couchianus_OX_32473_PE_3_SV_1                                        --------------------------PPGSDSS--------------------------L
XP_008286847.1_PREDICTED_pinopsin-like_Stegastes_partitus                                                                                           ------------------------------------------------------------
XP_030224464.1_pinopsin-like_Gadus_morhua                                                                                                           -------------------------TLLQYPAG--------------------------L
XP_020030323.1_opsin-3_Castor_canadensis                                                                                                            ----------------MYSGNRSAPAGTRSAPL--------------------------F
KTF79047.1_hypothetical_protein_cypCar_00036489_Cyprinus_carpio                                                                                     -------------------------SAVEEYRN--------------------------L
tr|A0A4W5PID8|A0A4W5PID8_9TELE_Teleost_multiple_tissue_opsin_2a_OS_Hucho_hucho_OX_62062_PE_3_SV_1                                                   -------------------------SSNGSAKR--------------------------L
XP_011882706.1_PREDICTED_rhodopsin-like_Vollenhovia_emeryi                                                                                          ------------------------------KAQ--------------------------N
tr|A0A4X2L8B3|A0A4X2L8B3_VOMUR_G_PROTEIN_RECEP_F1_2_domain-containing_protein_OS_Vombatus_ursinus_OX_29139_PE_4_SV_1                                ----------------MFSGNSSGPEGSPRAPL--------------------------F
tr|A0A668A8R2|A0A668A8R2_9TELE_Uncharacterized_protein_OS_Myripristis_murdjan_OX_586833_GN_LOC115379209_PE_4_SV_1                                   ------------------------------APS--------------------------L
tr|E9IDZ0|E9IDZ0_SOLIN_Uncharacterized_protein_Fragment_OS_Solenopsis_invicta_OX_13686_GN_SINV_00200_PE_4_SV_1                                      ------------------------------EER--------------------------T
XP_031725397.1_vertebrate_ancient_opsin-like_Anarrhichthys_ocellatus                                                                                -------------------------SFNLSRGK--------------------------L
tr|A0A182NFH9|A0A182NFH9_9DIPT_G_PROTEIN_RECEP_F1_2_domain-containing_protein_OS_Anopheles_dirus_OX_7168_PE_3_SV_1                                  ----------------TVA---D-------EDL--------------------------M
XP_028451589.1_pinopsin-like_Perca_flavescens                                                                                                       -------------------------VSDLAAGG--------------------------L
KAF3842461.1_hypothetical_protein_F7725_024412_Dissostichus_mawsoni                                                                                 ----------------MNPVNET---ERSTHYI--------------------------F
PKU42278.1_opsin-3-like_isoform_x3_Limosa_lapponica_baueri                                                                                          -------------------------TYNLSRPG--------------------------L
XP_029500226.1_opsin-3-like_Oncorhynchus_nerka                                                                                                      -------------------------TYNVSKET--------------------------L
KTG47759.1_hypothetical_protein_cypCar_00010363_Cyprinus_carpio                                                                                     -------------------------TRT--KAG--------------------------P
tr|U3J5C9|U3J5C9_ANAPP_Opsin_3_OS_Anas_platyrhynchos_platyrhynchos_OX_8840_GN_OPN3_PE_3_SV_2                                                        ----------------MPWGNGS-EQEAPGRPP--------------------------F
XP_007252400.2_pinopsin-like_Astyanax_mexicanus                                                                                                     -------------------------GGGDGPHT--------------------------L
XP_026793806.1_teleost_multiple_tissue_opsin_b_isoform_X1_Pangasianodon_hypophthalmus                                                               -------------------------HASGGERD--------------------------L
RXN03381.1_vertebrate_ancient_opsin-like_protein_Labeo_rohita                                                                                       -------------------------SAVEEYRT--------------------------L
AWU78795.1_C-type_opsin_Branchiostoma_lanceolatum                                                                                                   -------------------------VWNSSLEE--------------------------F
XP_011310251.1_PREDICTED_pinopsin-like_Fopius_arisanus                                                                                              ------------------------------PQG--------------------------L
XP_033471799.1_pinopsin-like_Epinephelus_lanceolatus                                                                                                -------------------------TFNLGHER--------------------------L
tr|A0A182TNU8|A0A182TNU8_9DIPT_G_PROTEIN_RECEP_F1_2_domain-containing_protein_OS_Anopheles_melas_OX_34690_PE_4_SV_1                                 ----------------INS---D-------QEL--------------------------M
XP_023680008.1_opsin-3_isoform_X1_Paramormyrops_kingsleyae                                                                                          ----------------MNSANGT-ETESSAEYI--------------------------F
XP_026136381.1_pinopsin-like_isoform_X1_Carassius_auratus                                                                                           -------------------------LEPHDPPG--------------------------L
tr|A0A3Q1BPL2|A0A3Q1BPL2_AMPOC_Teleost_multiple_tissue_opsin_3b_OS_Amphiprion_ocellaris_OX_80972_PE_3_SV_1                                          -------------------------VSETSAGA--------------------------L
XP_033813663.1_pinopsin-like_Geotrypetes_seraphini                                                                                                  ------------------------------QQT--------------------------L
tr|A0A3Q4GCB5|A0A3Q4GCB5_NEOBR_G_PROTEIN_RECEP_F1_2_domain-containing_protein_OS_Neolamprologus_brichardi_OX_32507_PE_3_SV_1                        -----------------------------IPSA--------------------------L
XP_026231681.1_teleost_multiple_tissue_opsin_2b_Anabas_testudineus                                                                                  -------------------------SFNLSDRK--------------------------L
KAF3423727.1_hypothetical_protein_E2986_09344_Frieseomelitta_varia                                                                                  ------------------------------EDQ--------------------------V
XP_026752839.1_pinopsin-like_Galleria_mellonella                                                                                                    ----------------YEE---D-------PLL--------------------------M
KAF1373224.1_hypothetical_protein_PFLUV_G00258160_Perca_fluviatilis                                                                                 ------------------------------NQH--------------------------F
XP_028427588.1_opsin-3-like_Perca_flavescens                                                                                                        -------------------------ASNLSVER--------------------------L
tr|A0A3B3VV93|A0A3B3VV93_9TELE_G_PROTEIN_RECEP_F1_2_domain-containing_protein_OS_Poecilia_latipinna_OX_48699_PE_3_SV_1                              -------------------------SFNQSAAK--------------------------L
XP_017557943.1_PREDICTED_vertebrate_ancient_opsin-like_Pygocentrus_nattereri                                                                        -------------------------SDPED-NG--------------------------S
tr|A0A4W5NVJ3|A0A4W5NVJ3_9TELE_G_PROTEIN_RECEP_F1_2_domain-containing_protein_OS_Hucho_hucho_OX_62062_PE_3_SV_1                                     -------------------------GAGDRRTT--------------------------L
BAQ54906.1_opsin_pteropsin_type_partial_Ischnura_asiatica                                                                                           ----------------ASD---E-------RLL--------------------------M
XP_013136226.1_PREDICTED_parapinopsin-like_Papilio_polytes                                                                                          ----------------SAD---D-------PLL--------------------------M
XP_004550475.1_pinopsin_Maylandia_zebra                                                                                                             -----------------------------IPGG--------------------------L
XP_014821773.1_PREDICTED_pinopsin-like_isoform_X1_Calidris_pugnax                                                                                   ----------------------------DGEKC--------------------------F
XP_025733803.1_opsin-3_isoform_X2_Callorhinus_ursinus                                                                                               ------------------------------------------------------------
SBR96488.1_Uncharacterized_protein_Nothobranchius_rachovii                                                                                          -------------------------ATPRSPDG--------------------------L
tr|A0A669DVW7|A0A669DVW7_ORENI_Uncharacterized_protein_OS_Oreochromis_niloticus_OX_8128_GN_LOC100693281_PE_4_SV_1                                   -------------------------SFNLSSAK--------------------------L
CDQ74432.1_unnamed_protein_product_Oncorhynchus_mykiss                                                                                              -------------------------MSGVARNT--------------------------L
ROL51743.1_Adhesion_G-protein_coupled_receptor_G4_Anabarilius_grahami                                                                               -------------------------LEPHDPPG--------------------------L
TWW70720.1_Rhodopsin_-like_protein_Takifugu_flavidus                                                                                                -------------------------AANDATPT--------------------------L
tr|A0A452IDM2|A0A452IDM2_9SAUR_G_PROTEIN_RECEP_F1_2_domain-containing_protein_OS_Gopherus_agassizii_OX_38772_PE_3_SV_1                              -------------------------GPGPGPPS--------------------------L
XP_027014049.1_LOW_QUALITY_PROTEIN_vertebrate_ancient_opsin-like_Tachysurus_fulvidraco                                                              ------------------------------ELN--------------------------L
XP_017308205.1_PREDICTED_parapinopsin-like_isoform_X1_Ictalurus_punctatus                                                                           -------------------------HFSGTERD--------------------------L
JAN18000.1_Gpcr_rhodopsin_family_Daphnia_magna                                                                                                      ------------------------------QLL--------------------------M
XP_032993183.1_vertebrate_ancient_opsin-like_Lacerta_agilis                                                                                         -------------------------LLASPAGS--------------------------L
XP_030083064.1_LOW_QUALITY_PROTEIN_pinopsin-like_Serinus_canaria                                                                                    ---------------------------GDGERC--------------------------L
XP_022615869.1_pinopsin-like_Seriola_dumerili                                                                                                       -------------------------PASHSPGG--------------------------L
XP_024122414.1_pinopsin-like_Oryzias_melastigma                                                                                                     -------------------------GS--DYAA--------------------------L
XP_018922637.1_PREDICTED_pinopsin-like_Cyprinus_carpio                                                                                              -------------------------LEPHEPPG--------------------------L
tr|A0A3P9AF16|A0A3P9AF16_ESOLU_Teleost_multiple_tissue_opsin_2a_OS_Esox_lucius_OX_8010_PE_3_SV_1                                                    ------------------------------------------------------------
XP_012691175.2_pinopsin-like_Clupea_harengus                                                                                                        -------------------------RALKDLPE--------------------------L
tr|A0A4W5K7B8|A0A4W5K7B8_9TELE_Uncharacterized_protein_OS_Hucho_hucho_OX_62062_PE_4_SV_1                                                            -------------------------LLPQGSFG--------------------------L
KYQ54362.1_Melanopsin_Trachymyrmex_zeteki                                                                                                           ------------------------------EEQ--------------------------P
EFX80367.1_pteropsin7_Daphnia_pulex                                                                                                                 ------------------------------HLL--------------------------M
XP_033222619.1_green-sensitive_opsin-like_Belonocnema_treatae                                                                                       ------------------------------------------------------------
JAG63746.1_hypothetical_protein_Lygus_hesperus                                                                                                      ------------------------------ENL--------------------------M
JAL37599.1_putative_Gpcr_rhodopsin_family_Daphnia_magna                                                                                             ------------------------------------------------------------
XP_033884411.2_vertebrate_ancient_opsin-like_Acipenser_ruthenus                                                                                     -------------------------SSNDG-RS--------------------------L
KAA0718263.1_Opsin-3_Encephalopsin_Triplophysa_tibetana                                                                                             ----------------MNA------------SL--------------------------Y
JAN34982.1_Gpcr_rhodopsin_family_Daphnia_magna                                                                                                      ------------------------------SLL--------------------------M
XP_013994729.1_PREDICTED_opsin-3-like_isoform_X3_Salmo_salar                                                                                        -------------------------VAGDRRTS--------------------------L
KTF73095.1_hypothetical_protein_cypCar_00041323_Cyprinus_carpio                                                                                     ------------------------------------------------------------
XP_028523842.1_rhodopsin-like_isoform_X3_Apis_cerana                                                                                                ------------------------------EDQ--------------------------V
JAL54292.1_Gpcr_rhodopsin_family_Daphnia_magna                                                                                                      ------------------------------SLL--------------------------M
XP_008418905.1_PREDICTED_pinopsin-like_isoform_X2_Poecilia_reticulata                                                                               -------------------------TAPQSRDG--------------------------L
TNM98009.1_hypothetical_protein_fugu_014255_partial_Takifugu_bimaculatus                                                                            ----------------------------KGRST--------------------------L
NP_001299608.1_teleost_multiple_tissue_opsin_b_Danio_rerio                                                                                          -------------------------GGGEGDHS--------------------------L
XP_029789198.1_opsin-3_Suricata_suricatta                                                                                                           ----------------RAQARARGPAGSLSAPL--------------------------F
JAJ67422.1_Gpcr_rhodopsin_family_Daphnia_magna                                                                                                      ------------------------------ELL--------------------------M
XP_029679539.1_rhodopsin-like_Formica_exsecta                                                                                                       ------------------------------GEQ--------------------------G
XP_008543306.1_PREDICTED_blue-sensitive_opsin-like_Microplitis_demolitor                                                                            ------------------------------EGQ--------------------------N
tr|A0A668UTC2|A0A668UTC2_OREAU_Uncharacterized_protein_OS_Oreochromis_aureus_OX_47969_PE_4_SV_1                                                     -------------------------TSNLSLER--------------------------L
tr|A0A672YQN1|A0A672YQN1_9TELE_Uncharacterized_protein_OS_Sphaeramia_orbicularis_OX_375764_PE_4_SV_1                                                -------------------------GAGEGRIT--------------------------L
JAM96248.1_Gpcr_rhodopsin_family_Daphnia_magna                                                                                                      ------------------------------ELL--------------------------M
XP_026706635.1_opsin-3-like_isoform_X2_Athene_cunicularia                                                                                           -------------------------TYNVSRAG--------------------------L
KAF2892961.1_hypothetical_protein_ILUMI_13213_Ignelater_luminosus                                                                                   ----------------HQN---D-------KLL--------------------------M
XP_029369724.1_pinopsin-like_Echeneis_naucrates                                                                                                     -------------------------TFNLSQER--------------------------L
XP_004551342.1_vertebrate_ancient_opsin_Maylandia_zebra                                                                                             -------------------------SFNLSSAK--------------------------L
XP_014284462.1_pinopsin-like_Halyomorpha_halys                                                                                                      ------------------------------ELL--------------------------M
AHA91709.1_teleost_multiple_tissue_opsin_Astyanax_mexicanus                                                                                         -------------------------STNWSEQR--------------------------L
XP_016378860.1_PREDICTED_vertebrate_ancient_opsin-like_Sinocyclocheilus_rhinocerous                                                                 -------------------------SFNLSVET--------------------------L
NP_001035057.1_pteropsin_Apis_mellifera                                                                                                             ------------------------------EDQ--------------------------V
AFQ55895.1_c-like_opsin_2_Branchiostoma_floridae                                                                                                    ------------------------------ETL--------------------------M
XP_009559522.1_PREDICTED_opsin-3_Cuculus_canorus                                                                                                    ----------------LPSSRSSLPPSSDSRPQ--------------------------L
XP_015279523.1_PREDICTED_pinopsin-like_Gekko_japonicus                                                                                              -------------------------LQASAEDR--------------------------L
tr|A0A3B5MBS5|A0A3B5MBS5_9TELE_Teleost_multiple_tissue_opsin_3a_OS_Xiphophorus_couchianus_OX_32473_PE_3_SV_1                                        -------------------------TTPHSRDG--------------------------L
tr|A0A182F8X5|A0A182F8X5_ANOAL_G_PROTEIN_RECEP_F1_2_domain-containing_protein_OS_Anopheles_albimanus_OX_7167_PE_3_SV_1                              ----------------TAA---D-------EEL--------------------------M
XP_022835026.1_parapinopsin-like_Spodoptera_litura                                                                                                  ----------------VDE---G-------PLL--------------------------M
DAniello2015_ops1_Eucidaris_tribuloides                                                                                                             ------------------------------------------------------------
XP_011143711.2_green-sensitive_opsin_Harpegnathos_saltator                                                                                          ----------------------G-------D----------------------------R
RZF35854.1_hypothetical_protein_LSTR_LSTR011709_Laodelphax_striatellus                                                                              ----------------VEV---A-------AAP--------------------------M
XP_029980783.1_vertebrate_ancient_opsin-like_Sphaeramia_orbicularis                                                                                 -------------------------SFNLTPET--------------------------L
tr|A0A673JQG9|A0A673JQG9_9TELE_Teleost_multiple_tissue_opsin_3b_OS_Sinocyclocheilus_rhinocerous_OX_307959_PE_4_SV_1                                 ------------------------------------------------------------
XP_017275681.1_vertebrate_ancient_opsin-like_Kryptolebias_marmoratus                                                                                -------------------------GAGDGRTT--------------------------L
tr|A0A3P9H0D8|A0A3P9H0D8_ORYLA_Teleost_multiple_tissue_opsin_3b_OS_Oryzias_latipes_OX_8090_PE_3_SV_1                                                -----------------------------LSLF--------------------------F
JAK16691.1_Gpcr_rhodopsin_family_Daphnia_magna                                                                                                      -----------------------------------------------------------M
tr|W5MQT2|W5MQT2_LEPOC_Teleost_multiple_tissue_opsin_2a_OS_Lepisosteus_oculatus_OX_7918_PE_3_SV_1                                                   -------------------------SFNLSEEK--------------------------L
XP_024919478.1_vertebrate_ancient_opsin-like_partial_Cynoglossus_semilaevis                                                                         ------------------------------------------------------------
TNN25824.1_Melanopsin-A_Liparis_tanakae                                                                                                             -------------------------QAAHSPGG--------------------------L
XP_015436062.1_PREDICTED_rhodopsin-like_Dufourea_novaeangliae                                                                                       ------------------------------EQV--------------------------I
JAK57975.1_putative_Gpcr_rhodopsin_family_Daphnia_magna                                                                                             ------------------------------SLL--------------------------M
tr|G3NP49|G3NP49_GASAC_Teleost_multiple_tissue_opsin_b_OS_Gasterosteus_aculeatus_OX_69293_PE_3_SV_1                                                 -------------------------------PS--------------------------L
tr|A0A182VXB0|A0A182VXB0_9DIPT_G_PROTEIN_RECEP_F1_2_domain-containing_protein_OS_Anopheles_minimus_OX_112268_PE_3_SV_1                              ----------------INS---D-------REL--------------------------M
XP_012223776.1_PREDICTED_green-sensitive_opsin-like_Linepithema_humile                                                                              ------------------------------EQQ--------------------------T
XP_028450129.1_vertebrate_ancient_opsin-like_Perca_flavescens                                                                                       -------------------------AAGEGRTT--------------------------L
JAK95194.1_Gpcr_rhodopsin_family_partial_Daphnia_magna                                                                                              ------------------------------------------------------------
XP_016523318.1_PREDICTED_vertebrate_ancient_opsin-like_partial_Poecilia_formosa                                                                     ------------------------------------------------------------
KAA0704626.1_Pinopsin_Pineal_gland-specific_opsin_Triplophysa_tibetana                                                                              -------------------------LGSDGEHT--------------------------L
JAM07678.1_Gpcr_rhodopsin_family_partial_Daphnia_magna                                                                                              ------------------------------ELL--------------------------M
XP_023954186.1_parapinopsin-like_Bicyclus_anynana                                                                                                   ----------------YGE---E-------PLL--------------------------M
JAK90008.1_putative_Gpcr_rhodopsin_family_Daphnia_magna                                                                                             ------------------------------------------------------------
tr|G3PVK0|G3PVK0_GASAC_G_PROTEIN_RECEP_F1_2_domain-containing_protein_OS_Gasterosteus_aculeatus_OX_69293_PE_3_SV_1                                  -------------------------AAGEGRNT--------------------------L
KPP69563.1_hypothetical_protein_Z043_111671_partial_Scleropages_formosus                                                                            -------------------------SANASPES--------------------------L
XP_017350456.1_PREDICTED_vertebrate_ancient_opsin-like_isoform_X3_Ictalurus_punctatus                                                               ------------------------------ELS--------------------------L
XP_028279241.1_opsin-3_isoform_X1_Parambassis_ranga                                                                                                 ----------------MNPANET-RAHRSAQYM--------------------------F
GCF53333.1_hypothetical_protein_parPi_0015150_Paroedura_picta                                                                                       ----------------MYSGNSSAAPAAEDGPP--------------------------F
XP_007462704.1_PREDICTED_LOW_QUALITY_PROTEIN_opsin-3_Lipotes_vexillifer                                                                             ----------------LRAARRWQWPGQPRTQP--------------------------V
AAO15717.1_encephalopsin_splice_variant_1-2-5-6_Homo_sapiens                                                                                        ----------------MYSGNRSAPAGTLSAPL--------------------------F
tr|A0A671PXH6|A0A671PXH6_9TELE_Teleost_multiple_tissue_opsin_3b_OS_Sinocyclocheilus_anshuiensis_OX_1608454_PE_4_SV_1                                -------------------------LTPVDQPG--------------------------F
CDQ80842.1_unnamed_protein_product_Oncorhynchus_mykiss                                                                                              -------------------------SFSFS------------------------------
KAF4519503.1_C-opsin_Ephemera_danica                                                                                                                ------------------------------------------------------------
XP_022096382.1_pinopsin-like_Acanthaster_planci                                                                                                     ----------------MNTTLQS-------YDG--------------------------I
JAN72268.1_Gpcr_rhodopsin_family_Daphnia_magna                                                                                                      ------------------------------QLL--------------------------M
XP_033865348.2_opsin-3-like_Acipenser_ruthenus                                                                                                      -------------------------SANLSENR--------------------------L
XP_033465876.1_pinopsin-like_Epinephelus_lanceolatus                                                                                                -------------------------VSDP---A--------------------------L
RVE67425.1_hypothetical_protein_OJAV_G00102840_Oryzias_javanicus                                                                                    -------------------------TEPHSPDG--------------------------L
XP_004578564.1_PREDICTED_opsin-3_Ochotona_princeps                                                                                                  ----------------MYSGNRSEPTGTVSAPL--------------------------F
XP_029449874.1_opsin-3-like_Rhinatrema_bivittatum                                                                                                   ----------------MQAGGNS-SSSAAQGPL--------------------------F
XP_014113831.1_PREDICTED_LOW_QUALITY_PROTEIN_pinopsin-like_Pseudopodoces_humilis                                                                    ------------------------------H-----------------------------
XP_029926483.1_opsin-3_Myripristis_murdjan                                                                                                          ----------------MNPANET-KADRSEEYI--------------------------F
XP_015593931.1_parapinopsin_Cephus_cinctus                                                                                                          ------------------------------EGK--------------------------M
XP_013860836.1_PREDICTED_LOW_QUALITY_PROTEIN_pinopsin-like_Austrofundulus_limnaeus                                                                  ------------------------------PPS--------------------------L
XP_034406835.1_pinopsin-like_Cyclopterus_lumpus                                                                                                     -------------------------TSNLSHER--------------------------L
KAB5576975.1_hypothetical_protein_PHYPO_G00204690_Pangasianodon_hypophthalmus                                                                       ----------------------------MSVPK--------------------------L
XP_013880175.1_PREDICTED_parapinopsin-like_isoform_X1_Austrofundulus_limnaeus                                                                       -------------------------GAAAGRTT--------------------------L
XP_034416592.1_teleost_multiple_tissue_opsin_b_Cyclopterus_lumpus                                                                                   -------------------------TATDAPPS--------------------------L
XP_031158792.1_opsin-3-like_isoform_X4_Sander_lucioperca                                                                                            -------------------------PASQSPGG--------------------------L
XP_024596234.1_LOW_QUALITY_PROTEIN_opsin-3_Neophocaena_asiaeorientalis_asiaeorientalis                                                              ----------------LHAARRCLWPGQPRTQR--------------------------V
XP_011263727.1_rhodopsin_Camponotus_floridanus                                                                                                      ------------------------------EKQ--------------------------G
XP_014725806.1_PREDICTED_vertebrate_ancient_opsin-like_Sturnus_vulgaris                                                                             ---------------------------GNGERC--------------------------L
tr|A0A3Q2PXU1|A0A3Q2PXU1_FUNHE_G_PROTEIN_RECEP_F1_2_domain-containing_protein_OS_Fundulus_heteroclitus_OX_8078_PE_3_SV_1                            -----------------------------QSSS--------------------------L
JAN11010.1_Gpcr_rhodopsin_family_Daphnia_magna                                                                                                      ------------------------------ELL--------------------------M
tr|A0A182MGW7|A0A182MGW7_9DIPT_G_PROTEIN_RECEP_F1_2_domain-containing_protein_OS_Anopheles_culicifacies_OX_139723_PE_4_SV_1                         ----------------SAV---D-------EEL--------------------------M
tr|A0A493TFK8|A0A493TFK8_ANAPP_G_PROTEIN_RECEP_F1_2_domain-containing_protein_OS_Anas_platyrhynchos_platyrhynchos_OX_8840_PE_3_SV_1                 -------------------------TYNLSRAG--------------------------L
XP_026877896.1_pinopsin-like_isoform_X1_Electrophorus_electricus                                                                                    -------------------------TFSVSTGT--------------------------L
tr|A0A673Y9L2|A0A673Y9L2_SALTR_Uncharacterized_protein_OS_Salmo_trutta_OX_8032_GN_LOC115161274_PE_4_SV_1                                            -------------------------SVRVHKET--------------------------L
TRY82208.1_hypothetical_protein_DNTS_032385_Danionella_translucida                                                                                  -------------------------SALEGYRT--------------------------L
tr|A0A665U582|A0A665U582_ECHNA_Uncharacterized_protein_OS_Echeneis_naucrates_OX_173247_GN_LOC115050794_PE_4_SV_1                                    ----------------------------MTQER--------------------------L
XP_007238987.3_opsin-3-like_Astyanax_mexicanus                                                                                                      -------------------------PAPPGSPG--------------------------L
tr|A0A665U490|A0A665U490_ECHNA_Uncharacterized_protein_OS_Echeneis_naucrates_OX_173247_GN_LOC115050794_PE_4_SV_1                                    -------------------------ACVCSLHR--------------------------L
XP_026741548.1_pinopsin-like_Trichoplusia_ni                                                                                                        ----------------VDE---G-------PLL--------------------------M
ROL42699.1_Pinopsin_Anabarilius_grahami                                                                                                             ------------------------------------------------------------
XP_012672463.1_opsin-3_Clupea_harengus                                                                                                              ----------------MNPANHT-RTLTNTNYL--------------------------F
XP_009679410.1_PREDICTED_opsin-3_Struthio_camelus_australis                                                                                         ----------------MER-----------K-----------------------------
XP_030017331.1_vertebrate_ancient_opsin-like_Sphaeramia_orbicularis                                                                                 -------------------------GAGEGRIT--------------------------L
RXN00958.1_Fumarate_hydratase_mitochondrial_Acipenser_ruthenus                                                                                      ----------------MNSTNGT---ESDTEYL--------------------------F
CAB1346469.1_unnamed_protein_product_Coregonus_sp._balchen                                                                                          ------------------------------------------------------------
XP_009951377.1_PREDICTED_pinopsin-like_partial_Leptosomus_discolor                                                                                  -------------------------AARQGEQP--------------------------G
XP_005300582.1_opsin-3_Chrysemys_picta_bellii                                                                                                       ------------------------------MPD--------------------------F
tr|A0A3P9NRT5|A0A3P9NRT5_POERE_G_PROTEIN_RECEP_F1_2_domain-containing_protein_OS_Poecilia_reticulata_OX_8081_PE_3_SV_1                              --------------------------PPGSDSS--------------------------L
tr|A0A673NGV8|A0A673NGV8_9TELE_Teleost_multiple_tissue_opsin_b_OS_Sinocyclocheilus_rhinocerous_OX_307959_PE_4_SV_1                                  -------------------------GGDDGEHN--------------------------L
tr|A0A3Q4M803|A0A3Q4M803_NEOBR_G_PROTEIN_RECEP_F1_2_domain-containing_protein_OS_Neolamprologus_brichardi_OX_32507_PE_3_SV_1                        -----------------------------FSSS--------------------------S
tr|A0A4W5MM15|A0A4W5MM15_9TELE_G_PROTEIN_RECEP_F1_2_domain-containing_protein_OS_Hucho_hucho_OX_62062_PE_3_SV_1                                     ------------------------------------------------------------
CRK94999.1_CLUMA_CG008485_isoform_A_Clunio_marinus                                                                                                  ----------------YGQ--N---------LL--------------------------M
QDR51017.1_pteropsin_Manduca_sexta                                                                                                                  ----------------YDE---G-------PLL--------------------------M
XP_033636705.1_pinopsin-like_Asterias_rubens                                                                                                        ----------------MNTTTSSLTGDTTTVEE--------------------------V
XP_024431844.1_opsin-3_Desmodus_rotundus                                                                                                            ----------------MYSGNRSGPAGTQSAPL--------------------------F
CDQ63429.1_unnamed_protein_product_Oncorhynchus_mykiss                                                                                              -------------------------LVYSEKSE--------------------------L
OQV14162.1_putative_Pinopsin_Hypsibius_dujardini                                                                                                    -------------------------------QT--------------------------L
XP_010878814.4_vertebrate_ancient_opsin_Esox_lucius                                                                                                 -------------------------TYNFSKET--------------------------L
XP_004283543.1_LOW_QUALITY_PROTEIN_opsin-3_Orcinus_orca                                                                                             ----------------LHAARHCLWPGQPRTQP--------------------------V
XP_020779259.1_pinopsin-like_Boleophthalmus_pectinirostris                                                                                          -------------------------ESHSDHVG--------------------------L
XP_002589213.1_hypothetical_protein_BRAFLDRAFT_185357_partial_Branchiostoma_floridae                                                                ------------------------------------------------------------
TRZ24108.1_hypothetical_protein_HGM15179_002977_Zosterops_borbonicus                                                                                ------------------------------------------------------------
XP_012541259.1_melanopsin_Monomorium_pharaonis                                                                                                      ------------------------------EKR--------------------------I
tr|A0A673T9L5|A0A673T9L5_SURSU_Opsin_3_OS_Suricata_suricatta_OX_37032_GN_OPN3_PE_4_SV_1                                                             --------------------DESKVEGPRSWAQ--------------------------A
SBR72480.1_teleost_multiple_tissue_opsin_a_Nothobranchius_rachovii                                                                                  -------------------------AAGDGRTT--------------------------L
KXJ82477.1_hypothetical_protein_RP20_CCG013213_Aedes_albopictus                                                                                     ------------------------------------------------------------
OWK57611.1_Pinopsin_Lonchura_striata_domestica                                                                                                      ------------------------------------------------------------
XP_030602131.1_melanopsin-A-like_Archocentrus_centrarchus                                                                                           -----------------------------SPGA--------------------------L
BAQ54937.1_opsin_pteropsin_type_partial_Indolestes_peregrinus                                                                                       ----------------GAE---E-------RLL--------------------------M
ELK02296.1_Opsin-3_Pteropus_alecto                                                                                                                  ------------------------------------------------------------
XP_014020063.1_PREDICTED_parapinopsin-like_Salmo_salar                                                                                              -------------------------SYNVSKET--------------------------L
tr|A0A2I3TR93|A0A2I3TR93_PANTR_Opsin_3_OS_Pan_troglodytes_OX_9598_GN_OPN3_PE_4_SV_1                                                                 ----------------MYSGNRSAPAGTLSAPL--------------------------F
XP_031713249.1_pinopsin-like_Anarrhichthys_ocellatus                                                                                                -------------------------VSDPGAAA--------------------------L
XP_019334246.1_PREDICTED_vertebrate_ancient_opsin_Alligator_mississippiensis                                                                        ------------------------------QHS--------------------------L
RVE64042.1_hypothetical_protein_OJAV_G00142260_Oryzias_javanicus                                                                                    -------------------------GS--DSAA--------------------------L
JAK51779.1_Gpcr_rhodopsin_family_Daphnia_magna                                                                                                      ------------------------------------------------------------
XP_008305231.1_PREDICTED_pinopsin-like_Stegastes_partitus                                                                                           -------------------------AATQSPGG--------------------------L
KAF3423728.1_hypothetical_protein_E2986_09344_Frieseomelitta_varia                                                                                  ------------------------------------------------------------
SBR41930.1_teleost_multiple_tissue_opsin_b_Nothobranchius_pienaari                                                                                  ------------------------------------------------------------
XP_019645819.1_PREDICTED_pinopsin-like_Branchiostoma_belcheri                                                                                       ------------------------------VAL--------------------------M
QGW08876.1_opsin-3_partial_Geotria_australis                                                                                                        ----------------MPSTQDGQEDIGESTAA--------------------------F
tr|A0A2H1W116|A0A2H1W116_SPOFR_SFRICE_021873_Fragment_OS_Spodoptera_frugiperda_OX_7108_GN_SFRICE_021873_PE_4_SV_1                                   ----------------------H-------ETN--------------------------I
JAR75719.1_Opsin-3_Fundulus_heteroclitus                                                                                                            ----------------MNPANET---DGGAKYL--------------------------F
XP_031706085.1_pinopsin-like_Anarrhichthys_ocellatus                                                                                                -------------------------TATDAPPS--------------------------L
tr|A0A182NFH8|A0A182NFH8_9DIPT_G_PROTEIN_RECEP_F1_2_domain-containing_protein_OS_Anopheles_dirus_OX_7168_PE_3_SV_1                                  ----------------TNA---G-------QEL--------------------------M
XP_026768267.2_LOW_QUALITY_PROTEIN_teleost_multiple_tissue_opsin_2b_Pangasianodon_hypophthalmus                                                     ----------------------------MSVPK--------------------------L
tr|A0A4W3JFJ9|A0A4W3JFJ9_CALMI_G_PROTEIN_RECEP_F1_2_domain-containing_protein_OS_Callorhinchus_milii_OX_7868_PE_3_SV_1                              -------------------------MLNSSWTG--------------------------L
XP_008104519.1_PREDICTED_vertebrate_ancient_opsin_Anolis_carolinensis                                                                               -------------------------NGGSSEQS--------------------------L
NP_001269304.1_teleost_multiple_tissue_opsin_3b_Danio_rerio                                                                                         -------------------------LSPADQTG--------------------------F
XP_032785657.1_melanopsin-like_isoform_X1_Daphnia_magna                                                                                             ------------------------------SLL--------------------------M
XP_027030722.1_opsin-3_Tachysurus_fulvidraco                                                                                                        ----------------MTPLNDT-GTRMHATLL--------------------------F
XP_024077178.1_vertebrate_ancient_opsin-like_Terrapene_carolina_triunguis                                                                           ------------------------------EQN--------------------------L
tr|A0A182VB48|A0A182VB48_ANOME_G_PROTEIN_RECEP_F1_2_domain-containing_protein_OS_Anopheles_merus_OX_30066_PE_3_SV_1                                 ----------------INS---D-------QEL--------------------------M
KAE8625417.1_hypothetical_protein_XENTR_v10006265_Xenopus_tropicalis                                                                                -------------------------TTNISEAV--------------------------L
XP_012877244.1_PREDICTED_opsin-3_Dipodomys_ordii                                                                                                    ----------------MYSGNRSAPAGTLSAPL--------------------------F
tr|A0A3B4DAZ5|A0A3B4DAZ5_PYGNA_G_PROTEIN_RECEP_F1_2_domain-containing_protein_OS_Pygocentrus_nattereri_OX_42514_PE_3_SV_1                           --------------------------LAGTLSA--------------------------L
XP_011346698.2_green-sensitive_opsin_isoform_X3_Ooceraea_biroi                                                                                      ----------------------P-------QGR--------------------------W
JAN15853.1_Gpcr_rhodopsin_family_Daphnia_magna                                                                                                      ------------------------------QLL--------------------------M
XP_031817091.1_vertebrate_ancient_opsin-like_Sarcophilus_harrisii                                                                                   -------------------------TTNLSRSG--------------------------L
NP_001292332.1_opsin-3_Oryzias_latipes                                                                                                              ----------------MNPANES-RAGRHERSV--------------------------F
XP_018410541.1_PREDICTED_pinopsin-like_Nanorana_parkeri                                                                                             -----------------------------GSAG--------------------------L
tr|A0A3B5QDE3|A0A3B5QDE3_XIPMA_G_PROTEIN_RECEP_F1_2_domain-containing_protein_OS_Xiphophorus_maculatus_OX_8083_PE_4_SV_1                            --------------------------PPGSDSS--------------------------L
OQV14160.1_putative_Rhodopsin_G0-coupled_Hypsibius_dujardini                                                                                        -------------------------------LR--------------------------L
XP_010744034.3_vertebrate_ancient_opsin_Larimichthys_crocea                                                                                         -------------------------GAAEGRTT--------------------------L
XP_033336396.1_rhodopsin-like_Megalopta_genalis                                                                                                     ------------------------------EDY--------------------------V
DAC74067.1_TPA_exp_C-type_opsin_Branchiostoma_belcheri                                                                                              -------------------------VWNGSLQD--------------------------F
BAQ54764.1_opsin_pteropsin_type_Macromia_amphigena                                                                                                  ----------------AEE---E-------GLL--------------------------M
XP_006633057.1_PREDICTED_opsin-3-like_Lepisosteus_oculatus                                                                                          -------------------------LAPEEPPT--------------------------L
XP_034546629.1_teleost_multiple_tissue_opsin_3a_isoform_X2_Notolabrus_celidotus                                                                     ------------------------------------------------------------
ETE69473.1_Opsin-3_partial_Ophiophagus_hannah                                                                                                       ----------------MYSGNNSRQQAAGDGTP--------------------------F
KPP62332.1_opsin-3-like_partial_Scleropages_formosus                                                                                                ------------------------------LVP--------------------------L
tr|A0A3B5MN64|A0A3B5MN64_9TELE_Teleost_multiple_tissue_opsin_2b_OS_Xiphophorus_couchianus_OX_32473_PE_3_SV_1                                        -------------------------KINHSAAK--------------------------L
tr|A0A4W4EDJ0|A0A4W4EDJ0_ELEEL_G_PROTEIN_RECEP_F1_2_domain-containing_protein_OS_Electrophorus_electricus_OX_8005_GN_opn3_PE_3_SV_1                 ----------------ASACRSH-RTQTSARYI--------------------------F
XP_034406397.1_teleost_multiple_tissue_opsin_3b_Cyclopterus_lumpus                                                                                  -------------------------VSDPAAGA--------------------------L
AXF38090.1_teleost_multiple_tissue_opsin-3b_Paralichthys_olivaceus                                                                                  -------------------------AATDAPPS--------------------------L
XP_020667239.1_pinopsin-like_Pogona_vitticeps                                                                                                       -------------------------SGGGSELS--------------------------L
XP_034832969.1_parapinopsin-like_Aphantopus_hyperantus                                                                                              ----------------YGD---G-------PLL--------------------------M
KAA8588762.1_hypothetical_protein_FQN60_010107_Etheostoma_spectabile                                                                                -------------------------PASQSPGG--------------------------L
tr|A0A4W5LWX1|A0A4W5LWX1_9TELE_G_PROTEIN_RECEP_F1_2_domain-containing_protein_OS_Hucho_hucho_OX_62062_PE_3_SV_1                                     -------------------------NLPFS------------------------------
tr|A0A3B5LE27|A0A3B5LE27_9TELE_Opsin_3_OS_Xiphophorus_couchianus_OX_32473_PE_3_SV_1                                                                 ----------------MNPANET---ERSARYL--------------------------F
tr|A0A3Q0SRB9|A0A3Q0SRB9_AMPCI_G_PROTEIN_RECEP_F1_2_domain-containing_protein_OS_Amphilophus_citrinellus_OX_61819_PE_3_SV_1                         -------------------------EATDAPPS--------------------------L
XP_030613733.1_opsin-3-like_isoform_X2_Archocentrus_centrarchus                                                                                     -------------------------SFNLSAAK--------------------------L
NP_001027778.1_multiple_tissue_opsin_Takifugu_rubripes                                                                                              --------------------------AAEGRST--------------------------L
XP_017326070.1_PREDICTED_pinopsin-like_Ictalurus_punctatus                                                                                          ----------------------------MSVPK--------------------------L
tr|A0A3Q2Q0B1|A0A3Q2Q0B1_FUNHE_G_PROTEIN_RECEP_F1_2_domain-containing_protein_OS_Fundulus_heteroclitus_OX_8078_PE_3_SV_1                            -----------------------------QSSS--------------------------L
JAM93996.1_putative_Gpcr_rhodopsin_family_Daphnia_magna                                                                                             ------------------------------------------------------------
tr|A0A3Q3WPF3|A0A3Q3WPF3_MOLML_Opsin_3_OS_Mola_mola_OX_94237_PE_3_SV_1                                                                              ----------------MNPANGT-GAERSARYI--------------------------F
BAQ54881.1_opsin_pteropsin_type_partial_Epiophlebia_superstes                                                                                       ----------------SEV---E-------RLL--------------------------M
XP_032881359.1_opsin-3_Amblyraja_radiata                                                                                                            ----------------MNTANST----EIPETL--------------------------F
tr|A0A3B3ZRX8|A0A3B3ZRX8_9GOBI_G_PROTEIN_RECEP_F1_2_domain-containing_protein_OS_Periophthalmus_magnuspinnatus_OX_409849_PE_3_SV_1                  --------------------------SAPRHAA--------------------------L
XP_028845483.1_opsin-3_Denticeps_clupeoides                                                                                                         ----------------MTPANAT-GPATHPQFP--------------------------F
JAK51782.1_Gpcr_rhodopsin_family_Daphnia_magna                                                                                                      ------------------------------------------------------------
tr|A0A674KJI8|A0A674KJI8_TERCA_Uncharacterized_protein_OS_Terrapene_carolina_triunguis_OX_2587831_PE_4_SV_1                                         ------------------------------------------------------------
XP_034546628.1_teleost_multiple_tissue_opsin_3a_isoform_X1_Notolabrus_celidotus                                                                     -------------------------PAPQSSGG--------------------------L
XP_031367821.1_blue-sensitive_opsin-like_isoform_X2_Apis_dorsata                                                                                    ------------------------------EDQ---------------------------
tr|A0A4W5MKJ0|A0A4W5MKJ0_9TELE_G_PROTEIN_RECEP_F1_2_domain-containing_protein_OS_Hucho_hucho_OX_62062_PE_3_SV_1                                     ------------------------------TSS--------------------------L
tr|A0A673KZH6|A0A673KZH6_9TELE_Teleost_multiple_tissue_opsin_3a_OS_Sinocyclocheilus_rhinocerous_OX_307959_PE_4_SV_1                                 -------------------------PEPHDPPG--------------------------L
XP_028587678.1_opsin-3-like_Podarcis_muralis                                                                                                        -------------------------SNGGGEHH--------------------------L
XP_035264438.1_pinopsin-like_Anguilla_anguilla                                                                                                      -------------------------VVPQHPSG--------------------------L
XP_030199407.1_vertebrate_ancient_opsin-like_Gadus_morhua                                                                                           -------------------------SFNVSTEM--------------------------L
tr|A0A4W5N6R7|A0A4W5N6R7_9TELE_Teleost_multiple_tissue_opsin_3b_OS_Hucho_hucho_OX_62062_PE_3_SV_1                                                   -------------------------LVYSEKSE--------------------------L
tr|A0A669C706|A0A669C706_ORENI_Uncharacterized_protein_OS_Oreochromis_niloticus_OX_8128_GN_LOC100703610_PE_4_SV_1                                   -------------------------TLVLHQLP--------------------------L
XP_011609717.2_pinopsin-like_isoform_X1_Takifugu_rubripes                                                                                           -------------------------PAEPAGDP--------------------------L
XP_019647858.1_PREDICTED_blue-sensitive_opsin-like_Branchiostoma_belcheri                                                                           ------------------------------------------------------------
NWH32695.1_OPSP_protein_partial_Chloropsis_hardwickii                                                                                               ------------------------------------------------------------
TRY79393.1_hypothetical_protein_TCAL_16063_partial_Tigriopus_californicus                                                                           -------------------------------PD--------------------------L
XP_031718622.1_pinopsin-like_Anarrhichthys_ocellatus                                                                                                -------------------------PACHSLGG--------------------------L
XP_015237434.1_PREDICTED_pinopsin-like_isoform_X1_Cyprinodon_variegatus                                                                             -------------------------TTPHSHDG--------------------------L
XP_034561844.1_teleost_multiple_tissue_opsin_b_Notolabrus_celidotus                                                                                 -------------------------AAADAPQT--------------------------L
KZS13231.1_putative_Pteropsin7_Daphnia_magna                                                                                                        ------------------------------SLL--------------------------M
XP_005748590.1_PREDICTED_pinopsin-like_isoform_X1_Pundamilia_nyererei                                                                               -------------------------TSNLSLER--------------------------L
XP_032811687.1_opsin-3-like_Petromyzon_marinus                                                                                                      ----------------MQSAGDT-GDLGEGSTA--------------------------F
TRY60025.1_hypothetical_protein_DNTS_033675_partial_Danionella_translucida                                                                          -------------------------SALEGYRT--------------------------L
XP_012676718.2_parapinopsin-like_Clupea_harengus                                                                                                    -------------------------SSGDDDHT--------------------------L
XP_017562586.1_PREDICTED_pinopsin-like_Pygocentrus_nattereri                                                                                        -------------------------LAPPGSSG--------------------------L
JAC15687.1_putative_7_transmembrane_receptor_partial_Triatoma_infestans                                                                             ------------------------------QLV--------------------------M
tr|A0A673YEQ1|A0A673YEQ1_SALTR_Uncharacterized_protein_OS_Salmo_trutta_OX_8032_GN_LOC115196056_PE_4_SV_1                                            -------------------------SSNGSAKR--------------------------L
CAG09827.1_unnamed_protein_product_partial_Tetraodon_nigroviridis                                                                                   ------------------------------------------------------------
tr|A0A3B5RC84|A0A3B5RC84_XIPMA_G_PROTEIN_RECEP_F1_2_domain-containing_protein_OS_Xiphophorus_maculatus_OX_8083_PE_4_SV_1                            --------------------------PPGSDSS--------------------------L
XP_031975801.1_pinopsin-like_Corvus_moneduloides                                                                                                    ---------------------------GDGGRC--------------------------L
XP_008394700.1_PREDICTED_opsin-3-like_isoform_X2_Poecilia_reticulata                                                                                -------------------------ATTEAAPS--------------------------L
XP_023995324.1_opsin-3-like_Salvelinus_alpinus                                                                                                      -------------------------GVSDGSGS--------------------------L
XP_013812203.1_PREDICTED_LOW_QUALITY_PROTEIN_pinopsin-like_Apteryx_mantelli_mantelli                                                                ------------------------------RYT--------------------------H
XP_023779589.1_opsin-3_Cyanistes_caeruleus                                                                                                          ----------------LFPPNAANRAAHRGRPV--------------------------L
XP_032518090.1_parapinopsin-like_Danaus_plexippus_plexippus                                                                                         ----------------YGE---G-------PLL--------------------------M
XP_007228007.2_vertebrate_ancient_opsin-like_Astyanax_mexicanus                                                                                     -------------------------SFNTSPEK--------------------------L
XP_030631128.1_pinopsin-like_Chanos_chanos                                                                                                          -------------------------SAGDG-RT--------------------------L
XP_033372704.1_LOW_QUALITY_PROTEIN_pinopsin-like_Parus_major                                                                                        ------------------------------------------------------------
KAF3703783.1_Pinopsin_Pineal_gland-specific_opsin_Channa_argus                                                                                      ------------------------------------------------------------
KMQ83080.1_green-sensitive_opsin_partial_Lasius_niger                                                                                               ------------------------------GEQ--------------------------G
XP_014369750.1_PREDICTED_parapinopsin-like_Papilio_machaon                                                                                          ----------------VVD---E-------PLL--------------------------M
XP_013136214.1_PREDICTED_parapinopsin-like_Papilio_polytes                                                                                          ----------------TYE---E-------PLL--------------------------M
XP_017164125.1_PREDICTED_pinopsin-like_isoform_X1_Poecilia_reticulata                                                                               --------------------------PPGSDSS--------------------------L
XP_014043900.1_PREDICTED_pinopsin-like_Salmo_salar                                                                                                  -------------------------GAADRRTT--------------------------L
ERE73301.1_rab_protein_geranylgeranyltransferase_component_A_2-like_protein_Cricetulus_griseus                                                      ----------------LDSSRHTDNSKQPKRLL--------------------------Y
tr|G1QUB3|G1QUB3_NOMLE_Opsin_3_OS_Nomascus_leucogenys_OX_61853_GN_OPN3_PE_3_SV_2                                                                    ----------------MYSGNRSAPAGTLSAPL--------------------------F
XP_017350454.1_PREDICTED_vertebrate_ancient_opsin-like_isoform_X1_Ictalurus_punctatus                                                               ------------------------------ELS--------------------------L
BAC76022.1_opsin_Branchiostoma_belcheri                                                                                                             -------------------------VVNATEEE--------------------------V
XP_028838953.1_pinopsin-like_Denticeps_clupeoides                                                                                                   -----------------------------AVRE--------------------------L
XP_015228461.1_PREDICTED_vertebrate_ancient_opsin-like_Cyprinodon_variegatus                                                                        -------------------------GAGEWRTT--------------------------L
KAF3838600.1_hypothetical_protein_F7725_010368_Dissostichus_mawsoni                                                                                 -----------------------------SLGG--------------------------L
tr|A0A673I7G4|A0A673I7G4_9TELE_Teleost_multiple_tissue_opsin_3b_OS_Sinocyclocheilus_rhinocerous_OX_307959_PE_4_SV_1                                 ------------------------------------------------------------
XP_026216891.1_teleost_multiple_tissue_opsin_b_isoform_X1_Anabas_testudineus                                                                        -------------------------ASTDAPPS--------------------------L
tr|A0A3Q2Q012|A0A3Q2Q012_FUNHE_G_PROTEIN_RECEP_F1_2_domain-containing_protein_OS_Fundulus_heteroclitus_OX_8078_PE_3_SV_1                            -----------------------------LLSS--------------------------L
tr|F6VQK6|F6VQK6_MACMU_Opsin_3_OS_Macaca_mulatta_OX_9544_GN_OPN3_PE_3_SV_3                                                                          ----------------MYSGNRSAPAGTLSAPL--------------------------F
XP_012717165.2_pinopsin-like_Fundulus_heteroclitus                                                                                                  -------------------------PAPQSRDG--------------------------L
tr|A0A3Q2CHL4|A0A3Q2CHL4_CYPVA_G_PROTEIN_RECEP_F1_2_domain-containing_protein_OS_Cyprinodon_variegatus_OX_28743_PE_3_SV_1                           ----------------MNPANET---ERSANYI--------------------------F
XP_031440712.1_vertebrate_ancient_opsin-like_Clupea_harengus                                                                                        -------------------------SFNVSTQT--------------------------L
XP_017269540.1_pinopsin-like_Kryptolebias_marmoratus                                                                                                ------------------------------PPS--------------------------L
TRY99282.1_hypothetical_protein_DNTS_022830_Danionella_translucida                                                                                  -------------------------LIPANPAG--------------------------F
XP_018547077.1_PREDICTED_pinopsin-like_Lates_calcarifer                                                                                             -------------------------ASDPAAGA--------------------------L
tr|A0A3P9NRM0|A0A3P9NRM0_POERE_G_PROTEIN_RECEP_F1_2_domain-containing_protein_OS_Poecilia_reticulata_OX_8081_PE_3_SV_1                              --------------------------PPGSDSS--------------------------L
KTG48021.1_hypothetical_protein_cypCar_00004165_Cyprinus_carpio                                                                                     ----------------MNYFNKT-SPETNLDYI--------------------------F
XP_028813331.1_pinopsin-like_Denticeps_clupeoides                                                                                                   --------------------------GGDSGRT--------------------------L
XP_002933418.2_parapinopsin_Xenopus_tropicalis                                                                                                      ------------------------------HPN--------------------------L
JAI93334.1_Gpcr_rhodopsin_family_Daphnia_magna                                                                                                      ------------------------------ELL--------------------------M
XP_022099222.1_pinopsin-like_Acanthaster_planci                                                                                                     ----------------MESCEPMATAGNVSEPY--------------------------L
tr|A0A3B5R163|A0A3B5R163_XIPMA_G_PROTEIN_RECEP_F1_2_domain-containing_protein_OS_Xiphophorus_maculatus_OX_8083_PE_3_SV_1                            -------------------------GAGEGRTT--------------------------L
XP_034417706.1_LOW_QUALITY_PROTEIN_teleost_multiple_tissue_opsin_2b_Cyclopterus_lumpus                                                              -------------------------SFNLSRGK--------------------------L
AWU78793.1_C-type_opsin_Branchiostoma_lanceolatum                                                                                                   -------------------------VFNMTEEE--------------------------V
JAS20427.1_hypothetical_protein_g.44259_partial_Clastoptera_arizonana                                                                               ------------------------------------------------------------
XP_018020700.1_PREDICTED_parapinopsin-like_Hyalella_azteca                                                                                          -------------------------------SR--------------------------M
tr|A0A182XWZ2|A0A182XWZ2_ANOST_G_PROTEIN_RECEP_F1_2_domain-containing_protein_OS_Anopheles_stephensi_OX_30069_PE_3_SV_1                             ----------------INS---D-------REL--------------------------M
tr|A0A673YF72|A0A673YF72_SALTR_Uncharacterized_protein_OS_Salmo_trutta_OX_8032_GN_LOC115196056_PE_4_SV_1                                            -------------------------KHAQSAKR--------------------------L
ETN66793.1_hypothetical_protein_AND_001414_Anopheles_darlingi                                                                                       ------------------------------------------------------------
XP_032782074.1_pinopsin-like_Daphnia_magna                                                                                                          ------------------------------LQL--------------------------M
JAN15663.1_putative_Gpcr_rhodopsin_family_Daphnia_magna                                                                                             ------------------------------------------------------------
AFQ55896.1_c-like_opsin_3_Branchiostoma_floridae                                                                                                    -------------------------IWDNSLQD--------------------------F
TFJ97673.1_scavenger_receptor_cysteine-rich_type_1_protein_M130-like_protein_Platysternon_megacephalum                                              ------------------------------------------------------------
tr|A0A4W5M264|A0A4W5M264_9TELE_G_PROTEIN_RECEP_F1_2_domain-containing_protein_OS_Hucho_hucho_OX_62062_PE_3_SV_1                                     -------------------------SSNGSAKR--------------------------L
tr|A0A3Q1BT79|A0A3Q1BT79_AMPOC_Teleost_multiple_tissue_opsin_3b_OS_Amphiprion_ocellaris_OX_80972_PE_3_SV_1                                          -------------------------VSETSAGA--------------------------L
XP_010158025.1_PREDICTED_pinopsin-like_partial_Eurypyga_helias                                                                                      ------------------------------------------------------------
DAC74068.1_TPA_exp_C-type_opsin_Branchiostoma_belcheri                                                                                              -------------------------SWNGSAPL--------------------------L
tr|A0A182JS57|A0A182JS57_9DIPT_G_PROTEIN_RECEP_F1_2_domain-containing_protein_OS_Anopheles_christyi_OX_43041_PE_4_SV_1                              ------------------------------------------------------------
XP_030648087.1_pinopsin-like_Chanos_chanos                                                                                                          ------------------------------------------------------------
XP_033231734.1_rhodopsin-like_Belonocnema_treatae                                                                                                   ------------------------------HEQ--------------------------I
XP_026706628.1_pinopsin-like_isoform_X1_Athene_cunicularia                                                                                          -------------------------TYNVSRAG--------------------------L
XP_014477010.1_PREDICTED_rhodopsin-like_Dinoponera_quadriceps                                                                                       -------------------------------AQ--------------------------A
XP_034399622.1_LOW_QUALITY_PROTEIN_teleost_multiple_tissue_opsin_3a_Cyclopterus_lumpus                                                              -------------------------PASHSPGG--------------------------L
KAF2979548.1_hypothetical_protein_EK904_008728_Melospiza_melodia_maxima                                                                             ------------------------------------------------------------
JAL58043.1_Gpcr_rhodopsin_family_Daphnia_magna                                                                                                      ------------------------------SLL--------------------------M
CAB3227804.1_unnamed_protein_product_Arctia_plantaginis                                                                                             ------------------------------------------------------------
XP_032685603.1_rhodopsin-like_isoform_X1_Odontomachus_brunneus                                                                                      ----------------------P-------DEQ---------------------------
KAF3694046.1_Pinopsin_Pineal_gland-specific_opsin_Channa_argus                                                                                      -------------------------EASHGPGG--------------------------L
TGZ47897.1_Melanopsin_partial_Temnothorax_longispinosus                                                                                             ------------------------------EKQ---------------------------
OWK61042.1_Pinopsin_Lonchura_striata_domestica                                                                                                      ------------------------------------------------------------
CAB1329019.1_unnamed_protein_product_Coregonus_sp._balchen                                                                                          -------------------------TYNGSKET--------------------------L
KYN02508.1_Melanopsin_Cyphomyrmex_costatus                                                                                                          ------------------------------EER--------------------------S
XP_009663802.1_PREDICTED_pinopsin-like_Struthio_camelus_australis                                                                                   -------------------------AYNLSRTG--------------------------L
XP_012695542.2_pinopsin-like_Clupea_harengus                                                                                                        -------------------------LF---PHR--------------------------L
PBC34007.1_Proteasome_subunit_alpha_type-3_Apis_cerana_cerana                                                                                       ------------------------------KFK--------------------------L
tr|A0A3B3ZRS3|A0A3B3ZRS3_9GOBI_G_PROTEIN_RECEP_F1_2_domain-containing_protein_OS_Periophthalmus_magnuspinnatus_OX_409849_PE_3_SV_1                  --------------------------SAPRHAA--------------------------L
XP_029935789.1_pinopsin-like_Myripristis_murdjan                                                                                                    -------------------------TAHVVAPS--------------------------L
XP_020374117.1_opsin-3-like_Rhincodon_typus                                                                                                         -------------------------HRGALAFT--------------------------L
tr|A0A4W4ECR4|A0A4W4ECR4_ELEEL_G_PROTEIN_RECEP_F1_2_domain-containing_protein_OS_Electrophorus_electricus_OX_8005_GN_opn3_PE_3_SV_1                 ----------------QSSVSGS-RTQTSARYI--------------------------F
XP_029297593.1_pinopsin-like_Cottoperca_gobio                                                                                                       -------------------------PASQSLGG--------------------------L
XP_020479762.1_opsin-3-like_isoform_X2_Monopterus_albus                                                                                             -------------------------GAGEGRIN--------------------------L
XP_014905221.1_PREDICTED_opsin-3-like_Poecilia_latipinna                                                                                            -------------------------GAGEGRTT--------------------------L
XP_009271630.1_PREDICTED_LOW_QUALITY_PROTEIN_pinopsin-like_Aptenodytes_forsteri                                                                     ------------------------------------------------------------
XP_009879090.1_PREDICTED_pinopsin-like_Charadrius_vociferus                                                                                         ------------------------------HPA--------------------------W
XP_005078226.1_opsin-3_Mesocricetus_auratus                                                                                                         ----------------MYSGNRSAPTGTRSAPI--------------------------F
XP_031339966.1_pinopsin-like_Photinus_pyralis                                                                                                       ----------------LRS---D-------EKF---------------------------
VTJ76223.1_Hypothetical_predicted_protein_Marmota_monax                                                                                             ----------------MYSGNRSAPEGTLSTPL--------------------------F
JAQ42019.1_Opsin-3_partial_Fundulus_heteroclitus                                                                                                    ----------------MNPANET---DGGAKYL--------------------------F
XP_032925145.1_opsin-3-like_Catharus_ustulatus                                                                                                      ---------------------------GDGERC--------------------------L
tr|A0A668S6Y2|A0A668S6Y2_OREAU_Teleost_multiple_tissue_opsin_3a_OS_Oreochromis_aureus_OX_47969_PE_4_SV_1                                            -------------------------TVTHSPGG--------------------------L
KPJ06627.1_Parapinopsin_Papilio_machaon                                                                                                             ----------------VVD---E-------PLL--------------------------M
XP_034989641.1_vertebrate_ancient_opsin-like_Zootoca_vivipara                                                                                       -------------------------SNGGGEHH--------------------------L
BAQ54830.1_opsin_pteropsin_type_Asiagomphus_melaenops                                                                                               ----------------TEE---E-------RLL--------------------------M
tr|A0A4W5MMW5|A0A4W5MMW5_9TELE_G_PROTEIN_RECEP_F1_2_domain-containing_protein_OS_Hucho_hucho_OX_62062_PE_3_SV_1                                     -------------------------QDMQRSGS--------------------------L
tr|A0A672ZT17|A0A672ZT17_9TELE_Teleost_multiple_tissue_opsin_3b_OS_Sphaeramia_orbicularis_OX_375764_PE_4_SV_1                                       ------------------------------------------------------------
XP_030621423.1_pinopsin-like_Chanos_chanos                                                                                                          -------------------------IPPQDPSS--------------------------L
XP_016326378.1_PREDICTED_opsin-3-like_Sinocyclocheilus_anshuiensis                                                                                  ----------------IQSDNKAEKAGIVSRWL--------------------------Y
XP_021147753.1_pinopsin-like_isoform_X1_Columba_livia                                                                                               -------------------------THNLSRAG--------------------------L
XP_020489322.1_pinopsin-like_Labrus_bergylta                                                                                                        -------------------------AAADAPQT--------------------------L
tr|A0A665U4I8|A0A665U4I8_ECHNA_Uncharacterized_protein_OS_Echeneis_naucrates_OX_173247_GN_LOC115050794_PE_4_SV_1                                    -------------------------CVSLSQER--------------------------L
XP_033494275.1_teleost_multiple_tissue_opsin_b_Epinephelus_lanceolatus                                                                              -------------------------AATDAPPS--------------------------L
EFX86931.1_pteropsin4_Daphnia_pulex                                                                                                                 ------------------------------YYL--------------------------M
KAF3423726.1_hypothetical_protein_E2986_09344_Frieseomelitta_varia                                                                                  ------------------------------EDQ--------------------------V
tr|A0A182QVK6|A0A182QVK6_9DIPT_G_PROTEIN_RECEP_F1_2_domain-containing_protein_OS_Anopheles_farauti_OX_69004_PE_3_SV_1                               ----------------SVV---D-------EEL--------------------------M
GCC32321.1_hypothetical_protein_chiPu_0010782_Chiloscyllium_punctatum                                                                               -------------------------HRLPLGFT--------------------------L
XP_032864774.1_opsin-3_Tyto_alba_alba                                                                                                               ----------------MHSGNGT-EPEAPGAPS--------------------------L
tr|A0A667ZG91|A0A667ZG91_9TELE_Uncharacterized_protein_OS_Myripristis_murdjan_OX_586833_GN_LOC115371622_PE_4_SV_1                                   -------------------------VP---DPG--------------------------L
XP_001864551.1_opsin_Culex_quinquefasciatus                                                                                                         ----------------------E-------PEA--------------------------M
tr|A0A4W4DSR8|A0A4W4DSR8_ELEEL_G_PROTEIN_RECEP_F1_2_domain-containing_protein_OS_Electrophorus_electricus_OX_8005_GN_CCKBR_PE_3_SV_1                -------------------------TFSVSTGT--------------------------L
XP_033829647.1_teleost_multiple_tissue_opsin_3a_Periophthalmus_magnuspinnatus                                                                       -------------------------GKEQGHVG--------------------------L
XP_028648093.1_pinopsin-like_Erpetoichthys_calabaricus                                                                                              -------------------------TDSNG-HN--------------------------L
EFX80365.1_pteropsin6_Daphnia_pulex                                                                                                                 ------------------------------HLL--------------------------M
XP_017592571.1_PREDICTED_pinopsin_isoform_X1_Corvus_brachyrhynchos                                                                                  -------------------------TSNLSKAG--------------------------L
XP_010862161.2_opsin-3_isoform_X1_Esox_lucius                                                                                                       ----------------MNPANTT-RTERNTEYI--------------------------F
JAI93336.1_Gpcr_rhodopsin_family_Daphnia_magna                                                                                                      ------------------------------ELL--------------------------M
GCF42217.1_hypothetical_protein_parPi_0002005_Paroedura_picta                                                                                       -------------------------L---------------------------------M
KAA0716019.1_Opsin-3_Encephalopsin_Triplophysa_tibetana                                                                                             -------------------------SMNTSVET--------------------------L
XP_020639680.1_parapinopsin-like_isoform_X1_Pogona_vitticeps                                                                                        -------------------------NASATRTG--------------------------L
XP_004567250.1_vertebrate_ancient_opsin-like_Maylandia_zebra                                                                                        -------------------------GAGEGRTA--------------------------L
JAK15541.1_putative_Gpcr_rhodopsin_family_Daphnia_magna                                                                                             ------------------------------GCL--------------------------L
XP_011859708.1_PREDICTED_rhodopsin-like_isoform_X2_Vollenhovia_emeryi                                                                               ------------------------------------------------------------
tr|A0A3Q1C7L3|A0A3Q1C7L3_AMPOC_Teleost_multiple_tissue_opsin_3b_OS_Amphiprion_ocellaris_OX_80972_PE_3_SV_1                                          -------------------------VSETSAGA--------------------------L
XP_001650802.3_vertebrate_ancient_opsin_Aedes_aegypti                                                                                               ----------------VPW---P-------PEL--------------------------M
XP_026343364.1_opsin-3_isoform_X1_Ursus_arctos_horribilis                                                                                           ----------------MYSGNRSGPAGTLSAPL--------------------------F
RZF32516.1_hypothetical_protein_LSTR_LSTR017694_Laodelphax_striatellus                                                                              ------------------------------------------------------------
XP_017263654.1_pinopsin-like_Kryptolebias_marmoratus                                                                                                -------------------------PAPRSPDG--------------------------L
XP_026119042.1_opsin-3-like_isoform_X1_Carassius_auratus                                                                                            -------------------------SAVEEYRN--------------------------L
XP_029930499.1_vertebrate_ancient_opsin-like_Myripristis_murdjan                                                                                    -------------------------GAGEGRTS--------------------------L
TWW72897.1_Pineal_opsin_Takifugu_flavidus                                                                                                           ------------------------------E-----------------------------
tr|A0A3Q3GL20|A0A3Q3GL20_9LABR_G_PROTEIN_RECEP_F1_2_domain-containing_protein_OS_Labrus_bergylta_OX_56723_PE_3_SV_1                                 ----------------MNPANESVGRSVDSHHL--------------------------F
JAN34976.1_Gpcr_rhodopsin_family_Daphnia_magna                                                                                                      ------------------------------SLL--------------------------M
AFQ55894.1_c-like_opsin_1_partial_Branchiostoma_floridae                                                                                            -------------------------VMNATEEE--------------------------V
tr|A0A3Q1CXB2|A0A3Q1CXB2_AMPOC_Teleost_multiple_tissue_opsin_3b_OS_Amphiprion_ocellaris_OX_80972_PE_3_SV_1                                          -------------------------VSETSAGA--------------------------L
XP_008105272.1_PREDICTED_parapinopsin_Anolis_carolinensis                                                                                           -------------------------SSNLTGSG--------------------------L
tr|A0A3P9NRS6|A0A3P9NRS6_POERE_G_PROTEIN_RECEP_F1_2_domain-containing_protein_OS_Poecilia_reticulata_OX_8081_PE_3_SV_1                              --------------------------PPGSDSS--------------------------L
tr|A0A673FJ13|A0A673FJ13_9TELE_Uncharacterized_protein_OS_Sinocyclocheilus_rhinocerous_OX_307959_PE_4_SV_1                                          -------------------------SAVEEYRT--------------------------L
XP_016285716.1_PREDICTED_opsin-3_isoform_X1_Monodelphis_domestica                                                                                   ----------------MYSDNSSGPEGSPRAPL--------------------------F
tr|A0A3Q1H011|A0A3Q1H011_9TELE_G_PROTEIN_RECEP_F1_2_domain-containing_protein_OS_Acanthochromis_polyacanthus_OX_80966_PE_3_SV_1                     -------------------------------MH--------------------------I
XP_030257502.1_vertebrate_ancient_opsin-like_Sparus_aurata                                                                                          -------------------------GPAEGRTT--------------------------L
XP_013375987.1_PREDICTED_opsin-3_isoform_X2_Chinchilla_lanigera                                                                                     ----------------YYSCNHSRNARNALRPV--------------------------L
EFX87345.1_pteropsin1_Daphnia_pulex                                                                                                                 ------------------------------RLL--------------------------M
XP_034947122.1_blue-sensitive_opsin-like_Chelonus_insularis                                                                                         ------------------------------TEE--------------------------K
tr|A0A4W6EDV9|A0A4W6EDV9_LATCA_Teleost_multiple_tissue_opsin_3a_OS_Lates_calcarifer_OX_8187_PE_3_SV_1                                               -------------------------TTSQSPGG--------------------------L
XP_034042633.1_teleost_multiple_tissue_opsin_2b_Thalassophryne_amazonica                                                                            -------------------------SWNVSQGK--------------------------L
tr|A0A4W5MNJ6|A0A4W5MNJ6_9TELE_G_PROTEIN_RECEP_F1_2_domain-containing_protein_OS_Hucho_hucho_OX_62062_PE_3_SV_1                                     -------------------------QRRKRLGS--------------------------L
XP_015183149.1_PREDICTED_pinopsin-like_Polistes_dominula                                                                                            ------------------------------NEE--------------------------I
XP_010002924.1_PREDICTED_opsin-3_Chaetura_pelagica                                                                                                  ------------------------------------------------------------
DAniello2015_ops1_Parastichopus_parvimensis                                                                                                         ----------------MANITAATIPELPVPAE--------------------------L
tr|A0A672H8M5|A0A672H8M5_SALFA_Uncharacterized_protein_OS_Salarias_fasciatus_OX_181472_PE_4_SV_1                                                    -------------------------GAAEGRTT--------------------------L
XP_005996890.1_PREDICTED_opsin-3_Latimeria_chalumnae                                                                                                ----------------MIPFNNS-EAEAEKEDL--------------------------F
tr|A0A3B4X9E8|A0A3B4X9E8_SERLL_G_PROTEIN_RECEP_F1_2_domain-containing_protein_OS_Seriola_lalandi_dorsalis_OX_1841481_PE_4_SV_1                      -------------------------XXXXXQRA--------------------------G
XP_006924181.1_opsin-3_Pteropus_alecto                                                                                                              ----------------MHSGNRSGLAGTLSGSV--------------------------F
XP_033617851.1_opsin-3_Fukomys_damarensis                                                                                                           ----------------PILQTRPGAGRTRCGRG--------------------------R
XP_002589211.1_hypothetical_protein_BRAFLDRAFT_74630_Branchiostoma_floridae                                                                         -------------------------VMNATDEE--------------------------V
XP_014369942.1_PREDICTED_LOW_QUALITY_PROTEIN_parapinopsin-like_Papilio_machaon                                                                      -----------------------------------------------------------M
FAA01167.1_TPA_opsin_pteropsin_type_Ladona_fulva                                                                                                    ----------------AEE---E-------KLL--------------------------M
tr|A0A3P9N3I9|A0A3P9N3I9_POERE_G_PROTEIN_RECEP_F1_2_domain-containing_protein_OS_Poecilia_reticulata_OX_8081_PE_3_SV_1                              ----------------MNPANET---EGSARYL--------------------------F
XP_014424765.1_vertebrate_ancient_opsin-like_isoform_X3_Pelodiscus_sinensis                                                                         -------------------------TANLSRTG--------------------------L
tr|A0A3B3XQR7|A0A3B3XQR7_9TELE_G_PROTEIN_RECEP_F1_2_domain-containing_protein_OS_Poecilia_mexicana_OX_48701_PE_3_SV_1                               --------------------------PPGSDSS--------------------------L
QDR50943.1_pteropsin_Heliconius_melpomene                                                                                                           ----------------YGE---G-------PLL--------------------------M
XP_020321655.1_pinopsin_Oncorhynchus_kisutch                                                                                                        -------------------------LVYSEKSE--------------------------L
XP_013873131.1_PREDICTED_pinopsin-like_Austrofundulus_limnaeus                                                                                      -------------------------PEGSDSGG--------------------------L
TSK22616.1_Opsin-3_Bagarius_yarrelli                                                                                                                ----------------MKSLNGT-GTRMHATLL--------------------------F
tr|A0A182J8W9|A0A182J8W9_9DIPT_G_PROTEIN_RECEP_F1_2_domain-containing_protein_OS_Anopheles_atroparvus_OX_41427_PE_3_SV_1                            ----------------LEA---D-------QEL--------------------------M
KOX70597.1_Green-sensitive_opsin_Melipona_quadrifasciata                                                                                            ------------------------------EDQ--------------------------V
XP_030204120.1_pinopsin-like_Gadus_morhua                                                                                                           -------------------------ALGDGTGS--------------------------L
CAB1325777.1_unnamed_protein_product_Coregonus_sp._balchen                                                                                          ------------------------------HKE--------------------------L
XP_031842436.1_pinopsin-like_Nomia_melanderi                                                                                                        ------------------------------EDY--------------------------V
XP_011346697.2_green-sensitive_opsin_isoform_X2_Ooceraea_biroi                                                                                      ------------------------------EEQ--------------------------V
DAniello2015_ops1_Lytechinus_variegatus                                                                                                             ----------------LTTVNAFLRPRSLV-VP--------------------------V
tr|A0A3Q0S3Q3|A0A3Q0S3Q3_AMPCI_Teleost_multiple_tissue_opsin_3a_OS_Amphilophus_citrinellus_OX_61819_PE_3_SV_1                                       -------------------------MAXQSPGG--------------------------L
XP_018536593.1_PREDICTED_opsin-3_isoform_X1_Lates_calcarifer                                                                                        ----------------MNPANET-RTERSPQDA--------------------------F
AWU78796.1_C-type_opsin_Branchiostoma_lanceolatum                                                                                                   -------------------------GWNTSHPL--------------------------L
RVE43896.1_hypothetical_protein_evm_011458_Chilo_suppressalis                                                                                       ----------------YEA---P-------PTC--------------------------L
CCP46950.1_c-opsin_Cupiennius_salei                                                                                                                 -------------------------------ED--------------------------L
XP_035127843.1_opsin-3-like_Callithrix_jacchus                                                                                                      ----------------MDSGNCRAPAGTLSAPL--------------------------F
XP_016853216.1_PREDICTED_pinopsin_Anolis_carolinensis                                                                                               -------------------------LLACVAGS--------------------------L
JAJ31034.1_putative_Gpcr_rhodopsin_family_Daphnia_magna                                                                                             ------------------------------------------------------------
JAJ18737.1_Gpcr_rhodopsin_family_partial_Daphnia_magna                                                                                              ------------------------------ELL--------------------------M
tr|S4RGF9|S4RGF9_PETMA_Opsin_3_OS_Petromyzon_marinus_OX_7757_PE_3_SV_1                                                                              -----------------------------------------------------------F
AKC01676.1_ciliary-type_opsin_partial_Paroster_nigroadumbratus                                                                                      ------------------------------------------------------------
KAE8584814.1_hypothetical_protein_XENTR_v10021115_Xenopus_tropicalis                                                                                -------------------------LPP--ATG--------------------------L
XP_026494685.1_melanopsin-like_Vanessa_tameamea                                                                                                     ------------------------------------------------------------
EFX80369.1_pteropsin8_Daphnia_pulex                                                                                                                 ------------------------------QLL--------------------------M
tr|A0A182J3L5|A0A182J3L5_9DIPT_G_PROTEIN_RECEP_F1_2_domain-containing_protein_OS_Anopheles_atroparvus_OX_41427_PE_3_SV_1                            ----------------SEA---D-------EEL--------------------------M
XP_025756405.1_vertebrate_ancient_opsin_isoform_X1_Oreochromis_niloticus                                                                            -------------------------GAGEGRTT--------------------------L
JAM52315.1_Gpcr_rhodopsin_family_Daphnia_magna                                                                                                      ------------------------------ELL--------------------------M
tr|A0A0H2UI65|A0A0H2UI65_RHOPR_COP9_signalosome_complex_subunit_2_OS_Rhodnius_prolixus_OX_13249_PE_3_SV_1                                           ------------------------------LML--------------------------M
tr|A0A182LYF6|A0A182LYF6_9DIPT_G_PROTEIN_RECEP_F1_2_domain-containing_protein_OS_Anopheles_culicifacies_OX_139723_PE_3_SV_1                         ----------------IHS---D-------REL--------------------------M
tr|A0A672RYS2|A0A672RYS2_SINGR_Uncharacterized_protein_OS_Sinocyclocheilus_grahami_OX_75366_PE_4_SV_1                                               ------------------------------------------------------------
JAM42133.1_Gpcr_rhodopsin_family_Daphnia_magna                                                                                                      ------------------------------SLL--------------------------M
tr|A0A4W3J8T7|A0A4W3J8T7_CALMI_G_PROTEIN_RECEP_F1_2_domain-containing_protein_OS_Callorhinchus_milii_OX_7868_PE_3_SV_1                              ---------------------------ADGELH--------------------------L
XP_028676659.1_opsin-3_Erpetoichthys_calabaricus                                                                                                    ----------------MSGINDT-LTENASEYL--------------------------F
XP_027020403.1_pinopsin-like_isoform_X2_Tachysurus_fulvidraco                                                                                       ----------------------------MSVPK--------------------------L
tr|A0A673SWX0|A0A673SWX0_SURSU_Opsin_3_OS_Suricata_suricatta_OX_37032_GN_OPN3_PE_4_SV_1                                                             ----------------XXXXXXXGPAGSLSAPL--------------------------F
tr|A0A3P9N484|A0A3P9N484_POERE_G_PROTEIN_RECEP_F1_2_domain-containing_protein_OS_Poecilia_reticulata_OX_8081_PE_3_SV_1                              -------------------------GAGEGRTT--------------------------L
CBN82169.1_Tmtops_protein_Dicentrarchus_labrax                                                                                                      -------------------------TATDAPVT--------------------------L
tr|A0A668S2C3|A0A668S2C3_OREAU_Teleost_multiple_tissue_opsin_3a_OS_Oreochromis_aureus_OX_47969_PE_4_SV_1                                            -------------------------TVTHSPGG--------------------------L
XP_028972573.2_opsin-3_Esox_lucius                                                                                                                  -------------------------SCNGTAKR--------------------------L
XP_025036168.1_vertebrate_ancient_opsin-like_isoform_X2_Pelodiscus_sinensis                                                                         -------------------------TANLSRTG--------------------------L
XP_004573262.1_pinopsin_Maylandia_zebra                                                                                                             -------------------------TSNLSLER--------------------------L
PCG70433.1_hypothetical_protein_B5V51_2983_Heliothis_virescens                                                                                      ------------------------------------------------------------
XP_003474359.1_opsin-3_Cavia_porcellus                                                                                                              ----------------MYSGNRSAPAGTLSAPL--------------------------F
BAQ54922.1_opsin_pteropsin_type_partial_Mnais_costalis                                                                                              ----------------GAD---E-------RLL--------------------------M
XP_009903103.1_PREDICTED_pinopsin-like_partial_Picoides_pubescens                                                                                   ------------------------------------------------------------
tr|A0A182TCF7|A0A182TCF7_9DIPT_G_PROTEIN_RECEP_F1_2_domain-containing_protein_OS_Anopheles_maculatus_OX_74869_PE_4_SV_1                             ------------------------------------------------------------
XP_028279242.1_opsin-3_isoform_X2_Parambassis_ranga                                                                                                 ----------------MNPANET-RAHRSAQYM--------------------------F
XP_016528403.1_PREDICTED_vertebrate_ancient_opsin-like_Poecilia_formosa                                                                             -------------------------GAGEGRTT--------------------------L
XP_023955561.1_opsin-3-like_isoform_X3_Chrysemys_picta_bellii                                                                                       -------------------------LVAWAAGG--------------------------L
KAF4095763.1_hypothetical_protein_G5714_023366_Onychostoma_macrolepis                                                                               -------------------------GGGDGEHS--------------------------L
XP_023667156.1_opsin-3-like_Paramormyrops_kingsleyae                                                                                                -------------------------SSNASANA--------------------------L
tr|A0A3B4DJW5|A0A3B4DJW5_PYGNA_G_PROTEIN_RECEP_F1_2_domain-containing_protein_OS_Pygocentrus_nattereri_OX_42514_PE_3_SV_1                           ----------------MTLVQGT-GTETRATYL--------------------------F
VFV30223.1_opsin-3_isoform_3_Lynx_pardinus                                                                                                          ----------------MYSGNRSGPAGTLSAPL--------------------------F
XP_018939240.1_PREDICTED_parapinopsin-like_isoform_X2_Cyprinus_carpio                                                                               -------------------------GGGDGEHS--------------------------L
XP_024873502.1_green-sensitive_opsin-like_Temnothorax_curvispinosus                                                                                 ------------------------------EKQ---------------------------
XP_027686608.1_LOW_QUALITY_PROTEIN_pinopsin-like_Chelonia_mydas                                                                                     -------------------------LRAWAAGG--------------------------L
OWA53779.1_putative_Pineal_opsin_Hypsibius_dujardini                                                                                                -------------------------------RR--------------------------L
XP_030625142.1_parapinopsin-like_Chanos_chanos                                                                                                      -------------------------SDGDGDHT--------------------------L
KPI90912.1_Parapinopsin_Papilio_xuthus                                                                                                              ----------------TYE---E-------PLL--------------------------M
tr|A0A3Q4GC83|A0A3Q4GC83_NEOBR_G_PROTEIN_RECEP_F1_2_domain-containing_protein_OS_Neolamprologus_brichardi_OX_32507_PE_3_SV_1                        -----------------------------IPSA--------------------------L
XP_027029546.1_parapinopsin-like_Tachysurus_fulvidraco                                                                                              -------------------------RASGGERD--------------------------L
JAM07679.1_Gpcr_rhodopsin_family_partial_Daphnia_magna                                                                                              ------------------------------ELL--------------------------M
XP_023250844.1_pinopsin-like_isoform_X1_Seriola_lalandi_dorsalis                                                                                    -------------------------TATDAPPS--------------------------L
tr|A0A3Q3WRJ2|A0A3Q3WRJ2_MOLML_Teleost_multiple_tissue_opsin_3b_OS_Mola_mola_OX_94237_PE_3_SV_1                                                     -------------------------GVDPAAAT--------------------------L
XP_023566028.1_opsin-3_isoform_X1_Octodon_degus                                                                                                     ----------------MYSGNRSAQSGTLSAPL--------------------------F
XP_012987449.2_vertebrate_ancient_opsin-like_Esox_lucius                                                                                            -------------------------GAGDVGTT--------------------------L
XP_029979736.1_pinopsin-like_Sphaeramia_orbicularis                                                                                                 -------------------------TTTDAPPS--------------------------L
tr|A0A4W4EBJ7|A0A4W4EBJ7_ELEEL_G_PROTEIN_RECEP_F1_2_domain-containing_protein_OS_Electrophorus_electricus_OX_8005_GN_opn3_PE_3_SV_1                 ----------------RTGTSGW-LSETSARYI--------------------------F
XP_006638720.1_PREDICTED_opsin-3_Lepisosteus_oculatus                                                                                               ----------------MNPANET-VTDTGTEYL--------------------------F
XP_019138454.2_vertebrate_ancient_opsin-like_isoform_X1_Corvus_cornix_cornix                                                                        -------------------------TSNLSKAG--------------------------L
EFX87346.1_pteropsin3_Daphnia_pulex                                                                                                                 ------------------------------HLL--------------------------M
XP_017570406.1_PREDICTED_pinopsin-like_Pygocentrus_nattereri                                                                                        -------------------------SSNWTEER--------------------------L
XP_008847402.1_opsin-3_Nannospalax_galili                                                                                                           ----------------MFSGNRSEPAGTRSAPL--------------------------F
XP_032797683.1_pinopsin-like_partial_Daphnia_magna                                                                                                  ------------------------------------------------------------
KTG46793.1_hypothetical_protein_cypCar_00006906_Cyprinus_carpio                                                                                     -------------------------LTPVDLSG--------------------------F
XP_013192484.1_PREDICTED_parapinopsin-like_Amyelois_transitella                                                                                     ----------------FDE---G-------PLL--------------------------M
tr|A0A667ZPZ0|A0A667ZPZ0_9TELE_Uncharacterized_protein_OS_Myripristis_murdjan_OX_586833_GN_LOC115371622_PE_4_SV_1                                   ------------------------------------------------------------
tr|A0A3B1J1V2|A0A3B1J1V2_ASTMX_Teleost_multiple_tissue_opsin_2a_OS_Astyanax_mexicanus_OX_7994_PE_3_SV_1                                             -------------------------STNWSEQR--------------------------L
XP_027967702.1_opsin-3_isoform_X2_Eumetopias_jubatus                                                                                                ----------------MYSGNRSGPAGTLSAPL--------------------------F
XP_019967984.1_PREDICTED_rhodopsin-like_Paralichthys_olivaceus                                                                                      -----------------------------SDPG--------------------------L
JAQ26548.1_Opsin-3_Fundulus_heteroclitus                                                                                                            ----------------MNPANET---EGGAKYL--------------------------F
JAL14495.1_putative_Gpcr_rhodopsin_family_Daphnia_magna                                                                                             ------------------------------SLL--------------------------M
tr|A0A668ALM2|A0A668ALM2_9TELE_Uncharacterized_protein_OS_Myripristis_murdjan_OX_586833_PE_4_SV_1                                                   -------------------------TSNFSQER--------------------------L
tr|A0A3P9NRJ9|A0A3P9NRJ9_POERE_G_PROTEIN_RECEP_F1_2_domain-containing_protein_OS_Poecilia_reticulata_OX_8081_PE_3_SV_1                              -----------------------------K------------------------------
XP_034078880.1_opsin-3_isoform_X1_Gymnodraco_acuticeps                                                                                              ----------------MDM-----------------------------------------
XP_028271757.1_pinopsin-like_Parambassis_ranga                                                                                                      -------------------------TAPQSPGG--------------------------L
tr|A0A674DXK1|A0A674DXK1_SALTR_Uncharacterized_protein_OS_Salmo_trutta_OX_8032_PE_4_SV_1                                                            -------------------------VAGDRRTS--------------------------L
tr|A0A1B0CMJ6|A0A1B0CMJ6_LUTLO_Rhodopsin_GPRop4_OS_Lutzomyia_longipalpis_OX_7200_PE_4_SV_1                                                          ----------------------N-------EAL--------------------------M
TFK15257.1_A-kinase_anchor_protein_17B-like_Platysternon_megacephalum                                                                               -------------------------LLAWAAGG--------------------------L
XP_029723136.1_vertebrate_ancient_opsin-like_Aedes_albopictus                                                                                       ----------------VPV---S-------PEL--------------------------M
tr|H0ZK49|H0ZK49_TAEGU_G_PROTEIN_RECEP_F1_2_domain-containing_protein_OS_Taeniopygia_guttata_OX_59729_GN_OPN3_PE_3_SV_2                             ----------------MPAGNGT-EQEVPGRPL--------------------------F
tr|A0A670Y639|A0A670Y639_PSETE_Uncharacterized_protein_OS_Pseudonaja_textilis_OX_8673_GN_OPN3_PE_4_SV_1                                             ----------------LPRVRSS-FAQPLARAR--------------------------G
tr|H3CAE8|H3CAE8_TETNG_Opsin_3_OS_Tetraodon_nigroviridis_OX_99883_PE_3_SV_1                                                                         ----------------------A-GARGAARPC--------------------------S
XP_032787935.1_melanopsin-like_Daphnia_magna                                                                                                        ----------------TDG-----------SLL--------------------------M
XP_033372452.1_opsin-3-like_Parus_major                                                                                                             -------------------------TYNLSRAG--------------------------L
TFK08531.1_sodium_hydrogen_exchanger_8_Platysternon_megacephalum                                                                                    ----------------MYSGNSS-QQEQRELPL--------------------------F
tr|A0A3P9A011|A0A3P9A011_ESOLU_G_PROTEIN_RECEP_F1_2_domain-containing_protein_OS_Esox_lucius_OX_8010_PE_3_SV_1                                      -------------------------EVRNGRSS--------------------------L
RXM97011.1_Opsin-3_Acipenser_ruthenus                                                                                                               -------------------------SANLSENR--------------------------L
PWA17974.1_hypothetical_protein_CCH79_00003987_Gambusia_affinis                                                                                     -------------------------ATTEAAPS--------------------------L
XP_020349627.2_pinopsin-like_Oncorhynchus_kisutch                                                                                                   -------------------------EVSDGSGS--------------------------L
tr|A0A3Q3SH64|A0A3Q3SH64_9TELE_Teleost_multiple_tissue_opsin_2b_OS_Mastacembelus_armatus_OX_205130_PE_3_SV_1                                        -------------------------SFNLS-EK--------------------------L
tr|H3DFD6|H3DFD6_TETNG_G_PROTEIN_RECEP_F1_2_domain-containing_protein_OS_Tetraodon_nigroviridis_OX_99883_PE_3_SV_1                                  ------------------------------------------------------------
AWO99787.1_putative_pinopsin-like_Scophthalmus_maximus                                                                                              -------------------------VSDSAGGA--------------------------L
TRY95265.1_hypothetical_protein_DNTS_012204_Danionella_translucida                                                                                  -------------------------GGADGENT--------------------------L
VEN60747.1_unnamed_protein_product_partial_Callosobruchus_maculatus                                                                                 ------------------------------------------------------------
XP_017591851.1_PREDICTED_opsin-3_Corvus_brachyrhynchos                                                                                              ----------------KRTGNGT-EQEVPGRPL--------------------------F
XP_024250515.1_HIV_Tat-specific_factor_1_isoform_X1_Oncorhynchus_tshawytscha                                                                        -------------------------ISEEESVA--------------------------L
TRY71089.1_hypothetical_protein_TCAL_04493_Tigriopus_californicus                                                                                   ----------------QGN---E-------SYQ--------------------------A
XP_022196699.1_short-wave-sensitive_opsin_1-like_Nilaparvata_lugens                                                                                 ------------------------------------------------------------
tr|A0A665U4Q9|A0A665U4Q9_ECHNA_Uncharacterized_protein_OS_Echeneis_naucrates_OX_173247_GN_LOC115050794_PE_4_SV_1                                    -------------------------SGNCNQER--------------------------L
XP_035255545.1_opsin-3_Anguilla_anguilla                                                                                                            ----------------MNPANGT-DTEAETVYI--------------------------F
XP_029970415.1_pinopsin-like_Salarias_fasciatus                                                                                                     -------------------------AAPPSPGG--------------------------L
XP_023021730.1_parapinopsin-like_Leptinotarsa_decemlineata                                                                                          ----------------DGN---G-------HML--------------------------M
XP_025959053.1_opsin-3-like_isoform_X4_Dromaius_novaehollandiae                                                                                     -------------------------TYNLSRTG--------------------------L
tr|A0A4W3J3L5|A0A4W3J3L5_CALMI_G_PROTEIN_RECEP_F1_2_domain-containing_protein_OS_Callorhinchus_milii_OX_7868_GN_opn3_PE_3_SV_1                      ----------------MNPTNST----EPQEHL--------------------------F
tr|H3CR14|H3CR14_TETNG_G_PROTEIN_RECEP_F1_2_domain-containing_protein_OS_Tetraodon_nigroviridis_OX_99883_PE_3_SV_1                                  ---------------------------ADARSS--------------------------L
XP_030051067.1_opsin-3_Microcaecilia_unicolor                                                                                                       ----------------MQLGNGT-PWPPEPEQL--------------------------F
tr|A0A3Q1BBH0|A0A3Q1BBH0_AMPOC_Teleost_multiple_tissue_opsin_2b_OS_Amphiprion_ocellaris_OX_80972_PE_3_SV_1                                          -------------------------KPRGHTAK--------------------------L
KAF4090607.1_hypothetical_protein_AMELA_G00053180_Ameiurus_melas                                                                                    ----------------MTPLNDT-GTRMHATSL--------------------------F
KAE9525951.1_hypothetical_protein_AGLY_014000_Aphis_glycines                                                                                        ------------------------------------------------------------
JAM80162.1_Gpcr_rhodopsin_family_Daphnia_magna                                                                                                      ------------------------------------------------------------
XP_011690941.1_PREDICTED_rhodopsin-like_Wasmannia_auropunctata                                                                                      ------------------------------EER--------------------------T
XP_004928383.3_parapinopsin_Bombyx_mori                                                                                                             ----------------YDE---G-------PLL--------------------------M
tr|A0A668A2R9|A0A668A2R9_9TELE_Uncharacterized_protein_OS_Myripristis_murdjan_OX_586833_GN_LOC115379209_PE_4_SV_1                                   -------------------------TAHVVAPS--------------------------L
XP_016022216.1_PREDICTED_opsin-3_Rousettus_aegyptiacus                                                                                              ----------------MHSGNRSGLAGKLSGSV--------------------------F
JAL84180.1_Gpcr_rhodopsin_family_Daphnia_magna                                                                                                      ------------------------------ELL--------------------------M
XP_028254820.1_opsin-3-like_Parambassis_ranga                                                                                                       ------------------------------------------------------------
XP_017276775.1_pinopsin-like_Kryptolebias_marmoratus                                                                                                --------------------------GGSDSGA--------------------------L
XP_023821115.1_vertebrate_ancient_opsin_Oryzias_latipes                                                                                             -------------------------GAGEERTT--------------------------L
XP_020281159.1_green-sensitive_opsin-like_Pseudomyrmex_gracilis                                                                                     ------------------------------EEM---------------------------
XP_009891957.1_PREDICTED_opsin-3_Charadrius_vociferus                                                                                               ----------------MRH-----------R-----------------------------
CRK91553.1_CLUMA_CG005210_isoform_A_Clunio_marinus                                                                                                  ----------------FQH---G-------NLL--------------------------M
XP_030298256.1_opsin-3_Sparus_aurata                                                                                                                ----------------MNPANET-RAERSAHYI--------------------------F
TKS85277.1_Opsin-3_Encephalopsin_Collichthys_lucidus                                                                                                ----------------MNPANET-SAERSTQYV--------------------------F
PWA31488.1_hypothetical_protein_CCH79_00002612_Gambusia_affinis                                                                                     -------------------------SFNQSAAK--------------------------L
tr|A0A673X5H4|A0A673X5H4_SALTR_Uncharacterized_protein_OS_Salmo_trutta_OX_8032_GN_LOC115170145_PE_4_SV_1                                            -------------------------GAADRRTT--------------------------L
XP_017765429.1_PREDICTED_pinopsin-like_Eufriesea_mexicana                                                                                           ------------------------------EDQ--------------------------V
DAniello2015_ops1.B_Paracentrotus_lividus                                                                                                           ------------------------------------------------------------
tr|A0A2K6LBK0|A0A2K6LBK0_RHIBE_G_PROTEIN_RECEP_F1_2_domain-containing_protein_OS_Rhinopithecus_bieti_OX_61621_GN_OPN3_PE_4_SV_1                     ----------------MYSGNAAPPAGTLSAPL--------------------------F
JAL42199.1_Gpcr_rhodopsin_family_Daphnia_magna                                                                                                      ------------------------------SLL--------------------------M
XP_029113883.1_pinopsin-like_Scleropages_formosus                                                                                                   ------------------------------LVP--------------------------L
XP_030265086.1_pinopsin-like_Sparus_aurata                                                                                                          -------------------------TSNASHAR--------------------------L
XP_032385127.1_vertebrate_ancient_opsin-like_Etheostoma_spectabile                                                                                  -------------------------SFNMSTGR--------------------------L
tr|A0A3Q2QZU4|A0A3Q2QZU4_FUNHE_G_PROTEIN_RECEP_F1_2_domain-containing_protein_OS_Fundulus_heteroclitus_OX_8078_PE_3_SV_1                            -----------------------------QSSS--------------------------L
JAJ23481.1_Gpcr_rhodopsin_family_Daphnia_magna                                                                                                      ------------------------------ELL--------------------------M
XP_029159984.1_rhodopsin-like_isoform_X1_Nylanderia_fulva                                                                                           ------------------------------EEQ--------------------------G
XP_015090193.2_LOW_QUALITY_PROTEIN_opsin-3_Vicugna_pacos                                                                                            ----------------MDGGGDW-------H-----------------------------
SBP09586.1_teleost_multiple_tissue_opsin_b_partial_Iconisemion_striatum                                                                             ---------------------------VTAPLS--------------------------L
XP_028176689.1_pinopsin-like_Ostrinia_furnacalis                                                                                                    ----------------FDE---G-------PLL--------------------------M
XP_023865156.1_opsin-3-like_Salvelinus_alpinus                                                                                                      -------------------------GAAERRTT--------------------------L
CAB1349869.1_unnamed_protein_product_partial_Coregonus_sp._balchen                                                                                  -------------------------EVSDSSGS--------------------------L
tr|A0A3P9H1I0|A0A3P9H1I0_ORYLA_Teleost_multiple_tissue_opsin_3b_OS_Oryzias_latipes_OX_8090_PE_3_SV_1                                                -----------------------------TFSG--------------------------S
XP_032803535.1_opsin-3-like_Petromyzon_marinus                                                                                                      ----------------MEPVSQRDAALGPGEVR--------------------------L
XP_312503.4_AGAP002443-PA_Anopheles_gambiae_str._PEST                                                                                               ----------------INS---D-------QEL--------------------------M
XP_029082725.1_LOW_QUALITY_PROTEIN_opsin-3_Monodon_monoceros                                                                                        ----------------LHAARHCLWPGQPRTQR--------------------------V
tr|A0A3Q2QPN7|A0A3Q2QPN7_FUNHE_G_PROTEIN_RECEP_F1_2_domain-containing_protein_OS_Fundulus_heteroclitus_OX_8078_PE_3_SV_1                            -------------------------SFNQSAAK--------------------------L
XP_022517957.1_vertebrate_ancient_opsin-like_Astyanax_mexicanus                                                                                     -------------------------SSAEA-RA--------------------------L
tr|H9JFZ0|H9JFZ0_BOMMO_G_PROTEIN_RECEP_F1_2_domain-containing_protein_OS_Bombyx_mori_OX_7091_PE_3_SV_1                                              ----------------YDE---G-------PLL--------------------------M
tr|A0A4W4DRL1|A0A4W4DRL1_ELEEL_G_PROTEIN_RECEP_F1_2_domain-containing_protein_OS_Electrophorus_electricus_OX_8005_GN_CCKBR_PE_3_SV_1                -------------------------TFSVSTGT--------------------------L
XP_005805805.1_pinopsin-like_isoform_X1_Xiphophorus_maculatus                                                                                       -------------------------ATTEAAPS--------------------------L
XP_022619733.1_pinopsin-like_Seriola_dumerili                                                                                                       -------------------------TSNLSHVR--------------------------L
XP_031734428.1_pinopsin-like_Anarrhichthys_ocellatus                                                                                                -------------------------TTNVSHER--------------------------L
JAM30662.1_Gpcr_rhodopsin_family_Daphnia_magna                                                                                                      -----------------------------------------------------------M
XP_027129101.1_pinopsin-like_Larimichthys_crocea                                                                                                    -------------------------MSDP-VGA--------------------------L
tr|A0A182TKC8|A0A182TKC8_9DIPT_G_PROTEIN_RECEP_F1_2_domain-containing_protein_OS_Anopheles_melas_OX_34690_PE_3_SV_1                                 ----------------SAV---D-------EDL--------------------------M
EMP25070.1_Opsin-3_Chelonia_mydas                                                                                                                   -------------------------TANLSRTG--------------------------L
XP_012681766.2_vertebrate_ancient_opsin-like_Clupea_harengus                                                                                        -------------------------STGDG-RT--------------------------L
tr|G1U4Q8|G1U4Q8_RABIT_G_PROTEIN_RECEP_F1_2_domain-containing_protein_OS_Oryctolagus_cuniculus_OX_9986_PE_4_SV_2                                    ---------------------RSGPAGTLSAPL--------------------------F
EFX89511.1_pteropsin9_Daphnia_pulex                                                                                                                 ----------------LAA-----------NLL--------------------------M
BAQ54847.1_opsin_pteropsin_type_Anax_parthenope                                                                                                     ----------------SEE---E-------RLL--------------------------M
XP_007988129.1_PREDICTED_opsin-3_isoform_X2_Chlorocebus_sabaeus                                                                                     ----------------MYSGNRSAPAGTLSAPL--------------------------F
tr|A0A3P8SDB5|A0A3P8SDB5_AMPPE_Teleost_multiple_tissue_opsin_2b_OS_Amphiprion_percula_OX_161767_PE_3_SV_1                                           -------------------------SFNLSTAK--------------------------L
NP_001368784.1_opsin-3_isoform_2_Homo_sapiens                                                                                                       ----------------MYSGNRSAPAGTLSAPL--------------------------F
XP_003700126.1_PREDICTED_pinopsin-like_isoform_X1_Megachile_rotundata                                                                               ------------------------------EDQ--------------------------I
KQK75766.1_opsin-3-like_protein_Amazona_aestiva                                                                                                     -------------------------TSGTVRAG--------------------------P
XP_016280376.1_PREDICTED_pinopsin-like_Monodelphis_domestica                                                                                        -------------------------TTNLSRNG--------------------------L
XP_010149659.1_PREDICTED_pinopsin-like_partial_Eurypyga_helias                                                                                      ------------------------------------------------------------
XP_007887943.1_PREDICTED_pinopsin-like_Callorhinchus_milii                                                                                          ---------------------------EDGELH--------------------------L
tr|A0A3P9JD32|A0A3P9JD32_ORYLA_Teleost_multiple_tissue_opsin_2b_OS_Oryzias_latipes_OX_8090_PE_3_SV_1                                                -------------------------SFNQSSAK--------------------------L
XP_009458767.1_PREDICTED_pinopsin-like_Nipponia_nippon                                                                                              ------------------------------------------------------------
XP_020708290.1_rhodopsin-like_Athalia_rosae                                                                                                         ----------------------E-------DHL--------------------------V
XP_021426996.1_pinopsin-like_Oncorhynchus_mykiss                                                                                                    -------------------------SSNGSAKR--------------------------L
KAF4108134.1_hypothetical_protein_G5714_010893_Onychostoma_macrolepis                                                                               -------------------------LTPVDLPG--------------------------F
XP_034062625.1_pinopsin-like_Gymnodraco_acuticeps                                                                                                   -------------------------VSD--PGA--------------------------L
XP_029385657.1_vertebrate_ancient_opsin-like_Echeneis_naucrates                                                                                     -------------------------SFNLTRGT--------------------------L
tr|A0A4W3J626|A0A4W3J626_CALMI_G_PROTEIN_RECEP_F1_2_domain-containing_protein_OS_Callorhinchus_milii_OX_7868_PE_4_SV_1                              ---------------------------EDGELH--------------------------L
XP_026157139.1_pinopsin-like_Mastacembelus_armatus                                                                                                  -------------------------TSNLSQER--------------------------L
XP_022096856.1_rhodopsin-like_Acanthaster_planci                                                                                                    ----------------M------PIAGNGSGPH--------------------------L
tr|A0A3B4FU81|A0A3B4FU81_9CICH_G_PROTEIN_RECEP_F1_2_domain-containing_protein_OS_Pundamilia_nyererei_OX_303518_PE_3_SV_1                            ------------------------------------------------------------
KAA8584596.1_hypothetical_protein_FQN60_008381_Etheostoma_spectabile                                                                                ---------------------------------------------FYR----PVD----V
RLV62107.1_hypothetical_protein_DV515_00019665_Erythrura_gouldiae                                                                                   -------------------------------------------------------E---S
THD26788.1_Opsin_Fasciola_hepatica                                                                                                                  ------------------------------------------MLWIHPHWRRFNP----P
XP_021437337.1_C-X-C_chemokine_receptor_type_5-like_isoform_X1_Oncorhynchus_mykiss                                                                  -------------------------------------------------------LQLFH
tr|A0A3P8YQR2|A0A3P8YQR2_ESOLU_G_PROTEIN_RECEP_F1_2_domain-containing_protein_OS_Esox_lucius_OX_8010_PE_3_SV_1                                      ------------------------------------------V--PFP----TVD----V
XP_033798843.1_melanopsin_Geotrypetes_seraphini                                                                                                     ------------------------------------------VISAFP----TVD----V
JAC06024.1_Opsin_Rh2_Ceratitis_capitata                                                                                                             NGSVLDRVTPDM------------------------------AHLVNPYWSKFPP----M
XP_035193485.1_histamine_H1_receptor_Oxyura_jamaicensis                                                                                             -----------------------------------------------------------H
XP_029866206.1_opsin-5-like_isoform_X1_Aquila_chrysaetos_chrysaetos                                                                                 ---------------------------------ASALVFIST-----------------L
XP_028580070.1_opsin-5-like_isoform_X1_Podarcis_muralis                                                                                             ---------------------------------DA------P-----------------V
RDD39576.1_Alpha-1A_adrenergic_receptor_Trichoplax_sp._H2                                                                                           -------------------------------------------------------NNSNY
XP_010201468.1_PREDICTED_G-protein_coupled_receptor_12-like_Colius_striatus                                                                         -------------------------------------------------------MESVT
XP_017601753.1_PREDICTED_melanopsin_isoform_X2_Corvus_brachyrhynchos                                                                                ---------------------------------------------AFP----TVD----V
XP_009168078.1_hypothetical_protein_T265_04946_Opisthorchis_viverrini                                                                               ------------------------------------------MLWVHPYWHKFPV----P
XP_024658597.1_opsin-5-like_Maylandia_zebra                                                                                                         ---------------------------------RS------P-----------------L
XP_035220024.1_opsin_ultraviolet-sensitive-like_isoform_X1_Stegodyphus_dumicola                                                                     NISAPSFPPSY--------------------------------VYVGPYWKQFRA----P
XP_029041874.1_opsin_blue-sensitive_Osmia_bicornis_bicornis                                                                                         --S-------MH------------------------------SDLVHPHWRAFLA----P
XP_025936653.1_vasopressin_V1b_receptor-like_isoform_X1_Apteryx_rowi                                                                                ---------------------------------MSASVFIST-----------------L
AAY16533.1_long_wavelength-sensitive_visual_pigment_Colias_philodice                                                                                NQTVVDKVLPEM------------------------------LHLIDAHWYQFPP----M
XP_007229372.2_melanopsin-like_Astyanax_mexicanus                                                                                                   ------------------------------------------H--PFP----TVD----V
TRY99453.1_hypothetical_protein_DNTS_022996_Danionella_translucida                                                                                  ---------------------------------TSSTHFASK-----------------I
BAU71685.1_long-wavelength_sensitive_opsin_Luciola_parvula                                                                                          NITAVDKVPPDM------------------------------LHLVDAHWYQYPP----L
XP_022318047.1_visual_pigment-like_receptor_peropsin_Crassostrea_virginica                                                                          -----------------------------------LSLVKPV-----------------L
XP_018935119.1_PREDICTED_melanopsin-A-like_Cyprinus_carpio                                                                                          ---------------------------------------------IYK----RLD----I
BAQ54767.1_opsin_long-wavelength_sensitive_type_Macromia_amphigena                                                                                  NMTVVDKVPPEI------------------------------LFLVDSHWYQFPP----L
DAC74073.1_TPA_exp_Go_opsin_Branchiostoma_belcheri                                                                                                  ---------------------------------EFDKSHIQP-----------------L
XP_028850105.1_opsin-5-like_Denticeps_clupeoides                                                                                                    ---------------------------------AS---FEST-----------------I
CDG72124.1_Hydra_vulgaris_Visual_pigment-like_receptor_peropsin_partial_Hydra_vulgaris                                                              -----------------------------------------------------------M
XP_020635212.1_opsin-5-like_isoform_X1_Pogona_vitticeps                                                                                             ---------------------------------ASSSVFLST-----------------L
tr|A0A3P8XI36|A0A3P8XI36_ESOLU_G_PROTEIN_RECEP_F1_2_domain-containing_protein_OS_Esox_lucius_OX_8010_PE_3_SV_1                                      ---------------------------------LLGDPFASK-----------------L
XP_030258984.1_melanopsin-like_Sparus_aurata                                                                                                        ------------------------------------------H--LFP----TVD----V
XP_026186276.1_cysteinyl_leukotriene_receptor_1_Mastacembelus_armatus                                                                               -------------------------------------------------------IDDFR
TRY94306.1_hypothetical_protein_DNTS_030386_Danionella_translucida                                                                                  ---------------------------------V-PPAFRSQ-----------------L
ERE90153.1_visual_pigment-like_receptor_peropsin-like_protein_Cricetulus_griseus                                                                    -----------------------------------RNEDSSV-----------------F
KAB7499537.1_Opsin-1_Armadillidium_nasatum                                                                                                          NYTILDAVSKDL------------------------------LPWVDTHWYQYPP----M
tr|H3AUJ3|H3AUJ3_LATCH_Opsin_6_group_member_b_OS_Latimeria_chalumnae_OX_7897_PE_3_SV_1                                                              ------------------------------------------------------------
BAQ54770.1_opsin_long-wavelength_sensitive_type_Macromia_amphigena                                                                                  NQTVVDMVPPDM------------------------------LPWVDAHWYQYPP----L
XP_004616086.1_PREDICTED_oxytocin_receptor_Sorex_araneus                                                                                            -------------------------------------------------------RNEAL
tr|A0A182PH92|A0A182PH92_9DIPT_G_PROTEIN_RECEP_F1_2_domain-containing_protein_OS_Anopheles_epiroticus_OX_199890_PE_3_SV_1                           D------------------------------------------KSIMPLSLD--------
XP_027214455.1_compound_eye_opsin_BCRH2-like_Penaeus_vannamei                                                                                       ------------------------------------------------------------
TNN40532.1_Opsin-5_Liparis_tanakae                                                                                                                  -----------------------------------DERYVSK-----------------L
OXB65227.1_hypothetical_protein_ASZ78_006222_Callipepla_squamata                                                                                    ---------------------------------SFNSTFQSK-----------------I
KAF4108611.1_hypothetical_protein_G5714_011370_Onychostoma_macrolepis                                                                               -------------------------------------------EPFFR----KVD----V
XP_016997195.1_PREDICTED_opsin_ultraviolet-sensitive_Drosophila_takahashii                                                                          IH-YRDKYDLSY------------------------------IAKVNPFWLQFEP----P
XP_027635772.1_melanopsin-like_isoform_X1_Falco_peregrinus                                                                                          ------------------------------------------VLNAVT----KAE----I
XP_026221681.1_muscarinic_acetylcholine_receptor_M2-like_Anabas_testudineus                                                                         -----------------------------------------------------------E
XP_006869378.1_PREDICTED_visual_pigment-like_receptor_peropsin_Chrysochloris_asiatica                                                               -----------------------------------TNEGNSV-----------------F
XP_015996841.1_PREDICTED_C-C_chemokine_receptor_type_2_isoform_X1_Rousettus_aegyptiacus                                                             -------------------------------------------------------VKQLE
tr|A0A452QP63|A0A452QP63_URSAM_Retinal_pigment_epithelium-derived_rhodopsin_homolog_OS_Ursus_americanus_OX_9643_GN_RRH_PE_3_SV_1                    -----------------------------------KYLILIL-----------------L
APY20538.1_short_wavelength_sensitive_opsin_Tenthredo_koehleri                                                                                      --L-------MH------------------------------AELVHPHWRGFLA----P
BAQ54778.1_opsin_long-wavelength_sensitive_type_Macromia_amphigena                                                                                  NKTVVDLVLPEM------------------------------MHLIDPHWHQFPP----M
tr|A0A493TG79|A0A493TG79_ANAPP_G_PROTEIN_RECEP_F1_2_domain-containing_protein_OS_Anas_platyrhynchos_platyrhynchos_OX_8840_PE_3_SV_1                 ---------------------------------FFNSTFQSK-----------------I
RMX57920.1_hypothetical_protein_pdam_00006691_Pocillopora_damicornis                                                                                -----------------------------------------------------------M
CAB1333972.1_unnamed_protein_product_partial_Coregonus_sp._balchen                                                                                  -------------------------------------------------------IMDFT
tr|A0A452GZV6|A0A452GZV6_9SAUR_G_PROTEIN_RECEP_F1_2_domain-containing_protein_OS_Gopherus_agassizii_OX_38772_PE_3_SV_1                              ---------------------------------YLNATFQSK-----------------I
XP_002109183.1_hypothetical_protein_TRIADDRAFT_52957_Trichoplax_adhaerens                                                                           -------------------------------------------------------LLPGG
XP_025410308.1_opsin_ultraviolet-sensitive-like_Sipha_flava                                                                                         NRTLPQMDAGGD------------------------------LIHIPEHWLKYEE----P
XP_030742373.1_melanopsin_Echinops_telfairi                                                                                                         ------------------------------------------A--PFP----IVD----V
GCF49913.1_hypothetical_protein_parPi_0010748_Paroedura_picta                                                                                       ---------------------------------------------HRT----KVD----V
BBH84660.1_Xenopsin_Ambigolimax_valentianus                                                                                                         -----------------------------------------------------------M
AFZ78084.1_acropsin_1_Acropora_palmata                                                                                                              -----------------------------------------------------------M
tr|B3XZQ3|B3XZQ3_9GOBI_Thyrotropin_receptor_OS_Trimma_okinawae_OX_498271_GN_fshr_PE_2_SV_1                                                          -------------------------------------------------------CEDIT
BAF45422.1_blue-sensitive_opsin_precursor_Dianemobius_nigrofasciatus                                                                                --S-------YH------------------------------IELVHSHWRGYEA----P
NWI93673.1_HRH1_protein_partial_Pitta_sordida                                                                                                       -----------------------------------------------------------H
[truncated: 3,351,033 more chars]
