# Supplementary material for: The Gluopsins: Opsins without the Retinal Binding Lysine
Source: Cells. 2022 Aug 6;11(15):2441. doi: 10.3390/cells11152441 (PMC9368030; doi:10.3390/cells11152441)
Supplement: Supplementary file 1 [file cells-11-02441-s001.zip › File S5 Iter20FinalGapReducedSortedAlignment.fasta]

>tr|A0A4W5LPW7|A0A4W5LPW7_9TELE_G_PROTEIN_RECEP_F1_2_domain-containing_protein_OS_Hucho_hucho_OX_62062_PE_4_SV_1
----------------------------------------------------------------------------------------------------------------------------------------------------------------------------------------------------------------------------------------------------------------------------------------------QSLCVH-----SLSNLKTVMVVLISSGFIVAWSPYVVLSFWYMFQR-KASLAPLVSLLPCLFAKGSTAYNPFIYYIFRRSFRRQLRGLICCSL--S-PL-RR--AL-KSETLFPTSSTTFMGNSVT---SGSNFYS--HILTLFM----------------------------------
>tr|A0A4W5KML0|A0A4W5KML0_9TELE_G_PROTEIN_RECEP_F1_2_domain-containing_protein_OS_Hucho_hucho_OX_62062_PE_4_SV_1
-----------------------------------------------------------LCPGIS-HAGFGTFYSSMLSVLGNAAVLVTSALRPTHLKAPELLTVNLAVTDIGMALSMYPLSIASLFN-HAWIGGDSSCLYYGLMGMIFRLG-------LGLVLGLYSTSPP---GNKFQRRTITTVISWIWLYSGLWAVFPLL-GWGGYGPEP-FGVACSVDWA--SYQDSLNHSTFIMSLSILCTFIPCLVILFSYSGIAWKLHKAYQSI----QNGNF--------NYG-----HIERKVTLMAVLISSGFIVAWSPYVVLSFWYMFQG-KASLAPLVSLLPCLFAKGSTAYNPFIYYIFRRSFRRQLRQLRGLCS--AQPD-TP--SRGETGEEGRQ------TLRSD---LRQSHTEEKSALEIQSENELTSSC--------------------------
>tr|A0A4W5L138|A0A4W5L138_9TELE_G_PROTEIN_RECEP_F1_2_domain-containing_protein_OS_Hucho_hucho_OX_62062_PE_4_SV_1
--------------------------------------FNVQ-----------------MFPA----VGLAVLTRTMLSVLGNAAVLVTSALRPTHLKAPELLTVNLAVTDIGMALSMYPLSIASLFN-HAWIGGDSSCLYYGLMGMIFSTASIMTLAVMASIDEIVT-------------------ICWIWLYSGLWAVFPLL-GWGGYGPEP-FGVACSVDWA--SYQDSLNHSTFIMSLSILCTFIPCLVILFSYSGIAWKLHKAYQSI----QNGNF--------NYG-----HIERKVTLV-MLISSGFIVAWSPYVVLSFWYMFQG-KASLAPLVSLLPCLFAKGSTAYNPFIYYIFRRSFRRQLRQLRGLCS--AQPD-TP--SRGETGEEGRQ------TLRSD---LRQSHTEEKSALEIQSENELTSSC--------------------------
>XP_014061200.1_PREDICTED_opsin-5-like_Salmo_salar
-----------------------------------DNKYTSK-----------------LSPTVDYWAGMYLVVIAVLSVLGNAAVLVTSALRPTHLKAPELLTVNLAVTDIGMALSMYPLSIASLFN-HAWIGGDSSCLYYGLMGMIFSTASIVTLAVMGLVRYLVTGNPP-T-GNKFQRRTITMVISLIWLYSGLWAVFPLL-GWGGYGPEP-FGVACSVDWA--SYQDSLNHSTFIMSLSIFCTFIPCLVILFSYSGIAWKLHKAYQSI----QNGNF--------NYG-----HIERKVTLMAVLISSGFIVAWSPYVVLSFWYMFQG-KASLAPLVSLLPCLFAKGSTAYNPFIYYIFRRSFRLQLRQLRGMCS--AQPD-TP--SRGETGEEGRQ------TLRSD---LRQSLPEEKSALEMQSENELTSSC--------------------------
>tr|A0A673XLM3|A0A673XLM3_SALTR_Uncharacterized_protein_OS_Salmo_trutta_OX_8032_GN_LOC115203850_PE_4_SV_1
-----------------------------------LDAFPSN-----------------LSPSVDLGKMTFLSTVSVLSVLGNAAVLVTSALRPTHLKAPELLTVNLAVTDIGMALSMYPLSIASLFN-HAWIGGDSSCLYYGLMGMIFSTASIVTLAVMGLVRYLVTGNPP-T-GNKFQRQTITMVISLIWLYSGLWAVFPLL-GWGGYGPEP-FGVACSVDWA--SYQDSLNHSTFIMSLSIFCTFIPCLLILFSYSGIAWKLHKAYQSI----QNGNF--------NYG-----HIERK---MAVLISSGFIVAWSPYVVLSFWYMFQG-KASLAPLVSLLPCLFAKGSTAYNPFIYYIFRRSFRLQLRQLRGLCS--VTLYFKP--TDI--MHYNAV------IKNCK---MYHKHVLAKYDESCLDTSHIILYV--------------------------
>XP_010880465.2_opsin_8_group_member_a_Esox_lucius
-----------------------------------VNKYSSK-----------------LSPLVDYLAGTYLVVIAMLSVIGNAAVLVTAVLRPTSLKAAELLTVNLAVTDIGMALTMYPLSIASLFN-HIWIGGDSSCLYYGLMGMIFSTASIITLTVMGLIRYLTIGNPP-T-GNKFQRHTITMIISGIWLYSVLWAVFPLM-GWGGYGPEP-FGVACSVDWA--SYQDSLNRSTFIMSLSILCTFIPCLIILFSYSGIAWKLHKAYQSI----QSSDL--------NCG-----HIDRKVTLMAVFISSGFVVAWSPYVVLSFWRMFHT-KDSLAPIVSMLPCLFAKGSTAYNPFIYYIFRRSFRSEVRQLKGICS--AQPD-SP--SRGDTLEEGRQ------SVRSD---VRQSLTDDKSALDRPSEN--------------------------------
>tr|A0A4W5JMW3|A0A4W5JMW3_9TELE_Opsin_8_group_member_a_OS_Hucho_hucho_OX_62062_PE_4_SV_1
-------------------------------------ANISK----------------------------ASLQNSVLSVLGNAAVLLTSALRPTHLKAPELLTVNLAVTDIGMALSMYPLSIASLFN-HAWIGGNSSCLYYGLMGMIFSTSL----------------DYP-C-CNKFQRRTITMVISVIWLYSGLWAVFPLL-GWGGYGPEP-FGVACSVDWA--SYQDSLNRSTFIMSLSILCTFIPCLVILFSYFGIAWKLHKAYQAI----QSSDF--------NYG-----HIERKVTLMAVLISSGFIVAWSPYVVLSFWSMFHT-KDSLAPVVSLLPCLFAKGSTAYNPFIYYIFRRSFRRQLRQLRVLSS--AQPD-SP--SCGETGEEGRQ------SVRSD---LLQSLPDDKSALERV-----------------------------------
>tr|A0A4W5JMT0|A0A4W5JMT0_9TELE_Opsin_8_group_member_a_OS_Hucho_hucho_OX_62062_PE_4_SV_1
--------------------------------------YTKR-----------------LGPYTDW-------LYTVLSVLGNAAVLLTSALRPTHLKAPELLTVNLAVTDIGMALSMYPLSIASLFN-HAWIGGNSSCLYYGLMGMIFSTASIMTLAHHSIMMISVIWLEL-F-G-----------LGVIWLYSGLWAVFPLL-GWGGYGPEP-FGVACSVDWA--SYQDSLNRSTFIMSLSILCTFIPCLVILFSYFGIAWKLHKAYQAI----QSSDF--------NYG-----HIERKVTLMAVLISSGFIVAWSPYVVLSFWSMFHT-KDSLAPVVSLLPCLFAKGSTAYNPFIYYIFRRSFRRQLRQLRVLSS--AQPD-SP--SCGETGEEGRQ------SVRSD---LLQSLPDDKSALERV-----------------------------------
>XP_023829677.1_opsin-5-like_Salvelinus_alpinus
-----------------------------------DEAYVAD-----------------LSEGMDMQVHTSNLPVTVLSVLGNAAVLLTSALRPTHLKAPELLTVNLAVTDIGMALSMYPLSIASLFN-HAWIGGDSSCLYYGLMGMIFSTASIMTLAVMGLVRYLVTGNPP-T-GNKFQRRTITMVISVIWLYSGLWAVFPLL-GWGGYGPEP-FGVACSVDWA--SYQDSLNRSTFIISLSILCTFIPCLVILFSYFGIAWKLHKAYQAI----QSSDF--------NYG-----HIERKVTLMAVLISSGFIVAWSPYVVLSFWSMFHT-KDSLAPVVSLLPCLFAKGSTAYNPFIYYIFRRSLRRELRQLQVLCS--AQPD-SP--SCRETGEEGRQ------SVRSD---LLQSLPDNKNALERV-----------------------------------
>tr|A0A673YZX0|A0A673YZX0_SALTR_Uncharacterized_protein_OS_Salmo_trutta_OX_8032_GN_LOC115174390_PE_4_SV_1
-----------------------------------DNKYMSK-----------------LSPSVDYWAGTYLVVIAVLSVLGNAAVLLTSALRPTHLKAPELLTVNLAVTDIGMALSMYPLSIASFFN-HAWIGGNSSCLYYGLMGMIFSTASIMTLAVMGLVRYLVTGNPP-T-GNKFQRRTITMVISVIWLYSGLWAVFPLL-GWGGYGPEP-FGVACSVDWA--SYQDSLSRSTFIMSLSILCTFIPCLVILFSYFGIAWKLHKAYQAI----QSSDF--------NCG-----HIERKVTLMAVLISSGFIVAWSPYVVLSFWSMFHT-KDSLAPVVSLLPCLFAKGSTAYNPFIYYIFRRTFRRELRQLQVLCS--EQPD-SP--SCGETGEEGRQ------FVKH--------------WLEVKGTS--------------------------------
>TNN40532.1_Opsin-5_Liparis_tanakae
-----------------------------------DERYVSK-----------------LSPAVDYGTGMYLMVIALLSVTGNMAVLVSAARRAAALKAPELLTVNLAVTDIGMALSMYPLSIASAFN-HAWIGGDASCLYYGLMGMIFSITSIMTLAVMGMVRYLVTRRSP-T-GIKFQRRTISVVISGIWLYAGLWAALPLL-GWGSYGPEP-FGLACSIDWT--GYGESLNHSTFIVTLSVLCTFVPCLVILFTYFAIAWRLHRAYRSI----QSGEF--------HSG-----NVEKKITLMAVMISVGFVFAWTPYVAVSFWSMSHS-RGSITPLVTLLPCLFAKSSTVYNPFIYFLFQRASWQELLRLQREC----RAD-SP--AEGGSLKGGAV------HVSGC----IGADGARMGDLAADNFTELGALQ--------------------------
>XP_031721785.1_opsin-5-like_Anarrhichthys_ocellatus
-----------------------------------DDKYKSK-----------------LSPAVDFWAGMYLVTIAVLSIIGNMAVLVSAARRAALLKAPELLTVNLAVTDIGMALSMYPLSIASAFN-HAWIGGDSSCLYYGLMGMVFSITSIMTLAVMGMVRYLVTGSPP-T-GIKFQRKTISIVISAIWLYASLWALFPLL-GWGSYGPEP-FGLACSIDWN--SYGKSLNHSTFIMTLSVLCTFLPCLVILFTYFGIAWKLHRAYQSI----RSNDF--------QCG-----NVEKKITLMAVMISSGFLLAWTPYVAVSFWSMFHS-QNHIAPFVTLLPCLFAKSSTVYNPFIYFIFQRTSWQELLRLQRQCS--HRAS-SP--AEGGKLKGEMV------KGSDC---TVLENGTDGTAPGLQSVSQMTPLD--------------------------
>KAF3849626.1_hypothetical_protein_F7725_019345_Dissostichus_mawsoni
-----------------------------------DEKYMSK-----------------LSPTVDFWAGIYLVIVAVLSVFGNGVVLVRAAGRFALLKSPELLTVNLALTDIGMALSMYPLSIYSCFN-HAWIGGDGSCLYYGLMGMIFSITSIVTLAVMGMIRFIVAGSPP-TGRVKFQRRTIGFVISGIWLYSGLWAVLPLM-GWGSYGPEP-FGISAR----------------------------------------------------------------------------------------------------------------------------------------------------------------------------------------------------------------------------------------------------
>XP_033931503.1_opsin_8_group_member_a_Pseudochaenichthys_georgianus
-----------------------------------DEKYMSK-----------------LSPTVDFWAGIYLVIVAVLSVFGNGVVLVRAAGRFALLKSPELLTVNLALTDIGMALSMYPLSIYSCFN-HAWIGGDRSCLYYGLMGMIFSITSIMTLAVMGMIRFMVAGSPP-T-GVKFQRRTIGFVISGIWLYSGLWAVLPLM-GWGSYGPEP-FGISCSIDWT--GYGMSLNHSTFIIAMSVLCTFVPCLVILFTYFGIAWKLHRAYQSI----QSNDL--------QCR-----SVEKKITLMALMISSGFFIAWTPYVVVSYWSMFHS-KGHMSPVISMLPCFFAKSSTVYNPFIHFVFQRTSWQELLRLQRLCS--HRGN-LP--TEGRKLGEQMV------KVSDS---TNFENKTAET----------------------------------------
>XP_029984650.1_opsin-5-like_isoform_X1_Sphaeramia_orbicularis
-----------------------------------DEKYMSK-----------------LSPTVDFWAGVYLLIIAVVSVFGNAAVLVHAARRLMLLKAPELLTVNLAVTDIGMALSMYPLSIASAFN-HAWIGGDTSCLYYGLMGMIFSVTSIMTLAVMGMVRYLVTGSPP-T-GIKFQRRTINCVISGIWLYAGLWALLPVL-GWGSYGPEP-FGLACSIDWI--GYQQSTNHSTFIMSLSVLCTFIPFTVILFTYFGIAWKLHRAYQSI----QSNDF--------HYG-----NIEKKITLMAVMISSGFLIAWTPYVAVSFWSMFHT-HGPPAPFITLLPCLFAKSSTAYNPFIYFIFQRASRQELSRFRRRCC--CKTGGTG--GEKAKQHAKMA------AN--C---NDFENGADETTYGAQSSGETMTQG--------------------------
>CAG00076.1_unnamed_protein_product_Tetraodon_nigroviridis
-----------------------------------DDKYMSK-----------------LSPTVDLWAGIYLVVIALLSVLGNASVLFSASRRLTPLKAPELLTVNLAVTDIGMALSMYPLSIASAFN-HAWMGGDTACLYYGLMGMIFSITSIMTLAVMGMIRYLVTGSPP-K-GVQFQKKTICVVICAIWLYACLWAAFPLL-GWGSYGPEP-FGTACSIDWT--GYGDSLNNATFIVAMSVLCTFLPCLVIFFTYFGIAWKLHKAYKSI----KSSDF--------QYA-----SVERRITLMAVMISLGFLIAWTPYVAVSFWSIHNS-QEHMAASITLLPCLFAKSSTAYNPFIYFIFQRNTRHKLLSFHRLSS--DRAD-ST--GEGEKAEDTVT------KGPGC---PYFEAETYETALTQQNTSHAVIMN--------------------------
>TWW69107.1_G-protein_coupled_receptor_136_Takifugu_flavidus
-----------------------------------DDKFTSK-----------------LSPAVDLWAGTYLVFIALLSVLGNASVLFSAGRRLSVLKAPELLTVNLAVTDIGMALSMYPLSIASAFN-HAWMGGDASCLYYGLMGMIFSITSIMTLAVMGMIRFLVTGSPP-K-GIKFQKKTISVVISAIWLYACLWAVFPIL-GWGSYGPEP-FGIACSVDWM--GYGESLNNATFISTLSVLCTFLPYLVIVFTYFGIAWKLHRAYRSI----KSSDI--------QYT-----NVERRITLMAVMISSGFLIAWTPYVAVSFWSMRNS-QGHMAPSVTLLPCLFAKSSTAYNPFIYFFFQRNTGHKLLPFHRHSS--DRAD-SS--REGEKEESKVS------KNLGF---TCFGAGTYETAQTIQETSHTVILN--------------------------
>XP_034756513.1_opsin_8_group_member_a_Etheostoma_cragini
-----------------------------------DDKYVSK-----------------LSPTVDFCAGMYLVIIAILSIFGNAAVLVSAGRRQALLKAPELLTVNLAVTDIGMALCMYPLSISSAFN-HAWIGGDTSCLYYGLMGMIFSLTSILTLAVMGMIRYLVTGSPP-R-GVKFQRRSISAVIGVIWLYATLWALLPLM-GWGSYGPEP-FGLACSIDWT--GYGESLNHSTFIMALSVLCTFIPCLVIFFSYFGIAWKLHRVYHSM----QSYEV--------QNG-----NVEKKITLMAVMISSGFLIAWTPYVAVSFWSMFHS-QDHMAPIITMLPCLFAKSSTVYDPLIYFIFQGTHRHKLFHLHKLCS--HRAN-PS--AEGQMLGGKMV------KGLDC---TSFEKETGETAPDKQSGSQIITLG--------------------------
>XP_031143869.1_opsin-5-like_Sander_lucioperca
-----------------------------------DDKYVSK-----------------LSPTVDFCAGMYLVIIAILSIFGNAAVLVSAGRRHARLKAPELPIVNLAITDIGMALCMYPLSISSAFN-HAWIGGDTSCLYYSLMGMIFSVTSILTLAVMGMIRYLITGSPP-R-GVKFQRRSISIVISAIWLYSILWALLPLM-GWGSYGPEP-FGLACSIDWT--GYGESLNHTSFIMALSVLCTFLPCLVILFSYFGIAWKLHRAYQSM----QSNDV--------QNG-----NVEKKITLVAVMISSGFLIAWTPYVAVSFWSMFHS-QDHMAPIITMLPCLFAKSSTAYNPFIYFIFQGTSWHKLFHLHKLCS--HQAN-SS--AEGETLEGKMV------KGLDC---ASFENETDETAPDKQSGSQMMPLG--------------------------
>KAE8287049.1_Opsin-5_G-protein_coupled_receptor_136_Larimichthys_crocea
-----------------------------------EK------------------------------------VQATLSISGNAAVLINAARRLTLLKAPELLTVNLAITDIGMALSMYPLSIASAFN-HAWIG-----------------------------------------GIKFQRRTISIVISGIWLYSCLWAVFPLL-GWGSYGPEP-FGLACSIDWT--GYGESLNHSTFIMALSVLCTFLPCLVILFSYFGIAWKLHRAYQSI----QSNDI--------QYG-----NVEKKVTLIAVMISSGFLIAWTPYVAVSFWSMFHS-QDHMAPFITLLPCLFAKSSTVYNPFIYFIFQRTFWDKLLCLQRLCS--HQAD-SS--VEGRKVEDKMV------RSSD--------------APVQSV----------------------------------
>TKS75903.1_G-protein_coupled_receptor_136_Collichthys_lucidus
---------------------------------------------------------------IE-----QRLLAATLSVSGNAAVLINAARRLTLLKAPELLTVNLAITDIGMALSMYPLSIASAFN-HAWIGGDSSCLYYGLMGMIFSITSIMTLAVMGMIRY-------------------------------------LL-GWGSYGPEP-FGLACSIDWT--GYGESLNHSTFIMALSVLCTFLPCLVILFSYFGIAWKLHRAYQSI----QSNDI--------QYG-----NVEKKVTLIAVMISSGFLIAWTPYVAVSFWSMFHS-QDHMAPFITLLPCLFAKSSTVYNPFIYFIFQRTFWDKLLCLQRLCS--HQAD-SS--VEGRKVEDKMV------TSSD--------------APVQSV----------------------------------
>KAE8277562.1_Opsin-5_G-protein_coupled_receptor_136_Larimichthys_crocea
-----------------------------------Q------------------------------------LVDSPCS------------------KAPELLTVNLAITDIGMALSMYPLSIASAFN-HAWIGGDSSCLYYGLMGMIFSITSIMTLAVMGMVRYLVSSSRG-P-SV--------IVISGIWLYSCLWAVFPLL-GWGSYGPEP-FGLACSIDWT--GYGESLNHSTFIMALSVLCTFLPCLVILFSYFGIAWKLHRAYQSI----QSNDI--------QYG-----NVEKKVTLLG-----------PPTWLFSFWSMFHS-QDHMAPFITLLPCLFAKSSTVYNPFIYFIFQRTFWDKLLCLQRLCS--HQAN-SS--VEGRKVEDKMV-------SSD--------------APVQSV----------------------------------
>XP_027140091.1_opsin-5_Larimichthys_crocea
-----------------------------------DNKYISK-----------------LSPAIDFWAGIYLVVIATLSISGNAAVLINAARRLTLLKAPELLTVNLAITDIGMALSMYPLSIASAFN-HAWIGGDSSCLYYGLMGMIFSITSIMTLAVMGMVRYLVTGSPP-T-GIKFQRRIISIVISGIWLYSCLWAVFPLL-GWGSYGPEP-FGLACSIDWT--GYGDSLNHSTFIMALSVLCTFLPCLVILFSYFGIAWKLHRAYQSI----QSNDI--------QYR-----NVEKKVTLIAVMISLGFLIAWTPYVAVSFWSMFHS-QDHMAPFITLLPCLFAKSSTVYNPFVYFIFQRTFWDKLLCLQRLCS--HQAN-SS--VEGRKVEDKMV------RSSD--------------APVQSV----------------------------------
>XP_026197604.1_opsin_8_group_member_a_Anabas_testudineus
-----------------------------------HDKYMSK-----------------LSPTVDFWAGMYLVIIAVLSVLGNAAVLVSTARRLAFLKAPELLTVNLAVTDIGMALSMYPLSIASAFN-HAWIGGDVSCLYYGLMGMIFSITSIMTLAVMGTVRYLVTGSPP-T-GIKFQRRTISIVISGIWLYAGLWALFPLL-GWGSYGPEP-FGLACSIDWT--GYGQSVNHSTFIMTLSILCTFLPCLVVFFTYFGIAWKLHRAYQSI----QSKDF--------QCG-----NVEKKITLMAVLISLGFFIAWTPYVAVSFWSMFHP-QDHMTPFITLLPCLFAKSSTVYNPFIYFIFQRTLWHELPQIQRLCS--HQVS-SP--AKEAKLEGKRV------KD--------------ETISGKQSGSEIISLG--------------------------
>tr|A0A665VM78|A0A665VM78_ECHNA_Uncharacterized_protein_OS_Echeneis_naucrates_OX_173247_GN_LOC115038245_PE_4_SV_1
-------------------------------------KISSA-----------------INNFYFILALFFFSHAAVLSVFGNMAVLISAARRISLLKAPELLTVNLAITDIGMALSMYPLSIASAFN-HAWVGGDISCLYYGLMGMIFSITSIMTLAVMGLVRYLVTGSPP-T-EDTIMNAN-SIVISGIWLYAGLWALFPLL-GWGSYGPEP-FGLACSVDWT--GYGKSLNHSTFIMTLSILCTFLPCLVIVFTYFGIAWKLHRAYQSI----HSNDF--------QYG-----NIEKKITLMAVSISIGFLIAWIPYVVVSFWSMFHS-QGLMNPFITLLPCLFAKSSTVYNPFIYLIFRRSSWHELLRLQRLCS--HHGS-MP--AEEAKVEGEMV------KASDC---TIFGDGIDTTAPGGHKLPDYTSL---------------------------
>XP_029352973.1_opsin-5-like_Echeneis_naucrates
-----------------------------------DDRYMSK-----------------LSPTIDFWAGLYLVIIAVLSVFGNMAVLISAARRISLLKAPELLTVNLAITDIGMALSMYPLSIASAFN-HAWVGGDISCLYYGLMGMIFSITSIMTLAVMGLVRYLVTGSPP-T-GIKFHRRTVSIVISGIWLYAGLWALFPLL-GWGSYGPEP-FGLACSVDWT--GYGKSLNHSTFIMTLSILCTFLPCLVIVFTYFGIAWKLHRAYQSI----HSNDF--------QYG-----NIEKKITLMAVSISIGFLIAWIPYVVVSFWSMFHS-QGLMNPFITLLPCLFAKSSTVYNPFIYLIFRRSSWHELLRLQRLCS--HHGS-MP--AEEAKVEGEMV------KASDC---TIFGDGIDTTAPGGQRGAATMTVG--------------------------
>XP_034435450.1_opsin_8_group_member_a_isoform_X1_Hippoglossus_hippoglossus
-----------------------------------DDRYTSK-----------------LSPTVDFWAGMYLVVIAVLSVVGNAAVLVSMARRLTLLKAPELLTVNLAITDIGMALSMYPLSIASAFN-HAWIGGDASCLYYSLMGMIFSITSIMTLAVMGMVRYLVTGSPP-T-GIKFQRRTVCMVISGIWLYAGLWALLPLL-GWGSYGPEP-FGLACSIDWT--GYGNSLNNSTFILTLSVLCTFLPCLVIIFTYFAIAWKLHRAYQSI----QSNDF--------QYG-----NVEKKITLMGVSISLGFLIAWTPYVAVSFWSMFHS-QSHMTPFITLLPCLFAKSSTMYNPFIYFIFRRAVWQEPLRLQRLCT--HQAS-LT--SKEAKTESEAV------KESDC---SVFGDRVVANAPHRQS--EILTLG--------------------------
>AXF38097.1_OPN8a_Paralichthys_olivaceus
-----------------------------------DEKYTSK-----------------LSPTVDFWAGMYLVIIAVLSVLGNTAILVSAGRRPTLLKAPELLTVNLAITDIGMALSMYPLSIASAFN-HAWIGGDASCLYYGLMGMIFSITSIMTLAALGMVRYLVTGSPP-T-GIKFQRRTVCIVISGIWLYAGLWALLPLL-GWGSYGPEP-FGLSCSIDWT--GYGESLNHSTFIMTLSVLCTFLPCLVIVFTYFGIAWKLHRAYRSI----QSNDF--------QYG-----NIEKKITLMAVSISMGFLISWTPYVAVSFWSMFHS-QSHITPFITLLPCLFAKSATMYNPFIYFIFRRAVWQEPLRLQRLCT--HQTS-LT--SSGEKMESKTV------KGLDS---E---DRMVANAPCGQS--EILTLG--------------------------
>XP_029966711.1_opsin-5-like_Salarias_fasciatus
-----------------------------------DDRYTSK-----------------LSPTVDFWAGIYLLIIAFFSILGNAAVLLSATRRFDSLSAPELLTVNLAITDIGMALSMYPLSIASAFN-HAWIGGDTSCLYYGLMGMIFSITSITTLAVMGLARYLVTGSPP-K-GMKLQRRTIGLVIGVIWLYAGLWSLFPLV-GWGSYGPEP-FGLACSVDWT--GYWESLNHSTFIMSLSILCTFLPCLTILFTYFGIAWKLHRAYQSV----QSNDF--------QYG-----NIEKKITLMAVMISSGFLIAWTPYVAVSFWSMFHS-QGRMAPFVTLLPCLFAKSSTVYNPFIYFLFQRCSGHKPLRLRRRCS--HGAG-LP--PARAKLDRNMA------KGSGG---KVFRGAAEDVDPALRSDGEMTALG--------------------------
>tr|A0A672HSM4|A0A672HSM4_SALFA_Uncharacterized_protein_OS_Salarias_fasciatus_OX_181472_GN_LOC115402340_PE_4_SV_1
-----------------------------------PD---------------------------------------------SSSTSTHATRRFDSLSAPELLTVNLAITDIGMALSMYPLSIASAFN-HAWIGGDTSCLYYGLMGMIFSITSITTLAVMGLARYLVTGSPP-K-GMKLQRRTIGLVIGVIWLYAGLWSLFPLV-GWGSYGPEP-FGLACSVDWT--GYWESLNHSTFIMSLSILCTFLPCLTILFTYFGIAWKLHRAYQSV----QSNDF--------QYG-----NIEKKITLMAVMISSGFLIAWTPYVAVSFWSMFHS-QGRMAPFVTLLPCLFAKSSTVYNPFIYFLFQRCSGHKPLRLRRRCS--HGAA-V-----EMIFDWIQV------K------------------PHPQSTENCPSFP--------------------------
>XP_028253714.1_opsin-5-like_Parambassis_ranga
-----------------------------------DDKYTSK-----------------LSPTVDFWAGIYLVIIAILSIIGNAAVLVSAARRLALLKAPELLTVNLAITDIGMAISMYPLSISSAFN-HAWLGGDTSCLYYGLMGMIFSITSIVTLAVMGLVRYLVTGSPP-R-GIQFERRTINIVIGGIWLYAGLWALFPLL-GWGSYGPEP-FGLACSIDWT--GYGESVNHATFIMIMSVLCTFLPCLVILFTYFGIAWKLHRAYRSI----QSSDF--------HYG-----NIEKKITLMAVMISSGFLIAWTPYVVVSFWSMFHT-QGRMAPFVSLLPCLFAKSSTVYNPFIYFIFQRTSGHKLFRLKKQGS--LHA-------EESKLDGNMV------KNPDG---HICGDGTDETDPG-KSESEMTTLS--------------------------
>XP_008277855.1_PREDICTED_opsin-5-like_Stegastes_partitus
-----------------------------------EESLTDS-----------------LSPSQDFEDSVFPLVVSRLSFVEDSPVFGSGQRRLVLLKAPQLLTVNLA--DISMALGTYPLCIASAHN-HVWIGCGASCLNYGLMGMIFRVTSIMTLTVMGMVRPL------------------SIVISGIRLHAELWALYPLL-GWGSCGPEP-FRLCCSMDWT--SYGESLNHSTFILTLFVLCTFLPCLVIVFN-FGIAWKLHRAYQSI----QNNDC--------QYG-----NIEKKITLMAVMISPGFLIARTPYVAVSFWSMFRP-QVRMTVVVTLLPCLFAKSSTTYNPFIYFVFQRRSRHKPLGLKRRCS--DGSN-SP--AEGKHGE----------------------------KL--------------------------------------
>XP_023133488.1_opsin-5-like_Amphiprion_ocellaris
-----------------------------------DDKYISK-----------------LSPTADFCAGIYLLIIAVLSVVGNAAVLVSAGRRLSLLKAPELLTVNLAVTDIGMAISTYPLCIASAFN-HAWMGGDAWCLYYGLMGMIFSITSIMTLAVMGMVRYLVTGSPP-T-GIKFQRRTISLVISGIWLFAGLWALFPLL-GWGSYGPEP-FGLACSVDWT--GYGESLNHATFILTLFVLCTFLPCLVILFTYFGIAWKLHRAYQSI----QNNDF--------QYG-----NIEKKITLMAVMISSGFLIAWTPYVAVSFWSMFRP-QVRMTIFVTLLPCLFAKSSTVYNPFIYFIFQRRSSHKPLDFKRRCS--YKEK-SA--AEG-----NVV------KSLDG---AVFGD---ATTPGKKSDNQLMTLS--------------------------
>XP_020795613.1_opsin-5-like_Boleophthalmus_pectinirostris
-----------------------------------------------------------------------------MSIVGNAAVLVSACRRFSLLKAPELLTVNLAVTDIGMALTMYPLSISSAFN-HAWLGGDSTCLYYGVMGMLFSVTSIMTLAVMGMIRYLVTGTPP-T-GVKFQRHTIRMVISGIWLYAGLWAVLPLV-GWGSYGPEP-FGLACSVDWT--GYGESLNHSTFILVLSVLCTFLPCLLILFTYFGIAWKLHRAYQSI----QTQDF--------QYG-----NIEKKITLVSILVKV--LDCWRMRALLSSWMRFAP-RENEWP--TGAPLTQLKEEESWSELLYLLLPVASVLVLLALVGLCS--GSKL--V--SGVIALDESQA------EILSS---LTRSTSSDGSSLSRITRASLSSTG----------------------EELA
>tr|A0A3B4AUP1|A0A3B4AUP1_9GOBI_Opsin_8_group_member_a_OS_Periophthalmus_magnuspinnatus_OX_409849_PE_3_SV_1
-----------------------------------ILNYTVT-----------------FP--------------TTMSVIGNAAVLVSASRRISQLKAPELLTVNLAVTDIGMALSMYPLSIASAFN-HAWLGGDATCLYYGVMGMLFSVTSIMTLAVMGMIRYLVTGTPP-T-GVKFQRPTIRLLISGIWLYAVLWAVLPLV-GWGSYGPEP-FGLACSVDWT--GYGESLNHSTFILVLSVLCTFLPCLLILFTYFGIAWKLHRAYKSI----QTQDF--------QYG-----NIEKKITLMAVMISVGFLIAWTPYVVVSYWSMHHA-QHLMSPFITLLPCLFAKSSTAYNPFIYFLFQCSARREQIGC---CN--VHTNFVK--IMTKCISCVFH------NICVN---VYPFL---------------------------------------------
>tr|A0A3B4ASE7|A0A3B4ASE7_9GOBI_Opsin_8_group_member_a_OS_Periophthalmus_magnuspinnatus_OX_409849_PE_3_SV_1
-----------------------------------DLYWTNC-----------------LS------SGLFLVITTTMSVIGNAAVLVSASRRISQLKAPELLTVNLAVTDIGMALSMYPLSIASAFN-HAWLGGDATCLYYGVMGMLFSVTSIMTLAVMGMIRYLVTGTPP-T-GTRPEPISRENSISGIWLYAVLWAVLPLV-GWGSYGPEP-FGLACSVDWT--GYGESLNHSTFILVLSVLCTFLPCLLILFTYFGIAWKLHRAYKSI----QTQDF--------QYG-----NIEKKITLMAVMISVGFLIAWTPYVVVSYWSMHHA-QHLMSPFITLLPCLFAKSSTAYNPFIYFLFQCSARREQIG----------AGYLP--SNTTCLYCEYP------VELPP---IYPFIHSIENWPRIMHSSPFTKAI--------------------------
>tr|A0A3Q3GNH5|A0A3Q3GNH5_9LABR_Opsin_8_group_member_a_OS_Labrus_bergylta_OX_56723_PE_3_SV_1
-----------------------------------HKSLTIR-----------------LTKRPDHCALSFLSVFAFFSILGNAAVLVSASRRLTVLKAPEL---------------MYPLSIASTFN-HSWIGGDVSCLYYGLMGMIFSVTSIMTLAVMGMVRYLVTGSPP-T-GSKFQRRTISMVIIGIWLYASLWAVFPLV-GWGSYGPEP-YGLACSIDWT--GYGASLNHSTFIMTLSVLCTFLPCLVILFTYFGIAWNLHRAYQSI----QSNDF--------QYG-----NVERKITLMAVMISSGFLVAWAPYVAVSWWSMFHE-QDNMTPFITLLPCLFAKSSTVYNPLIYFIFQRASREAETRDESPCP--SHTHYL------NCVPNQS-----------V---SRQ-----------------------------------------------
>XP_030200331.1_opsin-5-like_Gadus_morhua
-----------------------------------EPKYTSK-----------------LSQNIDIGVGLYLVVIAILSVIGNTAVLVISARRSTQLKGPELLAVNLAVTDLGMALSMYPLSIASAFN-HGWLGGDPSCLYYGLMGMVFSVASIMSLTVLGMVRYLVNGNPP-T-GNKFERKTILLVISGIWLYAGVWAVLPLL-GWGSYGPEP-FGLACSVDWI--GYKRSLNHSSFIVTMALLCALIPCLLLLFAYSAIAWKLHRAYRSM----RKGDF--------HYG-----NIERRITLMAVMITLGFILAWAPYVSVSAWSMFHP-QSSLPPVISLLPCLFAKTATVYNPFIYCVFQRTLGKHL------CC--GGGG-GG--GPAIEINDNAP------RNITG---SVDLDLSGRW----------------------------------------
>tr|A0A672P5N2|A0A672P5N2_SINGR_Opsin_8_group_member_a_OS_Sinocyclocheilus_grahami_OX_75366_PE_4_SV_1
-----------------------------------TLLWLDE-----------------CNVILSYGIGQ---DITILSILGNTAVLVTATWRHSVLKAPELLTVNLAVTDIGMALSMYPLSVASAFN-HTWIGGDPSCLYYGLMGMTFSVASIMTLAAMGLVRYLVTGNPP-S-G---IVKTISILIGVIWLYSLLWAVFPLL-GWGRYGPEP-FGLACSVDWA--GYQHSLNGSSFIMALAILCTLIPCAVILFSYSGIAWKLHKAYQSI----QSNDN------LPNSG-----AVERKVTLMGILISAGFIVSWAPYIFISLWTMFHS-KDSVAPIVSLLPCLF-KTSRAHDTAELTLNKKK------------W--MVCS-LE--KLG--LGVL------------------------------------------------------------------
>tr|A0A673GX26|A0A673GX26_9TELE_Uncharacterized_protein_OS_Sinocyclocheilus_rhinocerous_OX_307959_PE_4_SV_1
----------------------------------------------------------------------------------------------------------------------------------------------------------------MIVKLTVDDLSP-K-GSKFQRKTISILIGVIWLYSLLWAVFPLL-GWGRYGPEP-FGLACSVDWA--GYQHSLNGSSFIMALAILCTLIPCAVILFSYTGIAWKLHKAYQSI----QSNDN------LPNSG-----AVERKVTLMGILISAGFIVSWAPYIFISLWTMFHS-KDSVAPIVSLLPCLFAKCSTVYNPFVYYIFHKSFRRELRQIWICCR--GAVS-KM--TLC--RGAERS------EKTSR---AHDTAEE-------------------------------------------
>XP_016151259.1_PREDICTED_opsin-5-like_Sinocyclocheilus_grahami
-----------------------------------MDRYTSK-----------------LSPAVDYGAGTFLLVVGWLSMIPVQAEVSTRVNEFVVDEIENPWMIFAVNLDGETGMDRYTSKLSPAVD-YG-------------AGMFLLVV-----------------------GSKFQRKTISIMIGVIWLYSLLWALFPFL-GWGGYGPEP-YGLACSVDWT--GYQHSLNGSSFIMALAILCTLIPCAVILFSYTGIAWKLHKAYQSI----QTNDN------LPNSG-----AVERKVTLMGILISAGFIVSWTPYVFISLWTMFNS-KDSVAPIVSLLPCLFAKCSTVYNPLVYYVFRKSFRRELRQIRMYCW--DAVS-KM--TLC--IGTESS------EETSR---AQETAE--------------------------------------------
>tr|A0A672QS35|A0A672QS35_SINGR_Opsin_8_group_member_a_OS_Sinocyclocheilus_grahami_OX_75366_PE_4_SV_1
-----------------------------------MDRYTSK-----------------LSPAVDYGAGMFLLVV------GKCCFYHTAIEKYK-----------------------GSFCFNYCLN-SAWHGGDQF-----VHQITFSYLSV-------------------P-GSKFQRKTISIMIGVIWLYSLLWALFPFL-GWGGYGPEP-YGLACSVDWT--GYQHSLNGSSFIMALAILCTLIPCAVILFSYTGIAWKLHKAYQSI----QTNDN------LPNSG-----AVERKVTLMGILISAGFIVSWTPYVFISLWTMFNS-KDSVAPIVSLLPCLFAKCSTVYNPLVYYVFRKSFRRELRQIRMYCW--DAVS-KM--TLC--IGTESS------EETSR---AQETAE--------------------------------------------
>XP_026146098.1_opsin-5-like_Carassius_auratus
-----------------------------------MDRYTSK-----------------LSPAVDYGAGVFLLVVAILSILGNAAVLVTAAWRHSVLKAPELLTVNLAVTDIGMALSMYPLSIASAFN-HAWIGGDPSCLYYGLMGMIFSVASIMTLAVMGLVRYLVTGNPP-S-GSKFRRKTISILIGVIWLYSLLWAVFPFL-GWGGYGAEP-YGLACSVDWT--GYQHSLNGSSFIMALAILCTLIPCAVILFSYTGIAWKLHKAYQAI----KSNDN------LPNSG-----AVERKVTLMGILISAGFIVSWTPYVFISLWTMFHS-KDSVAPIVSLLPCLFAKCSTVYNPLVYYVFRKSFRRELRQIRMYCW--GAVN-KM--TLC--IGAESS------EDTSR---AQETAEE-------------------------------------------
>KTG31344.1_hypothetical_protein_cypCar_00026101_Cyprinus_carpio
-----------------------------------MNE-------------------------LDFYFLTLIFFPAILSILGNAAVLVTAAWRHSVLKAPELLTVNLAVTDIGMALSMYPLSIASAFN-HAWIGGDPSCLYYGLMGMIFSVASIMTLAVMGLVRYLVTGNPP-S-GSKFQRKTISILIGVIWLYSLLWAVFPFL-GWGGYGPEP-FGLACSVDWA--GYQHSLNGSSFIMALAILCTLIPCVVILFSYTGIAWKLHKAYQSV----QSNDN------LPNSG-----AVERKVTLMAILISAGFIVSWAPYVFISLWTMFHS-KDSVAPIVSLLPCLFAKCSTVYNPLVYYVFRKSFRRELRQIRMYCW--DAVS-KM--TLC--IGAESS------EETSR---AQETAEE-------------------------------------------
>NP_001303876.1_opsin_8_group_member_a_Danio_rerio
-----------------------------------MDRYTSK-----------------LSPAVDYSAGTFLLVIAILSILGNAAVLLTAAWRHSVLKAPELLTVNLAVTDIGMALSMYPLSIASAFN-HAWIGGDPSCLYYGLMGMIFSVASIMTLAVMGLVRYLVTGNPP-S-GSKFRRKTISILIGVIWMYSLLWAVFPIL-GWGGYGPEP-FGLACSVDWM--GYQHSLNRSSFIMALAILCTLMPCVVILFSYSGIAWKLHKAYQSI----QSNDN------LPNSG-----AVERKVTLMGILISTGFIVSWAPYVFVSLWTMFRS-EDSVVPIVSLLPCLFAKCSTVYNPLVYYVFRKSFRREIHQIRICCW--DAVS-KM--T-----RGDGP------EETSG---THETDNI-------------------------------------------
>XP_030628012.1_opsin-5-like_Chanos_chanos
-----------------------------------DDRYISK-----------------LSPAVDYGAGMFLVVVAILSILGNAAVLVTAARRHSALKAPELLTVNLAVTDIGMALSMYPLSIASAFN-HAWIGGDSSCLYYGLMGMIFSVASIMTLAVMGMVRYLVTGNPP-S-GNKFQRRTITIFIGLIWIYSLLWAAFPLL-GWGGYGPEP-FGLACSVDWA--GYQHSLNGSTFIMALAVLCTIIPCGVILFSYSGIAWKLHKAYQTI----QSNDN------LPNSG-----SIERKVTLMAILISSGFIVSWTPYVAISLWTMFHS-RDSVAPIVSLLPCLFAKCSTVYNPFVYYVFKTSFRQDLKQFQC-CH--HFGR-ER--PPT--EKEGKH------HKKSL---AQKRLQEEKSTPEYIFDGEVTSSC--------------------------
>XP_017537125.1_PREDICTED_opsin-5-like_Pygocentrus_nattereri
-----------------------------------DERYTSK-----------------LSPAVDYSAGFFLLVVAILSILGNAAVLITSTRRYGLLKAPELLTLNLAVTDIGMALSMYPLSIASAFN-HAWIGGDPSCLYYGLMGMIFSVASIMTLAVMGMVRYLVTGNTR-T-GNKFQKRTINILITLIWLYSLLWAMFPLL-GWGGYGPEP-FGLACSVDWA--GYQHSLNGSTFIMALAILCTIIPCGVILFSYSGIAWKLHKAYQTI----QSHDM------LPNTG-----GVERKVTLMAILISSGFVVSWTPYVAISLWTMFHS-KDSVAPIVSMLPCLFAKCSTAYNPFIYYIFCKSFRRELRQLWSCCQ--HSVA-EL--PYA--EEEHNQ------WKISV---MLKSPREQRSS---------------------------------------
>XP_022523774.1_opsin-5-like_Astyanax_mexicanus
-----------------------------------DEQYISK-----------------LTPAVDYGAGIFLLVVAILSILGNAAVLITSARRHRLLKAPELLTVNLAVTDIGMALSMYPLSIASAFN-HAWIGGDSSCLYYGLMGMIFSVASIVTLAVMAMVRYLVTGNTR-S-GNKFQKQTISIFIALIWLYSLLWAVFPLL-GWGGYGPEP-FGLACSVDWA--GYQHSLNGSTFIMALAILCTIIPCGVILFSYSGIAWKLHKVYQTI----QSHDM------LPNSG-----YVERKVTLMAILISSGFIVSWTPYVAISLWTMFHS-KDSVAPVVSMLPCLFAKCSTAYNPFVYYIFRKSFRQELKRLRSYCH--HPED-EL--PAA--EEDHNQ------WKISV---ILKSPGEQRH----------------------------------------
>XP_012680154.1_opsin-5-like_Clupea_harengus
-----------------------------------DDKYTSK-----------------LSPAVDYAAGVYLVIIAVLSILGNAAVLITAAQRKKRLKAPELLSINLAVTDIGMALSMYPLSISSAFN-HAWIGGDPTCLYYGLMGMIFSVASIMTLAVMGLVRYLVAGATP-S-GNRFQRSTIGMFITLIWLYALLWAACPLL-GWGGYGPEP-YGMACSVDWA--GYQNSLNDSTFIMALAVLCTILPCVAIVSSYLGITWKLHKAYQTI----QNNDR------LPTFG-----NVEKKVMLMAILVSAGFMVSWTPYVAVSLWTMFHA-KDSVTPLVSLLPCLFAKGATAYNPLIYYVFRKSFRREFREL---CP--RRTDTHD--DNGDTYDDNLR------WQSST---AHNTGRNIRSHPDYPTGNR-------------------------------
>XP_028858812.1_opsin-5-like_Denticeps_clupeoides
-----------------------------------DENFTSK-----------------LSPAVDYGAGLYLVVVAVLSVLGNAAVIFTAARRQKFLKAPELLTVNLAVTDIGMALSM------------------------------FSVASIVTLAVMGLVRYLVTGSRP-S-GNKFQRRTIAIFIVLIWLYAFTWAIFPLL-GWGGYGPEP-YGMACSVDWA--GYQRSFNSSTFIMALAIFCTIIPCMVLVFSYSGIAWKLHKAYQSI----QNINH------LPNYG-----TVEKKVTLMAILISSGFIVSWTPYVAISLWTMFHT-KDSVTPIVSLLPCLFAKSSTAYNPFIYYVFRKSFQRELRHLRCLCG--PQPG-LT--T----MEDEAQ------WRISV---GGKSLKGDSNNASKVSDVKNDAAK--------------------------
>XP_018599017.1_opsin-5-like_Scleropages_formosus
-----------------------------------EDKFTSK-----------------LSPALDYGAGMFLIIVAVLSVLGNAAVIATAAKRLPFLKASELLTVNLALTDIGMTVSMYPLSIVSAFN-HAWVGGDPACIYYGLMGFFFSVASIMTLTVMGVVRYLVTGTPH-S-GSKFKKRTISAVILFIWLYAMLWAVLPVL-GWGDYGPEP-FGLACSVDWA--GYRHSLSGSTFIIAISILCTFIPCLLIMLSYSGIAWKLHKAYQAI----RNGEH------LQKSG-----SVEKKLTLMAVMVSFGFMVTWTPYVLVSYWTMFHS-RESIAPVVSLLPCLFAKCSTAYNPFIYYIFRRSFRREVKQLACCCD--ISHNSLS--A--RSSAANYF------ARHKR---NTKGVPLVKMTLQKHQDGEIISSF--------------------------
>XP_015199504.1_PREDICTED_opsin-5-like_isoform_X2_Lepisosteus_oculatus
-----------------------------------DDKYTSK-----------------LSPALDYGAGTFLIVIAVLSILGNGAVLATAVKRSSVLKAAELLSVNLALTDIGMALSMYPLSIASAFN-HAWVGGDPSCIYYGLMGFFFSVASIMTLATMAVVRYLITRTPR-S---------------------ALWALLPVL-GWGHYGPEP-FGLSCSVDWA--GYHNSVNGATFLLSMFVLCTVFPCLAIVLCYSGIAWKLHKAYQAI----QNSEH------LPKSS-----NLEKKFTLMAVLISTGFIVCWTPYVVVSFLTTFQS-KDSLTPVASLLPCLFAKSSTAYNPLIYYVFSRSFRRELKKMK--CG--FRVHLST--A--DISALSHF------TVGGN---LRDSASAIKR----------------------------------------
>XP_015199483.1_PREDICTED_opsin-5-like_isoform_X1_Lepisosteus_oculatus
-----------------------------------DDKYTSK-----------------LSPALDYGAGTFLIVIAVLSILGNGAVLATAVKRSSVLKAAELLSVNLALTDIGMALSMYPLSIASAFN-HAWVGGDPSCIYYGLMGFFFSVASIMTLATMAVVRYLITRTPR-S-GNRFDKKKIYFVILFIWLYAALWALLPVL-GWGHYGPEP-FGLSCSVDWA--GYHNSVNGATFLLSMFVLCTVFPCLAIVLCYSGIAWKLHKAYQAI----QNSEH------LPKSS-----NLEKKFTLMAVLISTGFIVCWTPYVVVSFLTTFQS-KDSLTPVASLLPCLFAKSSTAYNPLIYYVFSRSFRRELKKMK--CG--FRVHLST--A--DISALSHF------TVGGN---LRDSASAIKR----------------------------------------
>RXN00215.1_Opsin-5_Acipenser_ruthenus
-----------------------------------MDMYEAS-----------------LSPAVD-TVGVNLAIISAFTILGNSAVLITAARRLSKLKPPEFLTLNLAVTDIGMALSMYPLSIASAFN-HAWVGGDSSCIYYGTMGFLFSVASIVTLTVMAVVRCFLTRTSR-T-GNKFDKRTVFIFIFCIWLYATIWALLPLM-GWGHYGPEP-FGLSCSVDWA--GYHNSLNGSSFIVCMFVLCTLLPCLTITVSYSGIVWKLHKAYRAI----QNSET------INHSR-----NMENKYTLMAVLISGGFIVWWTPYVAVSFWTIFNS-SNQITPTVSLLPCLFAKSSTAYNPFIYCIFSKSFRREIKTLRCSCG--LHFIFSN--T--NSSVVNHL------SAQE--------------GIK-------------------------------------
>tr|A0A3Q2CXT2|A0A3Q2CXT2_CYPVA_Opsin_8_group_member_b_OS_Cyprinodon_variegatus_OX_28743_PE_3_SV_1
-----------------------------------CDITTGC-----------------LGSSQGFGIGSFLSCSAVLSVVGNLLVLTMAFRRSSRLKPPELLSVNLAVTDLGTAVTMYPLAIASAWS-HHWLGGNASCIYYGLAGFFFGIASIMNLTVMAIVRFVVSLNLH-P-KEKISWKKVKILCLWTWLYALIWALFPIL-GWGRYGPEP-FGLSCSLAWG--QMK--HEGFSFVISLFSMNLLMPSIIIIFCYFGIAIRLYFTYKSP-----TNKH------VPNII-----KLHRRLLIIAVLISAGFLGCWAPYGLVSLWSILND-SSKIPPEVSLLPCMFAKSSTVYNPLIYYFFSQSFKREVKQLSWLCR--GSNPCRV--T--DSVNDNNI------YMVSA---NIKHLAGIFWDLHLCHSKERSSYL--------------------------
>tr|A0A3Q2PYJ6|A0A3Q2PYJ6_FUNHE_Opsin_8_group_member_b_OS_Fundulus_heteroclitus_OX_8078_PE_3_SV_1
-----------------------------------ISSFISG-----------------INPFILLTN-----LSSVFSIIGNLLVLIMAFRRSSRMKPPELLSVNLAVTDLGAAVTMYPLAVASAWS-HHWLGGDVSCIYYGLAGFFFGIASIMNLTVLAIVRFVVSLNLH-P-REKISWNKVKLLCLWTWLYALIWALFPIL-GWGRYGPEP-FGLSCSLAWG--QMK--HEGFSFVISLFSMNLLMPSVIIIGCYLGIAIRLYFTYKSM-----NNKH------VPNIV-----KLHRRLLIIAVLISIGFVGCWAPYGLVSLWSVLND-SSKIPPEVSLLPCMFAKSSTVYNPLIYYFFSQSFKREVKQLSWLCL--GSSPCQV--S--NSVNENNI------YMVSV---NAKTREVVQETVQEITESKQ------------------------------
>tr|A0A3B3TPC2|A0A3B3TPC2_9TELE_Opsin_8_group_member_b_OS_Poecilia_latipinna_OX_48699_PE_3_SV_1
-----------------------------------MTVFSNL-----------------LSPLFSYICLCLPSVSAVLSAVGNLLVLIMAFRRSSRMKPPELLSVNLAVTDLGMAVTMYPLAVASAWS-HRWLGGDVSCVYYGLAGFFFGIASIMNLTILAVVRFIVSLNLH-P-KEKISWKKVKMLCMWTWLYALIWALFPIL-GWGRYGPEP-FGLSCSLAWG--QMK--HEGFSFVVSLFCVNLLVPSVIIIFCYFGITIRLYFTYKKL----TNSNH------FN----------ERKVFWIAVLISVGFVVCWMPYGLVSLWSVLND-SSRIPPEVSLLPCMFAKSSTVYNPLIYYFFSQSFKKEVKQLSWPCL--GSHALAK--MQVNHRK--------------------------------------------------------------------
>tr|A0A3P9PTG2|A0A3P9PTG2_POERE_G_PROTEIN_RECEP_F1_2_domain-containing_protein_OS_Poecilia_reticulata_OX_8081_PE_3_SV_1
-----------------------------------ISRYIRL-----------------CLPS----------VSAVLSAVGNLLVLIMAFRRSSRMKPPELLSVNLAVTDLGMAVTMYPLAVASAWS-HHWLGGDVSCVYYGLAGFFFGIASIMNLTILAVVRFIVSLNLH-P-KEKISWKKVKMLCMWTWLYALIWALFPIL-GWGRYGPEP-FGLSCSLAWG--QMK--HEGFSFVVSLFCVNLLVPSVIIIFCYFGIAIRLYFTYKST-----NNAA------VGFFF-----TVSDVLLQIAVLISVGFVVCWTPYGLVSLWSVLND-SSKIPPEVSLLPCMFAKSSTVYNPLIYYFFSQSFKKEVKQLPWPCL--GSHACQV--S--NSVSENNI------YMVSV---NLKSKEVARETEQEITESRQ------------------------------
>tr|A0A3P9PT26|A0A3P9PT26_POERE_G_PROTEIN_RECEP_F1_2_domain-containing_protein_OS_Poecilia_reticulata_OX_8081_PE_3_SV_1
------------------------------------N----------------------LS--IRL---CLPSVSAVLSAVGNLLVLIMAFRRSSRMKPPELLSVNLAVTDLGMAVTMYPLAVASAWS-HHWLGGDVSCVYYGLAGFFFGIASIMNLTILKNITLY----------PLWLSRGVKMLCMWTWLYALIWALFPIL-GWGRYGPEP-FGLSCSLAWG--QMK--HEGFSFYDKHNAILTSAKCFGNLLVRITLSRPLNQKQQQK----SVNAA------VGFFF-----TVSDVLLQIAVLISVGFVVCWTPYGLVSLWSVLND-SSKIPPEVSLLPCMFAKSSTVYNPLIYYFFSQSFKKEVKQLPWPCL--GSHACQV--S--NSVSENNI------YMVSV---NLKSKEVARETEQEITESRQ------------------------------
>tr|A0A3B5LNI7|A0A3B5LNI7_9TELE_Opsin_8_group_member_b_OS_Xiphophorus_couchianus_OX_32473_PE_3_SV_1
-----------------------------------IEVFLQA-----------------LSPS--I----FGLVSTVLSTVGNLLILIMTFRRSSRMKPPELLSVNLAVTDLGAAVTMYPLAVASAWS-HHWLGGDVSCIYYGLAGFFFGIASIMNLTILAVVRFIVSLNLH-P-KEKISWKKVKMLCMWTWLYALVWALFPIL-GWGRYGPEP-FGLSCSLAWG--QMK--HEGFSFVVSLFSVNLLVPSVIIIFCYFGIAMRLYFTYKST-----NMGF------L--FF-----TVSGALLQIAVLISVGFVACWTPYGLVSLWSVLND-SSKIPPEVSLLPCMLAKSSTVYNPLIYYFFSRSFKEEVKQLSWECL--GSHACQV--S--NSVSENNI------YMVSV---NLKSKEVARETLQEITESRQ------------------------------
>tr|A0A3B5LJD9|A0A3B5LJD9_9TELE_Opsin_8_group_member_b_OS_Xiphophorus_couchianus_OX_32473_PE_3_SV_1
-----------------------------------LENLSSK-----------------CDPAYPYICLCLPFASAVLSTVGNLLILIMTFRRSSRMKPPELLSVNLAVTDLGAAVTMYPLAVASAWS-HHWLGGDVSCIYYGLAGFFFGIASIMNLTILAVVRFI------------ISWKKVKMLCMWTWLYALVWALFPIL-GWGRYGPEP-FGLSCSLAWG--QMK--HEGFSFVVSLFSVNLLVPSVIIIFCYFGIAMRLYFTYKST-----NSNH------VPNII-----KLHRRLLIIAVLISVGFVACWTPYGLVSLWSVLND-SSKIPPEVSLLPCMLAKSSTVYNPLIYYFFSRSFKEEVKQLSWEF----SNSVM--------------------------------------EMGYLTSE--------------------------------
>tr|M3ZMH3|M3ZMH3_XIPMA_Opsin_8_group_member_b_OS_Xiphophorus_maculatus_OX_8083_PE_3_SV_2
------------------------------------QFYPHM-----------------ESEKIFFAIGVFLLHITVLSTVGNLLVLIMAFRRSSRMKPPELLSVNLAVTDLGAAVTMYPLAVASAWS-HHWLGGDVSCIYYALAGFFFGIASIMNLTVLAVVRFIVSLNLH-P-KEKISWKKVKMLCVWTWLYALVWALFPIL-GWGRYGPEP-FGLSCSLAWG--HMK--HEGFSFVVSLFSVNLLVPSVIIIFCYFGIAMRLYFTYKST-----NSNH------VPNII-----KLHRRLLIIAVLISVGFVACWTPYGLVSLWSVLND-SSKIPPEVSLLPCMLAKSSTVYNPLIYYFFSRSFKEEVKQLSWECL--GSHARQV--S--NSVSENNV------YMVSV---NLKSKEVARETLQEITESRQ------------------------------
>tr|A0A087X5H8|A0A087X5H8_POEFO_Opsin_8_group_member_b_OS_Poecilia_formosa_OX_48698_PE_3_SV_2
-----------------------------------MDIYASA-----------------LSPALDIGAGCYLLVLTVLSAVGNLLVLIMAFRRSSRMKPPELLSVNLAVTDLGMAVTMYPLAVASAWS-HRWLGGDVSCVYYGLAGFFFGIASIMNLTILAVVRFIVSLNLH-P-KEKISWKKVKMLCMWTWLYALIWALFPIL-GWGRYGPEP-FGLSCSLAWG--QMK--HEGFSFVVSLFCVNLLVPSVIIIFCYFGITIRLYFTYKLT-----NSNH------VPNIV-----KLHRRLLIIAVLISVGFVVCWTPYGLVSLWSVLND-SSRIPPEVSLLPCMFAKSSTVYNPLIYYFFSQSFKKEVKQLSWPCL--GSHACHV--S--NSVSENNI------YMVSV---NLKSKEVARETVQEITESRE------------------------------
>XP_007566689.1_PREDICTED_opsin-5-like_isoform_X2_Poecilia_formosa
-----------------------------------MDIYASA-----------------LSPALDIGAGCYLLVLTVLSAVGNLLVLIMAFRRSSRMKPPELLSVNLAVTDLGMAVTMYPLAVASAWS-HRWLGGDVSCVYYGLAGFFFGIASIMNLTILAVVRFIVSLNLH-P-KEKISWKKVKMLCMWTWLYALIWALFPIL-GWGRYGPEP-FGLSCSLAWG--QMK--HEGFSFVVSLFCVNLLVPSVIIIFCYFGITIRLYFTYKLT-----NSNH------VPNIV-----KLHRRLLIIAVLISVGFVVCWTPYGLVSLWSVLND-SSRIPPE-------------------------SFKKEVKQLSWPCL--GSHACHV--S--NSVSENNI------YMVSV---NLKSKEVARETVQEITESRE------------------------------
>XP_008396503.1_PREDICTED_opsin-5-like_isoform_X3_Poecilia_reticulata
-----------------------------------MDIYASA-----------------LSPALDIGAGCYLLVLTVLSAVGNLLVLIMAFRRSSRMKPPELLSVNLAVTDLGMAVTMYPLAVASAWS-HHWLGGDVSCVYYGLAGFFFGIASIMNLTILAVVRFIVSLNLH-P-KEKISWKKVKMLCMWTWLYALIWALFPIL-GWGRYGPEP-FGLSCSLAWG--QMK--HEGFSFVVSLFCVNLLVPSVIIIFCYFGIAIRLYFTYKST-----NSNH------IPNIV-----KLHRRLLIIAVLISVGFVVCWTPYGLVSLWSVLND-SSKIPPEPELQKGGEAAAVAVPGPRVPGLQQRQRKQHLHG--------------------------------------------------------------------------------------------
>SBP48421.1_Uncharacterized_protein_Nothobranchius_furzeri
-----------------------------------MDIYASA-----------------LSPALDIGAGCYLLVLTVLSIAGNLLVLIMAFKRSSRMKPPELLSVNLAITDLGAAVTMYPLAIASAWS-HRWLGGHISCVYYGLAGFFFGIASIMNLTVLAIVRFMVSFNLH-P-REKISWKLVKILCVWTWLYALIWALLPIL-GWGRYGPEP-FGLSCSLAWG--QMK--HESFSFVISLFSINFLVPCLVIVCCYFSIALKLYFAYKST-----NSNH------LPNIV-----KLHRRLLIIAILISGGFIGCWAPYGLVSLWSILND-SSKIPPQVSLLPCMFAKSSTVYNPMIYYFFSQSFKQEVKQLRWICL--GSNPCHA--S---SYNDNNI------YMVSA---NVKSNQALRETVQETTELKQTSG---------------------------
>tr|A0A3Q2ZHW5|A0A3Q2ZHW5_KRYMA_Opsin_8_group_member_b_OS_Kryptolebias_marmoratus_OX_37003_PE_3_SV_1
-----------------------------------MNSLIDS-----------------KSESISHSN-----LFTVLSIVGNLLVLIMAFKRSARMKPPELLSVNLAVTDLGAAVTMYPLAVASAWS-HHWLGGDVSCVYYGLAGFFFGIASIMNLTVLAIVRFIVSLNLH-P-S---NWKKVKILCVWTWLYALVWALFPIL-GWGRYGPEP-FGLSCSLAWG--QMK--HEGFSFVVSLFSVNLLAPCIVIICCYFGIALKLYFTYKSS-----NSNH------VPNIV-----KLHRRLLIIAVLISIGFIGCWTPYGLVSLWSILND-SSKLSPEVSLLPCMFAKSSTVYNPMVYYFFSQSFKQEVKQLGWMCF--GSNPCHV--S--TSINDNNI------YMVSV---NVKSKETPQETVQEILELRQ------------------------------
>XP_013875522.1_PREDICTED_opsin-5-like_Austrofundulus_limnaeus
-----------------------------------MDLYASA-----------------LSPALDIGTGCYLLVLTVLSIVGNLLVLIMAFKRSARMKPPELLSVNLAVTDLGAAVTMYPLAVASAWS-HHWLGGDASCVYYGLAGFFFGIASIMNLTVLAIVRFIVSLNLH-T-GEKISWKKVKILCIWIWLYALIWALFPIL-GWGRYGPEP-FGLSCSLAWG--QMK--QEGFSFVVSLFSVNLLVPCVIIICCYFGIALKLYFTYKSM-----SSNH------VSNIV-----KLHRRLLIIAVLISVGFIGCWTPYGLVSLWSIFND-SSKISPEVSLLPCMFAKSSTVYNPLIYYFFSQSFKREVKQLGWMCL--GSNQCHS--S--SSINENNI------YMVSV---NVKSKEIPQETVQEMIEPRX-TLN--------------------------
>XP_020570389.1_opsin-5-like_Oryzias_latipes
-----------------------------------MDIYASA-----------------LSPALDIGTGCYLLVLTVLSIIGNLLVVIMAFKRSSRMKPPELLSVNLALTDLGAAVFMYPLAVASAWS-HHWLGGDVSCIYYGLAGFFFGSASVMNLTALAVVRFIVSLNLH-P-KEKVSWRKVKILCLWSWLYALIWALFPIL-GWGRYGPEP-FGLSCSLAWG--EMK--QEGPSFVISLFSFNLVLPSVVIICCYFGIAMKLYFTYKSA-----NSNH------VPNII-----KLHRRLLIIAILISIGFIGCWTPYGLVSLWSIFND-SSKIPPEVSLLPCMFAKSSTVYNPMIYYFFSKSFQREVKQLSWLCV--GSNPCHV--S--NSVNDNNI------YMVSV---NVKSKETRRETLQEITESRQ------------------------------
>XP_003440853.2_opsin-5_Oreochromis_niloticus
-----------------------------------MDKYTSA-----------------LSPALDIGTGCYLLVLTVLSIMGNLLVLIMAFKRSSRMKPPELLSVNLAMTDLGAAVTMYPLAVASAWS-HRWLGGDVSCVYYGLAGFFFGMASIMNLTILAVVRLIVSLNLQ-P-REKISWKKVKMLCLWSWLYALIWALFPIV-GWGRYGPEP-FGLSCSLAWG--QMK--YEGFSFVISLFFFNLVMPTVIILCCYFGIAIKLYFTYKSM----HNSHR------IPNIV-----KLHRRLLLIAVLISTGFIGCWTPYGLVSLWSIFRD-SSTIPPEVSLLPCMFAKSSTVYNPVIYYFFSQSFKREVNQLSWLCL--CCKTCKV--S--NTINDNNI------YMVSA---SIKPKEQPQSTLQEITESKSVTLG--------------------------
>XP_024660981.1_opsin-5-like_Maylandia_zebra
-----------------------------------MDKYTSA-----------------LSPALDIGTGCYLLVLAVLSIVGNLQVLIVAFKRSSRMKPPELLSVNLAMTDLGAAVTMYPLAVASAWS-HRWLGGDVSCVYYGLAGFFFGMASIMNLTILAVVRLIVSLNLQ-P-REKISWKKVKMLCLWSWLYALIWALFPIV-GWGRYGPEP-FGLSCSLAWG--QMK--YEGFSFVISLFFFNLVMPTVIILCCYFGIAIKLYFTYKSM----HNSHR------IPNIV-----KLHRRLLLIAVLISIGFICCWTPYGLVSLWSIFRD-SSTIPPEVSLLPCMFAKSSTVYNPVIYYFFSQSFKREVNQLSWLCL--CCKPCKV--S--NTISDNNI------YMVSA---SIKPKEQPRSTLQEITESKSVTLG--------------------------
>tr|A0A3B4H316|A0A3B4H316_9CICH_Opsin_8_group_member_b_OS_Pundamilia_nyererei_OX_303518_PE_3_SV_1
---------------------------------------SSN-----------------YSLKLNFYSLYFLCIPAVLSIVGNLQVLIVAFKRSSRMKPPELLSVNLAMTDLGAAVTMYPLAVASAWS-HRWLGGDVSCVYYGLAGFFFGMASIMNLTILAVVRLIVSLNLQ-P-REKISWKKVKMLCLWSWLYALIWALFPIV-GWGRYGPEP-FGLSCSLAWG--QMK--YEGFSFVISLFFFNLVMPTVIILCCYFGIAIKLYFTYKSM----HNSHR------IPNIV-----KLHRRLLLIAVLISIGFICCWTPYGLVSLWSIFRD-SSTIPPEVSLLPCMFAKSSTVYNPVIYYFFSQSFKREVNQLSWLCL--CCKPCKV--S--NTISDNNI------YMVSA---SIKKDGVLLSCLSSKDSSTTCIFN----------------------N---
>tr|A0A3Q0R7K8|A0A3Q0R7K8_AMPCI_Opsin_8_group_member_b_OS_Amphilophus_citrinellus_OX_61819_PE_3_SV_1
-------------------------------------------------------------PKKKVTVKFYLLVSAVLSTVGNLLVLIMAFKRSSRMKPPELLSVNLAVTDLGAAVTMYPLAVASAWS-HRWLGGDVSCIYYGLAGFFFGIASIMNLTVLAIVRLIVSLNLQ-P-S---NWKKVKMLCLWSWLYALIWALFPIV-GWGRYGLEP-FGLSCSLAWG--QMK--HEGFSFVISIFFFNLVMPAVIILCCYFGIAMKLYFTYKSM----HNGHR------IPNIV-----KLHRRLLVV-ILISVGFVGCWTPYSLVSLWSIFRD-SSTIPPEVSLLPCMFAKSSTVYNPVIYYFFSQSFKREVNQLSWLCL--CCKPCQV--S--NTMNDNNI------YMVSS---NIKPKIQARCTLQEITESRTVTLG--------------------------
>tr|A0A3Q1FHS3|A0A3Q1FHS3_9TELE_G_PROTEIN_RECEP_F1_2_domain-containing_protein_OS_Acanthochromis_polyacanthus_OX_80966_PE_3_SV_1
-----------------------------------MSQNKSL-----------------LHPKLSANCGCHIQVFTVLSIMGNLLVLIMAFKRSSRMKPPELLSVNLALTDLGAAVTMYPLAVASAWN-HRWLGGDVTCIYYGLAGFFFGIASIMNLTVLAIVR---CFPPG-G-LQKIGWKKVKLLCMWTWLYALVWALFPIL-GWGRYGPEP-FGLSCSLAWG--QMK--HEGFSFVITVFSFNLVIPSIIIICCYFGITIKLYVTYKSM----NNSNR------IPNIV-----KLHRRLL-ISVLISIGFIGCWAPYSLVSLWSIFRD-SSAIPPEVSLLPCMFAKSSTVYNPLIYYYFSQSFKTEVKQLPWLCL--GANPCSV--P--NRVNDNSI------YMARV---DVKPKVATPLNLQEITEIKTVTLG--------------------------
>tr|A0A3Q1AW74|A0A3Q1AW74_AMPOC_G_PROTEIN_RECEP_F1_2_domain-containing_protein_OS_Amphiprion_ocellaris_OX_80972_PE_3_SV_1
-----------------------------------MSLCSLL-----------------LFP--------LLSASAVLSIMGNLLVLIMAFKRSSRMKPPELLSVNLALTDLGAAVTMYPLAVASAWN-HHWLGGDVTCIYYGLAGFFFGVASIMNLTVLAIVRFIVSLSLQ-P-KEKIGWKKVKLLCMWTWLYALVWALFPIL-GWGRYGPEP-FGLSCSLAWG--QMK--HEGFSFVISMFSFNLVMPSVIIICCYFGITIKLYVTYKSM----NNSNR------IPNVV-----KLHRRLLVISVLISIGFIGCWTPYSLVSLWSIFRD-SSVIPPEISLLPCMFAKSSTVYNPLIYYYFSQSFKSEVKQLPWLCL--GANPCHV--P--NRVNDNSI------YMARV---DVKPKVATPLNLQEVTEVKTVTLG--------------------------
>XP_028295783.1_opsin-5-like_Gouania_willdenowi
-----------------------------------MDIYSSA-----------------LSPALDIGTGFYLLFVAVLSIVGNLLVLVMAFKRSSRMKPPELLTVNLAVTDLGAAVTMYPLAVASAWS-HRWLGGDSVCTYYGLAGFFFGVASIMNLTVLAIVRFIVSINLQ-P-KDKISWKMVKILCLWTWLYAVIWALFPIL-GWGRYGPEP-FGLSCSLAWG--QMK--EEGFSFVMTLFSFNLAIPTIIIICCYFGITIKLYITYKSM----NNSNR------IPNIV-----KLHRRLFVIAVLNSMGFICCWTPYGLVSLWSLFHD-SSSIPPEVSLLPCMFAKSSTVYNPLIYYFFSQSFKREVKLLPWLCI--NPNRCHA--S--NNIADNS--------MADA---DCKPRVPERSTLVEIPGCKTVSLG--------------------------
>tr|A0A672HRN2|A0A672HRN2_SALFA_Uncharacterized_protein_OS_Salarias_fasciatus_OX_181472_GN_LOC115402339_PE_4_SV_1
-----------------------------------LSTYFR------------------LSNTDDK----WALLFTVLSIVGNLLVLVMAFKRSSRMKPPELLSVNLAVTDLGAAVTMYPLSVASAWS-HRWLGGDAVCLYYGLAGFFFGVASIMNLTVLAIVRFVVSLNLQ-P-KEKISWKMVKLLCMWTWLYALVWALFPVL-GWGRYGPEP-FGLSCSLAWG--QMK--HEGFSFVISMFSFNLLMPTVIIVCCYFGIAIKLYLTYKSM----NNCNR------IPNIL-----KLHRRLFIIAVLISTGFIGCWSPYGLVSLWSVFHD-SSSIPPEVSLLPCMFAKSSTVYNPMIYYFFSQSFKREVNLLPWVCL--NTFSCHV--S--NGVTDNGI------YAVSA---NVEPKVPARSTLDEISDCRTVTLD--------------------------
>XP_028253561.1_opsin-5-like_Parambassis_ranga
-----------------------------------MDIYAST-----------------LSPALDIGAGCYLLLLTVLSIVGNLLVLVMAFKRSSKMKPPELLSVNLALTDLGAAVTMYPLAVASAWS-HHWLGGEVACTYYALVGFFFGVASIVNLTVMAIVRFIVSLDLQ-P-KEKITWKKVKMLCIWTWLYALIWALFPIL-GWGRYGPEP-FGLSCSLAWG--QLK--HEGVSFVISMFSFNLVIPTVIIICCYFGIAIKLYITYKSM-----NSHR------IPNIV-----KLHRRLLVIAVLISVGFICFWTPYGLVSLWSVFHD-SSTIPPVVSLLPCMFAKSSTVYNPLIYYFFSQSFKREVKQLSWLCL--SSNLCNV--S--NGVNDNSI------YMVSA---NVKPKVADRSDVQEITAV---TMG--------------------------
>XP_028460413.1_opsin-5-like_Perca_flavescens
-----------------------------------MDIYSSK-----------------LSPALDICTGCYMLVVAVLSIVGNVLVLVVAAKRSSRMKPPELLNVNLAVTDLGAAVAMYPLAAASAWS-HHWLGGDSTCLYYGLAGFFFGVASIMNLTVLAIVRFVVSINMT-P-NEKISFKKVKILCMWTWLYALIWALFPIL-GWGRYGPEP-FGLSCSLAWG--QMK--HEGYSMVISMFSFNLIMPCVIITCCYFGIAIKLYLAYKSM-----KNNR------IHNIV-----KLQRRLLMIAVLVSLGFIVCWAPYGIVSLWSLFND-SSTIPLKVSLLPCMFAKSSTVYNPLIYYIFSRGFKREVKQLRWFCL--SSNPCHV--S--NNINDNKM------YMVSA---DVTSRVQALSIMQEIEE---------------------------------
>XP_032399033.1_opsin-5-like_Etheostoma_spectabile
-----------------------------------MDIYSST-----------------LSPALDICTGCYMLVVAVLSIVGNVLVLVVAAKRSSRMKAPELLNVNLAVTDLGAAVTMYPLAAASAWN-HHWLGGDATCVYYGLIGFFFGVASIMNLTLLAIVRFTVSINMK-P-NEKISFKNVKILCMWTWLYALIWALFPIL-GWGRYGPEP-FGLSCSLAWG--QMK--HEGFSMVIAMFSFNLIMPCVIIICCYFGIAIKLYLAYNSM-----NSNR------VLNIV-----KLQRRLLMIAVLVSLGFIVSWAPYGIVSLWSLFSD-SSTIPPEVSLLPCMFAKGSTAYNPLIYYIFSQGFKREVKQLCWCCR--RSNPCHI--S--NNINDNKM------CMVDV---DVTSRAQATFSLEEIEE---------------------------------
>XP_031143994.1_opsin-5-like_Sander_lucioperca
-----------------------------------MDIYSST-----------------LSPALDICTGCFMLVVAVFSIGGNVLVLIVAAKRSSRMKPPELLNVNLAVTDLGAAVTMYPLAAASAWS-HHWLGGDATCLCYGLAGFFFGVASIMNLTILAIVRFIVAINMT-P-NEKISFKNVKMLCMWTWLYALIWALFPIL-GWGRYGPEP-FGLSCSLAWA--QMK--HEGYSMVISMFFFNLIMPCVIIICCYFGISIKLYLAYKSM-----NSNR------VPNIV-----KLQRRLLTIAVLVSLGFIVCWAPYGIVSIWSLFSD-SSTIPPEVSLLPCMFAKSSTAYNPLIYYIFSPGFKREVKQLRWFC----SNSCHV--S--NNINDNKM------YMVSA---DVTYRVQALSTLQEMEERKTVILG--------------------------
>XP_034006272.1_opsin_8_group_member_b_Trematomus_bernacchii
-----------------------------------MDIYSST-----------------LSPALDIFTGCYLLVIAVLSIVGNLLVLIMAVKRSSRMKPPELLSVNLAVTDLGAAVAMYPLSVAAAWN-HHWLGGDALCLYYALAGFFFGVASIMNLTIMAIVRFVVSLNLQ-P-NEKIGWRKVKILCLWVWLYGLIWALLPVL-GWGRYGPEP-FGLSCSLAWG--QMK--HEGFTFVVSLFTFNLVLPSIIILCCYFGIAIKLFFTYKSI----SNINR------VPNNV-----KLHRRLLVIAVLISFGFIVCWTPYAIVSMWSILGD-SSSIPPEVSLLPCMFAKSSTVYNPLIYYIFSKSFRREVKQLGSGCL--GWGPCHA--S--NTIKDNNI------SMSHA---GDKSKADVLTTLQQFVE---------------------------------
>XP_031722080.1_opsin-5-like_Anarrhichthys_ocellatus
-----------------------------------MDIYTST-----------------LSPAVDIGAGCYLLFVAVFSIIGNLLVLIMAVKRSSRMKPPELLSLNLAVTDLGAAVTMYPLAVASAWR-HRWLGGDAICIYYAMAGFFFGIASIMSLTGLAIVRFIVSLNLH-P-NEKVGWKKVKMLCLLTWLYALVWAVFPFM-GWGRYGPEP-FGLSCSLAWG--QMK--HEGFSFVISMFSFNLILPCVIIVCCYFGIAFKLYFTYRSS----NNSNQ------IPNIV-----KRHRRLLVIAVVISLGFIVCWSPYAIVSMWSILQD-SSSIPPEVSLLPCLFAKSSTVYNPLIYYIFSQRFRKEVKQL-WLHF--VSNLCHV--S--NSINDTGI------YMVCT---TGKSNVEVLSTFKEITE---------------------------------
>XP_033504257.1_opsin_8_group_member_b_Epinephelus_lanceolatus
-----------------------------------MDIYAST-----------------LSPAMDIGTGCYLLVIAVLSIVGNLLVLIMAIKRSSRMKPPELLSVNLAVTHLGAAVTMYPLSVASAWN-HHWIGGDVTCLYYSLAGFFFGIASIMNLTILAIVRFIVALNLH-P-DEKISWKKTKMLCIWTWLYALIWAMLPIL-GWGRYGPEP-FGLSCSLAWG--EMK--HEGFSFVITMFSFNLLMPTIIIIFCYFGIAFKLYFTYKSM----NNSNR------VPNIV-----KLHRRLLVIAVLISVGFIACWAPYAMVSLWSIFRD-SSTIPPEVTLLPCMFAKSSTVYNPLIYYIFSQSFKREVKQMRCLCL--GFNLCHN--S--NSINDNNV------FMVST---DVKSKLEARPTLQELTE---------------------------------
>XP_030260281.1_opsin-5-like_Sparus_aurata
-----------------------------------MDMYTST-----------------LSPALDIGTGCYLLFLTVLSIVGNLLVIVTAVRRSSKMRPPELLCVNLAVTDLGAAVTMYPLAVASAWS-HRWLGGDITCIYYGLVGFFFGVASIMNLVVLAVVRFIVSLNLQ-P-NEKISMSKVKMLCLWIWFYALVWSLCPLL-GWGRYGPEP-FGLSCSLAWG--QMK--TEGYSFVISMFSFNLIIPTAVIVCCYFGIAINLYFTHKSL----KNSNR------VPNIV-----KLHRRLLIIAVLISIGFIGCWAPYGMVSLWSILQD-SSTIPPEVSLLPCMFAKSSTVYNPLIYYIFSQNFRREVKQLRLGCH--SSNSCPV--T--TSINENSI------SMVCS---TIKPQIEARSSLLEIMESETEYLG--------------------------
>TNM95153.1_hypothetical_protein_fugu_017912_Takifugu_bimaculatus
-----------------------------------MDIYSSA-----------------LSPALDIGTGCFILVVGVLSIIGNLLVIITAVKRSSKMKPPELLCVNLAVTDLGAAVTMYPLSVASAWS-HRWIGGDATCIYYGLVGFLFGVASIMNLTILAIVRFTVSLNLQ-P-KEKITWKSVKIMCMWVWLYSIMWAMFPIL-GWGRYGPEP-FGISCSLAWG--QMK--DEGFSFVVTIFSLNLAVPAVIIIGCYFGIAIKLYFTYKTL-----NTNQ------IPVII-----KLHRRLLIIAVLISVGFLGCWAPYGLVSLWSILKD-SSSIPPEVSLLPCMFAKSSTVYNPIIYYMFSQSFRMEVQQLFLWCP--SFKFCRT--S--NNGNETTI------YMVST---WQNPDVRTDNSYCDLELRWKMSSA--------------------------
>tr|A0A3Q4ADZ6|A0A3Q4ADZ6_MOLML_Opsin_8_group_member_b_OS_Mola_mola_OX_94237_PE_3_SV_1
-----------------------------------MDLYTST-----------------LSPALDIGTGCYLLVVAILSAIGNLLVIVMAVKKSSRMKPPELLCVNLAVTDLGAAVTMYPMAVASAWS-HRWLGGDVTCIYYGLVGFFFGVASIMNLTILAVVRFIVSLNLQ-P-NYKISWTTVKIMVMWIWLYGLMWALLPIL-GWGRYGLEP-FGLSCSLTWG--QMK--NEGFSFVVAMFSLNLVMPAIIIMCCYFGVAINLYFTYKTM----NNSKR------VPNII-----KLHRRLLKIAVLMSIGFIGCWAPYGLMSLWSILKD-SSSIPPEVSLLPCMFAKSSTVYNPMIYYIFSQSFQREVKQLCRWCL--GSNLCND--S--NGININSI------YMASS---EIKPEVAARTTLQEIPESSTVIMH--------------------------
>tr|A0A3Q3GHX3|A0A3Q3GHX3_9LABR_G_PROTEIN_RECEP_F1_2_domain-containing_protein_OS_Labrus_bergylta_OX_56723_PE_3_SV_1
-----------------------------------MDMYTST-----------------LSPALDIGAGCYLLIVAVLSIIGNLLVIIMAIKKSSRMKPPELLSVNLAVTDLGAAVTMYPLAVASAWS-HRWLGGDTTCLYYGLVGFFFGVASIMNLTILAIVRFVVSLNLT-P-REKISMKTVKILCMWIWLYALIWAMFPIL-GWGRYGPEP-FGLSCSLAWG--QMK--TEGFSFVISMFTLNLVTPSFIIFGCYFGITINLFYMDKSI----NNSKR------IPNIV-----KLHQRLLVIAVLVSVGFIGCWAPYGMVSMWSIFRD-SSTIPPEVRLLPCMFAKSSTVYNPLIYYLFSQHFKREVRKLRWHCL--GSNTCRV--S--NSINENNI------YMVSM---DMKGFIDVKVLTTMLPKHKNKQLH--------------------------
>tr|A0A3Q3S1N6|A0A3Q3S1N6_9TELE_Opsin_8_group_member_b_OS_Mastacembelus_armatus_OX_205130_PE_3_SV_1
-----------------------------------MCFGQIS-----------------VKPHCAL--LCLLLVSAVLSIMGNLLVLIMAFKKSSKMKPPELLSVNLAVTDLGAAVTMYPLAVASAWS-HRWLGGDVTCIYYGLVGFFFGVASIMNLTVLATVRFIVSLNMQ-P-KEKISWMKVKMLCIWIWLYALIWSLFPIL-GWGRYGPEP-FGLSCSLAWA--QMK--HEGFSFVIFMFSFNLVLPIVIIICCYFGIAIKLYFTYKSI----SNSNR------VPNII-----KLHRRLLVIAVLISTGFIGCWAPYGMVSLWSIFHD-SNSIPPEVSLLPCMFAKSSTVYNPLIYYIFSRSFKREVKQLRGWCL--GSTSCQV--S--NNIN-NSI------YMITA---DVRPETAAQSSSREITELRTMTLG--------------------------
>XP_026197605.1_opsin_8_group_member_b_Anabas_testudineus
-----------------------------------MDTYSST-----------------LSPALDIGTGCYLLVVAVLSILGNLLILIMAFKRSSKMKPPELLSVNLAVTDLGAAVTMYPLAVASAWS-HRWLGGDVTCIYYGLVGFFFGVASIMNLTVLAIVRFIVSLNLQ-P-EEKIGWKKVKMLCIWTWLYALIWALFPIV-GWGRYGPEP-FGLSCSLAWG--QMK--HEGFSFVISMFSFNLVVPSVVIFCCYFGIAFKLYFTYRPE-----NSNR------VPNII-----KLHRRLLIIAVLISAGFIGCWAPYGLVSLWSIVCD-SSTIPPEVSLLPCMFAKSSTVYNPMIYYIFSQSFKREVKQMRAMCL--GSSSYHV--S--NSINDNTI------YMVKI---NSKPKIAARSTLQDITETKTVTLS--------------------------
>XP_034435453.1_opsin_8_group_member_b_Hippoglossus_hippoglossus
-----------------------------------MDIYAST-----------------LSPALDIGVGCYLLVLAVLSIVGNVLVLIMAFKRSSRMKPPELLSVNLAVTDLGAAVTMYPLSVASAWS-HHWIGGDFTCDYYALAGFFFGVASIMNLTILAIVRFVVSLNLQ-H-KERISWKKVKMLCMWCWLWALIWALLPLL-GWGRYGPEP-FGLSCSLAWG--GMK--HEGFSFIISIFTANLVVPSLIIVFCYFGIAIKLYFIYRSN-----NTNQ------VQNIV-----KLHRRLLIIAVLISVGFIGCWTPYSLVSLWSIIYD-SSSIPPEVSLLPCMFAKSSTVYNPMIYYMFSKSFKSEVKQLWGRCL--NFNSCHV--A--NTINEMGI------FMVSA---DIRPKIAAQSELLE----QSVTLG--------------------------
>XP_019962567.1_PREDICTED_opsin-5-like_Paralichthys_olivaceus
-----------------------------------MDIYAST-----------------LSPALDIFVGCYMLVVAVLSIIGNVLVIVMAFKRSSRIKPPELLSVNLAVTDLGAAVTMYPLAMASAWS-HHWLGGDATCNYYALAGFFFGVASMMNLTILAIVRFIVSLNLQ-T-KEKISWKKVKMLCVWIWLWALIWALLPLL-GWGRYGPEP-FGLSCSIAWG--QMK--QEGFSFIISMFSANFVIPSVIIICCYFGITIKLYFIFKSI-----NPTQ------VPNIV-----KVHRRMMIIAVLISVGFIGCWVPYSLVSLWSIFHD-SSTIPPEVSLLPCMFAKSSTVYNPMIYYIFSQSFKREVKQLQGLCL--NFKWCHV--A--NTINDNTI------YMVSA---DIRPKMAARSELME------------------------------------
>AWP19761.1_putative_opsin-5-like_Scophthalmus_maximus
----------------------------------------------------------------------------------------MAFKRSSRMKPPELLSVNLAVTDLGAAVTMYPLAVASAWS-HHWVGGDVTCVFYGLAGFFFGVASIMNLTVLAIVRLIISLNLQ-P-KEKITWRNVKMLCMWTWLYALFWALCPLL-GLGQYGPEP-FGLSCSITWR--HLK--HEGVDFIISMFSFNLVVPFVTIVGCYFGIAIKLYFIYKSL----DNNSQ------VPIVV-----KLHRRLLVIAVLISVGFIGCWAPYSMVSMWSIFHE-SSNIPPEVSLLPCMFAKSSTVYNPMVYYIFSKNFKREVKQLGQMCF--RSITCHV--S--NSINDDGI------YMVSA---NIRPKLMTQMNMQEIAESNMAGVS--------------------------
>tr|A0A3P8UMY5|A0A3P8UMY5_CYNSE_Opsin_8_group_member_b_OS_Cynoglossus_semilaevis_OX_244447_PE_3_SV_1
-----------------------------------MDIYAST-----------------LSPALDIAVGCYLLVVAVLSIIGNLMVIIIAFKRSSRLKPPELLSVNLAVSDLGAALTMYPLSVASAWS-HHWIGGDATCIYYGLAGFLFGLASIMNLTVLAMVRFIVSMNLQ-M-RDRISWKQAKILCAWTWLYALIWALFPIV-GWGQYGPEP-FGVSCSLAWG--QMK--HKGFSFVISIFSLNLALPSFIITCCYFGISIKLYLVYKYT----GGSIP------VPNYV-----KLQQRLLIIAVLVTFGFLGCWFPYGMVSLWSIFNE-SSAIPPEVSLLPCMFAKSSTVYNPMIYYIFSKNFQRELKELQMRCL--GFYFCK---S--NSAKEDIT------FISKL---DRRSNTAALSRCLETTDLG-------------------------------
>XP_024912393.1_opsin-5-like_Cynoglossus_semilaevis
-----------------------------------MDIYAST-----------------LSPALDIAVGCYLLVVAVLSIIGNLMVIIIAFKRSSRLKPPELLSVNLAVSDLGAALTMYPLSVASAWS-HHWIGGDATCIYYGLAGFLFGLASIMNLTVLAMVRFIVSMNLQ-M-RDRISWKQAKILCAWTWLYALIWALFPIV-GWGQYGPEP-FGVSCSLAWG--QMK--HKGFSFVISIFSLNLALPSFIITCCYFGISIKLYLVYKYT----GGSIP------VPNYV-----KLQQRLLIIAVLVTFGFLGCWFPYGMVSLWSIFNE-SSAIPPEVSLLPCMFAKSSTVYNPMIYYIFSKNFQRELKELQMRCL--GFYFCK---S--NSAKEDIT------FISKL---DRRSNTAALSRCLETTDLG-------------------------------
>XP_020774151.1_opsin-5-like_Boleophthalmus_pectinirostris
-----------------------------------MDIYVSS-----------------LSPGLDIGTGCFLLVVAVFSIVGNLLVLIMAFKRSSKMKPPELLSVNLAVTDLGAAITMYPLAVASAWS-HHWLGGHATCVYYAMAGFLFGVASIMNLVILAIVRFIVSLNMH-P-KEKISWRNVKLMCVGIWLYALLWAVLPLL-GWGRYGPEP-FGLSCSLAWG--DMR--EEGFSFVISMFVFNLLLPTVIIVGCYFGISIKLYVTYKAG----LSYNR------MPNII-----KLHRRLLIIAVLISAGFICCWTPYGLVSLWSIFRG-SRSIPPKISLLPCMFAKSSTVYNPLIYYFFSRSFKSEVNKLRFSWH--GRELCHM--R--NSIDDNSI------YVLGE---DGKSRAPRP-TLKESTETMMATTV--------------------------
>tr|A0A3B4ANT1|A0A3B4ANT1_9GOBI_Opsin_8_group_member_b_OS_Periophthalmus_magnuspinnatus_OX_409849_PE_3_SV_1
-----------------------------------MSLFASL-----------------M---------CHFFLSAVFSIVGNLLVLIMAFKRSSKMKPPELLSVNLAVTDLGAAITMYPIAVASAWS-HHWLGGRATCVYYAWAGFLFGVASIMNLVILAIVRFIVSLNMH-P-KEKISWRNVKLMCVLIWLYALLWAVLPLM-GWGRYGPEP-FGLSCSLAWG--DMR--EDGFSFVISMFVFNLLLPTIIIIGCYFGISIKLYATYRAG----LSYNR------MPNII-----KLHRRLLIIAILMSVSFIGCWTPYGLVSLWSIFRG-SKSIPPEISLLPCMFAKSSTVYNPLIYYFFSRSFKSEVNKLCFSWR--LPKLCHM--S--NSINDTTI------YVLGN---DGKSREVRP-TLPESTETIMATTI--------------------------
>XP_029983766.1_opsin-5-like_Sphaeramia_orbicularis
-----------------------------------MDIYAST-----------------LSPVLDIGTGCFLLVVAVLSIVGNLLVLIMAFKRSSRMKPPELLSVNLAVTDLGAAVTMYPLAVASAWS-HRWLGGDITCVYYGLAGFFFGVASIMNLTILAIVRFIVSFNMQ-P-KEKISWKKVKLLCLWIWLYALLWALLPIL-GWGRYGPEP-FGLSCSLAWG--NMK--QEAFSLVISMFVFNLLAPSVIIISCYFGITIKLYVTYKSA----NSSNG------LPNII-----KLHRRLLIIAILVSIGFIGCWTPYALVSLWSVFND-SSTIPPEVSLLPCLFAKSSTVYNPMIYYLFSNNFKREVRQLKCLCP--TPNDCHV--SN-NNITDTNI------YMVST---AIKSKT-AQTTLGEITESVPSTVG--------------------------
>tr|A0A667Z0Q6|A0A667Z0Q6_9TELE_Opsin_8_group_member_b_OS_Myripristis_murdjan_OX_586833_PE_4_SV_1
-----------------------------------------------------------MS------CFCFLLASAVLSIVGNLLVLIMAFKRSSSMKPPELLSVNLAVTDLGAAVTMYPLAMASAWS-HHWLGGDATCVYYGLVGFFFGVASIMNLTVMAIVRLFVSLNLQ-T-KDKISWKKVKLLCLWTWMYALLWALFPIL-GWGRYGPEP-FGLSCSLAWG--DMK--DEGFSFVISMFSFNLLMPSVIIICCYFGIAIKLYCTYKSI----TNSKQ------VPNIV-----KLHRRLLIIAVLISVGFIGCWAPYGLVSLWSIYHD-SSTFPPEVSLLPCMFAKSSTVYNPLIYYIFSKSFKREVRQLGWLCR--GSNACHA--S--NSINDNGI------YMVTL---ETKSQVARHKCMKSLQNQRLHSKD--------------------------
>XP_030201279.1_opsin-5-like_Gadus_morhua
-----------------------------------MDIYSSK-----------------LSPVLDIGVGVFLIVIAGLSIVGNVLVLVVAYRRSSKMKPPEMLSINLAVTDLGAAISMYPLAALSAWN-HRWLGGDGTCVYYGLVGFLFGTASIMNLTVMAVVRFAVSVNNL-P-REQISRRTVKILCAWIWLYAFTWALLPII-GWGRYGPEP-FGLSCSLAWR--WMK--VDGFSFVITIMCFNLAFPSLIIVTCYFGISLKLYCTYRCI----KEGLQ------IPNIV-----KMNRRLLIIAILISASFIVSWTPYGLVNLWYVLRS-GYPLPPEVTLLPCLFAKCATVYNPLIYYTFSKRFKREVRHLFTLCI--GSSPSQA--V----VNQSRD------SMVSQ---RHNQVTVIGIQLLDRSYCDANNAP--------------------------
>XP_029534598.1_opsin-5-like_Oncorhynchus_nerka
------------------------------------DLGSGI-----------------TRMMKMANELSYDAVTTILSIVGNLLVLIMAFKHSSHMKPPELLSVNLAVTDLGAAVAMYPLAVASAWN-HHWLGGDTTCIYYGLVGFFFGTASIMTMTVMAVVRFVVSLSLQ-P-KEKISRRNVKLLCLWTWLYALLWACFPLM-GWGRYGPEP-FGLSCTLAWG--EMK--EQGFSFVISVFSFNLLGPSFIILCCYFGIALKLYITYKSL----DNSKN------IPNII-----KMHRRLLIIAVLISLGFILSWAPYGLVSLVSVVRG-SEFIRPEVTMLPCLFAKSSTLYNPLIYYIFSKTFKQEVKQL---CG--RSNACHA--SRANNITDNAI------YLVCD---GSRTENEEKVVATVAGRTTEDKLS----------------------S---
>XP_029623940.1_opsin-5-like_Salmo_trutta
-----------------------------------GDSGSSG-----------------PE--SSGEGDSSSGPEAILSIVGNLLVLIMAFKHSSHMKPPELLSVNLAVTDLGAAVAMYPLAVASAWN-HHWLGGDATCIYYGLVGFFFGTASIMTMTVMAVVRFVVSLSLQ-P-KEKISRRNVKLLCLWTWLYALLWACFPLL-GWGRYGPEP-FGLSCTLAWG--EMK--EQGFSFVISVFSFNLLGPSFIILCCYFGIALKLYITYKSL----ENSKN------IPNII-----KMHRRLLIIAVLISLGFILSWAPYGLVSLVSAVRG-SEFLPPEVTMLPCLFAKSSTLYNPLIYYIFSKTFKQEVKQL---CG--RSNACHA--SSANNITDNPI------YLVCD---SSRTEKEEKVVATVVGRTTEDKLS----------------------S---
>CDQ81059.1_unnamed_protein_product_Oncorhynchus_mykiss
-----------------------------------IALYSSF-----------------PFPLALFFPLCSPLSLAILSIVGNLLVLIMAFKHSSHMKPPELLSVNLAVTDLGAAVAMYPLAVASAWN-HHWLGGDTTCIYYGLVGFFFGTASIMTMTVMAVVRFVVSLSLQ-P-KEKISRRNVKLLCLWTWLYALLWACFPLL-GWGRYGPEP-FGLSCTLAWG--EMK--EQGFSFVISVFSFNLLGPSFIILCCYFGIALKLYITYKSL----DNSKN------IPNII-----KMHRRLLIIAVLISLGFILSWAPYGLVSLVSVVRG-SEFIRPEVTMLPCLFAKSSTLYNPLIYYIFSKTFKQEVKQL---CG--RSNACHA--SRANNITDNAI------YLVCD---GSRTENEEKVVATVAGRTTEDKLS----------------------S---
>CAB1340012.1_unnamed_protein_product_partial_Coregonus_sp._balchen
----------------------------------------------------------------------------VLSIVGNLLVLIIAFKHSSHMKPPELLSVNLAVTDLGAAVAMYPLAVASAWN-HRWLGGDTTCIYYGLVGFFFGTASIMTLTVMAVVRFVVSLSLQ-P-KEKISRRNVKLLCLWTWLYALLWACFPLL-GWGRYGPES-FGLSCTLAWG--EMK--EQGFSFVISVFSFNLLGPSFIILCCYFGIALKLYITYKSL----DNINQ------IPNIV-----KMHRRLLIVSGLLTFNSFNSY---------RVV-----FVTPS-----------------------------------------------------------------------------------------------------------------------------
>tr|A0A3P8YEB0|A0A3P8YEB0_ESOLU_G_PROTEIN_RECEP_F1_2_domain-containing_protein_OS_Esox_lucius_OX_8010_PE_3_SV_1
-----------------------------------VGFISSH-----------------LHPLIWY------------------QVAGAAAPRSSQMKPPELLSVNLAVTDLGAAVFMYPLSVASAWS-HRWLGGDSTCKYYGLVGFFFGVASMMTLTMMAVVRFIVSLSLH-P-SEKISRRSVKLLCLWTWLCALLWASFPLL-GWGRYGPEP-FGISCTLAWG--EMK--EEGFYFVISLFTFNFLGPSIVILFCYFGLVVKLYISYRSL----DNNQQ------VSNII-----KMHRRLLTVAVLISLGFIVAWSPYAMVSLWSVFRS-SELIPPEVSMLPCLFAKSSTVYNPLIYYIFSNTFKREVKQL---CG--RANACHA--SNPNNISENVI------YLVCD---GSRLDKTEKVSDKEVERAQEDKSS--------------------------
>XP_010880466.2_opsin_8_group_member_b_Esox_lucius
-----------------------------------MDIYSSK-----------------LSPAVDFVAGALLLVIAVLSIVGNLLVLIMAFKRSSQMKPPELLSVNLAVTDLGAAVFMYPLSVASAWS-HRWLGGDSTCKYYGLVGFFFGVASMMTLTMMAVVRFIVSLSLH-P-KEKISRRSVKLLCLWTWLCALLWASFPLL-GWGRYGPEP-FGISCTLAWG--EMK--EEGFYFVISLFTFNFLGPSIVILFCYFGLVVKLYISYRSL----DNNQQ------VSNII-----KMHRRLLTIAVLISLGFIVAWSPYAMVSLWSVFRS-SELIPPEVSMLPCLFAKSSTVYNPLIYYIFSNTFKREVKQL---CG--RANACHA--SNPNNISENVI------YLVCD---GSRLDKTEKVSDKEVERAQEDKSS--------------------------
>XP_026114025.1_opsin-5-like_Carassius_auratus
-----------------------------------MDIYSSK-----------------LSPAVDYVVGAFLLLIAILSIAGNLMVLVMAYKRSNHMKPPEILSVNLAVTDMGAAVTMYPLAVASAWN-HHWIGGDITCVYYGLMGFFFGAASIMTLTIMAIVRFIVSLTLQ-P-KEKISKRNAKILVATTWLYALLWALFPLI-GWGKYGPES-FGLSCTLAWR--DMK--EHSQSFVITIFLMNLILPAIIIILCYSAIVVKLYITYKSM----DDTNR------IPNMI-----KMQRRLMVIAVLISIGFVGCWAPYGIISLWSIYRP-SDSIPPEVSMLPCLFAKSSTVYNPFIYYIFSKAFKQEVNQLGHLCG--RSNICCT--SDARNSPENTI------YLVCD---MNKSKSGAEETIENNRENENQTDA----------------------SQNS
>KTG22983.1_hypothetical_protein_cypCar_00030676_partial_Cyprinus_carpio
----------------------------------------------------------------------------ILSILGNAAVLVTATWRHSVLKASELLTVNLAVTDMGAAVTMYPLAVASAWN-HHWIGGDITCVYYGLMGFFFGAASIMTLTIMAIVRFIVSLTLQ-P-KEKISKRNAKILVATTWLYALLWALFPLI-GWGKYGPES-FGLSCTLAWR--DMK--EHSQSFVITIFLMNLILPAIIIISCYSAIAVKLYITYKSM----DDSNR------IPNMI-----KMQRRLMVIAVLISIGFVGCWAPYGIISLWSVYRP-SDSIPPEVSMLPCLFAKSSTVYNPFIYYIFSKAFKQEVNQLGRLCG--RSNICCT--SDARNSPENTI------YLVCD---MNKSKSGAEETIENNRENETQLIP--------------------------
>XP_016411756.1_PREDICTED_opsin-5-like_Sinocyclocheilus_rhinocerous
-----------------------------------MDAGNSL-----------------HPLSTDPTIHKHQFSFSILSIVGNLMVLVMAYKRSNHMKPPELLSVNLAVTDMGAAVTMYPLAVASAWN-HHWIGGDVTCVYYGLMGFFFGAASIMTLTIMAIVRFIVSLTLQ-P-KEKISKRKAKILVATTWLYALLWALFPLI-GWGKYGPES-FGLSCTLAWK--DMK--EQSQSFVITIFLMNLILPAIIIISCYPAIAVKLYITYKFM----DDSNH------IPNMI-----KMQRRLMVVSLLYAPATL---------------------LL-------------------------------------------------------------------------------------------------------------------------------
>tr|A0A673GYI9|A0A673GYI9_9TELE_Uncharacterized_protein_OS_Sinocyclocheilus_rhinocerous_OX_307959_PE_4_SV_1
------------------------------------------------------------N-----TVSHFKFNFTILSIVGNLMVLVMAYKRSNHMKPPELLSVNLAVTDMGAAVTMYPLAVASAWN-HHWIGGDVTCVYYGLMGFFFGAASIMTLTIMAIVRFIVSLTLQ-P-KEKISKRKAKILVATTWLYALLWALFPLI-GWGKYGPES-FGLSCTLAWK--DMK--EQSQSFVITIFLMNLILPAIIIISCYPAIAVKLYITYKFM----DDSNH------IPNMI-----KMQRRLMVVSLLYAPATL-CFPGFSAFKL-------AAS--------RCISYHKQLRFNPNCSFKFCRKSEH--------C----KTVCK------------------------------------------------------------------------------
>tr|A0A672QSC3|A0A672QSC3_SINGR_Opsin_8_group_member_b_OS_Sinocyclocheilus_grahami_OX_75366_PE_4_SV_1
--------------------------------------------------------------------------------------MFRTFKQSAHMVP--------------------------------------------FICSIFGNKNKNPLYFNFNC-----LFFF-I-EEKISKRYAKILVVTTWLYALLWAIFPLI-GWGKYGPES-FGLSCTLAWK--DMK--EQSQSFVITIFFMNLILPAIIIISCYSAIALKLYITYKFM----DDSNH------IPNMI-----KMQRRLMVIAVLISIGFVGCWAPYGIVSLWSFYRP-GDSIPPEVSMLPCLFAKSSTVYNPLIYYIFSKTFKQEVNR---LCG--RSNICCT--SDAKNGPENAI------YLVCD---ANKSKAGAEESIEKSRENETQLIS----------------------S---
>XP_016329734.1_PREDICTED_opsin-5-like_Sinocyclocheilus_anshuiensis
-----------------------------------MDIYSSK-----------------LSPAVDYGVGAFLLLIAILSIVGNLMVLVMAYKRSNHMKPPEYLSVNLAVTDLGAAVTMYPLAVASAWN-HHWIGGDVTCVYYGLMGFFFGAASMMTLTIMAIVRFIVSLSLQ-P-KEKISKRNAKILVATTWLYALLWAIFPLI-GWGKYGPEP-FGLSCTLAWR--DMK--EQSQSFVITIFFMNLILPAIIIISCYSAIALKLYITYKTM----DDSNH------IPNMI-----KMQRRLMVIAVLISIGFVGCWAPYGIVSLWSFYRP-GDSIPPEVSMLPCLFAKSSTVYNPLIYYIFSKTFKQEVNQLGHLCG--RSNICCT--SDAKNGPENAI------YLVCD---ANKSKAGAEESIEKSRENETQLIS----------------------S---
>KAF4099826.1_hypothetical_protein_G5714_019952_Onychostoma_macrolepis
-----------------------------------MDIYSSK-----------------LSPAVDYGVGAFLLLI----------------------------------------------------------------------------------------------------EEKISKRNAKILVATTWLYALLWAIFPLI-GWGKYGPEP-FGLSCTLAWK--DMK--EQSQSFVITIFFMNLILPAIIIISCYSAIALKLYITYKSM----DDSNH------IPNMV-----KMQRRLMVIAVLISIGFVGCWAPYGIVSLWSIYRP-GDSIPPEVSMLPCLFAKSSTVYNPFIYYIFSKTFKQEVNQLGRLCG--RSNICRT--SEAKNGPENTI------YLVCD---ENKSKAGAEESIEKSRENETQLIS----------------------S---
>TRY66131.1_hypothetical_protein_DNTS_029072_Danionella_translucida
-----------------------------------MDVYSSK-----------------LSPAVDYGIGAFLLLIPLLSILGNVLVLVMACKRWSHMKPPELLSVNLAVTDLGAAVSMYPLAVASAWN-HHWIGGDATCIYYGLMGFFFGAASMMTITIMAVVRFIVSLTFQ-P-IVKISKRNAQLLVAATWLYALLWAIFPLI-GWGKYGPES-FGLSCTLAWR--EMK--EHSQSFIITIFLMNLVLPALIIISCYSGIALRLYVTYKNM----DDSNH------IPNMI-----RMQRRLMLIAVLISVGFVGCWVPYGIVSLWSIYRP-ADSIPPEVSMLPCLFAKSSTVYNPFIYYIFSKTFKREVNQFGRLCG--RSNICNS--ADAKNLPEKAI------YLVCD---DNQSRPGTEDSSGKSPENETQLM---------------------------
>NP_001303874.1_opsin_8_group_member_b_Danio_rerio
-----------------------------------MDIYSSK-----------------LSSAVDYGIGAFLLLIAILSILGNLMVLVMAYKRSNHMKPPELLSVNLAVTDLGAAVTMYPLAVASAWN-HHWIGGDVSCVYYGLMGFLFGAASMMTLTIMAIVRFIVSLTLQ-P-KEKISKRNAKILVATTWLYALLWAIFPLI-GWGKYGPEP-FGLSCTLDWR--DMK--EHSQSFVITIFLMNLILPAIIIVSCYCGIALRLYVTYKSM----DDSNH------VPNMI-----KMQRRLMVIAVLISIGFVGCWAPYGIVSLWSIYRP-GDSIPAEVSMLPCLFAKTSTVYNPFIYYIFSKTFKREVNQLSRFCG--RSNICRP--TDAKNRPENTI------YLVCD---VNKSKPGVEDSLARSKENETQMLP----------------------E---
>KAA0708302.1_G-protein_coupled_receptor_136_Triplophysa_tibetana
-----------------------------------MDIYSSK-----------------LSPAVDYGVGAFLLVIAILSIVGNLLVLVMAYKRSTQLKPPELLSVNLAVTDLGAAITMYPLAVASAWN-HHWIGGDVTCVYYGLMGFFFGAASIITLTIMAVIRFVVSSTLQ-P-KEKISKRNARMLVAGSWLYAVLWAMFPLL-GWGKYGPEP-FGLSCTLAWR--DMK--EHSQSFVITMFLMNLLIPAVVIMSCYSGIALKLYMTYKSM----DDTNR------MPNMI-----KMQRRLMLIAVLISVGFIASWTPYGVVSLWSIYRP-GDSIPPQVSMLPCLFAKTSTVYNPFIYYIFSKSFKQEVNQLGRLCG--LSKMCRA--SPTKNVPENTI------YLVCL---ENKEKREAIETCGRRREAETQILS--------------------------
>XP_027005690.1_opsin-5-like_Tachysurus_fulvidraco
-----------------------------------MDVYSSK-----------------LSPAVDYGAGSFLLLIAILSIVGNLLVLFMAYKRSSQMKPPEFLSVNLAVTDLGAAVSMYPLSVASSWN-HSWLGGDATCIYYGWMGFFFGVASMATLTVMAVVRFSASMTLQ-Q-SEKIKKRTVQMLLAGTWLYAFLWAMFPLI-GWGMYGPEP-FGLSCTLAWA--EMK--EHSPSFVISMFTMNLAIPAIIIVCCYFGITLQLHYSYKSL----QNGNV------TQKKV-----KMQRRIMLISILISAGFIGCWTPYGIVSLWSIYST-S-PITPFVSMLPCLFAKTSTVYNPLIYYIFSKSFKQEVNQFLKACN--KAQAHHG--SK-SNLTENKI------YMVCK---ETTVKEELQMLVEKH-----------------------------------
>TSK58049.1_Opsin-5_Bagarius_yarrelli
------------------------------------------------------------------------------------------------MKPPELLSVNLAVTDLGAAVSMYPLSVASSWY-HSWLGGDVTCIYYGWMGFFFGVASVATLTVMAIVRFTASTTLQ-H-TDKISKKAVQVMLTGTWLYALLWAMFPLI-GWGAYGPEP-FGLSCTLAWA--EMK--EHSPSFVISMFAMNLVIPAIIIVCCYLGIILRLHYFYKSL----QNGNI------IQNKV-----KMQRRLMLIAILISAGFIGCWTPYGIVSLWSIYST-S-PVTPLVSMLPCLFAKTSTVYNPLIYYTFSKSFKQEVNQYLQEC--------RC--SNTNNLPENTI------YMVGE---GTTVKEELQMLFPKNRD---------------------------------
>XP_026800452.2_opsin-5-like_Pangasianodon_hypophthalmus
-----------------------------------MDIYSSK-----------------LSPAVDYGAGAFLLLIAILSIVGNFLVLLMAYKRSSQMKPAELLSVNLAVTDLGAAVSMYPLAVASSWN-HSWLGGDATCIYYGWMGFFFGVASVATLTVMAVVRFTVSMTLQ-H-TEKITKRTVQVMLAGTWLYALLWAVFPLV-GWGVYGPEP-FGLSCTLAWA--EMK--EHSPSFVISMFAMNLAMPALIIVCCYFGITLRLHLSYKSL----ENGNF------IQNRV-----KMQRRLMLIAVLISAGFIGCWTPYGIVSLWSIYST-S-SITPHVSMLPCLFAKTSTVYNPLIYYIFSKSFKQEVKQFLHACI--RSQACRG--SQPNNLTENTV------YMVCE---GTTVREDLHMMFQKDRDRY-------------------------------
>XP_017311053.1_PREDICTED_opsin-5-like_Ictalurus_punctatus
-----------------------------------MDIYSSK-----------------LSPAVDYGVGAFLLLIAILSIVGNLLVLFMAYKRSSQMKPAELLSVNLAITDLGAAVSMYPLAVASLWN-HSWLGGDVTCIYYGWMGFFFGVASVATLTVMAVVRFTASMTLH-H-TEKISKRTVQVMLVGTWLYALLWAVFPLI-GWGAYGPEP-FGLSCTLAWA--EMK--EHSPSFVISMFAMNLAIPAIIIICCYFGIIYRLNFFYKSQ----ENAKI------IQNKV-----KMQRRLMLVAVLISAGFIGCWTPYGIVSLWSIYST-S-SITPHVSVLPCLFAKTSTVYNPLIYYAFSKSFQQEVMQLLHACI--RSQACRG--SQPSNLTENTV------YMVCE---GTTIKKDLHKFKSTETDANTQFIP--------------------------
>XP_022542359.1_opsin-5-like_Astyanax_mexicanus
-----------------------------------MDIYSSK-----------------LPPAVDYGAGAFLLLIAILSVVGNLLVLIMAYKRSSHIKPPELLSVNLAVTDLGAAVSMYPLAVASSWN-HAWLGGNATCIYYGLMGFFFGTASVATLTVMAVVRFSVSLTLQ-P-KEKISKSRVHVLLLGTWLYALLWALFPLL-GWGRYGPEP-FGLSCTLAWG--EMK--DHSPSFVISMFSMNLAIPAIIIIFCYFGVALRLYVSYKSM----DNGNL------IPNNV-----KMQRRLMVIALLISIGFLGCWTPYGIVSLWSIYSS-SASIPPYVSMLPCLFAKTSTVYNPLIYYIFSKTFKQQVKQLLCPTN--RTGTCYA--SQPNNGTENAI------YLVCD---RNKHKEGLSASLDKSREIETQLNS--------------------------
>XP_017537111.1_PREDICTED_opsin-5-like_Pygocentrus_nattereri
-----------------------------------MDIYASK-----------------LSTAVDYGAGAFLLLIAILSVGGNLLVLVMAYKRSSHMKPPELLSVNLAVTDLGAAVSMYPLAVASSWN-HAWLGGDATCIYYGLMGFFFGVASVATLTVMAIVRFSVSLTLQ-P-KEKISKRRVHVLLAGTWLYALLWALFPLL-GWGKYGPEP-FGLSCTLAWG--EMK--EHSPSFVISIFSMNLAIPAIIIISCYFGIALRLYVSYKSV----GNGNL------VPNAV-----KMQRRLMMIAVLISVGFLACWTPYGIVSLWSVYSS-SASIPPHISMLPCLFAKTSTVYNPLIYYTFSKSFKQEVKQLLHLCS--RSETCQA--SRPNNGTENSI------YLVCE---SNKLKEDLSVSFDKSREIETRFNS--------------------------
>XP_030628011.1_opsin-5-like_Chanos_chanos
-----------------------------------MDIYSSK-----------------LSPAVDYGIGAFLLVIAILSIVGNLLVLVMAYKRSTHMKPPELLSVNLAVTDLGAAVTMYPLAVASAWN-HHWIGGDGTCVYYGLMGFFFGVASMATLTVMAVVRFLVSLTLQ-P-KEKISMRNIKLLVAGTWLYALLWALLPLL-GWGRYGPEP-FGLSCTLAWS--EMK--EHGFSFVISMFSMNLVIPAVTIISCYFGIALRLYVSYKSM----DNSNH------IPNIV-----RVQRRLMVIAILISLGFIGCWTPYGAVSLWSIYRT-SASIPPEVSMLPCLFAKTSTVYNPLIYYTFSKTFKREVKQLGWLCG--RSNACQV--SQPNNVTENAI------YLVCD---QKKTKGVLSQSFRKTREMETQLNT--------------------------
>XP_028809320.1_opsin-5-like_Denticeps_clupeoides
-----------------------------------MDIYSSK-----------------VSPALDFGAGAFLLVIAVLSIVGNLLILVMASKRSNHMKPPELLSVNLAVTDLGAAVTMYPLAVASSWN-HHWIGGHSTCYYYGFMGFFLGVTSIATLMVMAIIRFSVSVNIQ-P-KEKVSKRCVKMLVAGTWLYALLWAVLPFV-GWGEYGPEP-FGLSCTLAWG--NLKTMKTGFSMIICMLIMNLVIPAVIIIFCYSAMAVKLYLTYKSI----EDCQH------IPSVV-----RLQRRLMIIAVLISLGFIGCWTPYAIVSLWSTFHD-SASIPPVVSMLPCLFAKSSTVYNPLIYYAFSKPFKHEVKQLGRVCG--WPGTCDA--NMANQTNANGI------YLVST---RSNLQNPAHVSALNNTQPQTADYL----------------------KSHG
>XP_035278493.1_opsin_8_group_member_b_isoform_X1_Anguilla_anguilla
-----------------------------------DDRYSSK-----------------LSPVVDYGAGAFLLVVAMLTLVGNVLVLITAFKRRRYMKPPELLSVNLAVTDLGAALTMYPLAIASSWS-HRWVGGHPACLYYGLMGFLFGVASIATLAVMAVVRFIVSLSVQ-P-KEKISKRSVHVLVACTWLYGLLWALLPLL-GWGRYGPEP-FGTSCTLAWG--DLG--RHGPSFVFAVFSLVLVLPAAVIIACYFGLALKLRLAYRSV----NNSGR------IPNVV-----RTQRKLVLIAVLVSAGFVGSWTPYSAVSLWSAFHP-GDALPAVVALLPCLFAKSSTVFNPLVYYLFSNTFRTEVRSLLWACR--QADALAD--RDGEYGADDHH------RPYAT---DRGVAPRDQNGDTEESRADFSSLA----------------------SPEG
>XP_018599093.1_opsin-5-like_Scleropages_formosus
-----------------------------------EVLYKSK-----------------LPPAMDYGAGVFLFVVAVLSFIGNILVLVTAIRRATKLKPPELLSVNLAVTDLGAAVTMYPLAIASAFN-HGWLGGDATCLYYGLMGFFFGVASMMTLTVMSVVRFIISLSLQ-P-KEKISKGRIQLLIMGTWVCALLWAVFPLL-GWGKYGPEP-FGTSCTLAWS--EMK--ENGFSFVITMFLINLLIPATIIVGCYSGLALKLHAAYKSI----NNSNQ------IPNIL-----KMHRKLLIIAVLISMGFIGCWTPYAAVSLWSVFRS-SESIPPEVSVLPCLFAKSSTVYNPLVYYLFSKTFKREVRQLKWTCG--RSKASNE--PDSNHTVENAN------HAPCD---GQRQNIPTVNSPRMQTEAEIKVYT--------------------------
>XP_015207092.1_PREDICTED_opsin-5-like_isoform_X1_Lepisosteus_oculatus
-----------------------------------ENHYLSK-----------------MSPAVDYGAGAFLLLIAVLSAVGNLSVLITAFKRSSHLKAPELLSVNLAVTDLGMAITMYPLAIASAWN-HAWLGGDTSCIYYGLMGFLFGVTSMMTLAVMAVVRFVVSTSLQ-P-REKISRRKIHVLIIFTWLYSLLWAVFPLL-GWGKYGPEP-FGISCTIAWA--EFK--ENGSSFLICIFTLCTIIPAVTIIACYFGIAWKLHVAYKTI----KNSNH------IPNAM-----KVERRLALIAVLISAGFIGCWAPYATVSFWSMFRS-SKSIPPELSLLPCLFAKSSTAYNPFIYYIFSKTFRKEIKQLTCFCG--RLNNLVN--VTDETIRGSPI------FMTRD---SKRLQKSNIPNRLSISNLETET----------------------------
>XP_015207099.1_PREDICTED_opsin-5-like_isoform_X2_Lepisosteus_oculatus
-----------------------------------ENHYLSK-----------------MSPAVDYGAGAFLLLIAVLSAVGNLSVLITAFKRSSHLKAPELLSVNLAVTDLGMAITMYPLAIASAWN-HAWLGGDTSCIYYGLMGFLFGVTSMMTLAVMAVVRFVVSTSLQ-P-REKISRRKIHVLIIFTWLYSLLWAVFPLL-GWGKYGPEP-FGISCTIAWA--EFK--ENGSSFLICIFTLCTIIPAVTIIACYFGIAWKLHVAYKTI----KNSNH------IPNAM-----KVERRLALL--------------------FSQLES-RPRIPE---------AKNCCAHQRWFYWLLGALRNGELQQIHTAGA--EFASLSL--C--QVYCLQPL------HLLHL---QQDIQER-----NQTAHVLLWKVK--------------------------
>RXM30241.1_Opsin-5_Acipenser_ruthenus
-----------------------------------EDRYLSK-----------------LSPAEDYGAGAYLLVIAVLSVLGNVAVLVTALKRSSRLKPPELLSVNLAVTDLGMTISMYPLSIASAWN-HRWLGGDGSCIYYGLMGFFFGVASILTLTMMAITRFIVTTNLQ-P-GEKISKKNVSIMILFTWLYALMWAVFPLL-GWGKYGPEP-FGISCTIAWG--EFK--VNGSTFIVCIFTLCTVVPALTIIICYFGIAWKIHKAYKSM----GNSNQ------MPSAM-----K-------IAVLVSVGFIGCWAPYAAVSLWSMFRS-SDSIPPLVSLLPCLFAKSATAYNPFIYYIFSKSFRKEIKLLTCFCG--KPDDLLN--T--VNMAENPV------NVTCD---DKRKQETTLP----------------------------------------
>XP_033872953.2_LOW_QUALITY_PROTEIN_opsin-5_Acipenser_ruthenus
-----------------------------------EDRYLSK-----------------LSPAEDYGAGAYLLVIAVLSVLGNVAVLVTALKRSSRLKPPELLSVNLAVTDLGMTISMYPLSIASAWN-HRWLGGDGSCIYYGLMGFFFGVASILTLTMMAITRFIVTTNLQ-P-GEKISKKNVSIMILFTWLYALMWAVFPLL-GWGKYGPEP-FGISCTIAWG--EFK--VNGSTFIVCIFTLCTVVPALTIIICYFGIAWKIHKAYKSM----GNSNQ------MPSAM-----KVEWRLTGIAVLVSVGFICCWAPYAAVSLWSMFRS-SDSIPPLVSLLPCLFAKSATAYNPFIYYIFSKSFRKEIKLLTCFCG--KPDDLLN--T--VNMAENPV------NVSCD---DKRKQETTLP----------------------------------------
>XP_028652099.1_opsin-5-like_Erpetoichthys_calabaricus
-----------------------------------EDKYVSK-----------------LSPGVDYGAGTFLLLVAVMSVLGNLSVLVTALKRFSKMKPPEMLNVNLAVTDVGMTISMYPLAITSAWS-HGWLGGDSSCLYYGLMGFFFGVASIMTLTIMAVTRFVFSMNLR-P-GQKLSKRNMVLLILFSWIYALIWAVLPLF-GWGKYGPEP-FGTSCTIAWS--DFR--VSGAPFIISMFILCTLIPAFTIIVCYFGIVWRLHQEYKSL----ENGHQ------IPNAV-----KLERRLTAIAILVSLGFIGCWAPYATVSFWSMFRS-SDSIPPLVSLLPCLFAKSSTAYNPIIYYAFSNTFRKEVKQLMCFSR--KPPRLDN--T--VNVVEREM------HVRHN---GERKLHSVG-TFEEGNHA--------------------------------
>XP_033873901.2_opsin-5-like_Acipenser_ruthenus
-----------------------------------EEKYISK-----------------LHPAMDYGAGGFLILVAVVSITGNAAVLVAAVKKSSRLKPPELLSVNLAVTDLGMAVSIYPLAIASAFN-HSWLGGDISCIYYGLLGLFFGVASIMTLTVMAVVRLILTSTLQ-T-ANKINKREIQLTIVCIWLFALVWAILPIC-GCGKYGPEP-FGISCTINWS--EER-TFQKSAFIIPFSVLCVILPTLTLISCYSAIAWKHHKAYQAS----KNNER------ILNSN-----TLEKKLTLMAVMVTAGFLSCWAPYAVISFWSIYNS-SDNIPPEISVLPCLLAKSSTVYNPLIYYAFSKTFRREIKELKCCCL--CQIQLL------NHAAENEL------RVRWS---GRN-------QIQPLSE---------------------------------
>XP_027588529.1_opsin-5-like_Pipra_filicauda
-----------------------------------EEPEINK-----------------NNKVMSSSKRYRTIFDAILTILGNSAVLATAAKRSSLLKSPELLTVNLAVADIGMAISMYPLAIASAWN-HAWLGGDASCIYYALMGFLFGVCSMMTLCAMAVIRFLVTNTSK-N-SNKITKNTIFILIAFIWLYSLLWAILPLV-GWGYYGPEP-FGISCTIAWS--KFHNSSNGFSFILSMFLLCTVLPALTIVACYLGIAWKVHKAYQEI----QNIDR------IPNAA-----KLEKKLTLMAVLISVGFLSSWTPYAAASFWSIFNS-STSLQPIVTLLPCLFAKSSTAYNPFIYYIFSKTFRCEIKKLQCCCG--WRVRYFS--S--DNSVENPV------SMMWS---GRDLSSAVKLENPGAAAR--------------------------------
>XP_008640127.1_PREDICTED_opsin-5_Corvus_brachyrhynchos
-----------------------------------EEQYISK-----------------LHPVVDYGAGVFLLIIAILTILGNSAVLATAVKRYSLLKSQELPTVNLAVADIGMALSMYPLAIASAWN-HAWLGGDASCVYYALMGFLFGVCSMMTLCAMAVIRFLVTNSSK-N-GNKITKNTVCILITFIWLYSLLWAILPLL-GWGYYGPEP-FGISCTIAWS--KFHNSPNGFSFILSMFLLCTVLPALTIIACYLGIAWKVHKAYQEI----QNIDR------IPNAA-----KLEKKLTLMAVLISVGFLSSWTPYAAASFWSIFNS-SDSLQPVVTLLPCLFAKSSTAYNPFIYYVFSKTFRCEVKKLQCCCG--WRVHYFS--S--DNSTEHPV------STMWS---GRDLSAAAKAENPGAAARHRSNLA----------------------QK--
>RMC17099.1_hypothetical_protein_DUI87_05676_Hirundo_rustica_rustica
-----------------------------------EEQYISK-----------------LHPVVDYGAGVFLLIIAILTILGNSAVLATAVKRSSLLKSPELLTVNLAVADIGMALSMYPLAIASAWN-HAWLGGDTSCVYYALMGFLFGVCSMMTLCAMAVIRFLVTNSSK-N-SNKITKNTVCILIAFIWLYSLLWAILPLV-GWGYYGPEP-FGISCTIAWS--KFHNSSNGFSFILSMFLLCTVLPALTIVACYLGIAWKVHKAYQEI----QNIDR------IPNAA-----KLEKKLTLMAVLISVAFLSSWTPYAAASFWSIFNS-SDSLQPVVTLLPCLFAKSSTAYNPFIYYVFSKTFRCEVRKLQCCCG--WRVHYFS--S--DNSAENPV------S-MWS---GRDLSAAARRENPGAAAL--------------------------------
>RLW12326.1_hypothetical_protein_DV515_00000618_Erythrura_gouldiae
-----------------------------------EEQYISK-----------------LHPVVDYGAGVFLLIIAILTILGNSAVLATAVKRSSLLKPPELLTVNLAVADIGMALSMYPLAIASAWN-HAWLGGDASCVYYALMGFLFGVCSMMTLCAMAVIRFLVTNSSK-N-HNKITKNTVCILIAFIWLYSLLWAILPLV-GWGYYGPEP-FGISCTIAWS--KFQNSSNGFSFILSMFLLCTVLPALTIAACYLGIAWKVHKAYQEI----QNIDR------IPNAA-----KLEKKLTLMAVLISVGFLSSWTPYAATSFWSIFNS-SHSLQPVVTLLPCLFAKSSTAYNPFIYYVFSKTFRCEVKRLQCCCG--WRVHYFS--S--DNSVENPV------STMWS---GRDLSAAPQVQNPGAAAP--------------------------------
>KQK85332.1_opsin-5-like_protein_Amazona_aestiva
-----------------------------------EEQYISK-----------------LHPVVDYGAGVFLLII----------------------------------------------------------------------------------------------------GNKITKNTVRILITFIWLYSLLWAILPLV-GWGYYGPEP-FGISCTIAWS--KFHNSSNGFSFILSMFLLCTVLPALTXVTCYLGIAWKVHKAYQEI----QNIDR------IPNAA-----KLEKKLTLMAVLISVGFLSSWTPYAAASFWSIFNP-SDSLQPIVTLLPCLFAKSSTAYNPFIYYIFSKTFRCELKQLQCCCG--WRVHFLS--T--DNSAENPM------S-MWS---GRDLSTAAKVENQGAAAR--------------------------------
>OPJ73686.1_opsin-5_Patagioenas_fasciata_monilis
-----------------------------------LSIWQSH-----------------LVNS--YSFG----PMTILTVLGNSVVLATAVKRSSLLKSPELLTVNLAVADIGMAISMYPLAIASAWN-HAWLGGDVSCIYYALMGFLFGVCSMMTLCAMAVIRFLVTNSSK-N-SSKITKNAVRFVITSIWLYSLLWAILPLV-GWGYYGPEP-FGISCTIAWS--KFHNSSNGFSFILSMFLLCTVLPALTIVACYLGIAWKVHKAYQEI----QNIDR------IPHAA-----KLEKKLTLVSYLAEKSL-------------------------------------------------------------------K-----------------------------------------------------------------------------------
>XP_009568721.1_PREDICTED_opsin-5-like_Cuculus_canorus
-----------------------------------EEQYISK-----------------LHPIVDYGAGVFLLIIGILTVLGNAAVLATALKRSSLLKSPELLTVNLAVADIGMAISMYPLAIASAWN-HAWLGGDASCMYYALMGFLFGVCSMMTLCAMAVIRFLVTDSSK-N-RNRITKNVVCILITSIWLYSLLWAILPLV-GWGYYGPEP-FGISCTIAWS--EFHNSSNGFSFILSMFLLCTVLPALTIVACYLGIAWKVHKAYQEI----QNIDR------IPHAA-----KLEKKLTLMAVLISVGFLSSWTPYAAASFWSMFNS-SDSLQPIVTLLPCLFAKSSTAYNPFIYYIFSRTFRREIKELQCCCG--WRVHFFR--A--DSSAENPV------SVTWS---VRDLSAAAEVENQGAAAR--------------------------------
>OXB62883.1_hypothetical_protein_ASZ78_003049_Callipepla_squamata
-----------------------------------EEQYTSK-----------------LHPVVDYGAGVFLLIVAILTILGNSAVLTTAVKRSSLLKSPELLTVNLAVADIGMAISMYPLAIASAWK-HAWLGGDASCVYYALMGFLFGVCSMMTLCAMAVIRFLVTNSSK-N-SNKISKNTVHILIAFIWLYSLLWAILPLV-GWGYYGPEP-FGISCTIAWS--KFHSSSNGFSFILSMFLLCTVLPALTIIACYLGIAWKVHKAYQEI----QNINR------IPHAA-----QLEKKLTLMAVLISVGFLSAWTPYAAASFWSTFSS-SDSLQPIVTLLPCLFAKSSTAYNPFIYYIFSKTFRHEIKELRWCRG--WRAQFFG--P--DTSAENSV------SMMWS---GRELSCAARVQSQGAAAH--------------------------------
>XP_010116742.1_PREDICTED_opsin-5-like_partial_Chlamydotis_macqueenii
-----------------------------------EEQYISK-----------------LHPVVDYGAGVFLLIVAILTILGNSAVLATAVKRSSLLKSPELLTVNLAVADIGMAISMYPLAIASAWN-HAWLGGDASCVYYALMGFLFGVCSMMTLCAMAVIRFLVTNSSK-N-SKSLH----------------LW--------------EP-------------------------------------------HLGYCVQI--------------------------------------------------------------------------------------------------------------------------------------------------------------------------------------------------------
>XP_021245076.1_opsin-5-like_isoform_X1_Numida_meleagris
-----------------------------------QPQQVCK-----------------VHGIVCADS-----LSAILTILGNSAVLATAVKRSSLLKSPELLTVNLAVADIGMAISMYPLAIASAWN-HAWLGGDASCVYYALMGFLFGVCSMMTLCAMAVIRFLVTNSSK-N-SNKISKNTVRILITFIWLYSLLWAILPLV-GWGYYGPEP-FGISCTIAWS--KFHSSSNGFSFILSMFLLCTVLPALTIVTCYLGIAWKVHKAYQEI----QNIDR------IPHAA-----RLEKKLTLMAVLISVGFLSAWTPYAAASFWSIFNS-SDSLQPIVTLLPCLFAKSSTAYNPFIYYIFSKTFRHEIKQLQCCWG--WRVHFFS--T--DSSAENSV------SMMWS---GRDPSSTAKVESQGAATH--------------------------------
>tr|A0A674IL96|A0A674IL96_TERCA_Uncharacterized_protein_OS_Terrapene_carolina_triunguis_OX_2587831_PE_4_SV_1
-----------------------------------ESTSASR-----------------LHPAQSAGEGG---AKRILTILGNSAVLATAVKRSSHLKSPELLIINLAVTDLGMAISMYPLAIASAWN-HAWLGGDASCIYYALMGFLFGVSSMMTLCMMAVIRFLVTNSST-N-SNTINKNAVRISIAFIWLCSLLWAILPLL-GWGYYGPEP-FGISCTIAWS--EFHNSANGFSFILSMFILCTLLPALTILICYLGIAWKVHKAYQEI----QNFDR------IPNAV-----KLERRLTLMAVLVSVGFLGAWTPYAAVSFWSIFNS-SNSLHPVITLLPCLFAKSSTAYNPFIYYVFSKTFRREIKQMKCCCG--WRAHFFN--T--ENSIENHV------SMMWM---GREACPTAKANYGEASTQ--------------------------------
>XP_027679991.1_opsin-5_Chelonia_mydas
-----------------------------------EQQYLSK-----------------LHPTVDYGAGVFLLIIGILTILGNSAVLVTAVKRSSHLKSPELLIINLAVTDLGMAISMYPLAIASAWN-HAWLGGDVSCIYYALMGFLFGVSSMMTLCMLAVIRFLVTNSST-N-SNTINKNAVCILIAFIWLCSLLWAILPLL-GWGYYGPEP-FGISCTIAWS--EFHNSANGFSFILSMFILCTLLPALTILSCYLGIAWKVRKAYQEI----QNSDR------IPNAA-----KLERRLTLMAVFVSVGFLGAWTPYTAVSFWSIFNS-SKSLHPVITLLPCLFAKSSTAYNPFIYYVFSKTFRREIKQMKCCCG--WRAHFFN--T--ENSIENPM------SMMWM---GREVCPTAKANNGEASTQRAAELA----------------------QLHP
>XP_003215417.1_PREDICTED_opsin-5_Anolis_carolinensis
-----------------------------------EEHYISK-----------------VHPVWDYGMGVFLLIIAILTILGNSMVLAVAVKRSSCLRSPELLTVNLAATDLGMGLSMYPLAIASAWN-HAWLGGEATCIYYALMGFLFGVSSIMTLSAMAVIRFLVTFSSK-A-RHKINRKVMHICIMLIWAYAVLWAILPLL-GWGHYGPEP-FGTSCTIAWG--QFHNSQKGFAFILSMFILCTFLPAITIIMCYLGIAWKFHKTHQEM----QNLNR------ISSAA-----KLEKKLILVAVLISVGFLGAWTPYAIVSFWSVFHS-SESIPYIVTLLPCLFAKSSTAYNPFIYYTFSKTFRHEVKHLRCYSG--QRAQE-N--M--KNSINSNV------SFMWH---GGGLST-RQIEMREIPNQ--------------------------------
>XP_020657187.1_opsin-5_Pogona_vitticeps
-----------------------------------EERYVSK-----------------LHPTWDYGAGVFLLIIAFLTILGNSAILAVAVKRSSRLRSPELLTVNLAVTDLGMAISMYPLAIASAWN-HTWLGGDATCIYYGLMGFLFGVSSMMTLTVMAVIRFFVTHSSK-N-SNNINRRVIHISITLIWLYAVLWAILPLL-GWGHYGPEP-FGTSCTISWG--QFYKSSNGFSFILSMFIFCTILPAMTILFCYLSIAWKLHKTYQEM----QNFKR------ISNAT-----KLEKKLTLMAVLISVGFLGAWTPYAAVSFWSIFHS-SESLPQVVTLLPCLFAKSSTAYNPFIYYTFSKTFRQEVKQLQCCCG--EKVHFLN--T--KNSINNHV------SVMWP---DRGISSVRKIVSGEGPNQ--------------------------------
>XP_028577708.1_opsin-5-like_Podarcis_muralis
-----------------------------------EEHYISK-----------------LHPSGDYGAGVFLLVIGILTVLGNSAVLAVAVKRSSHLRSPELLTVNLAVTDLGMAISMYPLAIASAWN-HAWLGGDATCIYYALMGFLFGVASMMTLSVMAVIRFLVTHSSK-N-SNTINRKVIHVSIALIWLYAALWATLPLL-GWGHYGPEP-FGTSCTIAWS--QFHNSANGLSFILSMFILCTILPAITITICYLGIAWKVHKTYQKM----QNFNR------TSNAA-----KLEKKLTLMAVLISVGFLSAWTPYAAVSFWSIFHS-SESIPPIVTLLPCLFAKSSTAYNPFIYYAFSKTFRREIKRLQCCCG--QKVYF-S--T--KHTTNSHV------SVIWS---GRDISSFRKTDSGEVPNPSAAAAE----------------------SS--
>XP_018121490.1_PREDICTED_opsin-5-like_Xenopus_laevis
-----------------------------------EDQYLSK-----------------LHPLVDYGAGAFLLVVAIVTIVGNFAVLATAVKCSSHLKAPDLLSINLAVIDLGMAISMYPLAIASAWN-HAWLGGDSSCLYYALMGFFFGVASMMTLTAMAVIRFRVTSSFK-C-GSTIQKKTVYILIACIWLYALLWAVLPLL-GWGRYGPEP-FGTSCTIAWG--DFHNSSNGLSFVLSMFILCTLSPAATILVCYSGIVWKLHKAYQEI----KTQDR------IPNAK-----KVEKKLTLMAILVSFGFLISWTPYAAVSFWSIFHS-SKYIPPIVSLLPCLFAKSSTAFNPIIYYAFSKTFRKKVKQLKCCCG--WRVHFLQ--S--ENSPENPV------SVIWT---GKDVSSVPKLVKGNLGTSTMTQ----------------------------
>XP_018119570.1_PREDICTED_opsin-5-like_Xenopus_laevis
-----------------------------------EDQYISK-----------------LHPLVDYGAGAFLLLVAILTVVGNFAVLATAVKCSSHLKAPDLLSINLAVTDLGMAISMYPLAIASAWN-HAWLGGDASCLYYALMGFFFGVSSMMTLTAMAVIRYWMTSSFK-I-GRTIQKKTACVLITCIWLYALLWAILPLL-GWGRYGPEP-FGISCTIAWG--DFHNSSNGFSFIISMFILCTISPAATIMICYSGIVWKLHKAYQEI----KNQDK------IPNAR-----KLEKKLTLMTILVSFGFLVSWTPYAAVSLWSIFHS-SKHIPPIVSLLPCLFAKSSTAFNPMIYYAFSKIFRKKVKQ--CFCG--WRVHFLK--S--ENSAENPV------SVIWS---GREVSSIPKLVKGNPGIPKMSQ----------------------------
>XP_018425859.1_PREDICTED_opsin-5-like_Nanorana_parkeri
-----------------------------------EDKYVST-----------------LHPLVDYAAGIFLLIVAILSALGNLAVLATAVKCKTHLKSPDLLSINLAITDFGMAISMYPLAIASAWN-HAWIGGHPTCLYYALMGFFFGVASMMTLTAMAIIRYLVTSTTT-S-RNTIKKKSIYILLAGIWLYALLWAIFPLV-GWGHYGPEP-FGVSCTIAWA--EFQNSTNGFSFIVSMFLLCTVTPAATIITCYSRIAWKLHKAYQEI----HNYDK------IPNAV-----RLERKLTLMAILVSFGFLVSWTPYAVVSFWSMFHS-STSIPPTVSLLPCLFAKSSTAFNPIIYYAFSKTFRQKVKQLKCFCG--WRIHFLQ--S--ENSADNPV------SVIWS---ARELSNVPKPDK--LTSSTITQ----------------------------
>PIO37900.1_hypothetical_protein_AB205_0179120_partial_Lithobates_catesbeianus
-----------------------------------SDLIVLC-----------------VKPFFTKHLLASLFSAAILSAVGNLAVLATAIKCSSHLKPPDLLSINLAITDFGMAITMYPLAIASAWN-HAWIGGQPTCLYYALMGFFFGVASMMTLTAMAVIRYLVTSTTT-T-RNTIKKQAVYILLAGIWLYALLWAIFPLV-GWGHYGPEP-FGLSCTIAWA--EFQNSTNGFSFIISMFILCTVTPAVTIITCYTRIAWKLHKAYQEI----RNYDK------IPNAA-----RVERKLTLVS---------------------------SYRGPI-----------------------SLKYRQS-----------------------------------------------------------------------------------------------
>tr|A0A4W3I3A4|A0A4W3I3A4_CALMI_G_PROTEIN_RECEP_F1_2_domain-containing_protein_OS_Callorhinchus_milii_OX_7868_PE_4_SV_1
-----------------------------------HARYTTG-----------------LNNNNNF---SFSFFTAILSIFGNSVVLLVAAKKSSQLKPPELLTVNLAITDFCSAVTMYPLAVGSAWK-HTWLGGDSSCKYYGFMDFFFGIASIGTLTVMAIVRFLVTSTTQ-Y-GKIFRKHF--QAIALVWLYALIWAVLPLV-GLGLYGPEP-FGISCTLAWS--ELYSSANSMSFIVASFILCTLLPTVIIATCYTGIAWKLHKAYHEI----HNNQQ------VIISV-----KIDRKITQMAVLVSLGFIGCWAPYATVSFWSIFNS-NTQIPPVVSLLLCLFAKSSTVYNPIIYYTFSTTFQREAKKCLCFC----RYQ-QI--PEIKSVTHST-----------A---VCR-----------------------------------------------
>XP_028253685.1_opsin-5-like_Parambassis_ranga
-----------------------------------LSAFTSK-----------------LTPAADICVGLTILSVVLLSVLGNGLVLVICSRRRKKMVGSELLCVNLAVVDFLCCICFYPLSILSSFN-HAWLGENITCVYYGLGCYIFGLCGMFTIAAISIIRYLKTCYSL-Y-AVWLKGANIRLVCCAIWLVAVVWSSFPLF-GWGEYVPEP-YGLSCTIAWR--GYHTSAKDAFYVICSFACFTLVPVLLIVISQCRILYKVSHFSYLL----SARGI------RNNLR-----HTEKRLSMMFFCISFGFVIAWAPYTVVSFLFIFHK-EHYMAPEGFVFPALFAKCSHIYNPFIYFYFNKTFQQELRCLLLSYG--GRVGIHI--TTGHQ-APCPI------HIQLQ---EHGTHNMSKSSSTKSNPPIIDKKL----------------------ESVS
>XP_030578311.1_opsin-5-like_Archocentrus_centrarchus
-----------------------------------TSAFTSK-----------------LTPAADIGVGLTILCIALLSVLGNGLVLVICYLRRKKMVGSELLCVNLAVVDFLCCICFYPLSILSSFR-HAWLGENITCIYYGLGCYIFGLCGMFTIAAISIIRYLKTCCTL-C-AVWLKGANIRLMCCAIWLVSAVWSSFPLF-GWGEYVPEP-YGLSCTIAWR--GYHTSAKDAFYVICSFACFTLVPIFLIVVSQCRILYKVSRFSYSL----SARGI------RNNLR-----HAEKRLSMMFFCISLGFVVAWAPYTIVSFLFIFRK-EHYMAPEGFVFPALFAKSSHIYNPFIYFYFNKTFQRELRHLLLSYG--GRVGVHI--TTGHQ-APYPI------HIQLQ---EQGAQSKRKHTTPKKASTIMDNKP----------------------KPVS
>XP_029966305.1_opsin-5-like_Salarias_fasciatus
-----------------------------------SSAFSSK-----------------LSPAADICVGLAILSMVLLSILGNGLVLVICYHRRKKMVDSELLCVNLAVVDFLSCICFYPLSILSSFR-HAWLGENATCVYYGLGCFIFGLCGMFTIAAISLIRYVKTCYSL-Y-AVWMKGANIRAVCGSFWLVATVWSSFPLF-GWGEYVPEP-YGLSCTVAWR--GYHTSAKDAFYVICSFACFTLVPVLVIVVSQCQILYKVSRFSYSL----SARGT------RHNLR-----HAERQLSMMFFCISLGFVIAWAPYTVVSFLFIFHK-GHYMAPEGFVFPALFAKSSHVYNPFIYFYFNKTFQRDLRGLLLSYR--GRVGVHV--TAGHP-APYPI------HIQLQ---EQGTHSRSKTSSSKNGPNMLDGKS----------------------RPVS
>RVE55722.1_hypothetical_protein_OJAV_G00228840_Oryzias_javanicus
-----------------------------------NSAFSSK-----------------LSSEADLCVGLAILSVVLLSVVGNGLVLVICYRKRKKMSGSELLCINLAVVDFLCCVCFYPFSTVSSFH-HMWLGGNVTCVYYGLGCYIFGLCGMFTITAISIIRYLKTCYSL-H-SFWLKAANIRLLCCIIWLVSAVWSSFPLF-GWGEYVPEP-YGLSCTVAWR--GYHTSTKDAIYVICSFVCFTLVPALLIVVSQCSILYKVSRFSYEL----STKGI------RNNLR-----HAEKRISMMFFCISFGFVIAWAPYAVVSFLFIFHK-EPYMSPEGFVLPALFAKSSHIYNPFIYFYFNKTFQQELRRLLLAYT--GESGSTF--LRASR-PPIPS------TFSCR---SEA-NPKRCTRQRTSTPS--------------------------------
>XP_026197748.1_opsin_8_group_member_c_Anabas_testudineus
-----------------------------------VSVFTSK-----------------LSPAADICVGLAILSVVVLSVLGNGLVLVICYRRRKKMVGSELLCVNLAVVDFLCCICFYPLSILSSFH-HAWLGENVTCVYYGLGCYIFGLCSMFTIAAISIIRYLKTCNSL-Y-AVWLEGANVRIACCSIWLVATVWSSFPLF-GWGEYVPEP-YGLSCTIAWR--GYHTSAKDAFYVICSFACFTLVPVLLIVVSQCQILCKVSRFSSSL----SARGI------RNNLR-----HTEKRLSMMFFCISLGFVIAWAPYAVVSFLYIFHK-EHYMAPEGFVFPALFAKSSHIYNPFIYFYFNKTFQREFRCLLLSCG--GRVGVHM--TVAHQ-APYPI------HIQLQ---ERGTHSKSKSSMSKNMPIIVHNKP----------------------KPVC
>AXF38099.1_OPN8c_Paralichthys_olivaceus
-------------------------------------EFTSK-----------------LSPAADTCVGLAILSVVLLSILGNGLVLVICYRRRKKMVGSELLCVNLAVVDFFGCICFYPLSIVSSFH-HVWLGGNATCIYYGFGCYIFGLCGMFTIMAISITRYLKTCYSL-Y-TVWLEGTSIRIACCAIWVVATVWSSFPLF-GWGEYVPEP-YGLSCTIAWR--GYHTSAKDAFYVICSFACFTLVPVVLIVVSQCQILYKVSSFAYSL----SARGI------RNNLR-----QTEKRLSMMFFCISLGFVIAWAPYAIVSFLFIFHK-DHYMAPEGFVFPALFAKSSHIYNPFIYFYFNKTFQRELRCLLLSCG--GRVGVHN--SAGHQ-APIPI------HIQLQ---ERGTHSKTKSSTSKTTPIHLDNKL----------------------KPVS
>XP_034436314.1_opsin_8_group_member_c_Hippoglossus_hippoglossus
-------------------------------------EFTSK-----------------LSPAADTCVGVTILSVVLLSVLGNGLVLVICYRRRKKMVGSELLCVNLAVVDFLCCICFYPLSVMSSFH-HAWLGGNVTCVYYGFGCFIFGLCSMFTITAISITRYLKTCYSL-Y-TVHSDGANIRIACCATWVVATVWSSLPLF-GWGEYVPEP-YGLSCTIAWR--GYHTSAKDAFYVICTFAFFTLVPMLLIVVPQCQILYQVSSFSYSL----STRGI------RNNLR-----QTEKRLSVMFFCISLGFVIAWAPYAVVSFLFIFHK-EHYMTPGGFVFPALFAKSSHVYNPLIYFYFNKTFQRELRCLLLSYG--GQVGVHI--GAGHQ-APFPI------HIQLQ---ERGTHSKTKISTSKDPPITSNNKP-----------------------PVS
>XP_022621604.1_opsin-5-like_Seriola_dumerili
-----------------------------------ISVFTSK-----------------LTPAADICVGLAILSVVLLSVLGNGLVLVICYRRRKKMVGSELLCVNLAVVDFLCCICFYPLSILSSFH-HAWLGEDITCVYYGLGCYIFGLCGMFTITAISIMRYLKTCYT-----VWLEGANIRIACCVIWLVAAVWSSFPLF-GWGEYVPEP-YGLSCTIAWR--GYHTSTKDAFYVICSFACFTLVPVLFIVVSQCRILYKVSRFSYSL----SARGI------RNNLR-----HAEKRLSVMFFCISLGFVIAWAPYAVVSFLFIFHK-EHYMAPEGFVFPALFAKSSHIYNPFIYFYFNKTFQRELRCLLLSCG--GRVGDHV--TVGHQ-GPYPI------HIQLQ---ERGTQSRSKSSTSKNAPTIIHNKP----------------------KPVS
>TNN76140.1_Opsin-5_Liparis_tanakae
-----------------------------------ASGFTSK-----------------LTPAADTCLGLAILSVVVFSTLGNGLVLVISYRRRKKMVSSELLCVNLAVVDFLCCICFYPLSITSSFH-HMWLGENITCVYYGLGCYSFGLCGMFTITAISVVRYLKTCYSL-Y-AVWLEGANIKITCCAIWLVAVLWSSFPLI-GWGEYVPEP-YGLSCTIAWR--AYHTSAKDAFYVICSFACFTLVPVLLIVASQCQILYKVFSFSNSL----SARGI------HNNMK-----YAEKRLSLMFFCISLGFVIAWAPYAVVSLLFIFYS-ESYMAPEGFVLPALFAKSSHIYNPFIYFYFNKTFRRELRCLLLYWG--GRVSVHT--ATAVQ---HPI------HIQLQ---ERTTLSKGKGSTTKERSPHRGQ----------------------------
>XP_034383421.1_opsin_8_group_member_c_Cyclopterus_lumpus
-----------------------------------VSAFTSK-----------------LTPAADICVGLAITSVVVFSVLGNGLVLVICYRRRKKMVCSELLCVNLAVVDFLCCVCFYPLSIMSSFH-HMWLGENITCVYYGLGCYSFGLCGMFTITAISIIRYLKTCYSL-Y-GEGTEGANIQIACCAIWLLAVVWSSFPLI-GWGEYVPEP-YGLSCTIAWK--AYHTSAKDAFYVICSFACFTMVPVLLIVVSQCQILYKVFRFSNSL----SARGI------RNNLK-----YAEKRLSVMFFCISLGFVIAWVPYAVVSLLFIFHR-ESYMAPEGFVFPALFAKSSHVYNPFIYFYFNKTFRRELRCLLLSWG--GRVSVHN--AMVIQ---HPI------HIQLQ---ERATLSKNKDSTSKKSLHHLGQ----------------------------
>XP_026175093.1_opsin-5-like_Mastacembelus_armatus
-----------------------------------ISVFTSK-----------------LTPAADICVGLAILSIAVLSVLGNGLVLLICYRRRKKMVSSELLCVNLAVVDFLCCICFYPLSILSSFH-HMWLGENVTCVYYGLGCFIFGLCSMLTITAISIIRYLKTCYSW-Y-AVWLKGANIWIVCCGIWLVAVVWSSFPLF-GWGEYVPEP-YGLSCTIAWR--RYHTSVKDAFYVICSFVFFTLIPVFLIVVSQWQILRKVSRFSYSL----STRGI------RSNLH-----HAEKRLSMIFFCISLGFVIAWAPYAVVSFLFIFHK-EHYMAPGGFVFPTLFAKSSHIYNPFIYFYFNKTFQRELRCLLLSCG--TQVGVYS--AMGHQ-APYPI------HIQLQ---ERGIHTKSKDSTSKKAPNILVNKP----------------------EPVS
>KAF1376753.1_hypothetical_protein_PFLUV_G00214730_Perca_fluviatilis
-----------------------------------VSAFTSK-----------------LTPAADICVGLVILFVVLLSVLGNGLVLVICYRRRKKMVGSELLCVNLAVVDFLCCICFYPLSILSSFH-HGWLGENITCVYYGLGCYIFGLCGMFTIAAISIIRYLKTCHRS-Y-AVWLKGPNIKIACCSTWLIAAVWSSFPLF-GWGEYVPEP-YGLSCTVAWR--GYHTSAKDAFYVICSFACFTMVPILLIVVSQCQILYEVSRFSHLL----SARHI------RNNLR-----YAEKQLSVMFFCISLGFIIAWAPYTIVSFLFIFHK-GSYMAPESFVFPALFAKSSHIYNPFIYFYFNKLFQKELRCLLLSWG--GQVGVDI--AEVHQ---YPI------HIQLQ---ERGTHSKSKSTTAKNAPTI-------------------------------
>XP_034756831.1_opsin_8_group_member_c_Etheostoma_cragini
-----------------------------------ISAFASK-----------------LTPVADVCVGLVILFVVLLSVLGNGLVLVICYRRRKKMVGSELLCVNLAVVDFFCCLCFYPLSILSSFH-HRWLGENITCIYYGLGCFIFGLCGMFTIAAISIIRYLKTCHSS-Y-AGWLKGANINIACGSTWLIAAVWSSLPLF-GWGKYVPEP-YGLSCTVAWK--GYHTSAKDAFYVICSFACFTMVPVLLIVVSQCQILYKVSRFSHLL----STRHS------CNKLR-----YAEKQLSMMFFCISLGFIIAWAPYAIVSFLFIFHK-GTYMAPEGFVFPALFAKSSHIYNPFIYFYFNQPFQKELRCLL--CG--GQVGVDF--AEV-Q-VQYPI------HIQLQ---ERRTHSKGKG------------------------------------KETA
>XP_010744502.3_opsin-5_Larimichthys_crocea
-----------------------------------TSVFTSK-----------------LTPAADICVGLTILSFAVLSVLGNGLVLVICYRRRKKMMGSELLCVNLAVVDLLCCICFYPLSILSSFN-HAWLGENITCVYYGLGCYVFGLCGMFTIAAISVFRYLKTCYSL-Y-AVWLEGANIPIACCAIWLVAAVWSSFPLF-GWGEYVPEP-YGLSCTIAWR--GYHTSAKDAFYVICSFACFTLVPVVLIVVSQCLILRKVSRFTYSL----SSRGI------RNNLR-----HAERRLSMMFFCISLGFVIAWAPYSVVSFLFIFHK-GNYMAPEGFVFPALFAKSSHVYNPFIYFYFNKTFQQELRCLLLSWG--GRVGTHI--ASGRQ-APYPI------HIQLQ---ERGTSSKSKSSSSRT-PTLSGKKP----------------------KPVS
>XP_029131948.1_opsin-5-like_Labrus_bergylta
-----------------------------------VSAFTSK-----------------LTPAADICVGLTILSIVLLSVLGNGLVLVICYRRRKKMAGSELLCVNLAVVDFLCCICFYPLSILSSFH-HAWLGDNITCVYYGLGCFIFGLCGIFTITAISIIRYLKTCYSL-Y-AEWLEGTNLRIACFTIWLMAAVWSSFPLF-GWGEYVPEP-YGLSCTVAWK--GYHTSAKDAFYVICSFICFTLVPIVMIVVSQSLILFKVSRFSYSL----SAKGI------RNNLR-----HKEKKLSMMFFCISLGFVIAWAPYAVVSFLFIFHK-DGYMAPKGFVFPALFAKSSHIYNPFIYFYFNKTFQQELRCLLLSWG--GRVGAHV--TSGQQ-APYPI------HIQLQ---ERLSKSRTKSSSSKNISNLLENKP----------------------KPIS
>XP_029903724.1_opsin-5-like_Myripristis_murdjan
-----------------------------------VSVFTSK-----------------LAPAADICVGLAILMVVLLSTLGNGLVLMVSYRKRKKLVGSELLCVNLAIVDFLGCICFYPLSILSSFN-HAWLGHNVTCVYYGLGCFIFGLCGMFTIAAISVIRYLKTCYSL-Y-AVWLEGANIRLVCGATWIIATVWSSFPLF-GWGEYVPEP-YGLSCTIAWR--GYHTSVKDAVYVICSFACFTLIPVLLIVVSQCQILYKVYRFSYSL----SARGI------QNNLR-----QAEKRLTVMFFCISLGFVIAWAPYAVVSFLFIFHK-DNNMAPEGFVFPALFAKSSHIYNPFIYFYFKKAFRQELRCLLRSCV--GRVGVQS--ATVHQ-APHPI------HIQLQ---EQGTQSKTR-SKLRVTPSTVDHRP----------------------RPVS
>XP_010876720.2_opsin_8_group_member_c_isoform_X2_Esox_lucius
-----------------------------------VSVFSSK-----------------LAPGADIGVGFIILSVVLLSIIGNGLVLVISYRRRKRIEGLELLSVNLAAVDFLSCVCMYPLSILSSFN-HAWMGNHITCTYYGLGCYVFGLCGMFTIASISVIRYIRTCYSL-Y-AVWLDSSNIRLVCCGTWLVAAAWSSLPLF-GWGEYVPEP-YGLSCTVAWR--SYHNSFKDAFYVICSFALFTLVPILLIVLSQIHILYRVCHFSHSL----SARGV------QTKLR-----RTERRLSLLWLCDGLG--------SLCCGLLPLHL-SQELGTRGLCVPRTIRQKLPYLQPLHLLLLQQGLPAGAAASPSHLG--GRAKRHS--DRAA-GAEHPE------EEQ-------------------------------------------------------
>XP_010876718.2_opsin_8_group_member_c_isoform_X1_Esox_lucius
-----------------------------------VSVFSSK-----------------LAPGADIGVGFIILSVVLLSIIGNGLVLVISYRRRKRIEGLELLSVNLAAVDFLSCVCMYPLSILSSFN-HAWMGNHITCTYYGLGCYVFGLCGMFTIASISVIRYIRTCYSL-Y-AVWLDSSNIRLVCCGTWLVAAAWSSLPLF-GWGEYVPEP-YGLSCTVAWR--SYHNSFKDAFYVICSFALFTLVPILLIVLSQIHILYRVCHFSHSL----SARGV------QTKLR-----RTERRLSLMFFCISFGFVMAWAPYAVVSFLFIFHK-GNYMAPEGFVFPALFAKSSHIYNPFIYFYFNKAFRQELRRLHHTCG--RRVRIGP--GV-DQ-GPNAI------QIELR---EQNNNDSKNTSNIRVNPSAVDRRT--------------------------
>tr|A0A4W5NZA1|A0A4W5NZA1_9TELE_Opsin_8_group_member_c_OS_Hucho_hucho_OX_62062_PE_4_SV_1
-----------------------------------LSIHSDL-----------------WLSGSLVGVSLSLFLPVLLSVLGNGLVLVISYRRRKKMVGSEILCVNLAVVDFLCCICFYPLSILSSFN-HAWLGHHVTCVYYGLGCYIFGLCGMFTIAAISVIRYLKTFYNL-Y-AVWLDGANIRLVCCASWLVAAVWSSFPLF-GWGEYVPEP-YGLSCTIAWH--SYHTSFKDAFYVICSFSCFMLVPVLLIVMSQIQILYKVYHFTYAL----SSRGI------RTNLR-----HAEKRLSMMFFCISLGFLTAWAPYAIVSFLFIFHK-DNYMAPEGFVFPALFAKSSHVYNPFIYFYFNKAFRQELRCLLRSCA--GRVGVRS--ATGQEGGPHPI------QIQLQ---ELG-----------------------------------------------
>CDQ62961.1_unnamed_protein_product_Oncorhynchus_mykiss
-------------------------------------------------------------------------------------------------------------------IAF----ILEKWP-YLPMD--------------------FT--------FMRWDVSF-A-AVWLDGANIRLVCCASWLIAAVWSSFPLF-GWGEYVPEP-YGLSCTIAWH--SYHTSFKDAFYVICSFSCFMLVPVLLIVMSQIQILYKVYHFTYAL----SARGI------RTNLR-----HAEKRLSMMFFCISLGFVTAWAPYAVVSFLFIFHK-DNYMAPGGFVFPALFAKSSHIYNPFIYFYFNKAFRQELRFLLRSCA--RRVGVRS--AIGQEGGPHPI------QIQLQ---ELG-----------------------------------------------
>XP_023829334.1_opsin-5-like_Salvelinus_alpinus
-----------------------------------VSIFSSK-----------------LAPGADIGVGITILSIVLLSVLGNGLVLVISYRRRKKMVGSELLCVNLAVVDFLCCICFYPLSILSSFN-HAWLGHHVTCVYYGLGCYIFGLCGMFTIAAISVTRYLKTFYNL-Y-AVWLDGANIRLVCCASWLIAAVWSSFPLF-GWGEYVPEP-YGLSCTIAWH--SYHTSFKDAFYVICSFSCFMLVPVLLIVMSQIQILYKVYHFTYAL----SARGI------RTNLR-----HAEKRLSMMFFCISLGFVTAWAPYAVVSFLFIFHK-DNYMAPGGFVFPALFAKSSHVYNPFIYFYFNKAFRQELRCLLRSCA--GRVGVRS--ATGQEGGPHPI------QIQLQ---ELG-----------------------------------------------
>XP_015202564.1_PREDICTED_opsin-5-like_isoform_X1_Lepisosteus_oculatus
-----------------------------------TNGLSIR-----------------FIPSPLMSFTAGISYTVLLSVLGNGLVLWISYRRRKKITSSELLCVNLALVDFLCCICLYPLSIVSSFS-HAWLGDKATCTYYGLGGFLFGLCGMFTIAAISVIRYLKTCHNI-Y-VVWCEGAITRALCIATWLIAAAWSCFPLF-GWGEYAPEP-YGVSCTVAWK--SYHTSVEDALFVVCSFACFTLIPILLIMTSQCQILYKVYRFNFSL----AARGI------RSSLH-----NAEKRISVMFFCISLGFVTAWAPYAVVSFLFIFHK-DTHLAPEGFIFPALFAKSSHVYNPFIYFYFNKTFRQELQCLVRSFA--RRVSVSV--NQPQ----APA------VIEVQ---PRGSTSHSQSSKMIVAPASLEPRP----------------------KLIS
>KAA0708943.1_G-protein_coupled_receptor_136_Triplophysa_tibetana
-----------------------------------LDIFTSK-----------------LAPLADIAVGLAIMSIVILSVVGNGVVLVISYRRRRRINGSELLCVNLAVVDFLCCICFYPLSITSSFS-HVWLGRHTSCVYYGLGCFIFGLCGMFTIAAISVIRYIKTC----H-AVWIEGSVICLVCAVTWITAAVWSSLPLF-GWGEYVPEP-YGISCTVAWR--RYHASLTDAAYVICTFVCFVLVPVLLIGILQFKILLKVFHFSRTL----STKGI------HSNLQ-----QAEKQLCVTDSIASVRQTDKLAPYSNDTDLFF--N-GCNNSEEAFCTPAAGESFGNVMEPDK----NKTLSGV--GMDSVES--NKISTFS--RQFHN-QETHV------QQPIG---ENGSTSKNLLSKTKANPAHVDSRM----------------------RPIS
>NP_001304693.1_opsin_8_group_member_c_Danio_rerio
-----------------------------------ADSFTSK-----------------LAPALDIAVGLIIMSIVILSVLGNGVVLVISYRRRKKIAGSELLCVNLAVVDFLCCICFYPLSILSSFS-HVWLGRHITCVYYGLGCYIFGLCGMFTIAAISVIRYIKTCY-----AIWLEGVNIRLVCVATWLIAAVWSSFPLF-GWGEYVPEP-YGISCTIAWR--RYHTSTKDAIYVICSFACFVLLPVLLIMVSQCKILLKIYRFSRTL----SARGI------HCNLR-----HAEKHLSVMFFCISLGFILAWAPYAVVSFLFIFHK-DAYMAPEGFIFPALFAKSSHVYNPFIYFYFNKAFRQELRNLLFSFA--LRVGVYT--DNG----VHPI------QIQLQ---EQASDQNPGLSKVEVTPSNGEPRV----------------------CPTS
>XP_035278922.1_opsin_8_group_member_c_Anguilla_anguilla
-----------------------------------ISIFVSK-----------------LTPGGDMGVGFAILTVVLLSLLGNGLVLAISYRRRKKMAGPELLCVNLAVNDFLSCILFYPLSILSSFS-HSWLGCQLTCTYYGLGCFTFGLCGMFTIAAISVTRYLKTCYHL-Y--VLLEGASMRLVCCGSWLVAAGWSCFPLL-GWGEYVPEP-HGLSCTVAWK--RYHASVKDAAYVICSFACFTFVPVVLIVASQCRILLTVYRVSSAL----STRGI------HTHLR-----NAERRLSVMFFCISLGFIVAWAPYAVVSFLSIFGG-DDRMAPAGYVFPALFAKSSHVYNPFIYFYFNKVFRRELWGLLRAGR--RRVGVRP--PPGPW-TQHPI------QIQLQ---EHGCPSSLGGSKIRVSPVNADPAP----------------------RPMS
>XP_031437107.1_opsin-5-like_Clupea_harengus
-----------------------------------ISVFTSK-----------------LSPTADIGVGIVILIVVLLSVLGNGTVLATSYRRRHKLTDSELLCVNLALADFLGCVCFYPLSLISSFH-HAWLGGYATCVYYGLGCYILGLCGMFTIAAISVIRYIKTFHGA-Y------GANMQLLCISTWLLAAVWSFLPLF-GWGEYVPEP-YGLSCTIAWR--RYHTSVKDAIYVICSFACFTLVPALLIVASQVMTLRKVYRITNLL----TAHSA------RSNLK-----RTEKRLSVMFFCVSMGFVVAWAPYAVVSFLFIFHT-EAYMAPSGFVFPALFAKSSHVYNPLIYFYFNKAFRQELRGLLRCFA--SRVGVRQ--VASQS-----------------------SSKGSLSPKIRVVPLVLGPGV----------------------RPIS
>EFX84680.1_hypothetical_protein_DAPPUDRAFT_194423_Daphnia_pulex
---------------------------------F----YRNQ-------------------TESNLLYCKF-TCVGIVSLFGNGLAVHVFRRKGSEINVPEVLLLNIAVVDLFLGIASYPATIVAAFS-HRWVFGQTGCTLYAFTCYFLGLATILSLTALAIFRFIKTCFPQ-K-GNWMNVPRTRLVIFLIYVYSMGWAMMPFF-GWGGYDVEP-FGFSCTLAW----THTDQNDRNYILAASIFCVFLPSIVITASHLGILFKIRQASRMF----SSKSA-----GKQSS------KAEIQFIRVSFGVCFGFLIAWLPYACISLWSTYGD-VSAIPLWITPIPVLLAKSSIAYNPIIYVLLTRRY--------------------R---YT------------------------------------------------------------------------
>tr|A0A3P8XI36|A0A3P8XI36_ESOLU_G_PROTEIN_RECEP_F1_2_domain-containing_protein_OS_Esox_lucius_OX_8010_PE_3_SV_1
---------------------------------LLGDPFASK-----------------LSKEADIVAAFYILVVGIMSATGNGYVIYTTIKRKTKLRPPEIMTFNLAIFDFGIS--GKPFFVISCFS-HRWLFGWAGCRFYGWAGFFFGVGSLITMTVVSLDRYLKICHLR-Y-GTWLMRHHAFLCLVFVWLYAGFWATMPLL-GWGSYAPEP-FGTSCTLDWW--LAQTSVAGQSFVMVILFFCLVFPTGIIVFSYVMIIFKVKSSAKEV----SHFDT-----RNKNNH-----TIEIKLTKVAMLICAGFLVAWIPYAVVSVVSAFGE-PDSVPISVSVIPTLLAKSAAMYNPIIYQLFDLKNKSSCCKFLKNQR--HFKK-SR--YFVLPGHF-----------SLN---NLLY----------------------------------------------
>CDQ64258.1_unnamed_protein_product_Oncorhynchus_mykiss
-----------------------------------------------------------MNR----------CVQ--------TFDWYCT-----------FPCGNVSVFPF--EVTGKPFFVASSFS-HRWLFGWEGCRFYGWAGFFFGVGSLITMTVVSLDRYLKICHLR-Y-GTWLMRHHAFLCLVFVWLYAGFWATMPLV-GWGSYAPEP-FGTSCTLDWW--LAQTSVAGQSFVMAILFFCLIFPTGIIVFSYVMIIFKVNSSAKEI----SHFDT-----RNKNSH-----SLEMKLTKVAMLICAGFLIAWIPYAVVSVVSAFGE-PDSVPISVSVIPTLLAKSSAMYNPIIYQVINLKRKSSCFQVLKKCR--HFKK-SR--IYTISGSLKDRP-------SVK---ESHSEM--------------------------------------------
>XP_020351552.2_opsin-5-like_isoform_X1_Oncorhynchus_kisutch
---------------------------------LLGDPFASK-----------------LSKEADIVAAFYICIIGILSATGNGYVIYMTIKRKTKLRPPELMTVNLAIFDFGISVTGKPFFVASSFS-HRWLFGWEGCRFYGWAGFFFGVGSLITMTVVSLDRYLKICHLR-Y-GTWLMRHHAFLCLVFVWLYAGFWATMPLV-GWGSYAPEP-FGTSCTLDWW--LAQTSVAGQSFVMAILFFCLIFPTGIIVFSYVMIIFKVNSSAKEI----SHFDT-----RNKNSH-----SLEMKLTKVAMLICAGFLIAWIPYAVVSVVSAFGE-PDSVPISVSVIPTLLAKSSAMYNPIIYQVINLKRKSSCFQVLKKCR--HFKK-SS----PITTLLSTAK-------TWT---TAHHPDLRNCSKQLSVLSYFMSL---------------------------
>XP_023856225.1_opsin-5_isoform_X2_Salvelinus_alpinus
---------------------------------LLGDPFASK-----------------LSKEADIVAAFYICIIGIMSAIGNGYVIYMTIKRKTKLRPPELMTVNLAIFDFGIS------------------------------------------------------------GTWLKRQHAFLSMVFVWLYAGFWATMPLV-GWGNYAPEP-FGTSCTLDWW--LAQASVAGQSFVIAILFFCLIFPTGIIVFSYVMIIFKVKSSAKEI----SHFDT-----RNQNSH-----NLEMKLTKVAMLICAGFLIAWIPYAVVSVVSAFGE-PDSVPISVSVIPTLLAKSSAMYNPIIYQVIDLKHKSSCFQVLKKRT--HFKK-SR--FYTISGSLKVSP-------SSN---ESHI----------------------------------------------
>XP_014060872.1_PREDICTED_opsin-5-like_Salmo_salar
---------------------------------LLGDPFASK-----------------LSKEADIVAAFYICIIGIMSTIGNGYVIYMTIKRKTKLRPPELMTVNLAIFDFGISVTGKPFFVASSFS-HRWLFGWEGCRFYGWAGFFFGVGSLITMTVVSLDRYLKICHLR-Y-GTWLKRQHAFLSMVFVWLYAGFWATMPLV-GWGSYAPEP-FGTSCTLDWW--LAQASVAGQSFVIAILFFCLIFPTGIIVFSYVMIIFKVKSSAKEI----SHFDT-----RNKNSH-----NLEMKLTKVAMLICAGFLIAWIPYAVVSVVSAFGE-PDSVPISVSVIPTLLAKSSAMYNPIIYQVINLKHKSSCFQVLKKRT--QLKK-SR--FYTISGSLKVSP-------SGN---ESHIEM--------------------------------------------
>XP_028461363.1_opsin-5_isoform_X3_Perca_flavescens
---------------------------------LLGDPFASR-----------------LSKEADIIAAFYICLIGIMSATGNGYVIYMTIKRKTKLRPPELMTVNLAIFDFGIS------------------------------------------------------------GTWLQRHHVFLCLVFVWVYAAFWATMPLT-GWGNYAPEP-FGTSCTLDWW--LAQASVSGQSFVLAILFFCLILPTGIIVFSYVMIIFKVKSSAKEI----SNFDA-----RIKNSH-----SLEIKLTKVAMLICAGFLIAWIPYAVVSVVSAFGE-PDSVPISVSVIPTLLAKSSAMYNPIIYQLVNLRRISSCFKVLKKRR--NFRK-SR--FYTIAGSLKDNP-------SAN---EAEIEM--------------------------------------------
>KAF3702564.1_Opsin-5_G-protein_coupled_receptor_136_Channa_argus
---------------------------------LLDDPFASK-----------------LSREADIVAAFYICIIGILSATGNGYVIYMSIKRKTKLKPPELMTVNLAIFDFGISVTGKPFFIVSSFS-HRWLFGWEGCRFYGWAGFFFGCGSLITMTMVSLDRYLKICHLR-Y-GTWLKRHHVFLSLVFVWGYAAFWATMPLV-GWGNYAPEP-FGTSCTLDWW--LAQASVSGQSFVLTILFFCLVFPTGLIVFSYTMIIFKVKSSAKEV----SHFDT-----RIKNSN-----ILEMKLTKVAVLICAGFLIAWIPYAVVSVVSAFGE-PDSVPIPVSVIPTLLAKSSAMYNPIIYQLVNLQKNSSCFKAQKKSR--HFRK-SS--FLAVDGQQKYHP-----SSVSS---QYHVQ---------------------------------------------
>XP_028997922.1_opsin-5_isoform_X1_Betta_splendens
---------------------------------LLDDPFASK-----------------LSREADIVAGFYICIIGLLSATGNGYVIYMSIKRKTKLRPPELMTVNLAIFDFGISVTGKPFFVISSFY-HRWLFGWKGCQFYGWAGFFFGCGSLITMTVVSLDRYLKICHIR-Y-GTWLKRHHVFFYLVFVWMYAAFWATMPLI-GWGNYAPEP-FGTSCTLDWW--LAQASVSGQSFVLTILFFCLIFPSGIIVFSYVMIICKVKSSTKEV----SHFDT-----RIKNSH-----ILEMKLTKVAMLICAGFLIAWIPYAVVSVVSAFGE-PDSVPIPVSVVPTLLAKSSAMYNPIIYQVVDLKTKCSCFKFQKNHR--HFRK-SR--FYTISNSVNNKQ-------TAG---DAHIEIQRL-----------------------------------------
>XP_028997923.1_opsin-5_isoform_X2_Betta_splendens
---------------------------------LLDDPFASK-----------------LSREADIVAGFYICIIGLLSATGNGYVIYMSIKRKTKLRPPELMTVNLAIFDFGIS------------------------------------------------------------GTWLKRHHVFFYLVFVWMYAAFWATMPLI-GWGNYAPEP-FGTSCTLDWW--LAQASVSGQSFVLTILFFCLIFPSGIIVFSYVMIICKVKSSTKEV----SHFDT-----RIKNSH-----ILEMKLTKVAMLICAGFLIAWIPYAVVSVVSAFGE-PDSVPIPVSVVPTLLAKSSAMYNPIIYQVVDLKTKCSCFKFQKNHR--HFRK-SR--FYTISNSVNNKQ-------TAG---DAHIEIQRL-----------------------------------------
>tr|A0A3B5L1S0|A0A3B5L1S0_9TELE_Opsin_5_OS_Xiphophorus_couchianus_OX_32473_PE_3_SV_1
----------------------------------------------------------------------------------------LTFRCKITLKPGFLGCSEYAV------VTGKPFFVVSSFS-HRWLFGWEGCQFYGWAGFFFGCGSLITMTVVSLDRYLKICHLR-Y-GTWLKRHHTFICLAFVWVYVAFWATMPLV-GWGHYAPEP-FGTSCTLDWW--LAQASVSGQSFVLAMLFFCFILPAGIIVFSYIMIIFKVKSSSKEI----SHYDA-----RIRNNH-----NLEMKLTKVAMLICTGFLIAWIPYAVVSVVSAFGE-PDSVPIPVSVIPTLLAKSSAMYNPIIYQLVDLKN-NCCIKVAKKRN--HFRK-SR--FYTISGSIKDSG-------PAK---VAHIEM--------------------------------------------
>XP_014867708.1_PREDICTED_opsin-5-like_partial_Poecilia_mexicana
---------------------------------FFLDPSSSP-----------------PTHHCSL------CI------------------------SPFFPLLLLFFHPPLPPVTGKPFFVVSSFS-HRWLFGWEGCQFYGWAGFFFGCGSLITMTVVSLDRYLKICHLR-Y-GTWLKRHHTFICLAFVWMYAAFWATMPLV-GWGHYAPEP-FGTSCTLDWW--LAQASVSGQSFVLAILFFCLVLPAGIIVFSYVMIIFKVKSSSKEI----SHYDA-----RIRNNH-----NLEMKLTKVAMLICAGFLIAWIPYAVVSVVSAFGE-PDSIPIPVSVVPTLLAKSSAMYNPIIYQLVDLKN-NCCIKVMKKPN--HFRK-SR--FYTISGSIKDSR-------PAK---DAHIEM--------------------------------------------
>XP_008396794.1_PREDICTED_opsin-5_isoform_X1_Poecilia_reticulata
---------------------------------LLGDPFASR-----------------LSREADIIAAFYICIIGILSAIGNGFVIYMTIKRKTKLKPPELMIVNLAIFDFGISVTGKPFFVVSSFS-HRWLFGWEGCQFYGWAGFFFGCGSLITMTVVSLDRYLKICHLR-Y-GTWLKRHHTFICLSFVWMYAAFWATMPLV-GWGHYAPEP-FGTSCTLDWW--LAQASVSGQSFVLAILLFCLVLPAGIIVFSYVMIIFKVKSSSKEI----SHYDA-----RIRNNH-----NLEMKLTKVAMLICAGFLIAWIPYAVVSVVSAFGE-PDSIPIPVSVIPTLLAKSSAMYNPIIYQLVDLKN-NCCIKVMKKPN--HFRK-SR--FYTISSSIKDSR-------PAK---DAHIEI--------------------------------------------
>XP_015829845.1_PREDICTED_opsin-5_isoform_X1_Nothobranchius_furzeri
---------------------------------LLGDPFASK-----------------LSREADILAAFYICIIGILSAIGNGYVIYVTIKRKTKLKPPELMTVNLALFDFGISVTGKPFFVASSFS-HRWLFGWNGCRFYGWTGFFFGCGSLITMTVVSLDRYLKICHLQ-Y-GTWLKRRHTFLCLAFVWVYAAFWATMPLV-GWGNYAPEP-FGTSCTLDWW--LAQASVSGQSFVMTMLFSCLILPASIIVYSYVMIICKVKSTSEEI----SHYDA-----RIRNNH-----ALEMKLTKVAMLICAGFLIAWIPYAVVSVVSAFGE-PNSIPIPVSVIPTLLAKSSAMYNPIIYQLVDLRR-SCCLMAMKKRR--NFRK-TR--FFAISGSFKDPA-------PDK---EAQIEM--------------------------------------------
>XP_015829848.1_PREDICTED_opsin-5_isoform_X3_Nothobranchius_furzeri
---------------------------------LLGDPFASK-----------------LSREADILAAFYICIIGILSAIGNGYVIYVTIKRKTKLKPPELMTVNLALFDFGISVTGKPFFVASSFS-HRWLFGWNGCRFYGWTGFFFGCGSLITMTVVSLDRYLKICHLQ-Y----------------------------------------------------------------------------ASIIVYSYVMIICKVKSTSEEI----SHYDA-----RIRNNH-----ALEMKLTKVAMLICAGFLIAWIPYAVVSVVSAFGE-PNSIPIPVSVIPTLLAKSSAMYNPIIYQLVDLRR-SCCLMAMKKRR--NFRK-TR--FFAISGSFKDPA-------PDK---EAQIEM--------------------------------------------
>tr|A0A3Q2ZX63|A0A3Q2ZX63_KRYMA_G_PROTEIN_RECEP_F1_2_domain-containing_protein_OS_Kryptolebias_marmoratus_OX_37003_PE_3_SV_1
-------------------------------------------------------------KQGIFHLLFSFSLTGILSAIGNGYVIYMTIKRKTKLKPPELMTVNLAIFDFGISVTGKPFFVVSSFS-HRWLFGWNGCRFYGWTGFFFGCGSLITMTVVSLDRYLKICHLR-Y-GTWLKRHHTFICLAFVWAYSIFWATMPLV-GWGNYAPEP-FGTSCTLDWW--LAQATVSGQSFVMAMLFFCLILPAGIIVFSYVMIIYKVKSSSKEV----SHYDA-----RIKNNH-----NLEIKLTKVAMLICAGFLTAWIPYAVVSVVSAFGE-PDSVPIPVSVVPTLLAKSSAMYNPIIYQLVGLKC-SSCCKVMKKQK--HFRQ-TS--HLL----------------PAV---KYSSHL--------------------------------------------
>XP_013873352.1_PREDICTED_opsin-5_Austrofundulus_limnaeus
---------------------------------LLGDPFASR-----------------LSREADFVAAFYICIIGVLSAIGNGYVIFMTVKRKTKLKPPELMTVNLAIFDFGISVTGKPFFVVSSFS-HRWLFGWKGCHFYGWTGFFFGCGSLITMTVVSLDRYLKICHLR-Y-GTWLKRHHTFICLAFTWVYAIFWATMPLV-GWGNYAPEP-FGTSCTLDWW--LAQASVSGQTFVMAMLFFCLLLPAGIIVFSYVMIIYKVKSSSKEV----SHYDA-----RIRNNH-----NLEIKLTKVAMLICTGFLIAWIPYAVVSVVSAFGE-PDSVPIPVSVIPTLLAKSSAMYNPIIYQLVGMKC-STCCIAMKKRK--HFRE-TR--FHTISGPVKETE-------PDT---KAQIKI--------------------------------------------
>tr|A0A3B4Z8X1|A0A3B4Z8X1_9TELE_G_PROTEIN_RECEP_F1_2_domain-containing_protein_OS_Stegastes_partitus_OX_144197_PE_3_SV_1
---------------------------------CL------R-----------------SANSAFSVSLRFFSLTGIMSATGNGYVIYMTIKRKTKLKPPELMTVNLAIFDFGISVTGKPFFIVSSFS-HRWLFGWEGCRFYGWAGFFFGCGSLITMTVVSLDRYLKICHLR-Y-GTWLKRHHAFVCLAFVWMYAGFWATMPLV-GWGNYAPEP-FGTSCTLDWW--LAQASVSGQSFVMSILFFCLVLPAGIIVFSYVMIIFKVKSSTKEI----SHFDA-----RIKNSH-----NLEMKLTKVAMLICAGFLIAWIPYAVVSVVSAFGE-PDSVPIPVSVIPTLLAKSAAMYNPIIYQLVDLKN-SCCFKVMKKRR--HFRK-SR-----------------------------------------------------------------------------
>tr|A0A3Q1EXW0|A0A3Q1EXW0_9TELE_G_PROTEIN_RECEP_F1_2_domain-containing_protein_OS_Acanthochromis_polyacanthus_OX_80966_PE_3_SV_1
---------------------------------LAGLPVTSK-----------------LLRKADVIAVSLVSLTGIMSATGNGYVIYMTIKRKTKLKPPEIMTVNLAIFDFGISVTGKPFFVISSFS-HRWLFGWEGCRFYGWAGFFFGCGSLITMTVVSLDRYLKICHLR-Y-GTWLKRQHAFVCLAFVWIYAGFWATMPLV-GWGNYAPEP-FGTSCTLDWW--LAQASVSGQSFVMAILFFCLVLPAGIIVFSYVMIIFKVKSSAKEI----SHYDA-----RIKNSH-----SIEMKLTKVAMLICAGFLIAWIPYAVVSVVSAFGD-PDSVPIPVSVIPTLLAKSAAMYNPIIYQLVDLKN-NCCLKVMKKRR--HFRK-SR--FYTISGSLKDTQ-------PVK---EAHIEM--------------------------------------------
>XP_005753919.1_PREDICTED_opsin-5_Pundamilia_nyererei
---------------------------------LLGDPFASR-----------------LSREADVVAALYVCIIGIMSATGNGYVIYMTMKRKTKLKPPELMTVNLAIFDFGISVTGKPFFIVSSLS-HRWLFGWEGCRFYGWAGFFFGCGSLITMTVVSLDRYLKICHLR-Y-GAWLKRHHAFLCLAFVWVYAAFWATMPLV-GWGNYAPEP-FGTSCTLDWW--LAQASVSGQSFVMAILFFCLILPAGMIVFSYVMIIFKVKSSAKEI----SHYDA-----RIKNSH-----TLEMKLTKVAMVICTGFLIAWIPYAVVSVVSAFGE-PDSVPIPVSVVPTLLAKSSAMYNPIIYQLVDLKI-ASCFKVMKKQR--HFRK-SR--FYAISGSLKETP-------PAK---EVHIEV--------------------------------------------
>XP_030576693.1_opsin-5_isoform_X3_Archocentrus_centrarchus
---------------------------------RLGDPFASR-----------------LSKEADIVAAFYVCIIGLMSATGNGYVIYMTIKRKTKLKPPELMTVNLAIFDFGIS------------------------------------------------------------GTWLKRHHAFLCLAFVWVYAAFWAIMPLV-GWGNYAPEP-FGTSCTLDWW--LAQASVSGQSFVMAILFFCLVLPAGIIVFSYVMIICKVKSSAKEI----SHYDA-----RIKNSH-----SLEMKLTKVAMIICAGFLIAWIPYAVVSVVSAFGE-PDSVPIPVSVVPTLLAKSSAMYNPIIYQVVDLKI-ASCFKAMKKRR--HFRK-SR--FYTISGSLKDAS-------PAK---ETHTEM--------------------------------------------
>XP_026174734.1_opsin-5_Mastacembelus_armatus
---------------------------------LLGDPFASR-----------------LSREADIVAASYICIIGILSAVGNGYVIYMSIKRKAKLKPPELMTVNLAIFDFGISVTGKPFFVVSSFS-HRWLFGWKGCRFYGWAGFFFGCGSLITMTLVSLDRYLKICHLR-Y-GTWLKRHHAFVFLALVWAYAAFWATMPLL-GWGNYAPEP-FGTSCTLDWW--LAQASLYGQSFVMAMLFFCLIFPTGIIVFSYVMIIFKVKSSAKEI----SHFDA-----RIKNSH-----NLEMKLTKVAMLICAGFLIAWIPYAVVSVVSAFGE-PDSVPIPVSVVPTLLAKSSAMYNPIIYQVVDLKNASSCFKGLKKRR--HFRK-PR--FYSISGSLKDMP-------PAR---DSPIEM--------------------------------------------
>tr|A0A0F8AW52|A0A0F8AW52_LARCR_Opsin-5_Fragment_OS_Larimichthys_crocea_OX_215358_GN_EH28_03265_PE_3_SV_1
---------------------------------LLGDPFASK-----------------LSREADIVAAFYICIIGVLSATGNGYVIYMTIKRKTKLKPPELLTVNLAIFDFGISVTGKPFFIVSSFS-HRWLFGWEGCRFYGWAGFFFGCGSLFTMTVVSLDRYLKICHLS-Y-GTWLKRHHAFLCLAFVWLYAAFWATMPLI-GWGSYAPEP-FGTSCTLDWW--LAQASVSGQSFVMSILFFCLILPTGIIVFSYVMIIFKVKSSAKEI----SHFDA-----RFRNNH-----NLEMKLTKVAMLICAGFLIAWIPYAVVSVVSAFGE-PDSVPIAVSVVPTLLAKSSAMYNPIIYQIVDLKNVSSCFRFLKERR--HFRT-SR--FYTITGSLRDPP-------PAK---EADSEM--------------------------------------------
>TMS12505.1_Opsin-5_Larimichthys_crocea
---------------------------------LLGDPFASK-----------------LSREADIVAAFYICIIGVLSATGNGYVIYMTIKRKTKLKPPELLTVNLAIFDFGISVTGKPFFIVSSFS-HRWLFGWEGCRFYGWAGFFFGCGSLFTMTVVSLDRYLKICHLS-Y-GTWLKRHHAFLCLAFVWLYAAFWATMPLI-GWGSYAPEP-FGTSCTLDWW--LAQASVSGQSFVMSILFFCLILPTGIIVFSYVMIIFKVKSSAKEI----SHFDA-----RFRNNH-----NLEMKLTKVAMLICAGFLIAWIPYAVVSVVSAFGE-PDSVPIAVSVVPTLLAKSSAMYNPIIYQIVDLKNVSSCFRFLKERR--HFRT-SR--FYTISGSLRDPP-------PAK---EADSEM--------------------------------------------
>tr|A0A0F8BCX0|A0A0F8BCX0_LARCR_Opsin-5_OS_Larimichthys_crocea_OX_215358_GN_EH28_01924_PE_3_SV_1
---------------------------------LLGDPFASK-----------------LSREADIVAAFYICIIGVLSATGNGYVIYMTIKRKTKLKPPELLTVNLAIFDFGISVTGKPFFIVSSFS-HRWLFGWEGCRFYGWAGFFFGCGSLFTMTVVSLDRYLKICHLS-Y-----------------------------------------------------------------------------GIIVFSYVMIIFKVKSSAKEI----SHFDA-----RFRNNH-----NLEMKLTKVAMLICAGFLIAWIPYAVVSVVSAFGE-PDSVPIAVSVVPTLLAKSSAMYNPIIYQIVDLKNVSSCFRFLKERR--HFRT-SR--FYTISGSLRNPP-------PAK---EADSEM--------------------------------------------
>tr|H2V568|H2V568_TAKRU_G_PROTEIN_RECEP_F1_2_domain-containing_protein_OS_Takifugu_rubripes_OX_31033_GN_opn5_PE_3_SV_3
---------------------------------LLGDPFASR-----------------LSKEADIVAALYICIIGLMSATGNGYVLYMTFKRKTKLKPPELMTLNLAIFDFGISVTGKPFFIVSSLS-HRWLFGWEGCRFYGWAGFFFGCGSLITMTVVSLDRYLKICHLR-Y-GAWLKRHHAFLCLASVWAYAAFWATMPLV-GWGSYAPEP-FGTSCTLDWW--LAQASVSGQSFVMAILFFCLILPTGIIVFSYVMIIFKVKSSAKEI----SHFDA-----RIRNSH-----DLEIKLTKVAMLICAGFLIAWIPYAVVSVVSAFGE-PDSVPIPVSVIPTLLAKSSAMYNPIIYQVVDVKTNFSCCKALKERI--HFRK-SR--LYTISGSLRDPL-------PPK---EAHIEM--------------------------------------------
>AAP72121.1_G_protein-coupled_receptor_136_partial_Takifugu_rubripes
---------------------------------LLGDPFASR-----------------LSKEADIVAALYICIIGLMSATGNGYVLYMTFKRKTKLKPPELMTLNLAIFDFGIS------------------------------------------------------------GAWLKRHHAFLCLASVWAYAAFWATMPLV-GWGSYAPEP-FGTSCTLDWW--LAQASVSGQSFVMAILFFCLILPTGIIVFSYVMIIFKVKSSAKEI----SHFDA-----RIRNSH-----DLEIKLTKVAMLICAGFLIAWIPYAVVSVVSAFGE-PDSVPIPVSVIPTLLAKSSAMYNPIIYQVVDVKTNFSCCKALKER---------------------------------------------------------------------------------------
>tr|H3DPD1|H3DPD1_TETNG_Opsin_5_OS_Tetraodon_nigroviridis_OX_99883_PE_3_SV_1
------------------------------------------------------------------------------------------------------------------AVTGKPFFVVSSLS-HRWLFGWEGCRFYGWAGFFFGCGSLITMTVVSLDRYLKICHLR-Y-GTWLKRHHAFVCLALVWAYAAFWATMPLV-GWGSYAPEP-FGTACTLDWW--LAQASVSGQSFVMAILFFCLVLPTGIIVFSYIMIIFKVKSSAKEI----SHFDA-----RIKNSH-----SLEIKLTKVAMLICAGFLIAWIPYAVVSVISAFGE-PDSVPIPVSVIPTLLAKSSAMYNPIIYQVADLKTSSSCCKALKERV--LFRK-ES--FLTETYFIRIHV-------IVT---PVHPEWE-------------------------------------------
>XP_033476183.1_opsin-5_Epinephelus_lanceolatus
---------------------------------LLGDPFASR-----------------LSREADIVAAFYICVIGIMSATGNGYVIYMTIKRKTKLKPPELMTVNLAIFDFGISVTGKPFFIVSSLS-HRWLFGWEGCRFYGWAGFFFGCGSLITMTLVSLDRYLKICHLR-Y-GTWLKRHHAFLCLAFVWVYAAFWATMPLI-GWGNYAPEP-FGTSCTLDWW--LAQASVSGQIFVMAILSFCLVLPTGIIVFSYVMIIFKVKSSAKEI----SNFDA-----RIRNSH-----SLEMKLTKVAMLICTGFLIAWIPYAVVSVVSAFGE-PDSVPIPVSVIPTLLAKSAAMYNPIIYQVVDLKNKSSCFKILKKRR--HCRN-SR--FYTISGSLRDTP-------PAK---EAHVEM--------------------------------------------
>tr|A0A3B4U127|A0A3B4U127_SERDU_G_PROTEIN_RECEP_F1_2_domain-containing_protein_OS_Seriola_dumerili_OX_41447_PE_3_SV_1
-------------------------------------MHTHR-----------------LSDQAPVRNKIILHLNGIMSATGNGYVIYMTIKRKTKLKPPELMTVNLAIFDFGISVTGKPFFIVSSFS-HRWLFGWEGCRFYGWAGFFFGCGSLITMTMVSLDRYLKICHLR-Y-GTWLKRHHAFLCLVFVWVYAAFWATMPLI-GWGNYAPEP-FGTSCTLDWW--LAQASVSGQSFVMAILFFCLILPTGIIVFSYVMIIVKVKSSAKEI----SHFDA-----RIKNNH-----NLEMKLTKVAMLICAGFLIAWIPYAVVSVVSAFGE-PDSVPIPVSVIPTLLAKSSAMYNPIIYQVVDLKNKSSCFKALKKRS--HFRK-SR--FYTISGALKDTP-------PAK---DAHIEM--------------------------------------------
>tr|A0A3B4Y9G3|A0A3B4Y9G3_SERLL_G_PROTEIN_RECEP_F1_2_domain-containing_protein_OS_Seriola_lalandi_dorsalis_OX_1841481_PE_3_SV_1
---------------------------------LLGDPFASR-----------------LSREADMVAAFYICIIGIMSATGNGYVIYMTIKRKTKLKPPELMTVNLAIFDFGISVTGKPFFIVSSFS-HRWLFGWEGCRFYGWAGFFFGCGSLITMTMVSLDRYLKICHLR-Y-GTWLKRHHAFLCLVFVWVYAAFWATMPLV-GWGNYAPEP-FGTSCTLDWW--LAQASVSGQSFVMAILFFCLILPTGIIVFSYAMIIVKVKSSAKEI----SHFDA-----RIKNNH-----NLEMKLTKVAMLICAGFLIAWIPYAVVSVVSAFGE-PDSVPIPVSVIPTLLAKSSAMYNPIIYQVVDLKNKSSCFKVLKKRS--HFRK-SR-----------------------------------------------------------------------------
>KTG41240.1_hypothetical_protein_cypCar_00035160_partial_Cyprinus_carpio
---------------------------------LLGDPFASK-----------------LSKEADIVAAFYILII----------------------------------------VTGKPFFIVSSFS-HRWLFGWQGCRYYGWAGFFFGCGSLITMTIVSLDRYLKICHLK-Y-GAWFKRHHAFLAVVFTWIYAAFWATMPVV-GWGNYAPEP-FGTSCTLDWW--LAQASVSGQSFVMCMLFFCLIFPTCIIFFSYVMIIFKVKSSAKEV----SHFDT-----RNKNNH-----ILEMKLTKVAMLICAGFLIAWIPYAVVSVVSAFGE-PDSVPIPVSVVPTLLAKSSAMYNPIIYQVIDCKKKSSCFQAWSKKK--HYKT-SR--FYSISASLKQR--------PAK---EVPIEI--------------------------------------------
>XP_018951007.1_PREDICTED_opsin-5-like_Cyprinus_carpio
---------------------------------LRPDPFIEK-----------------LHKELELCMEPYQTLSNGGGGESNDSLVACRTRSKRPLRPLDQLEAELCAPD----ITPDMYDNVSTPE-DRWLQGLEGCRYYGWAGFFFGCGSLITMTIVSLDRYLKICHLK-Y-GAWFKRHHAFLAVVFTWIYAAFWATMPVV-GWGNYAPEP-FGTSCTLDWW--LAQASVSGQSFVMCMLFFCLIFPTCIIFFSYVMIIFKVKSSAKEV----SHFDT-----RNKNNH-----ILEMKLTKVAMLICAGFLIAWIPYAVVSVVSAFGE-PDSVPIPVSVVPTLLAKSSAMYNPIIYQVIDCKKKSSCFQAWSKKK--HYKT-SR--FYSISASLKQR--------PAK---EVPIEI--------------------------------------------
>tr|A0A673JYG5|A0A673JYG5_9TELE_Opsin_5_OS_Sinocyclocheilus_rhinocerous_OX_307959_PE_4_SV_1
---------------------------------LLGDPFASK-----------------LSKEADIVAAFYILIIGILSATGNGYVIYMTIKRKSKLKPPEFMMLNLAVFDFGVSVTGKPFFIVSSFS-HRWLFGWQGCRYYGWAGFFFGCGSLITMTIVSLDRYLKICHLK-Y-GAWFKRHHAFLSVVFTWIYAAFWATMPVV-GWGNYAPEP-FGTSCTLDWW--LAQASVSGQCFVMCMLFFCLIFPTCIIVFSYVMIIFKVKSSAKEV----SHFDT-----RNKNNH-----VLEMKLTKVVMLICAGFLIAWIPYAVVSVVSAFGE-PDSVPIPVSVVPTLLAKSSAMYNPIIYQVIDCKKKSSCFQAWSKKK--HYKT-SR--YVQRSNSRGMRD-------ELA---SGHIFIVHP-----------------------------------------
>KTF78745.1_hypothetical_protein_cypCar_00022530_partial_Cyprinus_carpio
---------------------------------LLGDPFASK-----------------LSREADIVAAFYILIIGILSASGNGYVIYTTIKRKGKLKPPEFMTLNLAVFDFGISVSGKPFFIVSSFA-HRWLFGWQGCCYYGWAGFFFGCGSLITMTIVSFDRYLKICHLK-Y-GTWFKRRHAFLSVVFTWIYAAFWATMPVV-GWGNYAPEP-FGTSCTLDWW--LAQASVAGQSFVMCMLFFCLIFPTGIIVFSYVMIIFKVKSSAKEI----SHFDT-----RNKNTH-----NLEMKLTKVAMLICAGFLIAWIPYAVVSVVSAFGE-PDSVPIPVSVVPTLLAKSAAMYNPIIYQVIDCKKQSSCFQSWRKKK--HYKT-SR--FYSISASLKQR--------AAN---EVPIEI--------------------------------------------
>NP_001186975.1_opsin-5_Danio_rerio
---------------------------------LLGDPFASK-----------------LSKEADIVAAFYILVIGILSATGNGYVMYMTFKRKTKLKPPEIMTLNLAIFDFGISVSGKPFFIVSSFS-HRWLFGWQGCRYYGWAGFFFGCGSLITMTVVSFDRYLKICHLR-Y-GTWLKRHHAFLSVVFIWAYAAFWATMPVV-GWGNYAPEP-FGTSCTLDWW--LTQASVSGQSFVMCMLFFCLIFPTVIIVFSYVMIIFKVKSSAKEV----SHFDT-----RNKNNH-----SLEMKLTKVAMLICAGFLIAWIPYAVVSVMSAFGE-PDSVPIPVSVVPTLLAKSSAMYNPIIYQVIDCKKKSCCFQAWRKKK--PSKT-SR--FYTISGSIKQR--------PAD---EASIEI--------------------------------------------
>ROL43425.1_Opsin-5_Anabarilius_grahami
---------------------------------LLGDPFASK-----------------LSKEADIVAAFYILIIGILSATGNGYVIYMTAKRKTKLKPPEFMTLNLAVFDFGIS------------------------------------------------------------GTWFKRHHAFLALVFTWIYAAFWATMPVV-GWGNYAPEP-FGTSCTLDWW--LAQASVSGQSFVMCMLFFCLILPTCIIVFSYVMIIFKVKASAKEV----SHFDT-----QNKNKH-----NLEMKLTKVAMLICAGFLIAWIPYAVVSVVSAFGE-PDSVPIPVSVVPTLLAKSSAMYNPIIYQVIDCKK------SWTKKK--HYKT-SR--FYSISATLKKR--------PAN---EVPIEI--------------------------------------------
>KAA0708443.1_G-protein_coupled_receptor_136_Triplophysa_tibetana
---------------------------------LLGDPFASK-----------------LSKEADIVAAFYILVIGILSATGNGYVIYKTIKRKTKLKPPEFMTLNLALFDFGISVTGKPFFVVSSFS-HRWLFGWEGCRFYGWAGFFFGCGSLITMTIVSLDRYLKICHLR-Y-GTWFKRRHAILYVVFTWIYGIFWATMPLV-GWGNYAPEP-FGTSCTLDWW--LAQASVSGQSFVMCMLIFCLVLPTCIIVFSYIMIIFKVKSSAKEV----SHFDT-----RNKHNH-----NLEMKLTKVAMLICAGFLIAWIPYAVVSVISAFGE-PDSVPISVSVVPTLLAKSSAVYNPIIYQVIDCKKNSACFQSWNKKK--QYRT-PR--LYSISASLKER--------ALH---EVQIET--------------------------------------------
>tr|A0A3B4ECG1|A0A3B4ECG1_PYGNA_G_PROTEIN_RECEP_F1_2_domain-containing_protein_OS_Pygocentrus_nattereri_OX_42514_PE_3_SV_1
---------------------------------LLGDPFASK-----------------LSKEGDIVAAVYILIIGIMSAVGNGYVIYMTIKRKTKLKPPELMTLNLAIFDFGISVTGKPFFVVSSFA-HRWLFGWEGCRFYGWAGFFFGCGSLITMTVVSFDRYLKICHLR-Y-GTWIKRNHAMLSLLFIWLYAAFWATMPLV-GWGSYAPEP-FGTSCTLNWW--LAQASVAGQSFVMSILFFCLILPTGIIVFSYVKIIIKVKTSAKEV----SYFDT-----RNKNNH-----SLEMKLTKVAMLICAGFLIAWIPYAVVSVVSAFGE-HDSVPIPVSVIPTLLAKSAAMYNPIIYQVIDCKNKFCCFKALSKKK--QYKT-PR-----------------------------------------------------------------------------
>XP_015460314.2_opsin-5_Astyanax_mexicanus
---------------------------------LLQDPFASK-----------------LSKGGDIVAALYILLIGILSAIGNGYVIYMAIRRKTKLKPPEIMTLNLAIFDFGISVTGKPFFVVSSFA-HRWLFGWEGCRFYGWAGFFFGCGSLITMTVVSFERYLKICHLR-Y-GTWIKRHHAMLSLLFIWLYAAFWATMPLV-GWGSYAPEP-FGTSCTLNWW--LAQASVAGQSFVMSILFFCLVLPTVVIVFSYVRIIIKVKASAKEV----SCYDA-----RNKNNH-----LLEIKLTKVAMLICAGFLIAWIPYAVVSVISAFGV-HDSVPIPASVIPTLLAKSSAMYNPIIYQVIDCKNKSCCFKVLSKKK--QYKS-PR--FYSISASIKER--------PAT---EPQIEM--------------------------------------------
>XP_030628624.1_opsin-5_Chanos_chanos
---------------------------------LLGDPFASK-----------------LSKEADIVAAFYICIIGVMSATGNGYVIYMTFKRKTKLKPPEFMTLNLAIFDFGISVTGKPFFIVSSFA-HRWLFGWEGCRFYGWAGFFFGCGSLITMTIVSLDRYLKICHLR-Y-GTWVKRHHAFLCLVFIWFYAAFWATMPLV-GWGSYAPEP-FGTSCTLDWW--LAQASVSGQSFVMSILFFCLVLPTGIIVFSYVRIIFKVKSSAKEV----SHFDT-----RNKNNH-----NLEMKLTKVAMLICAGFLIAWIPYAVVSVVSAFGE-PDSVPIPVSVIPTLLAKSSAMYNPIIYQVIDCNKKSSCFKALKKKR--HYKT-SR--FYSISASLKER--------PAN---EARVEI--------------------------------------------
>tr|A0A3B3SZ50|A0A3B3SZ50_9TELE_Opsin_5_OS_Paramormyrops_kingsleyae_OX_1676925_PE_3_SV_1
---------------------------------LLGDPFASK-----------------LSKEADMVTAFYACIVGILSVIGNGYVLYVALKRKAKLRPPELMTMNLAIFDFGISVAGKPFFMASSLS-HRWLFGWQGCRYYGWASFFFGCGSLITMTTISLDRYLKICHL----RTWLQRQHAFLALIFIWVYATFWATMPLL-GWGRHAPEP-----------------------FVMSILFFCLILPISIIVFSYVKVIRKVKSSAQEV----SRFDG-----RNKNRH-----TMEMKLTKVAVLICSGFLIAWIPYAVVSVWSAFGE-PNSVPITVSVVPTLLAKSSAMYNPIMYQVINCK-KPSCFKGIRRRT--HYST-SR--Y--------------------------------------------------------------------------
>XP_023687397.1_LOW_QUALITY_PROTEIN_opsin-5_Paramormyrops_kingsleyae
---------------------------------LLGDPFASK-----------------LSKEADMVTAFYACIVGILSVIGNGYVLYVALKRKAKLRPPELMTMNLAIFDFGIS------------------------------------------------------------GTWLQRQHAFLALIFIWVYATFWATMPLL-GWGRHAPEP-FGTSCTLDWW--LA------QXFVMSILFFCLILPISIIVFSYVKVIRKVKSSAQEV----SRFDG-----RNKNRH-----TMEMKLTKVAVLICSGFLIAWIPYAVVSVWSAFGE-PNSVPITVSVVPTLLAKSSAMYNPIMYQVINCKK-PSCFKGIRRRT--HYST-SR--VSGVWGNRR------------------------------------------------------------------
>XP_035277242.1_opsin-5_Anguilla_anguilla
---------------------------------LLGDPFASK-----------------LSKEADIVAAVYICIIGVMSATGNGYVLYMSVRRKTKLKPPELMTVNLALFDFGITVTGKPFFVVSSFS-HRWIFGWEGCRYYGWAGFFFGCGSLITMTLVSLDRYLKICHLR-Y-GTWLKRHHAFLAMVFTWLYASFWATMPLV-GWGNYAPEP-FGTSCTLDWW--LAQASVSGQSFVMCILFFCLIFPTVIIVFSYAKIICKVKASAKEV----SHYDT-----RNKSSH-----ILEMKLTKVAMLICAGFLIAWIPYAVVSVWSAFGA-HDSIPIPVSVIPTLLAKSSAMYNPIIYQVIDCKNKGSCFKALKKRK--HCNS-SR--FHSISGSIKDL--------PPD---GGRVEMQKGC----------------------------------------
>XP_018592452.1_opsin-5_Scleropages_formosus
---------------------------------HFGDPFDSK-----------------LSKAADLVAAFYICVVGLLSTAGNGYVLYMTFKRKTKLKPPELMTVNLAIFDFGISVTGKPFFAIASFA-HRWIFGMEGCRFYGWAGFFFGCGSLITMTIVSLDRYLKICHMR-Y-GTWFKRHHAFLAMLFIWLYAAFWATMPLV-GWGDYAPEP-FGTSCTLDWW--KAQASVSGQSFVMTILFFCLILPTIIIVFSYVKIIFKVKSSAKEV----SHFDT-----RNKSSH-----VLEMKLTKVAMLICAGFLIAWIPYAVVSVWSAFGE-PNSVPIAVSVVPTLLAKSSAMYNPIIYQVIDCKPKSSCFKVLKKRK--HYNT-SR--FYSISAGVKDA--------PAI---EVNVEV--------------------------------------------
>XP_015205249.1_PREDICTED_opsin-5_isoform_X1_Lepisosteus_oculatus
---------------------------------LLGDPFASK-----------------LSKEADFVAAFYICIVGIMSTIGNGYVIFMTFKRKTKLRPPELMTMNLAIFDFGISVTGKPFFVISSFS-HRWLFGMEGCRFYGWAGFFFGCGSLITMTVVSLDRYLKICHLR-Y-GTWLKRNHAFLCLGFIWSYAAFWATMPLI-GWGNYAPEP-FGTSCTLDWW--LAQASLSGQSFVMSILFFCLVLPTAIIVFSYVKIIFKVKESAKEV----AHFDT-----RNQNSH-----ILEIKLTKVAMLICAGFLIAWIPYAVVSVWSAFGK-PDSVPIPASVVPTLLAKSSAMYNPIIYQVIDCKNKLSCFRTFKKRK--YYNT-SR--FYSISAAVKGT--------SAV---ECHTEI--------------------------------------------
>XP_033861096.2_opsin-5-like_Acipenser_ruthenus
---------------------------------LLDNPFVSR-----------------LSRGADVAAAFYMIIVGILSAVGNGYVIVMSWKRKTKLKPPELLTINLAVFDLGITVAGKPFFIVSCFA-HRWIFGWAGCRWYGWAGFFFGCGSLITMTAVSLERYFKICHLR-Y-GSWFTRHHAFACLGFIWFYAGFWATMPLV-GWGNYAPEP-FGTSCTLDWW--LAQASVAGQSFVLCMLFFCLIFPTAIIVFSYAQIIKKVKASAQEV----AHFDT-----RNQNSH-----VLEMKLTKVAMLICAGFLIAWIPYAVVSVWSAFGQ-PDSVPIPVSVVPTLLAKSAAMYNTMIYQVTDCKNKTSCFRAFKKRR--LYNK-SR--FFSTTATGKGA--------PAI---ETHIEIEET-----------------------------------------
>RXM37003.1_CD2-associated_protein_Acipenser_ruthenus
---------------------------------LLDDPFASR-----------------LSRGADVAAAVYVIIIGILSVVGNGYVIVMSWKRKTKLKPPELMTVNLAVFDLGIS----------------------------------------------------------------------------------------------------------------------------------------AIIVFSYAQIIKKVKASAQEV----AHFDT-----RNQNSH-----ALEMKLTKVAMLICAGFLIAWIPYAVVSVWSAFGQ-PDSVPIPVSVVPTLLAKSAAMYNPVIYQVIDCKSKTSCFRAMKKRR--MYES--R--IFLIPFFFN------------------------------------------------------------------
>XP_028654941.1_opsin-5-like_Erpetoichthys_calabaricus
---------------------------------LLDDPFASR-----------------LPKEVDVAAAFYLIIIGILSVLGNGYVIFMSCKRKTKLRPPELMTVNLALFDFGISVTGKPFFIISSLH-HRWYFGWAGCCWYGWAGFFFGCGSLITMTVVSFDRYLKICHLR-Y-GTWLKRKHAFCCLAFIWIYAGFWATMPLV-GWGNYAPEP-FGTSCTLDWW--LAQASLAGQSFVLSILFFCLVFPTGIIVFSYIKIIKKVKTSAKEV----AHFDT-----RNQSSH-----ALEIKLTKVAMLICAGFLIAWIPYAVVSVWSAFGQ-PDSVPILASVVPTLLAKSAAMYNPIIYQVIDCKAKLRCCQQLKRKR--LYNK-SR--FYSITSAGKGS--------SGI---ETHTEM--------------------------------------------
>GCC25609.1_hypothetical_protein_chiPu_2000052_Chiloscyllium_punctatum
---------------------------------SLKDVFRSK-----------------LSWEADIIAGIYLIITGFVSILGNGYVIYLPIKQKEKLKPAELMTVNLAICDFGMAVGGKPFLISSCFA-HRWIFGWIGCRWHGWSGFFFGCGSLITITIVSLDRYLKICYLQ-Y-GIWLQRWHVFICLGFAWLYAAFWATIPLA-GWGDYAPEP-FGTSCTLNWW--LAQASVDGQAFILSILFFCLVLPTAIILFSYVKIIAKVKSSAREV----AHFDS-----RIRSKH-----LLEMKLTKVAMLICAGFLIAWIPYAVVSVWSAFGT-PDAVPVKVSFIPTMFAKSAAMYNPIIYQLIDCRCKSGCFKSSYSKP--SRQK-SR----------------------LS---DWRL----------------------------------------------
>XP_007901513.1_PREDICTED_opsin-5_Callorhinchus_milii
---------------------------------SLGDPFVSK-----------------LSWEADIISACYLIVTGLLSTLGNGYVIYLSITQKRKLKPPEILITNLAISDFGMSVGGQPFLIISCFS-HRWIFGWVGCRWHGWAGFFFGCGSLITMTVVSLDRYLKICHLQ-Y-GSWLQRRHVFMSLAFIWFYAAFWATMPLV-GWGNYAPEP-FGTSCTLDWW--LARVSVSGLIFVLTILFFCLLLPIIIIVFSYIKIIAKVKSSAKEV----AHFDS-----RIQNHH-----SLEMNLTKMAIFICGGFMFAWIPYAVASVWSAFGS-PNSVPIEVSVIPTMLAKSAAMYNPIIYQIIDCRCSCDFFRSARQKT--TFRK-PR--PFMVTRNNNSL--------DFK---ETHLELELN-----------------------------------------
>XP_005997473.1_PREDICTED_opsin-5_partial_Latimeria_chalumnae
----------------------------------FEDPFTSK-----------------LSCEGDIIGGFYLIIIGAISSVGNGCVLYMAYKRKTKLKPPEIMTVNLAICDFGMSVGGKPLFIISCFS-HRWPFGWEGCRLYGCTGFLFGCGSLTTMTVISLDRYLKICHLE-Y-GTWLQRHHAFMCLVFIWLYAVFWAAMPLI-GWGNYAPEP-FGTSCTLDWR--MAQASVLGQSFVMTIMLFCLLLPSALIIFSYVKIINKVRASTKEV----AHFDT-----RIQNHH-----ALEIKLTKVAMLICTGFLFAWIPYAVVSVWSAFGK-PDSVPLYFSVVPTMLTKSAAMYNPIIYQVIDCKLKLGCFKLLQKRR--SLPP-SR--LYSVSSAIKCG--------TVN---EAKLELQRT-----------------------------------------
>XP_017703170.1_PREDICTED_opsin-5_Rhinopithecus_bieti
---------------------------------LRGDPFASK-----------------LSWEADIVAGFYLTIIGILSTFGNGYVLYMSSRRKKKLRPAEIMTINLAVCDLGIS------------------------------------------------------------GVWLKRKHAYICLAAIWAYASFWTTMPLV-GLGDYAPEP-FGTSCTLDWW--LAQASVGGQVFILNILFFCLLLPTAVIVFSYVKIIAKVKSSSKEV----AHFDS-----RIHSSH-----VLEMKLTKVAMLICAGFLVAWIPYAVVSVWSAFGR-PDSIPIQLSVVPTLLAKSAAMYNPIIYQVIDYKFQTGGLKATKKKS---LEG-FR--LHTVTTVRKSS--------AVL---EIHEEV--------------------------------------------
>tr|A0A2K6L978|A0A2K6L978_RHIBE_G_PROTEIN_RECEP_F1_2_domain-containing_protein_OS_Rhinopithecus_bieti_OX_61621_GN_OPN5_PE_3_SV_1
---------------------------------LRGDPFASK-----------------LSWEADIVAGFYLTIIGILSTFGNGYVLYMSSRRKKKLRPAEIMTINLAVCDLGIS----EFSHICFSL-HKWIF----------------CRSLKQGSILILRVLSRSLAHS-R-WVWLKRKHAYICLAAIWAYASFWTTMPLV-GLGDYAPEP-FGTSCTLDWW--LAQASVGGQVFILNILFFCLLLPTAVIVFSYVKIIAKVKSSSKEV----AHFDS-----RIHSSH-----VLEMKLTKVAMLICAGFLVAWIPYAVVSVWSAFGR-PDSIPIQLSVVPTLLAKSAAMYNPIIYQVIDYKFQTGGLKATKKKS---LEG-FR--LHTVTTVRKSS--------AVL---EIHEEV--------------------------------------------
>XP_016865899.1_opsin-5_isoform_X2_Homo_sapiens
----------------------------------------------------------------------------------------MSSRRKKKLRPAEIMTINLAVCDLGISVVGKPFTIISCFC-HRWVFGWIGCRWYGWAGFFFGCGSLITMTAVSLDRYLKICYLS-Y-GVWLKRKHAYICLAAIWAYASFWTTMPL---------------------------------------------------------IIAKVKSSSKEV----AHFDS-----RIHSSH-----VLEMKLTKVAMLICAGFLIAWIPYAVVSVWSAFGR-PDSIPIQLSVVPTLLAKSAAMYNPIIYQVIDYKFQTGGLKATKKKS---LEG-FR--LHTVTTVRKSS--------AVL---EIHEEDKGRL-GENSEMTASSE-------------------------SGC
>XP_016865903.1_opsin-5_isoform_X5_Homo_sapiens
-------------------------------------------------------------------------------------------------MPRE----NLPI-----------------------VFSWRKAQ----ALELFSVYSTLPQASV-------ICP-----GVWLKRKHAYICLAAIWAYASFWTTMPL---------------------------------------------------------IIAKVKSSSKEV----AHFDS-----RIHSSH-----VLEMKLTKVAMLICAGFLIAWIPYAVVSVWSAFGR-PDSIPIQLSVVPTLLAKSAAMYNPIIYQVIDYKFQTGGLKATKKK---SLEG-FR--LHTVTTVRKSS--------AVL---EIHEEDKGRL-GENSEMTASSE------------------------RSGC
>XP_016811140.1_opsin-5_isoform_X1_Pan_troglodytes
-------------------------------------------------------------------------------------------------MPRE----NLPI-----------------------VFSWRKAQ----ALELFSVYSTLPQASV-------ICP-----GVWLKRKHAYICLAAIWAYASFWTTMPLV-GLGDYVPEP-FGTSCTLDWW--LAQASVGGQVFILNILFFCLLLPTAVIVFSYVKIIAKVKSSSKEV----AHFDS-----RIHSSH-----VLEMKLTKVAMLICAGFLIAWIPYAVVSVWSAFGR-PDSIPIQLSVVPTLLAKSAAMYNPIIYQVIDYKFQTGGLKETKKK---SLEG-FR--LHTVTTVRKSS--------AVL---EIHEEDKGRL-GENSEMTASSE------------------------RSGC
>XP_016865905.1_opsin-5_isoform_X7_Homo_sapiens
---------------------------------LRGDPFASK-----------------LSWEADLVAGFYLTIIGILSTFGNGYVLYMSSRRKKKLRPAEIMTINLAVCDLGISVVGKPFTIISCFC-HRWVFGWIGCRWYGWAGFFFGCGSLITMTAVSLDRYLKICYLS-Y-GVWLKRKHAYICLAAIWAYASFWTTMPLV-GLGDYVPEP-FGTSCTLDWW--LAQASVGGQVFILNILFFCLLLPTAVIVFSYVKIIAKVKSSSKEV----AHFDS-----RIHSSH-----VLEMKLTKVAMLICAGFLIAWIPYAVVSVWSAFGR-PDSIPIQLSVVPTLLAKSAAMYNPIIYQVIDYKFQTGGLKATKKKS---LEG-FR--LHTVTTVRKSS--------AVL---EIHEEDKGRL-GENSEMTASSE-------------------------SGC
>XP_035153685.1_opsin-5_Callithrix_jacchus
---------------------------------LRGDPFASK-----------------LSWEADLVAGFYLTIIGILSTFGNGYVLYMSSRRKKKLRPAEIMTINLAVCDLGISVVGKPFTIISCFC-HRWVFGWIGCRWYGWAGFFFGCGSLITMTAVSLDRYLKICYLS-Y-GVWLKRKHAYICLAAIWAYASFWTTMPLV-GLGDYAPEP-FGTSCTLDWW--LAQASVGGQVFILNILFFCLLLPTAVIVFSYVKIIAKVKSSSKEV----AHFDS-----RIHSSH-----VLEMKLTKVAMLICAGFLIAWIPYAVVSVWSAFGR-PDSIPIQLSVVPTLLAKSAAMYNPIIYQVIDYKFQTGGLKATKKKS---LED-FR--SNKARAEKQQQ--------MTT---EPLQGLMYLL-FRNSLLDERKV-------------------------SFC
>XP_023422477.1_opsin-5_Cavia_porcellus
---------------------------------VGEN---QA-----------------WAWFACSHATAFTYGTRILSTVGNGYVLYMSSRRKKKLRPAEIMTINLAICDLGISVVGKPFTIISCFR-HRWVFGWIGCRWYGWAGFFFGCGSLITMTVVSLDRYLKICYLS-Y-GVWLKRKHAYICLAAIWAYVSFWTTMPLV-GLGDYAPEP-FGTSCTLDWW--LAQASAGGQIFILHILFFCLLLPTAMIVFSYVKIIAKVKSSSKEI----AHFDS-----RIHSSH-----VLEMKLTKVAMLICAGFLIAWIPYAVVSVWSAFGR-PDSIPIQLSVVPTLLAKSAAMYNPIIYQVIDSRFQNAGLKATKKKS---LED-FR--LHTVTTVRKSS--------AVL---EIHQEV--------------------------------------------
>KAB0358552.1_hypothetical_protein_FD754_002708_Muntiacus_muntjak
---------------------------------LRGDPFASK-----------------LSWEADLVAGFYLTIIGILSTFGNGYVLYMSSRRKKKLRPAEIMTVNLAICDLGISVVGKPFTIISCFC-HRWVFGWIGCRWYGWAGFFFGCGSLITMTAVSLDRYLKICYLS-Y-GVWLKRKHAYICLAGIWAYAAFWTTMPLV-GLGDYAPEP-FGTSCTLDWW--LAQASVGGQIFILNILFFCLLLPTAVIVFSYVKIIAKVKSSSKEV----AHFDS-----RIHSSH-----VLEVKLTKLGVLHTRGVSAALSPLTNASL--RVGS-PANISVSCSVVSNSLPHGCSPPGSSVHGISQARM-----------------------LHVLAIVNSTV--------VHI---GMHYYLI--L-FFGTE----------------------------------
>KAB0354974.1_hypothetical_protein_FD755_022433_Muntiacus_reevesi
---------------------------------LRGDPFASK-----------------LSWEADLVAGFYLTIIGILSTFGNGYVLYMSSRRKKKLRPAEIMTVNLAICDLGISVVGKPFTIISCFC-HRWVFGWIGCRWYGWAGFFFGCGSLITMTAVSLDRYLKICYLS-Y-GVWLKRKHAYICLAGIWAYAAFWTTMPLV-GLGDYAPEP-FGTSCTLDWW--LAQASVGGQIFILNILFFCLLLPTAVIVFSYVKIIAKVKSSSKEV----AHFDS-----RIHSSH-----VLEVKLTKADSLLSG-------PSDIVVLCKRAGK-TDKGCLHVLAI----VNSTVVH--IGMHVVTLN-I----------M--YYIY-SS--VYI-----K------------------PVSI--------------------------------------------
>MXQ83656.1_hypothetical_protein_E5288_WYG014728_Bos_mutus
---------------------------------LRGDPFASK-----------------LSWEADLVAGFYLTIIGILSTFGNGYVLYMSSRRKKKLRPAEIMTVNLAICDLGISVVGKPFTIISCFC-HRWVFGWIGCRWYGWAGFFFGCGSLITMTAVSLDRYLKICYLS-Y-GIWLKRKHAYICLAVIWAYAAFWTTMPLV-GLGDYAPEP-FGTSCTLDWW--LAQASVGGQIFILNILFFCLVLPTAVIVFSYVKIIAKVKSSSKEV----AHFDS-----RIHSSH-----VLEVKLTKVAMLICAGFLIAWIPYAVVSVWSAFGR-PDSIPIQLSVVPTLLAKSAAMYNPIIYQVIDYKFQTGGLKATKKKS---LED-FR--LHTVTTVRKSS--------AVL---EIHQEELLRL----------------------------------------
>KAF4013454.1_hypothetical_protein_G4228_005099_partial_Cervus_hanglu_yarkandensis
---------------------------------RRGDPFASK-----------------LSWEADLVAGFYLTIIGILSTFGNGYVLYMSSRRKKKLRPAEIMTVNLAICDLGISVVGKPFTIISCFC-HRWVFGWIGCRWYGWAGFFFGCGSLITMTAVSLDRYLKICYLS-Y-GVWLKRKHAYICLAVIWAYAAFWTTMPLV-GLGDYAPEP-FGTSCTLDWW--LAQASVGGQIFILNILFFCLLLPTAVIVFSYVKIIAKVKSSSKEV----AHFDS-----RIHSSH-----VLEVKLTKVAMLICAGFLIAWIPYAVVSVWSAFGR-PDSIPIQLSVVPTLLAKSAAMYNPIIYQVIDYKFQTGGLKATKKKS---LED-FR-----------------------------------------------------------------------------
>EPY76620.1_hypothetical_protein_CB1_001402123_Camelus_ferus
---------------------------------LRGDPFASK-----------------LSWEADLVAGFYLTIIGQV----RGYAPISSKEPEWN----------------DILVVGKPFTIISCFC-HRWMFGWIGCRWYGWAGFFFGCGSLITMTAVSLDRYLKICYLS-Y-GVWLKRKHAYICLAVIWAYASFWTTMPLV-GLGDYAPEP-FGTSCTLDWW--LAQASVGGQIFILNILFFCLLLPTAVIVFSYVKIIAKVKSSSKEV----AHFDS-----RIHSSH-----VLEMKLTKVAMLICAGFLIAWIPYAVVSVWSAFGR-PDSIPIQLSVVPTLLAKSAAMYNPIIYQVIDYKFQTGGLKATKKKS---LED-FR--LHTVTTVRKSS--------AVL---EIHQEGGVDF-CAGEEMDSSFS----------------------------
>KAB1262052.1_Opsin-5_Camelus_dromedarius
---------------------------------LRGDPFASK-----------------LSWEADLVAGFYLTII----------------------------------------VVGKPFTIISCFC-HRWMFGWIGCRWYGWAGFFFGCGSLITMTAVSLDRYLKICYLS-Y-GVWLKRKHAYICLAVIWAYASFWTTMPLV-GLGDYAPEP-FGTSCTLDWW--LAQASVGGQIFILNILFFCLLLPTAVIVFSYVKIIAKVKSSSKEV----AHFDS-----RIHSSH-----VLEMKLTKVAMLICAGFLIAWIPYAVVSVWSAFGR-PDSIPIQLSVVPTLLAKSAAMYNPIIYQVIDYKFQTGGLKATKKKS---LED-FR--LHTVTTVRKSS--------AVL---EIHQEV--------------------------------------------
>ERE86664.1_opsin-5-like_protein_Cricetulus_griseus
---------------------------------LREDPFASK-----------------LSWEADLVAGFYLTIIGILSTFGNGYVLYMSSRRKKKLRPAEIMTINLAVCDLGISVVGKPFTIISCFC-HRWVFGWFGCRWYGWAGFFFGCGSLITMTAVSLDRYLKICYLS-Y-GVWLKRKHAYICLAVIWAYASFWTTMPLV-GLGDYAPEP-FGTSCTLDWW--LAQASGGGQVFILSILFFCLLLPTAVIVFSYVKIIAKVKSSSKEV----AHFDS-----RIHSSH-----VLEVKLTKVAMLICAGFLIAWIPYAVVSVWSAFGR-PDSIPIQLSVVPTLLAKSAAMYNPIIYQVIDYRFQAGGLRATKKKS---LED-FR--LHTVSAVRKSS--------AVL---EIHQESSSRMESHSNDGDCDKK----------------------------
>XP_017173007.1_opsin-5_isoform_X2_Mus_musculus
---------------------------------LREDPFASK-----------------LSWEADLVAGFYLTIIGILSTFGNGYVLYMSSRRKKKLRPAEIMTINLAVCDLGISVVGKPFTIISCFC-HRWVFGWFGCRWYGWAGFFFGCGSLITMTAVSLDRYLKICYLS-Y---------------------VLTSGAP-------QNPSP-N-------------------------------LLPPVLDSLS-------------------AYWNV-----SMKASH-----SVTLTINA-------------YPYAYARPYEAMS---QSLPVSDAL--GWIIKS------------------------------------------------------------------------------------------------------------------
>XP_004649490.2_PREDICTED_opsin-5_Jaculus_jaculus
---------------------------------LQEDPFASK-----------------LSWEADLVAGFYLTIIGILSTFGNGYVLYMSSRRKKKLRPAEIMTINLAVCDLGISVVGKPFTIISCFC-HRWVFGWFGCRWYGWAGFFFGCGSLITMTAVSLDRYLKICYLS-Y-GVWLKRKHAYICLAVIWAYASFWTTMPLV-GLGDYAPEP-FGTSCTLDWW--LAQASGGGQVFILSILFFCLLLPTAVIVFSYAKIIAKVKSSSKEV----AHFDS-----RIHSSH-----VLEMKLTKVAMLICAGFLIAWIPYAVVSVWSAVGR-PDSIPIQLSVVPTLLAKSAAMYNPIIYQVIDYKFQTGGLKATKKKS---LEG-FR--LHTVTTVRKSS--------AVL---EIHQENRRRV-FHSVCLHLFYE------------------------MLWM
>NP_861437.1_opsin-5_Rattus_norvegicus
---------------------------------LREDPFASK-----------------LSWEADLVAGFYLTIIGILSTFGNGYVLYMSSRRKKKLRPAEIMTINLAVCDLGISVVGKPFTIISCFC-HRWVFGWFGCRWYGWAGFFFGCGSLITMTAVSLDRYLKICYLS-Y-GVWLKRKHAYICLAVIWAYASFWTTMPLV-GLGDYAPEP-FGTSCTLDWW--LAQASGGGQVFILSILFFCLLLPTAVIVFSYAKIIAKVKSSSKEV----AHFDS-----RIHSSH-----VLEVKLTKVAMLICAGFLIAWIPYAVVSVWSAFGR-PNSIPIQLSVVPTLLAKSAAMYNPIIYQVIDYRFQTGGLRATKKKS---LED-FS--LNQILKRNSST--------KSG---QIGNKDTAEV-FHSALKGFHLT-------------------------LWM
>XP_012874528.1_PREDICTED_LOW_QUALITY_PROTEIN_opsin-5_Dipodomys_ordii
---------------------------------LPEDPFTSK-----------------LSWEADIVAGFYLTIIGILSTFGNGYVLYMSSRRKKKLRPAEIMTINLAVCDLGISVVGKPFTIISCFC-HRWVFGWIGCRWYGWAGFFFGCGSLITMTAVSLDRYLKICYLS-Y-GVWLKRKHAYICLAVIWAYASFWTTMPLV-GLGDYVPEP-FGTSCTLDWW--LAQASLAGQVFILNILFFCLLLPTSVIVFSYVKIIAKVKSSSKEV----AHFDS-----RIPSSH-----VLEMKLTKVAMLICAGFLIAWIPYAVVSVWSAFGR-PDSIPIQLSVVPTLLAKSAAMYNPIIYQIIDYKFQNRRLRATKKKS---LED-FR--LHTVTTDRKS---------AVL---EIHQESSSRMESHDNGGGCGEKY-----------------------PLGS
>tr|A0A671EF51|A0A671EF51_RHIFE_Opsin_5_OS_Rhinolophus_ferrumequinum_OX_59479_GN_OPN5_PE_4_SV_1
---------------------------------LRGDPFASK-----------------LSWEADLVAGFYLTIIGILSTVGNGYVLYMSSRRRKKLRPAEIMTINLAICDLGISVVGKPFTIISCFC-HRWVFGWIGCRWYGWAGFFFGCGSLITMTAVSLDRYLKICYLS-Y-GVWLKRKHAFICLAVIWAYASFWTTMPLV-GLGDYVPEP-FGTSCTLDWW--LAQASVGGQIFILNILFFCLVLPTAVIVFSYVKIIAKVKSSFKEV----AHFDS-----RIHGNH-----VLEMKLTKVAMLICAGFLIAWIPYAVVSVWSAFGR-PDSIPIQLSVVPTLLAKSAAMYNPIIYQVIDYKFQTGGLKATKKKS---LED-FR--LHTVTTVRESS--------AVL---EIHPESRYKL-SRGNNRDSDQK----------------------------
>XP_007484118.1_PREDICTED_opsin-5_Monodelphis_domestica
---------------------------------LRGDPFASK-----------------LSWEADLVAGFYLTIIGVLSTLGNGYVIYMSSKRKKKLRPAEIMTVNLAVCDLGISVVGKPFTIISCFS-HRWVFGWVGCRWYGWAGFFFGCGSLITMTAVSLDRYLKICHLS-Y-GTWLKRHHAYICLVIIWAYATFWATMPLA-GLGNYAPEP-FGTSCTLDWW--LAQASVTGQTFILNILFFCLLLPTAVIVFSYVKIIAKVKSSTKEV----AHFDS-----RIQSSH-----VLEMKLTKVAMLICAGFLIAWIPYAVVSVWSAFGQ-PDSIPVQFSVVPTLLAKSAAMYNPIIYQVIDCKFQSGGQKAAKKES---LRT-YR--RHTVATIRKSS--------AVS---ETHQEVGTSL-VESVWTDEELQ----------------------------
>XP_028928374.1_opsin-5_Ornithorhynchus_anatinus
---------------------------------LRGDPFVSK-----------------LSWEADLVAGVYLVIIGVLSTLGNGYVIYMSSRRKKKLRPAEIMTVNLAVCDLGISVVGKPFTIVSCFC-HRWVFGWMGCRWYGWAGFFFGCGSLITMTAVSLDRYLKICHLS-Y-GTWLKRHHAYICLAIIWAYASFWATMPLV-GLGNYAPEP-FGTSCTLDWW--LAQASVAGQAFILNILFFCLLLPTAVIVFSYVKIIAKVKSSTKEV----AHFDS-----RIQNSH-----VLEMKLTKVAMLICAGFLIAWIPYAVVSVWSAFGQ-PDSIPIQFSVVPTLLAKSAAMYNPIIYQVIDCRIRLGGPKTGKKES---LKN-SR--SHSMSTIRKPS--------AVS---GPHQEV--------------------------------------------
>XP_005239246.2_opsin-5_Falco_peregrinus
---------------------------------LQEDPFASK-----------------LSREADIVAGFYLTVIGILSTLGNGYVIFMSSKRKKKLRPAEIMTVNLAVCDLGISVVGKPFSIISFFS-HRWVFGWMGCRWYGWAGFFFGCGSLITMTAVSLDRYLKICHLS-Y-GTWLKRHHAFICLAIIWAYATFWATVPFA-GVGSYAPEP-FGTSCTLDWW--LAQASVAGQAFILSILFFCLLFPTAVIVFSYVKIILKVKSSTKEV----AHYDT-----RIQNSH-----ILEMKLTKVAMLICAGFLIAWIPYAVVSVWSAFGQ-PDSVPIQFSVVPTLLAKSAAMYNPIIYQVIDCKFRSGGLKTLQKKS--SSKK-TR--MYTISAHRDSM--------VMN---ETQLEV--------------------------------------------
>XP_015140637.1_opsin-5_isoform_X1_Gallus_gallus
---------------------------------MQEDPFASK-----------------LSREADIIAGFYLTVIGILSTLGNGYVIFMSSKRKKKLRPAEIMTVNLAVCDLGISVVGKPFSIISFFS-HRWIFGWMGCRWYGWAGFFFGCGSLITMTAVSLDRYLKICHLA-Y-GTWLKRHHAFICLALIWAYATFWATVPFA-GVGSYAPEP-FGTSCTLDWW--LAQASVAGQAFVLSILFFCLLFPTAVIVFSYVKIILKVKSSTKEV----AHYDT-----RIQNSH-----ILEMKLTKVAMLICAGFLIAWIPYAVVSVWSAFGQ-PDSVPIQFSVVPTLLAKSAAMYNPIIYQVIDCKFRSGGPKTLQKKS--SLKE-SR--MYTISSHRDSA--------ALS---GTQLEV--------------------------------------------
>OXB71536.1_hypothetical_protein_H355_015757_Colinus_virginianus
---------------------------------LQEDPFASK-----------------LSREADIIAGFYLTVIGILSTLGNGYVIFMSSKRKKKLRPAEIMTVNLAVCDLGISVVGKPFSIISFFS-HRWVFGWMGCRWYGWAGFFFGCGSLITMTAVSLDRYLKICHLA-Y-GKEEK-----------------------------------------------------------------------LLIVFSYVKIILKVKSSTKEV----AHYDT-----RIQNSH-----ILEMKLTKVAMLICAGFLVAWIPYAVVSVWSAFGQ-PDSVPIQFSVVPTLLAKSAAMYNPIIYQVIDCKFRSGELKTLQKKS--SLKE-SR-----------------------------------------------------------------------------
>OXB60528.1_hypothetical_protein_ASZ78_002159_Callipepla_squamata
---------------------------------LQEDPFASK-----------------LSREADIVAGFYLTVIGILSTLGNGYVIFMSSKRKKKLRPAEIMTVNLAVCDLGIS-----------------------------------------------------------------------------------------------------------------------------------------VIVFSYVKIILKVKSSTKEV----AHYDT-----RIQNSH-----ILEMKLTKVAMLICAGFLVAWIPYAVVSVWSAFGQ-PDSVPIQFSVVPTLLAKSAAMYNPIIYQVIDCKFRSGELKTLQKKS--SLKE-SR-----------------------------------------------------------------------------
>tr|A0A493T6P1|A0A493T6P1_ANAPP_Opsin_5_OS_Anas_platyrhynchos_platyrhynchos_OX_8840_GN_OPN5_PE_3_SV_1
---------------------------------LQEDPFASK-----------------LSREADIIAGFYLTVIGILSTLGNGYVIFMSSKRKKKLRPAEIMTVNLAVCDLGISVVGKPFSIISFFS-HRWVFGWMGCRWYGWAGFFFGCGSLITMTAVSLDRYLKICHLS-Y-GTWLKRHHAFICLAVIWAYATFWATVPFA-GVGSYAPEP-FGTSCTLDWW--LAQASVAGQAFILSILFFCLLFPTAVIVFSYVKIILKVKSSTKEV----AHYDT-----RIQNSH-----ILEMKLTKVAMLICAGFLIAWIPYAVVSVWSAFGQ-PDSVPIQFSVVPTLLAKSAAMYNPIIYQVIDCKFRSGGLKTLQKKN--SLKK-LR--MYTISSHRDST--------AMN---ETQLDV--------------------------------------------
>XP_009980712.1_PREDICTED_LOW_QUALITY_PROTEIN_opsin-5-like_partial_Tauraco_erythrolophus
--------------------------------------DIAK-----------------FEENSNLIGFLFLFVIGILSTLGNGYVIFMSSKRKKKLRPAEIMTVNLAVCDLGISVVGKPFSIISFFS-HRWVFGWMGCRWYGWGGFFFGCGSLITMTAVSLDRYLKICHLS-Y-GTWLKRHHAFICLAIIWAYATFWATVPFA-GVGNYAPEP-FGTSCTLDWW--LAQASVAGQAFILSILFFCLLFPTAVIVFSYVKIILKVKSSTKEV----AHYDT-----RIQNSH-----ILEMKLTKVAMLICAGFLTAWIPYAVVSVWSAFGQ-PDSVPIQFSVVPTLLAKSAAMYNPIIYQVIDCKFRSGGLKTRQKKS--SLKK-SR--MYTVSERRDST--------AMN---ETQLEV--------------------------------------------
>RLW12200.1_hypothetical_protein_DV515_00000644_partial_Erythrura_gouldiae
---------------------------------LQEDPFASK-----------------LSREADIIAGFYLTIIGILSTLGNGYVIFMSSKRKKKLRPAEIMTVNLAVCDLGISVVGKPFSIISFFS-HRWMFGWIGCCWYGWAGFFFGCGSLITMTAVSLDRYLKICHLS-Y-GTWLKRHHAFICLAIIWAYATFWATVPFA-GVGNYTPEP-FGTSCTLDWW--LAQASVAGQVFVLSILFFCLLFPTAVIVFSYVKIILKVKSSTKEV----AHYDT-----RIQSSH-----ILEMKLTKVAMLICAGFLLAWIPYAVVSVWSAFGR-PDSVPIQVSVIPTLLAKSAAMYNPIIYQVIDCKFRRGGLKA---KS--SLKR-SR--MSTIIITM-FT--------RVL---EL-LRI--------------------------------------------
>OWK55809.1_Opsin-5_Lonchura_striata_domestica
---------------------------------LQEDPFASK-----------------LSREADIIAGFYLTIIGILSTLGNGYVIFMSSKRKKKLRPAEIMTVNLAVCDLGISVVGKPFSIISFFS-HRWMFGWMGCCWYGWAGFFFGCGSLITMTAVSLDRYLKICHLS-Y-G-----------------------------KTNIYAPEP-FGTSCTLDWW--LAQASVAGQVFVLSILFFCLLFPTAVIVFSYVKIILKVKSSTKEV----AHYDT-----RIQNSH-----ILEMKLTKV------GFLIAWIPYAVVSVWSAFGR-PDSVPIQFSVIPTLLAKSAAMYNPIIYQVELPRSFEFTVHDLKEV---------------IDTGKDSP----------------------------------------------------------------
>XP_026648025.1_opsin-5_isoform_X2_Zonotrichia_albicollis
---------------------------------LQEDPFASK-----------------LSREADIIAGFYLTIIGILSTLGNGYVIFMSSKRKKKLRPAEIMTVNLAVCDLGISVVGKPFSIISFFS-HRWMFGWMGCRWYGWAGFFFGCGSLITMTAVSLDRYLKICHLS-Y------------------------------------------------------------------------------VIVFSYVKIILKVKSSTKEV----SHYDT-----RIQNSH-----ILEMKLTKVAMLICAGFLLAWIPYAVVSVWSAFGQ-PDSVPIQFSVIPTLLAKSAAMYNPIIYQVIDCKFRPGGLK---DKS--SLKK-SR--TYTISAHRDST--------AMN---ETQLEA--------------------------------------------
>KAF2987118.1_hypothetical_protein_EK904_012054_partial_Melospiza_melodia_maxima
---------------------------------AAHSGQASE-----------------WDREETGREKAVEMKTGILSTLGNGYVIFMSSKRKKKLRPAEIMTVNLAVCDLGIS--GKPFSIISFFS-HRWMFGWMGCRWYGWAGFFFGCGSLITMTAVSLDRYLKICHLS-Y--------------------------VPFA-GVGNYAPEP-FGTSCTLDWW--LAQASVAGQVFVLSILFFCLLFPTAVIVFSYVKIILKVKSSTKEV----SHYDT-----RIQNSH-----ILEMKLTKVAMLICAGFLLAWIPYAVVSVWSAFGR-PDSVPIQFSVIPTLLAKSAAMYNPIIYQVIDCKFRPGGLK---DKS--SLKK-SS--TIPVLQRFIDVE-----D-VVA---EVLLLYEGITDDVGSVIN--------------------------------
>XP_013811056.1_PREDICTED_opsin-5_Apteryx_mantelli_mantelli
---------------------------------LQEDPFASK-----------------LSREADIVAGIYLTVI----------------------------------------VVGKPFSIISFFS-HRWVFGWMGCRWYGWAGFFFGCGSLITMTAVSLDRYLKICHLS-Y-GTWLKRHHAFICLAIIWAYATFWATVPFA-GVGNYAPEP-FGTSCTLDWW--LAQASVAGQAFILSILFFCLLFPTAVIVFSYVKIILKVKSSTKEV----AHYDT-----RIQNSH-----ILEMKLTKVAMLICAGFLIAWIPYAVVSVWSAFGQ-PDSVPIQFSVVPTLLAKSAAMYNPIIYQVIDCKFRSGGLKTLKKKS--SLNK-SR--MYTISAHRDST--------AMN---ETQLEV--------------------------------------------
>XP_025964486.1_opsin-5_isoform_X2_Dromaius_novaehollandiae
---------------------------------LQEDPFTSK-----------------LSRESDIVAGFYLTVIGILSTLGNGYVIFMSSKRKKKLRPAEIMTVNLAVCDLGIS------------------------------------------------------------GTWLKRHHAFICLAIIWAYATFWATVPFA-GVGBYAPEP-FGTSCTLDWW--LAQASVAGQAFILSILFFCLLLPTAVIVFSYVKIILKVKSSTKEV----AHYDT-----RIQNSH-----ILEMKLTKVAMLICAGFLIAWIPYAVVSVWSAFGQ-PDSVPIQFSVVPTLLAKSAAMYNPIIYQVIDCKFRSGGLKTLKKKS--SLNK-SR--MYTISSHRDST--------AMN---ETQLEV--------------------------------------------
>XP_020652398.1_opsin-5-like_isoform_X1_Pogona_vitticeps
---------------------------------QQEDPFASK-----------------LAKEADIVAGVYLLMIGIMSTLGNGYVIYMSTQRKKKLRPAEIMTVNLAVCDLGISVVGKPFSIIAFFS-HRWIFGWSGCRWYGWAGFFFGIGSLITMTAVSLDRYLKICHLS-Y-GTWLKRHHAFICLGIIWSYAAFWATIPFA-GLGNYAPEP-FGTSCTLDWW--LAQASIAGQAFILNILFFCLIFPTAVIVFCYTKIIAKVKSSTKEV----AHYDT-----RIQNTH-----ILEMKLTKVAMLICAGFLIAWIPYAVVSVWSAFGR-PDSVPIKVSVIPTLLAKSAAMYNPVIYQVIDCKYQPGKL---QKNS--SLKK-SR--LYTISADKKSE--------IIN---ETQLDRV-------------------------------------------
>XP_020652399.1_opsin-5-like_isoform_X2_Pogona_vitticeps
---------------------------------QQEDPFASK-----------------LAKEADIVAGVYLLMIGIMSTLGNGYVIYMSTQRKKKLRPAEIMTVNLAVCDLGISVVGKPFSIIAFFS-HRWIFGWSGCRWYGWAGFFFGIGSLITMTAVSLDRYLKICHLS-Y-GTWLKRHHAFICLGIIWSYAAFWATIPFA-GLGNYAPEP-FGTSCTLDWW--LAQASIAGQAFILNILFFCLIFPTAVIVFCYTKIIAKVKSSTKEV----AHYDT-----RIQNTH-----ILEMKLTKVAMLICAGFLIAWIPYAVVSVWSAFGR-PDSVPIKVSVIPTLLAKSAAMYNPVIYQVIDCKYQPGKL---QKNS--SLKK-SR--LYTISADKKSE--------IIN---ETQLDRV-------------------------------------------
>XP_008114786.1_PREDICTED_opsin-5_Anolis_carolinensis
---------------------------------QQEDPFASK-----------------LSVEADIVAGVYLLVIGILSTLGNGYVIYMSTQRKKKLKPAEIMTVNLAVCDLGISVVGKPFSIIAFFS-HRWIFGWSGCRWYGWAGFFFGIGSLITMTAVSLDRYFKICHLS-Y-GTWLKRHHVFICLGIIWSYAAFWATIPFA-GFGNYAPEP-FGTSCTLDWW--LAQGSVAGQAFILNILFFCLVLPTAVIMFCYVKIIAKVQSSTKEV----AHYDT-----RIQNQH-----VLEMKLTKVAMLICAGFMFAWIPYAVVSVWSAFGR-PDSVPIKVSVIPTLLAKSAAMYNPVIYQVIDCKSRPGNLQPLQKKN-------SR--LYIIPTGKKSE--------VVQ---ETQLDSV-------------------------------------------
>tr|A0A670Y2N7|A0A670Y2N7_PSETE_Uncharacterized_protein_OS_Pseudonaja_textilis_OX_8673_GN_OPN5_PE_4_SV_1
---------------------------------QPGDPFASK-----------------LSKEADIIAGIYLLLIGVLSTLGNGYVIYMSIQRKRKLKPAEIMTVNLAVCDLGISVAGKPFSIIAFLS-HRWIFGWSGCRWYGWTGFFFGVGSLITMTAVSLDRYFKICYLA-Y-GIWLKRHHAFICLGIIWSYAAFWATIPFA-GLGNYAPEP-FGTSCTLDWW--LAQDSVAGQAFILNILFFCLVFPTVVIVFSYIKIIAKVKSSSKDV----AHYDN-----RIQNSH-----DLEIKLTKVAMLICAGFLFAWIPYAVVSVWSAFGK-PDSVPIKVSVVPTLLAKSAAMYNPVIYQVINCKSQRGALRPLRKKN--SLKK-SR--LYVVSTEK-SE--------EMT---ETQLDIA-------------------------------------------
>ETE67854.1_Opsin-5_partial_Ophiophagus_hannah
---------------------------------QPGDPFASK-----------------LSKEADIIAGIYLLLIGVLSTLGNGYVIYMSIQRKRKLKPAEIMTVNLAVCDLGISVTGKPFSVIAFLS-HRWIFGWSGCRWYGWTGFFFGVGSLITMTAVSLDRYFKICYLA-Y-GYQSALHHAFICLGIIWSYAAFWATIPFA-GLGNYAPEP-FGTSCTLDWW--LAQGSVAGQAFILNILFFCLVFPTAVIVFSYIKIIAKVKSSSKDV----AHYDS-----RIQNSH-----DIEIKLTKVAMLICAGFLFAWIPYAVVSVWSAFGK-PDSVPIKVSVVPTLLAKSAAMYNPVIYQVINCKSQPGALRPLRKKN--SLKK-SR--LYVVSTEK-SE--------EMT---ETQLDVA-------------------------------------------
>XP_013917868.1_PREDICTED_opsin-5_Thamnophis_sirtalis
---------------------------------QAGDPFASK-----------------LSKEADIIAGIYLLIIGILSTLGNGYVIYISIQRKRKLKPAEIMTVNLAVCDLGISVAGKPFSIIAFFS-HRWIFGWSGCRWYGWAGFFFGIGSLITMTAVSLDRYFKICYLA-Y-G-----------------LGQGTAAAPLL-------PPP----PCSEHNR--LPNSGDPLPS-----------LPTVAVL-------------------------------GLRSAG-----RLGSRSPEVAMLICAGFLIAWIPYAVVSVWSAFGK-PDSVPIKVSVVPTLLAKSAAMYNPVIYQVINCKSRPEALRPLRKK---NLKK-SR-----------------------------------------------------------------------------
>XP_015268538.1_PREDICTED_opsin-5-like_Gekko_japonicus
---------------------------------HQEDPFKSK-----------------LSKEADIVAGFYLLVVGILSTFGNGYVIYMSAQRKKKLRPAEIVTVNLAVCDLGISVAGKPFSIIAFFS-HRWIFGWSGCRWYGWTGFFFGIGSLITMTAVSLDRYLKICHLA-Y-AMESERPS-----------TSTPASRPAS-DIGQPTSKP-PASK---------AQS------------------------------------------------------------------SASTPLSRVAMLICAGFLIAWIPYAVVSVWSAFGR-PNSVPIKVSVIPTLLAKSAAMYNPIIYQVIDCKSRPRGLKLMQKKN--SMEK-SR--SHKVGFERRRT--------GVG---DNAMPAFGKLKNQNHNRSSGCF------------------------NVPQ
>GCF52801.1_hypothetical_protein_parPi_0014502_Paroedura_picta
---------------------------------DQEDPFESK-----------------LSKEADIVAGFYLLVVGILSTLGNGYVIYMSAQRKKKLRPAEIMTVNLAVCDLGISVAGKPFSIIAFFS-HRWIFGWSGCRWYGWASFFFGIGSLITMTAVSLDRYLKICHLA-Y-GTWLKRHHAFACLGFIWSYATFWATIPFS-GLGNYAPEP-FGTSCTLDWW--LAQGSVAGQAFILNILFFCLLLPTAVIVLSYVKIIEKVKSSSKEV----AHYDT-----RIQNSH-----VLEMKLTKVAMLICAGFLLAWIPYAVVSVWSAFGR-PNSVPIRASVIPTLLAKSAAMYNPIIYQVIDCKSRPRGHKLPQKKN--SVER-SR--PYTISAKIKSE--------EMN---ETPLDRA-------------------------------------------
>tr|A0A452HY96|A0A452HY96_9SAUR_Opsin_5_OS_Gopherus_agassizii_OX_38772_GN_OPN5_PE_3_SV_1
---------------------------------LQEDPFASK-----------------LSREADLVAGFYLTVIGVLSTFGNGYVLFMSLKRKKKLRPAEIMTVNLAVCDLGISVVGKPFSIISFFS-HRWVFGWLGCRWYGWAGFFFGCGSLITMTAVSLDRYLKICHLT-Y-GTWLKRHHAFICLAIIWAYAMFWATVPFA-GLGNYAPEP-FGTSCTLDWW--LAQASVAGQAFILNILFFCLLLPTAVIVFSYVKIIAKVKSSAKEV----AHYDT-----RIQNNH-----VLEIKLTKVALQICGYPLYPWIIFADTNFVSAQGY-PTRICVAYIFVPTCIHLHLAVLKHILF-------Q-----FTKRSR--LLSV-SE--LFTTAPIFVSS--------ETL---SMMILYFLL---------------------------------------GC
>tr|A0A674IKC9|A0A674IKC9_TERCA_Uncharacterized_protein_OS_Terrapene_carolina_triunguis_OX_2587831_GN_OPN5_PE_4_SV_1
---------------------------------LQEDPFASK-----------------LSTEADIVAGFYLTVIGVLSTFGNGYVLFMSLKRKKKLRPAEIMTVNLAVCDLGISVVGKPFSIISFFS-HRWVFGWLGCRWYGWAGFFFGCGSLITMTAVSLDRYLKICHLT-Y-GTWLKRHHAFICLAIIWAYATFWATVPFA-GLGNYAPEP-FGTSCTLDWW--LAQTSVAGQAFILNILFFCLLLPTAVIVFSYVKIIAKVKSSAKEV----AHYDT-----RIQNNH-----VLEIKLTKVAMLICAGFLIAWIPYAVVSVWSAFGQ-PDSVPIQVSVIPTLLAKSAAMYNPIIYQVIDCKFRS-----LQKKS--SLKK-SR-----------------------------------------------------------------------------
>tr|K7FFW2|K7FFW2_PELSI_Opsin_5_OS_Pelodiscus_sinensis_OX_13735_GN_OPN5_PE_3_SV_1
---------------------------------LQEDPFASK-----------------LSREADFVAGFYLTIIGVLSTFGNGYVLFMSIKKKKKLRPAEIMTVNLAVCDLGISVIGKPFTIISFFS-HRWVFGWMGCRWYGWAGFFFGCGSLITMTAVSLDRYLKICHLT-Y-GTWLKRRHAFICLTIIWTYAMFWATVPFA-GLGNYAPEP-FGTSCTLDWW--LAQASVAGQAFILNILFFCLLLPTAVIVFSYVKIIAKVKSSAKEV----AHYDT-----RIQNSH-----VLEIKLTKVAMLICAGFLIAWIPYAVVSVWSAFGQ-PDSVPIHVSVIPTLLAKSAAMYNPIIYQVIDCKFRA-----LQKKS--SFKK-SR--LYTISGNREPT--------AMN---ETHLEESENL----------------------------------------
>KYO48856.1_opsin-5_Alligator_mississippiensis
---------------------------------IREDPFTSK-----------------LSKEADIAAGFYLTIVGVLSTLGNGYVIFISARQKKKLKPAEIMTVNLAVCDFGISVSGKPFSIISFFS-HRWIFGWIGCRWYGWVGFFFGCGSLITMMTVSLDRYLKICHLS-Y-GTWLKRHHAFMCLVAIWAYASFWATMPLT-GVGNYAPEP-FGTSCTLDWW--LAQSSVAGQAFILNILFFCLVFPTAVIVFSYVKIILKVKSSSKEV----AHFDT-----RIQNSH-----QLEMKLTKVAVLICAGFLIAWIPYAVVSVWSAFGH-PDSVPIPLSVVPTLFAKSAAMYNPIIYQVINCKSRARGSKALQKKS--ASQN-TR--LNTISTNRMST--------AVD---ET------------------------------------------------
>XP_029452885.1_opsin-5_Rhinatrema_bivittatum
---------------------------------LQADPFQSK-----------------LTWEADIIAGIYLTIIGVLSTLGNGYVIFMAYNRKKKLRPAEIMTVNLALCDLGISVSGKPFSIVSSFC-HRWIFGWSGCRWYGWAGFFFGCGSLITMTAVSLDRYLKICHLF-Y-GAWLQRHHAFICLIIIWSYACLWSTMPLV-GVGNYAPEP-FGTSCTLDWW--LAQASISGQAFVVSMLVFCLLLPTTVIVFSYVKIIAKVKSSTKEI----AQFDT-----RNQSSH-----TLEMKLTKVAMLICAGFLFAWIPYAIVSVWSAFGK-PDSVPISFSVVPTLLAKSAAMYNPIIYQVIDCKSRSGNLASLKKKS--SLRS-SR-----------------------------------------------------------------------------
>XP_018426584.1_PREDICTED_opsin-5_Nanorana_parkeri
---------------------------------ERDDLFESK-----------------LSKGADICAAIYLLCIGVLSTIGNSYVLLMACRRKKKLRPAEIMTMNLAFCDLGISVTGKPFAIISFFS-NRWVFGWSICQWYGWNGFFFGCASLITMTVVSFDRYMKICHLR-Y-GTWLNRRHAFISLILIWIYASFWATLPMV-GVGNYAPEP-FGTSCTLDWW--LAQSSLRGKVFVISILICCLILPTVVIVFSYAKIIAKVKSSAQEV----ANFDT-----SNQKNH-----ALEIRLTKVAMLICAGFLIAWIPYAVVSVWSAFGS-PDSVPIELSVIPTLLAKSAAMYNPIIYQVINCKCRSA--KTLQKP------N-SR--IYTISQYKKSV--------PST---D-------------------------------------------------
>XP_018120306.1_PREDICTED_opsin-5-like_Xenopus_laevis
---------------------------------ERSDPFASK-----------------LSKEADIFAGVYLLSIGILSTLGNGYVIFMAIRRKKKLRPAELMTINLAVCDLGISVTGKPFSIVSCFS-HRWVFGWNACRWYGWAGFFFGCGSLITLTVVSLDRYLKICHLR-Y-GTWLKRHHAFIALALIWAYASLWATLPLV-GVGNYAPEP-FGTTCTLDWW--LGQASVKGQIFVMSILFFCLLLPTALIVFSYVKIIAKVKSSAKEV----AHFDT-----RNQNNH-----TLEIKLTKVAMLICAGFLIAWIPYAVVAVWSAFGQ-PDSIPIEFSVVPTMMAKSSSMYNPIIYQVIDCKSR-------KDKS---LEK-TR--AYSISTCRRST--------TSA---Q-------------------------------------------------
>tr|F6X3Z1|F6X3Z1_XENTR_Opsin_5_OS_Xenopus_tropicalis_OX_8364_GN_opn5_PE_3_SV_1
---------------------------------ERSDPFASK-----------------LSREADIFAGVYLMAIGILSTLGNGYVIYMACSRKKKLRPAEIMTINLAVCDLGISVTGKPFAIVSCFS-HRWVFGWNACRWYGWAGFFFGCGSLITLTVVSLDRYLKICHLR-Y-GTWLKRRHAFIALAVIWAYATLWATLPLV-GVGNYAPEP-FGTTCTLDWW--LAQASVKGQIFVLSMLFFCLLFPTMVIVFSYAKIIAKVKSSAKEV----AHFDT-----RNQNNH-----TLEIKLTKVAMLICAGFLIAWFPYAVVSVWSAFGQ-PDSIPIELSVVPTMMAKSASMYNPIIYQVIDCKPK-------KDKS---LQN-TR--VFVVYIPFHHY--------REV---QL------------------------------------------------
>XP_032829392.1_opsin-5-like_Petromyzon_marinus
----------------------------------LSDPFHSK-----------------LSPVADMVAGVYLTSICVLSLLGNGMVLTQCLMRKRKLKPAEIITVNLAISDFCLSVVGKPFSAASSFA-HEWLFGGAGCRWYGFTGFFFGCGSLGTLTTVSFERYLKICHLA-Y-STWVRRRHAFLCVLAVWLYAAFWATMPLL-GWGSYAPEP-FGTSCTLDWW--LAQSSAAGRSFVLCMLLFCLLLPAAAILFAYARIVGAVRRSARDL----AHFER-----RARGGG-----ALELRITKVAMMICAGFLLAWIPYAVVSVWSAFGA-PDSVPVAVSMVPTMFAKSAAMYNPLIYQLLSRRGR-----CRKARG--TLRR-PR--FSSSSHVSEAQG-------RAS---NVARGAASGVTPVTSPVSC-------------------------------
>TRY94306.1_hypothetical_protein_DNTS_030386_Danionella_translucida
---------------------------------V-PPAFRSQ-----------------LSSSADLSIAIFLIITGVVSVVGNGLVLLVYGQRRKKLRPHELMTINLALCDFGYSLLGAPCIIISSLS-HAWIFGETGCMWYGYQGFVFGIGSLITTCLISLDRCFKICSFR-Y-GQWVERRHASLSVALVWIYTLFWASLPVF-GFGSYGPEP-FGTSCTINWW--GMKTSITDRIYIFLILTLCFAIPTLIIIVSYISIVIRVYRSGHIL----ASIPS-----STVTHN-----SKDVRLTKIAAVVCISFLIAWTPYAIVSLYSALTG-MSILRPEVSLIPAVFAKSHCMINPFIYQIMNRDFDLLCFRGKDGER--RRSR-ST--SYIHSWRKRSTP-----ERAT------SLDTEGNLREKGKEEEYAS-------------------------ELNA
>NP_001304680.1_opsin_9_Danio_rerio
---------------------------------I-PHAFRSQ-----------------LSPSADLSIAVFLIITGVVSVFGNGLVLLVYGQRRKKLRAHELMTINLAVCDFGYSLLGAPCIIISSLS-HAWIFGETGCIWYGIQGFVFGIGSLITTCLISLDRCFKICSFR-Y-GQWVERKHASLSVTLVWIYTLFWASLPMF-GFGSYGPEP-FGTSCTINWW--RMNSSLTDRIYIFLILSLCFGVPTLIIIASYLAIVIRVYWSSHIL----ASIPS-----SNVTHN-----SKDLRLTKIAAVVCSSFLIAWTPYAIVSLYSAVMP-ESILKPEFSLIPAIFAKSHCMINPFIYQIMNRDFDLLCMRGKDGER--RRSR-ST--SYIHSWRRRSTP-----KCATL---DTTLDTQVNLREKGKEVEIET-------------------------KLTV
>XP_016419673.1_PREDICTED_uncharacterized_protein_LOC107749110_Sinocyclocheilus_rhinocerous
---------------------------------I-PHAFHSQ-----------------LSSSADLSIAILLIITGVVSVVGNGLVLLVYGQRRKKLRAHELMTINLAVCDFGYSLLGAPCIITS--------------------------------------RWRMICEEE-E-MHF----------------------LPVF-GFGSYGPEP-SGTSCTINWW--RMKSSLKDRVYIYLILSLCFGVPTFIIITSYLAILIKVYRSGRVL----ASIPS-----SNVTHN-----SKDLRLTKIAAVVCSSFLIAWTPYVIVSLYSALTL-VSILKPEVSLIPAILAKSHCMINPFIYQIMNRDFDLLCLRAKDGER--RRTR-ST--SYIHSWRRRSTP-----ERATL---DTNLDTQANLRERGKEVERET-------------------------KLTG
>XP_016143046.1_PREDICTED_chemokine-like_receptor_1_isoform_X1_Sinocyclocheilus_grahami
---------------------------------I-PHAFHSQ-----------------LSSSADLSIAILLIITGVVSVVGNGLVLLVYGQRRKKLRVHELMTINLAVCDFGYSLLGAPCIITSSLS-HAWIFGETGCMWYGFQGFVFGIGSLITTCLISLDRCFKICSFQ-Y-GQWIERKHASLSVALVWIYTLFWASLPVF-GFGSYGPEP-FGTSCTINWW--RMKSSLKDRVYIYLILSLCFGVPTFIIITSYLAILIKVYRSGRVL----ASIPS-----SNVTHN-----SKDLRLTKIAAVVCSSFLIAWTPYAIVSLYSALTL-VSILKPEVSLIPAILAKSHCMINPFIYQIMNRDFDLLCLRAKDGER--RRTR-ST--SYIHSWRRRSTS-----ERATL---DTTLDTQVNLRERGKAVERET-------------------------KLTG
>RXN10464.1_intermediate_filament_family_orphan_1-like_protein_Labeo_rohita
---------------------------------I-PHAFRSQ-----------------LSSSADLSIGILLIITGVVSVVGNGLVLLVYGQRRKKLRAHELMTINLAICDFGYSLLGAPCLIISSLS-HAWIFGETGCMWYGFQGFIFGIGSLITTCLISLDRCFKICSFQ-Y-GQWIEKKHASLSVALVWIYTIFWALLPVF-GFGSYGPEP-FGTSCTINWW--RLKSSLNDRVYIFLIMSLCFGVPTFIIITSYLAILIKVYRSGRTL----ASIPS-----SSVTHS-----SKDLRLTKIAAVVCSSFLIAWTPYAIVSLYSALTL-VSTLKPEVSLIPAILAKSHCMINPFIYQIMNRDFDLLCLRGKDGER--RRTR-ST--AKVHELERRSTPSPQNASREET---EETADTQGELMKRGLDVQMETCRR----------------------KLSE
>XP_018975305.1_PREDICTED_visual_pigment-like_receptor_peropsin_Cyprinus_carpio
---------------------------------V-PHAFRSQ-----------------LSSSADLSIAILLIITGVVSVVGNGQVLLVYGQRRKKLRAHELMTINLAVCDFGYSLLGAPCIIISSLS-HAWIFGETGCMWYGFQGFVFGIGSLITTCLISLDRCFKICSFR-Y-GQWIERKHASLSVALVWIYTLFWASLPVI-GFGSYGPEP-FGTSCTINC-----------------------------------------------------------------------------------------------------------L-VSILKPEVSLVPAIFAKSHCMINPFIYQIMNRDFDLLCLRGKDGER--RRTR-ST--SYIHSWRRRSTP-----ERATL---DTTLDTQANLRERGKEVEREV-------------------------KLSD
>KAF4103477.1_hypothetical_protein_G5714_016360_Onychostoma_macrolepis
---------------------------------V-PHAFRSQ-----------------LSSSADLSIAIILIITGVVSVIGNGLVLLVYGQRRKKLRAHELMTINLAVCDFGYSLLGAPCLIISSLS-HAWIFGETGCMWYGFQGFVFGIGSLITTCFISLDRCFKICSFR-Y-GQWIERKHASLSVALVWIYTIFWASLPVF-GFGSYGPEP-FGTSCTINWW--RMKSSLNDRVYIYLILSLCFGVPTFTIIISYLAILIKVYRSGRIL----ASIPS-----SNVTHN-----SKDLRLTKIAAVVCSSFLIAWTPYAIVSLYSALTL-VSILKPEVSLIPAIFAKSHCMINPFIYQIMNRDFDLLV-----------------------SWKHHTLL--------------------------GACEER----------------------------LTE
>KAA0703013.1_G-protein_coupled_receptor_136_Triplophysa_tibetana
---------------------------------V-PHAFRSH-----------------LTSSADLSIAIVLIITGVVSVVGNGLVLLVYGQRRKKLRTHELMTVNLALCDFGYSLLGAPCIITSSLS-HAWIFGEAGCLWYGFQGFVFGIGSLITTSLISLDRCFKICSLQ-Y-GQWLEKRHASLSISLVWLYTVFWASLPVF-GFGSYGPEP-FGISCTINWW--RMKSSLNDRVYIFLILTLCFGVPTLTIITSYAAIIIKVYRSGRIL----ASISS-----SNVTNC-----NKDIRLTKIAAVVCSSFLIAWTPYAIISLYSALTY-VSSLSPEVTLIPTIFAKSHCMINPFIYQIMNRDFDLLCWRVKDGER--RRAR-ST--SYIYSWKRRSTS-----ERGSL---ETTLDTHSNLREK-------------------------------------
>XP_017555982.1_PREDICTED_uncharacterized_protein_LOC108429034_Pygocentrus_nattereri
---------------------------------F-NISFHSH-----------------LTPSTDLIVAIILIITGVVSVTGNGVVLLAHGRKRKKLRAHELMTINLAVCDFGYSVLGAPCVVISSLS-HGWILGDMGCWWYGFQGFVFGVGSLFTTCLISLDRCFKICSLR-Y-GQWIERGHVSLSLALMWAYTLFWAVLPVF-GFGSYGPEP-YGTSCTIDWW--RMKSSLNDRIYVYLILLMCFVMPTLIIFTSYIAILITVYRSGRTV----ASISS-----SSVSHS-----SKDLRLTKIAAVVCSSFLIAWTPYAIVSFYSALTL-VSSLRPEVSLIPAIFAKSHCMINPFIYQIMNRDFDMFCWGGENGKR--QRKR-RS--SYSHIWKRRSTA-----ERASL---DATVDTQTNLREQGSKGQKEK-------------------------KLYY
>tr|W5LI72|W5LI72_ASTMX_Opsin_9_OS_Astyanax_mexicanus_OX_7994_PE_4_SV_2
---------------------------------I-TLSFHSR-----------------LTPSTDLIVAILLIITGVVSVTGNGVVLLILGRKRKKLRTHELMTINLAVCDFGYSLLGAPCVVMSRYS-HMQKFGI------PVHIFLILIKQTF------------------Y-SQWIERKHVSMSIVVMWAYTLFWASLPVF-GFGSYGPEP-YGTSCSINWW--RMNSSLNERIYIYLMLLMCFIMPTLIILTSYTAIIITVYRSGRTL----ASISS-----SSVSHS-----SKDLRLTKIAAVVCSSFLIAWTPYAIISFYSALTP-ASNLRPEVTLIPAIFAKSHCMINPFIYQIMNRDFDMFCWCGENRKR--RRRR-GR--SYSHIWRRRSTE-----ERASH---DASVDTETNVKEQGSRRHKGK-------------------------K-SC
>XP_022529076.1_uncharacterized_protein_LOC103040328_Astyanax_mexicanus
---------------------------------I-TLSFHSR-----------------LTPSTDLIVAILLIITGVVSVTGNGVVLLILGRKRKKLRTHELMTINLAVCDFGYSLLGAPCVVMSRYS-HMQKFGI------PVHIFLILIKQTFYSKHTSLDFNFKTC-------QWIERKHVSMSIVVMWAYTLFWASLPVF-GFGSYGPEP-YGTSCSINWW--RMNSSLNERIYIYLMLLMCFIMPTLIILTSYTAIIITVYRSGRTL----ASISS-----SSVSHS-----SKDLRLTKIAAVVCSSFLIAWTPYAIISFYSALTP-ASNLRPEVTLIPAIFAKSHCMINPFIYQIMNRDFDMFCWCGENRKR--RRRR-GR--SYSHIWRRRSTE-----ERASH---DASVDTETNVKEQGSRRHKGK-------------------------K-SC
>XP_031431952.1_opsin-5-like_Clupea_harengus
---------------------------------V-SPPFRSR-----------------LSVSMDLGVAVYMILTGIVSIAGNGLVLLVLARKPKGLRHHELMTINLAVCDFGYSLLGAPCLIISSFS-HGWMFGETGCMLYGIQGFVFGIGSMHTTCLISLDRCLKICSFR-Y-GLWIERRHASMAVLMVWVYTVFWACLPAF-GFGSYGPEP-FGTSCTINWW--GMKLSLNDRAFILLILTLCFCVPTFIIITSYLAIFYTVYRSRHTL----ASISS-----TNRTHS-----SKDLKLTKIAAVVCSSFLIAWTPYAVVSLYTALTV-VSSLSPVLTLIPAMFAKAHCMMNPFIYQIMNREFHMLGLK--SRER--KART-IT-----------------------------------------------------------------------------
>XP_028836840.1_opsin-5-like_Denticeps_clupeoides
---------------------------------V-PPYFHSQ-----------------LSFSADLSVAIFLIMTGIVSVVGNGVVLLIFWRKRKKLRPHELMTINLAICDFGYSLLGAPCPITSSLS-HAWIFGERGCLFYGLQGFLFGIGSLLTTCLISLDRCFKICSVQ-Y-GQWIERKHASISIVLVWMYTFFWGCLPVF-GFGSYGPEP-FATSCTINWW--RMKSSLNDRVYVFLILSLCFCLPTFIIISSYIAILLKVYRSSHTL----AAIPS-----SAVTHS-----SKDIRLTKIAAVVCSSFLIAWMPYAIVSVYSALTA-VSSLRPEVTLIPAMFAKSHCMFNPFIYHIMNREFYMFCGKG-------------K--SYYHSWRRRSTP-----VKAPL---DAVLDTQINLGGTGSEREREP--------------------------LNG
>XP_031432091.1_opsin-5-like_Clupea_harengus
---------------------------------I-PPFFHSQ-----------------LSHSADLAVAIFLITTGVVSVMGNGVVLLIYGRKRKKLKPHELMTINLAVCDFGYSLFGAPFPITSSLS-HAWVFGEAGCLFYGVQGFVFGIGSLITTCLISLDRSFKICSIQ-Y-GQWIERRHASYSILLVWIYTIFWGLLPVF-GFGSYGPEP-FATSCTINWW--RMKSSLNDRIYIFLILSLCFGVPTFIIITSYIAIMVTVYRSNRTL----ASIPS-----STVTHS-----SKDLRLTKIAAVVCSSFLLAWMPYAIVSLYSALTA-VSSLRPEVTLIPAMFAKSHCMVNPFIYQIMNREFYMFCGRGLERER--TSRR-GR--SYCHSWKRKSSS-----NNASL---DAMLDTQINMREKGSEGDRGK-------------------------KLTC
>XP_030641334.1_uncharacterized_protein_LOC115821667_Chanos_chanos
---------------------------------I-SPAFHSH-----------------LSPSADLGVAIFLTITGAVSVVGNGMVLLVHGRKRKKLRVHELMTINLAVCDFGYSLLGAPCLVISSLS-HAWIFGDMGCLWYGIQGFVFGIGSLITTCLISLDRCFKICSVR-Y-GQWIEKSHASLFIVLVWIYTLFWASLPAF-GFGSYGPEP-FGTSCTINWW--RMKSSLNDRVYIFLILTLCFGIPTFTIITSYIAILITVYRSGRTL----ASIPS-----SAVTHS-----SKDLRLTKIAGVVCSTFLLAWTPYAIVSLYSALTA-VSSLPPEVTLIPAMFAKSHCMINPFIYQIMNREFNVVCGK--EGER--RRGR-GR--SYCSSWRRRSTF-----ERGSL---DVTLDTQANLREGGRSTTVLI-------------------------RITS
>XP_029537415.1_parapinopsin-like_partial_Oncorhynchus_nerka
---------------------------------I-PPAFLSH-----------------LSPSTDLGVAIFLILTGVVSVVGNGILMSLGGNGSWR----------------GSVPSSIPTAFLSHLS-P------------------------------STDLGVAIFLIL-T-GQWIERRHMSMSIGLVWFYSLFWASLPVF-GFGSYGPEP-FGTSCTINWW--GMRSSLIDRLYILLILIMCFLLPTLTIVASYVTILLTVYRSSRAL----ASIPS-----STITHT-----SKDLRLTKIAAVVCSTFLLSWTPYAIVSLYSALAP-VSCLPPMVSLIPAMFAKSHCMINPFIYQIM----Q-------------------------------------------------------------------------------------------------
>tr|A0A4W5Q9R1|A0A4W5Q9R1_9TELE_Uncharacterized_protein_OS_Hucho_hucho_OX_62062_PE_4_SV_1
---------------------------------------------------------------------------------------------------------------------------------------------------------------------------------------MSMSIGLVWFYSLFWASLPV---FSSYGPEP-FGTSCTINWW--GMRSSLIDRVYILLILIMCFFLPTLTIVASYVTILLT-------F----SPRPG-----GGVGDR-----EQ------PASVLPATYGVSDSSNVQVSLHD-----------------------------------------------------------------------------------------------------------------------------------------
>CAB1334507.1_unnamed_protein_product_Coregonus_sp._balchen
---------------------------------Q-----------------------------------------RVVSVVGNGIVLLVYCRKKKKLRPPELMTINLAICDFGYSILGAPFPIISSVS-HGWMFGEAGCLWYGFQGFVFGIGSLITTCLISLDRCLKI-------CQWIERHHLSKSIGLVWFYTLFWASLPVF-GFGSYGPEP-FGTSCTINWW--GIRSSLSDRVYIFLILIMCFVLPTLTIVTSYMAILLTVYRSSRAL----ASIPS-----STVTHT-----SKDLRLTKIAAVVCSTFLLSWTPYAIVSLYSALAP-VSCLPPIVSLIPAMFAKSHCMINPFIYQIMNKEFDILFGR-QNGER--RRMR-GG---------------------DAL---GVSLDTQVNMGQRLSEGERET-------------------------RLTE
>XP_010883303.3_opsin_9_isoform_X1_Esox_lucius
---------------------------------I-PPAFLSH-----------------LSPSTDLGVAVFLILTGVVSMAGNGIVLLVYCRKKKKLRPPELMTINLTICDFGYSLLGAPFIITSSLS-HGWIFGEAGCLWYGWQGFVFGIGSLITSCLISLDRCLKICSLR-Y-GQWIEKRHMSMTIVLGWFYTLFWASLPLL-GFGSYGPEP-FGTSCTINWW--RVRSSLSDKAYVFLIMIMCFVLPTLTIVISYVTILLTVYRSSRTL----ASIPS-----S--NHT-----SKDLRLTKIAAVVCSTFLLSWTPYTIVSLYSAFAP-VSCLPPIMSLIPAMFAKSHCMINPFIYQIMNKEFDIFFGR-QKRQ---RTTR-GT--SYSHSWRQRSIP-----GKDSL---EVSLDTQVNVGQRES-----------------------------------
>XP_022612273.1_opsin-5-like_Seriola_dumerili
---------------------------------I-QPLFLSQ-----------------LSPSADLAVAIFLTFTGVTSVLGNGTVLLVYCRKKKKLRPPELMTINLALCDFGFSLLGAPFFITSSLC-HAWVFGETGCLLYGIQGFVFGIGSLLTTCLISLDRCLKICCLR-Y-GQWIERRHASLSIALVWVYTLFWASLPAL-GFGSYGPEP-YGTSCTIDWW--RMRVSPKDRLYIFLILALCLGFPMLTIFTSYLAILLTVYRSNRTL----ASIPS-----SSVSHT-----SKDLRLAKMAAVVCSTFLLAWMPYATVSLISALIP-RSCLPPVVTLIPAMFAKSHCMINPLIYQIMNREFVLVFGR-EKAER--RRVQ-RR--SYCQGWRRKSNS-----NKDLL---DFSLDTWKKTRDQNISPRR----------------------------HPI
>XP_027142283.1_uncharacterized_protein_LOC109139943_Larimichthys_crocea
--------------------------------------LMGP-----------------AAPST-----------------GN-LILPYYCLH--TLKSADIYVVHV-------------FFM-----------------------------HLLTNMLMSLS---------------VSSR------------------------------------------W--RMRSSPNDRIYIFLILILCFGFPTLTIVTSYLAILLTVYRSNRTL----ASISS-----SSVSHT-----SKDLRLAKMAAVICSTFLLAWMPYATVSLISALIP-SSSLPPLVTLIPAIFAKSHCMINPLIYQIMNREFVMIFGQ-EIAER--RRVR-GR-----------------------------------------------------------------------------
>tr|A0A0F8ANA9|A0A0F8ANA9_LARCR_Intermediate_filament_family_orphan_1_OS_Larimichthys_crocea_OX_215358_GN_EH28_04864_PE_3_SV_1
---------------------------------I-HPLFLSQ-----------------LSPSADLAVAVFLTFTGISSVLGNGTVLLVYCRKRKKLRPPELMTINLAVCDFGFSLLGAPFFITSSLC-HAWVFGETGCLWYGIQGFVFGIGSLLTTCLISLDRCLKICCLR-Y-GQWIERRHVCLSIALVWVYTLFWATLPAF-GFGSYGPEP-YGTSCTINWW--RMRSSPNDRIYIFLILILCFGFPTLTIVTSYLAILLTVYRSNRTL----ASISS-----SSVSHT-----SKDLRLAKMAAVICSTFLLAWMPYATVSLISALIP-SSSLPPLVTLIPAIFAKSHCMINPLIYQIMNREFVMIFGQ-EIAER--RQVR-GR--SVFMPDLQRSFP-----NPQAL---DASCSTQTNVRERDEYKRRWEEE-----------------------IEDV
>KAE8288953.1_Opsin-5_G-protein_coupled_receptor_136_Larimichthys_crocea
---------------------------------I-HPLFLSQ-----------------LSPSADLAVAVFLTFTGISSVLGNGTVLLVYCRKRKKLRPPELMTINLAVCDFGFSLLGAPFFITSSLC-HAWVFGETGCLWYGIQGFVFGIGSLLTTCLISLDRCLKICCLR-Y-GQWIERRHVCLSIALVWVYTLFWATLPAF-GFGSYGPEP-YGTSCTINWW--RMRSSPNDRIYIFLILILCFGFPTLTIVTSYLAILLTVYRSNRTL----ASISS-----SSVSHT-----SKDLRLAKMAAVICSTFLLAWMPYATVSLISALIP-SSSLPPLVTLIPAIFAKSHCMINPLIYQIMNREFVMIFGE-EIAER--RRVR-GR--YYCQSWGRKSET-----NREAL---DMSLDTQGNMRHSSTFRQR----------------------------HTV
>XP_034410244.1_opsin_9_Cyclopterus_lumpus
---------------------------------TAPPLFLSQ-----------------LSPSADFAVAAFLTFTVVASVLGNGVALLVYCRRRKKLRPPELMTINLALCDFGFSFLGGPFSIISSLC-HAWVFGETGCLWYGIQGFVFGIGSLLTTCLISLDRCLKICCLR-Y-GQWIERRHVSLSIVLMWGYTLFWALLPAF-GFGSYGPEP-YGTSCTINWW--SMRSSLNDRIYIFLIMILCFGFPTLTIVASYLAILLTVFRSNRTL----ASIPS-----SSVSHT-----GKDLRLTKIAAVVCTTFLLAWMPYVAVSLVSALIS-FSCLPPVVTLIPAIFAKSHCMINPLIYQIMNKEFAMVFGQ-EKAER--RRMQ-AR--SYCQSWRSKSPT-----KT--------------------------------------------------------
>tr|G3P7B5|G3P7B5_GASAC_Opsin_9_OS_Gasterosteus_aculeatus_OX_69293_PE_4_SV_1
---------------------------------I-HPLFLSR-----------------LSPSADMAIAVFLTFTVVASVLGNGVALLVYCRRRKKLRPPELMIINLALCDFGFSLLGGPFFIISSLC-HAWVFGEAGCLWYGIQGFVFGIGSLLTTCLISLDRCLKICCLR-Y-GQWIERRHVTLSIVLVWVYTLFWALLPAF-GFGSYGPEP-YGTSCTINWW--SMRSSLYDRIYIFLILILCFGIPTLTIVASYLAILLTVHRSKRTL----ASIPS-----SSVTHT-----GKELKLTKIAAVVCTTFLLAWMPYAAVSLFSALVP-SSSLPPVVTLIPVLFAKSHCMINPLIYQIMN-----------------------------------------------------------------------------------------------------
>XP_031708940.1_opsin-5-like_Anarrhichthys_ocellatus
---------------------------------I-HPLFVSQ-----------------LSPSGDLAVAVFLTFTVVVSVLGNGVALLVYCRRRKKLRPPELMIINLALCDFGFSLLGGPFFITSSLC-HAWVFGEIGCLWYGIQGFVFGIGSLLTTCLISLDRCLKICCLR-Y-GQWIERRHVYMSIVLVWAYTLFWALLPAF-GFGSYGPEP-YGTSCTINWW--SMRSSLIDRIYIFLILILCFGFPTLTIVASYLAILLTVYRSNRTL----ASIPS-----SSVRHT-----GKDLRLTKIAAVVCTTFLLAWMPYAAVSLFSALIP-LSSLPPVGTLIPVLFAKSHCMINPLIYQIMNREFAMVCGK-EKAER--RRMQ-GR--PTARPGRGEALS-----NR--------------------------------------------------------
>XP_034729489.1_opsin_9_Etheostoma_cragini
---------------------------------I-HPMFLSQ-----------------LSLSTDLAVAVFLTFTSVASVLGNGTALLVYCRKRKKLRPPELMTINLALCDLGFSLFGGPCFIISSLC-HAWVFGETGCLWYG-------IVSLLTTCLISLDRCLKICCLR-Y-GQRIEKCHVYLSIALVWVYALFWALLPSF-GFGSYGPEP-YGTSCTIHWW--KMRSSLNDKTYIFLVLVLCFGLPALTVVGSYMAILLKVYRSNHTL----ASIPS-----SSISNT-----SKDLRLTKMAAMVCTTLFLAWMPFATVSLISALIP-FSCLPPEVTLIPAMFAKSHIMVNPFIYHIMNTEFVMVFGQ-EKAER--RRMQ-AR--VYVKG------------DL-----------MEEEKTTGKITQ---------------------------------
>XP_032373867.1_opsin-5-like_Etheostoma_spectabile
---------------------------------I-HPMFLSQ-----------------LSPSTDLAVAVFLTFTSVASVLGNGTALLVYCRKRKKLRPPELMTINLALCDLGFSLLGGPFFIISSLC-HAWVFGETGCLWYGIQGFVFNIVSLLTTCLISLDRCLKICCLR-Y-GQRIEKCHVYLSIALVWVYALFWALLPSF-GFGSYGPEP-YGTSCSINWW--KMRLSLNDRTYIFLILVLCFGFPALTVVASYVAILLKVYRSNHTL----ASIPS-----SSISNT-----SKDLRLTKMAAVVCTTLFLAWMPYATVSLISALMP-FSFLPPVVTLIPCYVCQVPHHGQPF-----NLPYA-------------------------------------------------------------------------------------------------
>XP_028436557.1_opsin-5-like_Perca_flavescens
---------------------------------I-HTLFLSQ-----------------LSPSAE-AVAVFYLSPGVASVLGNGTVLLVYCRKRKKLRPPELMTINLALCDLGFSLLGGPFFIISSLC-HAWVFGETGCLWYGIQGFVFGIGSLLTTCLISLDRCLKICCLR-Y-GQWIERRHVYLSIALVWVYTLFWALLPAF-GFGSYGPEP-YGTSCTINWW--KMRLSLNERIYIFLILVLCFGFPALTIVASYVAILLKVYRSNHTL----ASISF-----SSVSHT-----SKNLTLTKMAAVVCTTFFLAWMPYATVSLISALIP-FSCLPPVVTLIPALFAKSHIMVNPLIYQIMNREFVMVFGQ-EKGES--ASTT-AS--FYVE-------------NRDAL---DFSFDTQGNRRHGNISRRI-------------------------------
>XP_030249899.1_opsin-5-like_isoform_X1_Sparus_aurata
---------------------------------V-HPLFVSQ-----------------LSPSADFAVAVFLIFTGVLSLLGNGTVLLVYCRKRKKLKPPELMTINLALCDFGFSLLGAPFFIISSLC-HAWVFGEIGCLWYGIQGFVCGIGSLLTTCLISVDRCLKICCLR-Y-GQWIERRHVSLSIALMWVCTLFWALLPAF-GFGSYGPEP-YGTSCTINWW--RMKSSLNDRIYIFLILTLCFGFPTISIVTSYLVILLTVHRSNRTL----ASISS-----SSVSHT-----SKDLRLTKMAAVVCASFLLAWLPYATVSLISALVL-FSALPPVFTLIPAMFAKSHSMINPLIYQLMNQEFVMVFGQ---AER--RPER-AG--SYCRSWRKNSHP-----KR--------------------------------------------------------
>XP_018538269.1_PREDICTED_pinopsin-like_Lates_calcarifer
---------------------------------I-QPPFLSQ-----------------LSPSADLAVAAFLTLTGLTSVLGNGMVLLVYRRKKKKLKPPELMTINLALCDFGFSLLGAPFFITSSLC-HAWVFGETGCLWYGIQGFVFGIGSLLTTCLISLDRCLKICCLR-Y-GQWIERRHVSLSIALVWVYTLFWASLPAF-GFGSYGPEP-YGTSCTINWW--RVRLSLSDRIYIFLILTLCFGFPTLTIISSYLAILLTVHRSNRTL----ASIPS-----SSISHT-----SKDLRLAKMAAVVCISFLLAWMPYATVSLISALIP-FSCLPPVVTLIPAMLAKSHCMINPLIYQVMNREFVMVFGQ-EKAEK--RRVQ-GR--SYCQSWRRKSKP-----DKDVL---DFSSETQGNMRYWRDSGRKTT-------------------------RLTV
>XP_020783782.1_opsin-5-like_Boleophthalmus_pectinirostris
---------------------------------T-EPQFLSK-----------------LSPSADLLIAVFLIFTGVSSVCGNGAVLAVYYRKRSKIKPAELLTVNLALCDFGFSVLGVPFFIISSLS-HAWIFGETGCLLYGIQGSVFGIGSLISTSLISLDRCLKICCLR-Y-GQWVNNLHAFLCMLVIWLYTVFWASLPAF-GFGRYRPEP-YGTSCTVDWW--SIQTTHIDRLYVYLFLCFGFGLPTVTIITSYLAILIKVYISNRAL----ASIPC-----SFVSNS-----TKDLKLAKMAVVVCIAFLVAWLPYASVSLISALLP-ESSLAPVVTVIPALFAKSHCMMNPIIYQIMHREFQMVFGR-EKADR--RRQR--R--SIQKSTLRE--------KR---------------L----------------------------------------
>XP_033837453.1_opsin_9_Periophthalmus_magnuspinnatus
---------------------------------V-EPQFLSK-----------------LSPSADLVMAVFLVLTGVSSVCGNGAVLAVYYRKRRKIKPAELLTVNLALCDLGFSVLGAPFFIVSSWS-HAWMFGETGCLLYGIQGSVFGIGSLITTCLISLDRCLKICCLR-Y-GQWINNLHASLCVLLIWLYTVFWASLPAF-GFGRYRPEP-YGTSCTVDWW--SIRTPRSDRVYVYLFLCFGFGLPTITIIASYLGILIKVYTSSRAL----ASIPC-----CAVSNS-----TKDLKLAKMAVAVCAAFLVAWLPYASVSLISALLP-ESSLPPMVTVIPAMFAKSHCMMNPVIYQIMHREFELVFGR-QKADR--RRQR--R--SVQ---KRE--------DR---------------L----------------------------------------
>XP_028281095.1_opsin-5-like_Parambassis_ranga
---------------------------------I-HPLFLSQ-----------------LSPSADLAVAVFLIFTGVSSVLGNSAVLVVYSRKRKKLRPPEFLTINLALCDLGFSLLGVPFFIISSLC-HAWVFGDTGCLWYGIQGFVFGIGSLLTTCLISLDRCLKICCLR-Y-GQWIERRHMFLSIAVVWLYTLFWAFLPAF-GFGSYGPEP-YGISCTINWW--KMRSSATDRIYIFLILALCFGIPALTIITSYLAILLTVNRSNRTL----ASIPS-----THVSNT-----SKDLRLAKMAAVVCASFLLAWMPYAAVSLISTLAS-GSSLPPWVTLIPAMFAKSHCMMNPLIYQIMNREFVMVFGQ-EKAEK--RRAR-SR--SYSKNWIRRSST-----DR--------------------------------------------------------
>tr|A0A3B5AW62|A0A3B5AW62_9TELE_G_PROTEIN_RECEP_F1_2_domain-containing_protein_OS_Stegastes_partitus_OX_144197_PE_4_SV_1
---------------------------------V-QPPFVST-----------------LPPPADVAVAVFLIFTGVVSVLGNGAVLLVSCRKRKKLRPPELLTVNLALCDFGFSLLGAPCFIISSLC-HAWVFGEAGCLWYGIQGFVFGIGSLFTTCLISVDRCLKICCLR-Y-GQWIERRHVFWSIALVWVYIVFWASLPAV-GFGSYGPEP-YGLSCTINWW--RIRTSVNDRIYILLILTLCFGFPTLTIISSYVFILLTVFRSNRTL----ASIPS-----SVVSNS-----SKDLRLAKMAAVVCATFLLAWMPYATVSLISALTS-ASSLHPVVTLIPAMLAKSHCMINPLIYQIMHREFAMVFGR-EKANR--RRAQ-SR--SYCQSFRSRSTA-----NRHDL---DFSLDARGHMRHGSEDGLKTR-------------------------RLTI
>XP_022070553.1_opsin-5-like_Acanthochromis_polyacanthus
---------------------------------V-QLLFVSR-----------------LSPSADVAVAVFLIFTAVASVLGNGLVLLVFCRRRKKLRPPELLIINLALCDFGFSLLGSPFFIISSLC-HAWMFGEAGCLWYGVQGFVFGIGSLITTCLISVDRCLKICCLR-Y-GQWIERRHVFWSIAVVWFYASFWATLPVF-GFGSYGPEP-YGLSCTINWW--SLRSSENNRIYIILILTLCFGFPTFTIISSYLFILLTVLRSNRTL----ASIPS-----SFVSNS-----SKDLRLAKMAAVVCSTFLLAWLPYATVSLISALRP-VSSLPPVVTLIPAMLAKSHCMINPLIYQVMNREFAMVFGR-EKADR--RRAQ-SR--SYCQSWSRRSTP-----NQDVL---DVTLDTRGNMRHSSADGLKAS-------------------------RLTV
>XP_029927987.1_opsin-5-like_Myripristis_murdjan
---------------------------------I-HPLFRSH-----------------LSHSADLALATFLIITGVMSLLGNGLVLLVYSRKRKKLKPPELMTINLAVCDFGFSLLGAPFPIISSLC-HAWVFGETGCLWYGMQGFVFGIGSLLTTCLISMDRCLKICCFR-Y-GQWIGRRHVSLSIGLLWVYTFFWASLPAF-GFGSYGPEP-YGTSCTINWW--RMRSFLNDRVYIILILMLCFGFPTLTIITSYLAILLTVYRSNRTL----ASISS-----TFVSHT-----SKDLRLTKIAAVVCSTFLLAWTPYATVSLYSALIP-VSCLPPIFTLIPAMFAKSHCMINPFIYQIMNREFEVLFGR-EKAER--RRVR-GR--SYS--LRRRSRP-----ERNAL---DSSLDTQVDTKE--------------------------------------
>XP_030227392.1_opsin-5-like_Gadus_morhua
---------------------------------I-QPRFHSK-----------------LPMDADLAVAVFLIITGMMSMLGNGTVLLVYFRKRTKLRPQELMTINLAICDFGFSLLGAPFAIISSLC-HAWVFGEAGCLWYGMQGFLFGIGSLLTTCLISLDRCLKICSVR-Y-GQWIERRHVTLAIGLVWLYTLFWSSLPVF-GFGKYGPEP-FGTSCTIEWW--RMRSCLSDGIYILLILMLCFGIPTIIIITSYSAILITVYRSNHML----ASIPF-----SSVSHS-----NKDLRITKIAAVVCASFLVAWTPYATGSIYSALVG--PWILPLVSLIPVMLAKSHCMLNPFIYQTMNPEFNVLLCR----GS--RRGL-VT--FSWHSWRRRSNS-----DADAL---ELSLDTQIDTRN----------------------------------KHT-
>KPP79344.1_opsin-5-like_partial_Scleropages_formosus
-----------------------------------------------------------MSP------------AGSLSVAGNGIVLLVFSRKRSKMRPPELMTVNLAICDFGYSLLGAPFLIVSRVS-HAWQFGESGCIWYGVQGFVFGIGSLITTSLISLDRCLKICSLR-Y-GQWIERRHMAMAVGLVWLYTIVWATLPVL-GFGSYGPEP-FGTSCTINWW--GLKSSVSDRLYISLILALCFALPTLIIIASYVAILLTVHRSGRSL----AAIPS-----SAVTQS-----NKDLRLTKIAAVVCSTFLLAWTPYAIVSLYSAL----------VTVIPAIFAKSHCMINPVIYQVMNKEFYMFCGGGRNEGK--RRGR-GR--SYCHSWRGRSTK-----EQ--------------------------------------------------------
>XP_018592857.2_opsin-5-like_isoform_X1_Scleropages_formosus
---------------------------------I-PPAFLSH-----------------LPPAADVAVAVFLIISGSLSVAGNGIVLLVFSRKRSKMRPPELMTVNLAICDFGYSLLGAPFLIYSSVS-HAWQFGESGCIWYGVQGFVFGIGSLITTSLISLDRCLKICSLR-Y-GQWIERRHMAMAVGLVWLYTIVWATLPVL-GFGSYGPEP-FGTSCTINWW--GLKSSVSDRLYISLILALCFALPTLIIIASYVAILLTVHRSGRSL----AAIPS-----SAVTQS-----NKDLRLTKIAAVVCSTFLLAWTPYAIVSLYSALVY-VSGLPPEVTVIPAIFAKSHCMINPVIYQVMNKEFYMFCGGGRNEGK--RRGR-GR--SYCHSWRGRSTK-----EQPSL---NNSINTQVNLQEQDGDGVQQFA----------------------------
>tr|W5MJ35|W5MJ35_LEPOC_Opsin_9_OS_Lepisosteus_oculatus_OX_7918_PE_4_SV_1
-----------------------------------PHPFLSR-----------------LSPSADVGIAVYLSLTGVLSVAGNGVVLTVFSRKRSHLRPQELMAMNLAVCDFGYSLLGAPFLISSSLA-HSWMWGHAGCVWYGVQGFVFGIGSLITTALISLDRCLKICSIR-Y-GQWVERRHIGLLIVGVWLYTVTWALLPVF-GFGSYGPEP-FGTSCTIDWW--RMRFSRTDRLYVCLIMTLCFGLSTLTIAGSYLAILIQVRRSGRSL----AAIPS-----SAVTHF-----SKEMRLTKIAAVICSTFLLAWTPYVIVSLYSALGG-LSSLPPEVSVIPALLAKSHCVINPFIYQAMSKEF--------------------------------------------------------------------------------------------------
>XP_015193329.1_PREDICTED_opsin-5-like_Lepisosteus_oculatus
-----------------------------------PHPFLSR-----------------LSPSADVGIAVYLSLTGVLSVAGNGVVLTVFSRKRSHLRPQELMAMNLAVCDFGYSLLGAPFLISSSLA-HSWMWGHAGCVWYGVQGFVFGIGSLITTALISLDRCLKICSIR-Y-GQWVERRHIGLLIVGVWLYTVTWALLPVF-GFGSYGPEP-FGTSCTIDWW--RMRFSRTDRLYVCLIMTLCFGLSTLTIAGSYLAILIQVRRSGRSL----AAIPS-----SAVTHF-----SKEMRLTKIAAVICSTFLLAWTPYVIVSLYSALGG-LSSLPPEVSVIPALLAKSHCVINPFIYQAMSKEFDLLLGG-RRRRK--RRIR-SR-------------------ER--------GEES--------------------------------------------
>XP_028665302.1_opsin-5-like_Erpetoichthys_calabaricus
---------------------------------TLESKFKSA-----------------LTPAADLVIGVFIAVTGLLSITGNGLVIAVFSHKNRRLKAPEFMVMNLAVCDFGYALLGAPFLMYSSFV-HKWAFGSVGCTWYGIQGFVFGIGSLLTTMLISIDRCLKICSIK-Y-GQWVECHHITGLILSVWLYTLTWAILPVF-GFGSYGPEP-FGTSCTIDWW--KVTYSANDRLYVILIMAFCFGIPTCIIVFCYVKIIFTARASSRFV----ASISA-----STVTGN-----ANEMKLTKIAAVICSTFFLAWSPYVVVSFYSALQS-LPRLPPELSAVPALFAKSHCMVNPLIYHIMNQDFSLFSRG-----S--IRSH-SA--QYS-----R----------VSL---EIELGTEDD-RALASVRGQAC-----------------------------
>XP_034760567.1_LOW_QUALITY_PROTEIN_opsin-5_Acipenser_ruthenus
---------------------------------P-AAEFKST-----------------LSPQCDVAIGVFLIITGSLSLLGNGVVVITFLRRCKRLKPPELMAVNLAVCDFGYSLLGAPLLIYSSFS-HAWWFGWRGCRWYGVQGFVFGIGSLLTTMLISIDRCLKICSFQ-Y-GQWVEQRHIALLVLLVWIYTTAWAILPVL-GFGSYGPEP-FGISCTIDWW--SFXSWCSDH-GVILIMVFCFGVPVLTIILCYLKIIWEVRASSRSL----AEISA-----SDVTAS-----DKEMRLTKIAAVICSSFLLAWTPYVIVSLYSMLLP-LSSALPSLSVLPALFAKSHCMLNPFIYQLMNREFGLFGLS--RWGG--GVSR-G---YYSSSSQQQ--------HRVSL---EIGLDT---LRGRGRPSCAPAA----------------------------
>RXM36745.1_Sialidase_Acipenser_ruthenus
--------------------------------------------------------------------------------------------------------------------------------------------------------------------------------------------------------------------------------------------------MVFCFGVPVLTIILCYLKIIWEVRASSRSL----AEISA-----SDVTAS-----DKEMRLTKIAAVICSSFLLAWTPYVIVSLYSMLLP-LSSALPSLSVLPALFAKSHCMLNPFIYQLMNREFGLFGLSSLSPHC--VLSL-SL--VLSLSLSPHSLS-----DCLSL---DCPLDCVLSLTPHLSPDCVLSLF-----------------------PCTS
>XP_029866206.1_opsin-5-like_isoform_X1_Aquila_chrysaetos_chrysaetos
---------------------------------ASALVFIST-----------------LSEREDLIFGTLYLVFGIVSLSGNSLLLLVAYRKRSMLKPAEFFIVNLAISDLSMTVTLFPLATSSFFA-HRWLFNQAVCTLYAFCGVLFGLCSLTSLTVLSTVCCLKVCYPA-Y-GNKFSPCHAGVLLLCVWAYALMFATAPLA-EWGSYGPEP-YGTACCITWK--ASSRE--ATLYILALFIFCYLLPCLLILVSYSLILWTVRVSRRAV----RQHTS-----PQRRAR-----SVHSLIVKLSIAVCLGFLAAWTPYAVIALWAVLGD-ASQVPALAFVLSAVFAKSSTLYNPLVYLLFKPNFQKFLSKDMMLIR--TLLC-----CGCPTAA------------------LQPFP-------------SPGFS-----------------------GACR
>tr|A0A663ENU4|A0A663ENU4_AQUCH_Uncharacterized_protein_OS_Aquila_chrysaetos_chrysaetos_OX_223781_PE_4_SV_1
---------------------------------PAPLCYIQH-----------------RSS----AFST-----GIVSLSGNSLLLLVAYRKRSMLKPAEFFIVNLAISDLSMTVTLFPLATSSFFA-HRWLFNQAVCTLYAFCGVLFGLCSLTSLTVLSTVCCLKVCYPA-Y-GRDFSPCHAGVLLLCVWAYALMFATAPLA-EWGSYGPEP-YGTACCITWK--ASSRE--ATLYILALFIFCYLLPCLLILVSYSLILWTVRVSRRAV----RQHTS-----PQRRAR-----SVHSLI--LSIAVCLGFLAAWTPYAVIALWAVLGD-ASQVPALAFVLSAVFAKSSTLYNPLVYLLFKPNFQKFLSKDMMLTP--SAL----------RAC------------------RRHLE-------------RSAWA-----------------------VE--
>tr|A0A663ENK2|A0A663ENK2_AQUCH_Uncharacterized_protein_OS_Aquila_chrysaetos_chrysaetos_OX_223781_PE_4_SV_1
---------------------------------LRNSCPTQP-----------------APKHRSSAFST-----GIVSLSGNSLLLLVAYRKRSMLKPAEFFIVNLAISDLSMTVTLFPLATSSFFA-HRWLFNQAVCTLYAFCGVLFGLCSLTSLTVLSTVCCLKVCYPA-Y-GRDFSPCHAGVLLLCVWAYALMFATAPLA-EWGSYGPEP-YGTACCITWK--ASSRE--ATLYILALFIFCYLLPCLLILVSYSLILWTVRVSRRAV----RQHTS-----PQRRAR-----SVHSLI--LSIAVCLGFLAAWTPYAVIALWAVLGD-ASQVPALAFVLSAVFAKSSTLYNPLVYLLFKPNFQKFLSKDMMLIR--TLLC-----CGCPTAA------------------LQPFP-------------SPGFS-----------------------GACR
>NWI71936.1_OPN4_protein_partial_Todus_mexicanus
----------------------------------------------------------------------------------------------------------------------------------RWLFNQAVCTLYAFCGVLFGLCSLTSLTVLSTVCCLKVCYPA-Y-GRCWDMLSDLYLTLCSVNITLVFSPTPLA-EWGSYGPEP-YGTACCITWK--ASSRE--ATLYILALFIFCYLLPCLLILISYSLIFWTVRVSRRAV----RQH------------------------------------------------------------------------------------------------------------------------------------------------------------------------------------------
>NWH71042.1_OPN5_protein_partial_Piaya_cayana
----------------------------------------------------------------------------------------------------------------------------------RWLFNHAVCTLYAFFGVLFGLCSLTSLTVLSTVCCLKVCYPA-Y-GR------------CWDALSDLYSLLPSP----VYGPEP-YGTACCITWK--ASSRE--ATLYILALFIFCYLLPCLLILVSYSRILWTVQVSQRAV----RRH------------------------------------------------------------------------------------------------------------------------------------------------------------------------------------------
>NWH52244.1_OPN5_protein_partial_Fregata_magnificens
----------------------------------------------------------------------------------------------------------------------------------RWLFNQAVCTLYAFCGVLFGLCSLTSLTVLSMVCCLKVCYPA-Y-GRTAAPALPGRPRLCPRAAGLI-----PG-AW-SYGPEP-YGTACCITWK--ASSRE--AMLYILALFIFCYLLPCLLILVSYSLILWTVRVSQRAI----RQH------------------------------------------------------------------------------------------------------------------------------------------------------------------------------------------
>PKU37998.1_opsin-5-like_Limosa_lapponica_baueri
---------------------------------VSASVFIST-----------------LSEREDLIFGTLYLVFGIVSLSGNSLLLLVAYQKRSMLKPAEFFIVNLAISDLSMTVTLFPLATSSFFA-HRWLFNQAVCTLYAFCGVLFGLCSLTSLTVLSTVCCLKVCYPA-Y-GNKFSPCHAGVLLLCVWVYALMFATAPLA-EWGSYGPEP-YGTACCITWK--ASSRE--ATLYILALFIFCYLLPCLLILVSYSLILWTVRVSRRAV----RQHTS-----PQRRAH-----SVHSLVVKLSIAVCLGFLAAWTPYAIVALWAVLGD-ASQVPALAFVLSAVFAKSSTLYNPLVYLLFKPNFQKFLSKDKVLIR--TLLC-----CGCPSAT------------------LQPFP-------------SPGFS-----------------------DTCR
>XP_014799317.1_PREDICTED_opsin-5-like_Calidris_pugnax
---------------------------------VSASVFIST-----------------LSEREDLIFGTLYLVFGIVSLSGNSLLLLVAYQKRSMLKPAEFFIVNLAISDLSMTVTLFPLATSSFFA-HRWLFNQAVCTLYAFCGVLFGLCSLTSLTVLSTVCCLKVCYPA-Y-GNKFSPCHAGVLLLCVWVYALMFATAPLA-EWGSYGPEP-YGTACCITWK--ASSRE--ATLYILALFIFCYLLPCLLILVSYSLILWTVQVSRRAV----RQHTS-----PQRRAH-----SVHSLVVKLSIAVCLGFLAAWTPYAIVALWAVLGD-ASQVPALAFVLSAVFAKSSTLYNPLIYLLFKPNFQKFLSKDKVLIR--TLLC-----CGCPSAT------------------LQPFP-------------SPGFS-----------------------DTCR
>XP_027501845.1_opsin-5-like_isoform_X1_Corapipo_altera
---------------------------------VSISVFTST-----------------LSEREDLIFGTLYLVFGIMSFSGNSLLLLVAYQKRSLLKPAEFFIVNLAISDLSMTVTLFPLATSSFFA-HRWLFDRAVCTLYAFCGVLFGLCSLASLTVLSTVCCLKVCYPA-Y-GNRFSPSHAAVLLLCVWAYALTFATAPLA-EWGSYGPEP-YGTACCITWE--TSSRE--ATLYILALFIFCYLLPCLLILASYSLILWTVWVSRRAV----QQHTS-----PQRRAR-----SLQSLLLKLSVAVCLGFLAAWTPYAVVALWALLGD-TSQVPALAFVLSAVFAKSSTLYNPLVYLLFKPNFHKFLSKDRVLLR--TLLC-----CSCPSTA------------------LQPFP-------------SPGVS-----------------------GACR
>XP_027758390.1_opsin-5-like_isoform_X1_Empidonax_traillii
---------------------------------VSISVFTST-----------------LSEREDLIFGSLYLVFGIMSFSGNSLLLLVAYQKRSLLKPAEFFIVNLAISDLSMTVTLFPLATSSFFA-HRWLFDRAVCTLYAFCGVLFGLCSLASLTVLSTVCCLKVCYPA-Y-GNRFSPSHAAVLLLCVWVYALTFATAPLA-EWGSYGPEP-YGTACCITWE--TSSRE--ATLYILALFIFCYLLPCLLILASYSLILWTVWVSRRAV----QQHTS-----PQRRAR-----SLHSLLLKLSVAVCLGFLAAWTPYAVVALWALLGD-TSQVPALAFVLSAVFAKSSTLYNPLVYLLFKPNFHKFLSKDRVLLR--TLLC-----CSCPNAA------------------LQPFP-------------PPGVS-----------------------DACR
>XP_019140008.1_opsin-5-like_Corvus_cornix_cornix
---------------------------------VSTSVFTST-----------------LSEREDLIFGTVYLVFGIMSLSGNSLLLLVAHQKRSLLKPAEFFIVNLAISDLSMTVTLFPLATSSFFA-HRWLFDQAVCTLYAFCGVLFGLCSLASLTVLSTVCCLKVCYPA-Y-GSRFSRSHAAVLLLAVWAYALAFATAPLA-QWGGYGPEP-YGTACCITWE--ASSRE--ATLYILALLIFCYLLPCLLILVSYALILWTVRVSRRAV----RQHTS-----PRRGAR-----GGHGLLLKLSIAVCLGFLAAWTPYAVVALWALLGD-ASQVPALAFVLSAVFAKSSTLYNPLVYLLFKPSFHKFLSKDRVLLR--ALLC-----CGCWGAA------------------LQPSP-------------SPAFG-----------------------GACR
>XP_017591497.1_PREDICTED_opsin-5-like_Corvus_brachyrhynchos
---------------------------------VSTSVFTST-----------------LSEREDLIFGTVYLVFGIMSLSGNSLLLLVAHQKRSLLKPAEFFISNLAISDLSMTVTLFPLAPSAFFA-HRWLFDQAVCTLYAFCGVLFGLCSLASLTVLSTVCCLKVCYPA-Y-GSRFSRSHAAVLLLAVWAYALAFATAPLA-QWGGYGPAP-DPSVWGVCQH--PPSAA--GVSW---------------------------------------HH------------------HLHLLLFQLSIAVCLGFLAAWTPYAVVALWALLGD-ASQVPALAFVLSAVFAKSSTLYNPLVYLLFKPSFHKFLSKDRVLLR--ALLC-----CGCWGAA------------------LQPSP-------------SPAFG-----------------------GACR
>XP_032931110.1_LOW_QUALITY_PROTEIN_opsin-5-like_Catharus_ustulatus
---------------------------------VSSSVFTST-----------------LSERQDLIFGTLYLVFGILSLSGNSLLLLVAHQKRSLLKPAEFFIVNLAISDLSMTVTLFPLATSSFFA-HRWLFDQAVCTLYAFCGVLFGLCSLASLTVLSTVCCLKVCYPA-Y-GSRFSRSHAAVLLLAVWAYALAFATAPLA-RWGSYGPEP-YGTACCIAWA--ASSRE--NTLYILLLLIFCYLLPCLLILVSYALILWTVCVSRRAV----RRHSA-----PRAAGS-----XGHLLLLQLSVAVCLGFLAAWTPYAVLALWALLGD-ASQVPALAFVLSAVFAKSSTLYNPLVYLLLKPSFHQLLSKDRVL-----LLC-----CGCRGTA------------------LQSFP-------------SPG--------------------------ACR
>NWI17737.1_OPN5_protein_partial_Crypturellus_soui
----------------------------------------------------------------------------------------------------------------------------------RWLFDHAVCTVYAFCGVLFGLCSLASLAVLSTVCCLKVCYPA-Y-GR-------------CWAQLPGLRLGP---SLFTYGPEP-YGTACCITWK--AASRE--AVLYILALFVFCYLLPCLLILVSYALILWTVQGSRRAV----RQH------------------------------------------------------------------------------------------------------------------------------------------------------------------------------------------
>XP_023795910.1_opsin-5-like_Cyanistes_caeruleus
---------------------------------ESTSAFTST-----------------LSETEDLIFGTLYLVFGIISLSGNSLLLLVAHQKRSLLKPAEFFIVNLAISDLSMTVTLFPLATSSFFA-HRWLFGQALCTLYAFCGVLFGLGSLGSLAVLSAVCCLKICFPA-Y-GSRFSRRHAVGLLLAVWAYALAFATAPLA-RWGGYGPEP-YGTACCITWE--ASSRE--ATLYILALFIFCYVLPCLLILLSYALILWTVWESRRAL----RQHTA-----PRRSAR-----GGHGLLLKLSVAVCLGFLAAWTPYAVVALWALLGD-ASQVPALAFVLSAVCAKSSTLYNPLVYLLFKPNFHKFLSKDRVLLR--TLLC-----CGCRGAA------------------LQPFP-------------SPGLG-----------------------GARR
>XP_033374997.1_opsin-5-like_Parus_major
---------------------------------ESTSVFTST-----------------LSETEDLIFGTLYLVFGIMSLSGNSLLLLVAHQKRSLLKPAEFFIVNLAISDLSMTVTLFPLASSSFFA-HRWLFERALCTLYAFCGVLFGLGSLGSLAVLSAVCCLKICFPA-Y-GSSFSRRHAVGLLLAIWAYALAFATAPLA-RWGGYGPEP-YGTACCITWE--ASSRE--ATLYILALFIFCYLLPCLLILLSYTLILWTVWVSRRAL----RQHTA-----PRAAGD-----HCHLLLLQLSVAVCLGFLAAWTPYAVVALWALLGD-ASQVPALAFVLSAVCAKSSTLYNPLVYLLFKPNFHKFLSKDRVLLR--TLLC-----CGCRGAA------------------LQPFP-------------SPGLG-----------------------GARR
>XP_014163547.1_opsin-5-like_Geospiza_fortis
---------------------------------ASTSVFTST-----------------LSEREDLIFGTLYLVFGIMSLSGNSLLLLAAHQKRSLLKPAELFIVNLAISDLCMT----------------WLFDQAVCTLYAFCGVLFGLSSLASLTVLSTVCCLKVCYPA-Y-GSRFSHTDAMGLLLAVWAYALAFAAAPLA-RWGSYGPEP-YGTACCITWE--PSSRE--ATLYILALLICCYLLPCLLILASYALILWTVWASRRAL----RRHTS-----PRRGHR-----GLHGLLLRLSIAVCLGFLAAWTPYAVLALWALLGD-TSQVPALAFVLSAVFAKSSTLYNPLVCLLLKPNFHRFLSRDRVLLR--TLLC-----CGCRGAA------------------LRP-----------------------------------------------
>XP_026652244.1_opsin-5_partial_Zonotrichia_albicollis
---------------------------------ASTSVFTST-----------------LSEREDLIFGTLYLVFGIMSLSGNSLLLLVAHQKRSLLKPAELFIVNLAISDLSMTVTLFPLATSSFFA-HRWLFDQAVCTLYAFCGVLFGLSSLASLTVLSTVCCLKVCYPA-Y-EK--------------------------L-QISVFIPQP--------------SSRE--ATLYILALLICCYLLPCLLILASYALILWTVWASRRAL----RRHMS-----PRRENR-----GLHGLLLRMSITVCLGFLAAWTPYAVLALWALLGD-ASQVPALAFVLSAVFAKSSTLYNPLVCLLLKPTFH-------------------------------------------------------------------------------------------------
>XP_030088171.1_opsin-5-like_Serinus_canaria
---------------------------------VSTSVFTST-----------------LSEREDLIFGTLYLVFGIMSLSGNSLLLLVAHQKRSLLKPAELFIVNLAISDLSMTVTLFPLATSSFFA-HRWLFEQALCTLYAFCGVLFGLSSLASLTVLSTVCCLKVCYPA-Y-GSRFSHSHAAGLLLAVWAYALAFAAAPLA-RWGSYGPEP-YGTACCITWE--ASSRE--AMLYILALLIFCYLLPCLLILASYTLILWTVWASRRAV----RRHTS-----PRRGAR-----GLHGLLLRLSIAVCLGFLAAWTPYAVLALWALLGD-ASQVPALAFVLSAVFAKSSTLYNPLVCLFLKPSFHRFLSRDRVPLR--TLLC-----CGCLGAA------------------LQPLA-------------GPGCR-----------------------GARR
>XP_009997069.1_PREDICTED_opsin-5-like_Chaetura_pelagica
---------------------------------ASASVFTST-----------------LSEREDLIFGTLYLVFGIMSLSGNSLLLLVAYQKRSMLKPAEFFIVNLAISDLSMTVTLFPLATSSFFA-HRWLFTQTVCTFYAFCGVLFGLCSLTSLTVLSTVCCLKVCYPA-Y-GNKFSPWHAGLLLLCVWAYALVFATAPLA-QWGSYGPEP-YGTACCITWK--TSSRE--ATLYILALFIFCYLLPCLLILASYSLILWRVRVSQRAV----RLHTC-----PPRGAR-----RLHCLLLKLSVAVCLGFLAAWTPYAIVALWTVLGD-ASQVPALAFVLSAVFAKSSTLYNPLVYLLFKPNFQKSLSKDVVLVR--TLLC-----CGCPSAA------------------LQPFP-------------SPAFG-----------------------DACR
>XP_021143588.1_opsin-5_Columba_livia
--------------------------------------------------------------------GAV-----CTPRCGGRRWA---------------------------------------FP-RRWLFTQAVCTLYAFCGVLFGLCSLASLTVLSAVCCLKVCYPA-Y-GNKFSPCHAAVLLLCVWAYALVFATAPLA-EWGSYGPEP-YGTACCISWE--TSSRE--ATLYILALFIFCYLLPCLLILASYSLILWTVRVSGRAV----RQHGS-----PRRAAR-----SVHGLVVKLSIAVCLGFLAAWTPYAVVALWAILGD-TSQVPALAFVLSAVFAKSSTLYNPLVYLLFKPNFQKFLSKDMVLVR--ALLC-----W--------------------------------------------------------------------------
>PKK23799.1_opsin-5_Columba_livia
---------------------------------GCSGVLGKG-----------------GSRAELALRHK--SCPGWGSRCGQSGCAGGSSGKDGK------YVQRLCVR-LHLVGERRPDFWHALFN-LRWLFTQAVCTLYAFCGVLFGLCSLASLTVLSAVCCLKVCYPA-Y-GNKFSPCHAAVLLLCVWAYALVFATAPLA-EWGSYGPEP-YGTACCISWE--TSSRE--ATLYILALFIFCYLLPCLLILASYSLILWTVRVSGRAV----RQHGS-----PRRAAR-----SVHGLVVKLSIAVCLGFLAAWTPYAVVALWAILGD-TSQVPALAFVLSAVFAKSSTLYNPLVYLLFKPNFQKFLSKDMVLVR--PL------------------------------------P-------------PAGGS-----------------------DARR
>OPJ85174.1_opsin-5_Patagioenas_fasciata_monilis
---------------------------------TSASVFIST-----------------LSEREDLIFGTLYLVFGIMSLSGNSLLLLVAYRKRSVLKPAEFFIVNLAISDLSMTVTLFPLATSSFFA-HRWLFTQAVCTLYAFCGVLFGLCSLTSLTVLSAVCCLKVCYPA-Y-GNKFSPCHAGVLLLCVWAYALVFATAPLA-EWGSYGPEP-YGTACCISWE--TSSRE--ATLYILALFIFCYLLPCLLILASYSLILWTVRVSRRAV----RQHRS-----PRPGAR-----SVHGLVVKLSIAVCLGFLAAWTPYAIVALWAVLGD-TSQVPALAFVLSAVFAKSSTLYNPLVYLLFKPNFQKFLSKDMVLVR--TLLC-----CACPRAA------------------LQPFP-------------SAGGS-----------------------DACR
>XP_009932204.1_PREDICTED_opsin-5-like_Opisthocomus_hoazin
---------------------------------ASASVFIST-----------------LSEREDLIFGTLYLVFGIVSLSGNSLLLLVAYRER----------------------TLFPLATSSFFA-HRWLFNQAVCTLYAFCGVLFGLCSLTSLTVLSTVCCLKVCYPA-Y-GNRFPPCHAGVLLLCVWAYALVFATAPLA-EWGSYGPEP-YGTACCITWK--AASRE--ATLYILALFVFCYLLPCLLILVSYSQILWTVRVSRRAV----RQHTS-----PRRRAR-----GVHGLVVKLSIAVCLGFLAAWTPYAIVALWAVLGD-ASQVPALAFVLSAAFAKSSTLYNPLVYLLFKPNFHKFFSKDVVLIR--TLLC-----CGCPSAV------------------LQPFS-------------SPEFG-----------------------DACR
>XP_014132827.1_opsin-5-like_Falco_cherrug
--------------------------------------------------------------------------------------------SHSHPNPS-----------------------------------------------------------------------A-T-GNKFSPCHAGVLLLCVWAYALMFATAPLA-EWGSYGPEP-YGTACCITWK--ASSRE--ATLYILALFIFCYLLPCLLILVSYSLILWTVRVSRRAV----RQHVS-----PQRRAR-----SVHSLVMKLSIAVCLGFLAAWTPYAVVALWAVLGD-ASQVPALAFVLSAVFAKSSTLYNPLVYLLFKPNFQKFLSKDVVLIR--TLLC-----CGCPSTA------------------LQPFP-------------SSGFG-----------------------DACR
>XP_010201423.1_PREDICTED_uncharacterized_protein_LOC104558505_partial_Colius_striatus
---------------------------------AD----------------------------------------------------------------------------------------PS----------------------------------------------A-T-GNKFSPCHAGVLLLCVWAYALLFATAPLA-EWGSYGPEP-YGTACCIAWK--ASSRE--ATLYILALFIFCYLLPCLLILVSYSLILWTVRVSRRAV----SQHVS-----PQRRAR-----SVHSLIVKLSIAVCLGFLAAWTPYAIVALWAVLGD-ASQMPALAFVLSALFAKSSTLYNPLVYLLFKPNFQQFLSKDVVLIR--TLLC-----CGCPSAT------------------LQPFP-------------SPGPW-----------------------DPCR
>XP_035199855.1_opsin-5-like_isoform_X1_Oxyura_jamaicensis
---------------------------------ASSSSQASW-----------------AGEDEDARLGSWPAPFGLVSLSGNSLLLLVAYRKRSTLKPAEFFIVNLAVSDLSMTVTLFPLATPSFFA-HRWLFNQAMCTIYAFCGVLFGLCSLTSLTVLSAVCCLKVCYPA-Y-GNKFSPSHAGVLLLCVWAYALLFATAPLA-EWGSYGPEP-YGTACCIAWE--SSSRE--ATLYILALFVFCYLLPCLLILASYSLILWTVQVSRRAV----RQHVS-----PQRRAG-----GVHGPMVKLSIAVCLGFLAAWTPYAVVALWAVCGG-AGQVPALAFVLSAVFAKSSTLYNPLVYLLFKPNFHKFLSKDIVLIR--AVLC-----CSCPGTA------------------LQPFP-----PGDASTCFSPGFG-----------------------RACR
>XP_027329117.1_opsin-5-like_isoform_X1_Anas_platyrhynchos
---------------------------------ARGTPLAPH-----------------VRHRLPAPFA------GLVSLLGNSLLLLVAYRKRSTLKPAEFFIVNLAVSDLSMTVTLFPLATPSFFA-HRWLFNQAMCTIYAFCGVLFGLCSLTSLTVLSAVCCLKVCYPA-Y-GNKFSPSHAGVLLLCVWAYALLFAMAPLA-EWGSYGPEP-YGTACCITWE--ASSQE--ATLYILALFIFCYLLPCLLILVSYSLILWTVQVSRRAV----RQHVS-----PQRRAG-----GMHGPMVKLSIAVCLGFLAAWTPYAVVALWAVCRG-ASQVPALAFVLSAVFAKSSTLYNPLVYLLFKPNFYKFLSKDIVLIR--TVLC-----CGCLGTV------------------LQPFP-----PGDASTHFSLGFS-----------------------HACR
>XP_032054384.1_opsin-5-like_Aythya_fuligula
---------------------------------ASTSMFTST-----------------LSEREDLIFGTLYLVFGLMSLSGNSLLLLVAYRKRSTLKPTEFFIVNLAVSDLSMTVTLFPLATPSFFA-HRWLFNQAMCTIYAFCGVLFGLCSLTSLTVLSAVCCLKVCYPA-Y-GNKFSPSHAGVLLLCVWAYALLFAMAPLA-EWGSYGPEP-YGTACCITWE--ASSQE--ATLYILALFIFCYLLPCLLILASYSLILWTVQVSRRAV----RQHVS-----PQRRAR-----GTHGPMVKLSIAVCLGFLAAWTPYAVVALWAVCRG-AGQVPALAFVLSAVFAKSSTLYNPLVYLLFKPNFHKFLSKDIVLIR--TVLC-----CGCLGTM------------------LQPFP-----PGDASTRFSLGFS-----------------------HACR
>XP_025936653.1_vasopressin_V1b_receptor-like_isoform_X1_Apteryx_rowi
---------------------------------MSASVFIST-----------------LSEREDLIFGTLYLVFGIVSLSGNTLLLLVAYRKRSMLKPAEFFIVNLAISDLSMTVTLFPLATSSFFA-HRWLFNHAMCTIYAFCGVLFGLCSLTSLTVLSTVCCLKARSAS-P-GNKFSPSHASILLLCVWAYALMFATAPLA-EWGSYGPEP-YGTACCITWK--ASNRE--AVLYILALFIFCYLLPCLLILVSYSLILWTVKGSRRAV----RQHMS-----PQSKAN-----GVHSLIVKLSIAVCLGFLAAWTPYAIVALWAVFGD-ASQVPALAFVLSAAFAKSSTLYNPLVYLLFKPNFQKFLSKDILLIR--TILC-----CGCPSVS------------------LQPRD--------GRTRFSPGFG-----------------------DACR
>XP_025937000.1_arg8-vasotocin_receptor-like_isoform_X2_Apteryx_rowi
---------------------------------MSASVFIST-----------------LSEREDLIFGTLYLVFGIVSLSGNTLLLLVAYRKRSMLKPAEFFIVNLAISDLSMTVTLFPLATSSFFA-HRWLFNHAMCTIYAFCGVLFGLCSLTSLTVLSTVCCLKVCYPA-Y-GNKFSPSHASILLLCVWAYALMFATAPLA-EWGSYGPEP-YGTACCITWK--ASNRE--AVLYILALFIFCYLLPCLLILVSYSLILWTVKGSRRAV----RQHMS-----PQSKAN-----GVHSLIVKLSIAVCLGFLAAWTPYAIVALWAVFGD-ASQVPALAFVLSAAFAKSSTLYNPLVYLLFKPNFQKFLSKDILLIR--TILC-----CGCPSVS------------------LQPRD--------GRTRFSPGFG-----------------------DACR
>XP_020635212.1_opsin-5-like_isoform_X1_Pogona_vitticeps
---------------------------------ASSSVFLST-----------------LSEGEDLIFGTLYSLFGVVSLFGNSLLLLVAFRKRAILKPAEFFIVNLAISDVGMTVILFPLATPSFFA-HRWLFNHAMCTFYAFCGVLFGLCSLTSLTALSTVCCMKVCYPA-Y-GNKFSPTYASALLGCVWVYALIFAVAPLA-DWGSYGPEP-YGTACCIKWK--ASTQE--AKFYIVALFVFCYIIPCLLILISYSLILWTVKVSQRAV----KQHMS-----PRKKAN-----SVHSLIVKLSVSVCIGFLAAWTPYAIVSMWAAFGD-ASQIPVLAFALSAVFAKSSATYNPLVYLLFKPNFQKFLSKDLSLVC--AVFC-----CSRPRVI--------------A---LKSFHT---RDGRASMRYSTAFT-----------------------DSCR
>XP_003220699.1_PREDICTED_opsin-5_Anolis_carolinensis
---------------------------------VSSTAFLSS-----------------LSEGEDLIFGSLYILFGVVSLFGNSLLLLVAYRKRTILKPAEFFIVNLAISDVGMTVILFPLATPSFFA-HRWLFSHAMCTFYAFCGVLFGLCSLTSLTALSAVCCMKVCYPA-Y-GNKFSPTYASALLACVWAYALIFAVAPLA-DWGSYGPEP-YGTACCIKWK--ALTRE--AKYYIMALFIFCYIIPCLLILISYSLILWTVKVSRRAV----KQHMS-----PRSRAN-----SVHSLIVKLSVSVCIGFLAAWTPYAIVALWSAFGD-ASQVPVLAFALSSVFAKSSATYNPLVYLLFKPNFHKYLSKDLSLVC--AVFC-----CTRPRVI--------------A---LQSFHT---RDGRASMRFSSAFT-----------------------DSCR
>XP_034269694.1_opsin-5-like_isoform_X1_Pantherophis_guttatus
----------------------------------PRSVGITS-----------------LKIPGQHSQQHTRKISGVVSLFGNSLLLWVAYRKRALLKPAEFFIVNLAISDIGMTLILFPLATPSFFA-HRWLFNHAMCTFYAFCGVLFGLCSLTSLTALSTVCCMKVCYPA-Y-GNKFSPPYAGVLLACVWIYAFIFAAAPLA-DWGSYGPEP-YGTACCIKWK--PSTRE--AKFYIMALFVFCYIIPCVLIIISYSLILWTVKVSRRAV----KQHMS-----PQSKPN-----SVHSLIVKLSVSVCIGFLAAWTPYAIVAMWAAFGD-ASKVPILAFALSAVFAKSSATYNPLVYLLFKPNFQKFLSKDLSFVC--AVCC-----CSRSRVI--------------T---LRSFHT---PDGRASMRFSTAFT-----------------------DSCR
>XP_034269696.1_opsin-5-like_isoform_X2_Pantherophis_guttatus
----------------------------------PRSVGITS-----------------LKIPGQHSQQHTRKISGVVSLFGNSLLLWVAYRKRALLKPAEFFIVNLAISDIGMTLILFPLATPSFFA-HRWLFNHAMCTFYAFCGVLFGLCSLTSLTALSTVCCMKVCYPA-Y-GNKFSPPYAGVLLACVWIYAFIFAAAPLA-DWGSYGPEP-YGTACCIKWK--PSTRE--AKFYIMALFVFCYIIPCVLIIISYSLILWTVKVSRRAV----KQHMS-----PQSKPN-----SVHSLIVK------------------------------------------------------------------------VC--AVCC-----CSRSRVI--------------T---LRSFHT---PDGRASMRFSTAFT-----------------------DSCR
>ETE72707.1_Opsin-5_partial_Ophiophagus_hannah
---------------------------------VSS--FFQV-----------------LNHNFDL-------LSGVVSLFGNSLLLWVAYRKRALLKPAEFFIVNLAISDIGMTLILFPLATPSFFA-HRWLFNHAMCIFYAFCGVLFGLCSLTSLTALSTVCCMKVCYPA-Y-GNKFSPPYAGVLLACVWIYAFIFAVAPLA-DWGSYGLEP-YGTACCIKWK--ASTRE--AKFYIMALFVFCYIIPCILIIISYSLILWTVKVSRRAV----KQHMS-----PQSKSN-----SVHSLIVKLSVSVCIGFLAAWTPYAIVAMWAAFGD-ASKVPILAFALSAICAKSSATYNPLVYLLFKPNFQKFLSKDLSFVC--AVCC-----CSRSRVI--------------T---LRSFHT---PDGRASMRFSTAFT-----------------------DSCR
>XP_007432553.1_opsin-5-like_Python_bivittatus
---------------------------------ASAPVFLST-----------------LSEGEDLIFGTLYSFFGVVSLFGNSLLLWVAYRKRAILKPAEFFIVNLAVSDIGMTVILFPLATPSFFA-HRWLFNHAMCIFYAFCGVLFGLCSLTSLTALSTVCCMKVCYPA-Y-GNKFSPPYAGVLLVCVWIYAFIFAAAPLA-DWGSYGPEP-YGTACCIKWK--ASTRE--AKFYIMALFVFCYIIPCILILISYSLILWTVKVSRRAV----RQHMS-----PQSKHN-----SVHSLIVKLSISVCIGFLAAWTPYAIVAMWAAFGD-PSKVPILAFALSAVFAKSSATYNPLVYLLFKPNFQKFLSKDLSFVC--AVCC-----CSRSRVI--------------T---LQSFHT---RDGRASMRFSTAFT-----------------------DSCR
>tr|K7F751|K7F751_PELSI_G_PROTEIN_RECEP_F1_2_domain-containing_protein_OS_Pelodiscus_sinensis_OX_13735_PE_3_SV_1
---------------------------------AKLQL------------------------------GVWFEMLGCDSMNCTEQLRVPSHP-----------VTRSASAALDVNVKVLILL-NHFFP-SRWLFNHAVCTFYAFSGMFFGLCSLTSLTVLSTVCCLKVCYPA-Y-GNKFSPTHAGVLLLCVWAYALVFAVAPLA-NWGSYGPEP-YGTACCLKWK--ATTRE--AVIYIVALFVFCYLFPCLLILFSYSLILWTVKVARRAV----KQHMS-----PQSKAN-----SVHSLIVKLSVAVCIGFLAAWTPYAIVAMWAAFGD-ASQVPALAFALSAVFAKSSTTYNPLVYLLFKPNFQKFLSKELSLIC--AILC-----CSHHSVI--------------P---LQSFQT---REARTSARLSTAFP-----------------------DPCR
>tr|A0A674I042|A0A674I042_TERCA_Uncharacterized_protein_OS_Terrapene_carolina_triunguis_OX_2587831_GN_LOC112111904_PE_4_SV_1
---------------------------------HCYRAWVSY-----------------TGSV------SLCLFSGIVSLFGNSLLLLVAYRKRSVLKPAEFFIVNLAISDLGMTVTLFPLATPSFFA-HRWLFNHAMCTFYAFSGMFFGLCSLTSLTVLSTVCCLKVCYPA-C-GNKFSPTHAGVLLLCVWAYALVFAIAPLA-NWGSYGPEP-YGTACCLKWK--ASTRE--AMIYIVALFIFCYLFPCLLILISYSLILWTVKVSRRAV----KQHMS-----LQSKAN-----SVHSLIVKLSIAVCIGFLAAWTPYAIVAMWAAFGD-ASQVPVLAFALSAVFAKSSTTYNPLVYLLFKPNFQKFLSKDLSLIC--AVIC-----CSHQSVI--------------T---LQSFQT---REGRTSARLSTAFP-----------------------EACR
>KYO42110.1_spermatogenesis-associated_protein_2_Alligator_mississippiensis
---------------------------------ASSSAFIST-----------------LTEQEDLIFGTLYSLFGIISLFGNSLLLLVAYRKRSMLKPAEFFIVNLAVSDLGMTLTLFPLATPSFFA-HRWLFDHAMCTFYAFCGVFFGLCSLTSLTVLSTVCCLKVCYPT-Y-GNKFSPTHAGILLLCIWAYALAFAIAPLA-DWGSYGPEP-YGTACCITWK--ASTRE--AMVYVVALFIFCYIIPCLLIVISYSLILWTVKVSRRAV----KQHMS-----AQSKNN-----SVHSLIVKLSIAVCTGFLTAWTPYAIVAMWAAFGD-ASQVPVLAFVICAVFAKSSTLYNPLVYLLFKPNFQKFLSKDLSLIR--AILC-----CSRQSIV--------------T---LQSFPT---REGRTSVRFSTAFA-----------------------DPCR
>XP_018425647.1_PREDICTED_opsin-5-like_Nanorana_parkeri
------------------------------------------------------------------------------------MLLLVAYRKRSMLKPAEFFIVNLAISDLGMTATLFPLAIPSLFA-HRWLFDKVTCKYYAFCGVFFGLCSLTNLTVLSSVCCMKVCYPV-Y-GNKFSAFHSRILLLCVWAYAFVFATAPLV-EWGRYGPEP-YGTACCIDWK--ASNQEHRAMSYIVSLFVFCYLLPCTLILISYTLILLTVKGARRAV----QQHLS-----PQNKGS-----NVHSLIIKLSVAVCIGFLLAWTPYAVVSMWAVFSD-ARRVPAMAFALAAVFAKSSTLYNPLVYLLLKPNFLNVVTKDLSVVC--AMAC-----GTCRTPV--------------K---QAPGMH---QDVR------SPFI-----------------------E--R
>KAE8576286.1_hypothetical_protein_XENTR_v10004133_Xenopus_tropicalis
---------------------------------KSASAFYSS-----------------ISETDDIVLGVLYSVFGLLSLSGNSMLLLVAYRKRSILKPAEFFIVNLSISDLGMTGTLFPLAIPSLFA-HRWLFDKVTCNYYAFCGMLFGLCSLTNLTVLSSVCCLKVCYPA-Y-GNKFSTAHSRILLLGIWAYAGLFATAPLA-DWGKYGPEP-YGTACCLDWE--ASYRERKALSYTISLFVFCYLIPSSLIFISYTLIFVTVKGARRAV----QQHLS-----PQAKGS-----SIHSLIIKLSIAVCIGFLIAWTPYAIVAMMAAFGD-PTKIPSLVFALAAAFAKSSTIYNPVVYLLLKPNFLNVVTKDLTLMC--AVVC-----GWCRTPA--------------V---KTPCPH---KDLKTTSKPPSSFK-----------------------KVCR
>XP_005992099.1_PREDICTED_opsin-5-like_Latimeria_chalumnae
---------------------------------TTSSRFISS-----------------LSKEGDFIFGTLYLFFGILSLFGNTVLLFVAYRKRSMLKPAEFFIINLAVSDLAMTLSLFPLAIPSLFA-HRWLFNLEACLYYAFCGVLFGLCSLTNLTVLSFVCCLKVCYPA-Y-GNKFSSTHAWIMLLCVWVYASIFAFGPLS-SWGTYGPEP-YGTACCIDWH--ASKKESNSMSYVIALFVFCYLLPCVVIVISYCLILLTVKGSRRAV----KQHVS-----PQTKVN-----NIHNLIVKLSIAVCLGFVAAWTPYAITAMWVVFAE-YRKVPTMAFAVSAVFAKSSTIYNPIVYLLLKPNFRKFLTKDFVVTC--SRTC-----CDTKTDA--------------T---LRTIRN---KDISNSTKLSNEFI-----------------------DTCR
>TRY99453.1_hypothetical_protein_DNTS_022996_Danionella_translucida
---------------------------------TSSTHFASK-----------------IRKEYDVFMGSLYTTFCILSLLGNSILLLVAYRKRSSLKPAELFIINLSFSDLGMTVTLFPLAIPSAFA-HRWLFGELTCLCYAVCGVLFGLASLTNLTALSSVCCLKVCFPN-Y-GNKFSYSHACLMIMGVWCYATVFAVGPLV-NWGQYAPEP-YGTACCIDWY--APSQDALSMSYIICLFLLCYALPLGIILLSYILILITVRGSQQAV----QQHVS-----PQTKTT-----NAHILIVKLSVAVCIGFLTAWSPYAVVAMWAAFVE-PVKVPPFAFALAAIFAKSSTIYNPVVYLIFKPNFRKSLSRDTAQIR--RRIY-S---SPCKGSPLPGE------KDLQ----QASRCN---KDPSHSTRLSNGLA-----------------------DGCP
>XP_016120222.1_PREDICTED_opsin-5-like_partial_Sinocyclocheilus_grahami
---------------------------------TTTSHFVSK-----------------IPKEHDVFMGSLYTTFCILSLLGNGILLLVAYRKRSSLKPAEFFIINLSISDLGMTVTLFPLAIPSAFA-HKWLFGELTCLCYAVCGVLFGLSSLTNLTTLSSVCCLKVCFPN-Y-G----------IVPQHLSHRNTFIFHP--------GPPP-Y-----------------------------------------------------------------------------------------LN--------------------------------------------------------------------------------------------------------------------------------------------------------------
>KTF82580.1_hypothetical_protein_cypCar_00040305_Cyprinus_carpio
----------------------------------------------------------------------------------------------------------------------------------------------------------------------------------MEWKAVITAVQKMPTEKTTFPQDPVL-STLNFKFSP-WYR------Y--APGQDALSMSYIICLFLFCYALPLAIILLSYILILIT-----------------------------------------LSVAVCIGFLTAWSPYAVVAMWAAFVE-PSKVPPIAFALAAIFAKSSTIYNPVVYLVFKPNFRKSLSRDTAQIR--KRIC-S---SPCKGSPVPGE------KDLQR---QTSHCN---KDASNSTRLSNGLV-----------------------DACL
>tr|A0A673HCW0|A0A673HCW0_9TELE_Opsin_7_group_member_d_OS_Sinocyclocheilus_rhinocerous_OX_307959_PE_4_SV_1
----------------------------------LTIH---------------------------------------------QIFFFPLFRSRSSLKPAEFFIINLSISDLGMTVTLFPLAIPSAFA-HKNTYLQ---------------PKIQQLDILS--CCVRLC-------NKFSYSHACLMIVGVWCYAMVFAVGPLA-NWGHYGPEP-YGTACCIDWY--APSQDTLSMSYIICLFLFCYALPLAIILLSYILILITVRGSRQAV----QQHVS-----PQTKTT-----NAHILIVKLSVAVCIGFLTAWSPYAVVAMWAAFVE-PSTVPPIAFAFAAIFAKSSTTYNPVVYLVFKPNFRKSLSKDTAQIR--KRIC-S---SPCKGSPVPGE------KDLQR---QTSRCN---KDASNSTRLSNGLV-----------------------DACL
>tr|A0A673HEQ9|A0A673HEQ9_9TELE_Opsin_7_group_member_d_OS_Sinocyclocheilus_rhinocerous_OX_307959_PE_4_SV_1
-------------------------------------HPKGK-----------------CDLRLVLWSRVTYVFIGILSLLGNGILLLVAYRKRSSLKPAEFFIINLSIS------------------------------------------------------------------NKFSYSHACLMIVGVWCYAMVFAVGPLA-NWGHYGPEP-YGTACCIDWY--APSQDTLSMSYIICLFLFCYALPLAIILLSYILILITVRGSRQAV----QQHVS-----PQTKTT-----NAHILIVKLSVAVCIGFLTAWSPYAVVAMWAAFVE-PSTVPPIAFAFAAIFAKSSTTYNPVVYLVFKPNFRKSLSKDTAQIR--KRIC-S---SPCKGSPVPGE------KDLQR---QTSRCN---KDASNSTRLSNGLV-----------------------DACL
>XP_016329092.1_PREDICTED_opsin-5-like_Sinocyclocheilus_anshuiensis
---------------------------------KADSLFLHE-----------------PIGDFDYSPNFFFLFLGILSLLGNGILLLVAYRKRSSLKPAEFFIINLSISDLGMTVTLFPLAIPSAFA-HKWLFGELTCLCYAVCGVLFGLCSLTNLTALSSVCCLKVCFPN-Y-GNKFSYSHACLMIVGVWCYAMVFAVGPLA-NWGHYGPEP-YGTACCIDWY--APSQDTLSMSYIICLFLFCYALPLAIILLSYILILITVRGSRQAV----QQHVS-----PQTKTT-----NVHILIVKLSVAVCIGFLTAWSPYAVVAMWAAFVE-PSTVPPIAFAFAAIFAKSSTTYNPVVYLVFKPNFRKSLSKDTAQIR--KRIC-S---SPCKGSPVPGE------KDLQR---QTSRCN---KDASNSTRLSNGLV-----------------------DACL
>KTF81147.1_hypothetical_protein_cypCar_00007676_Cyprinus_carpio
---------------------------------TTTSHFVSK-----------------IPMEHDVFMGSIYTTFCILSLLGNGILLLVAYR------------------------------------------------------------------------------------NKFSYSHACLMIVGVWCYAMVFAVGPLA-NWGHYGPEP-YGTACCIDWY--APSQDALSMSYIICLFLFCYALPLAIILLSYILILITVRGSRQAV----QQHVS-----PQTKTT-----NAHILIVKLSVAVCIGFLTAWSPYAVVAMWAAFVE-PSKVPPIAFALAAIFAKSSTTYNPVVYLVFKPNFRKSLSKDTAQIR--KRIC-S---SPCKGSPVPGE------KDLQR---QTSRCN---KDASNSTRLSNGLV-----------------------DACL
>XP_026054596.1_opsin-5-like_Carassius_auratus
--------------------------------------------------------------------------------------------MQHSAGP----------SHTGLTPNLHPVVRP---------------------------------------CI------S-L-GNKFSYSHAFLMIVGVWCYAMVFAVGPLA-NWGHYGPEP-YGTACCIDWY--APGQDALSMSYIICLFVFCYALPLAIILLSYILILITVRGSRQAV----QQHVS-----PQTKTT-----NAHILIVKLSVAVCIGFLTAWSPYAVVAMWAAFVE-HSKVPPIAFALAAIFAKSSTTYNPVVYLVFKPNFRKSLSKDTAHIR--KRIC-S---SPCKGSPVPGE------KDLQR---QTSRCN---KDASNSTRLSNGLV-----------------------DACL
>XP_026125702.1_opsin-5-like_Carassius_auratus
---------------------------------TTTSHFVSK-----------------IPKEHDVFMGSLYTTFCILSLLGNGILLLVAYRKRSSLKPAEFFIINLSISDLGMTVTLFPLAIPSTFA-HKWLFGELTCLYYAVCGVLFGLSSLTNLTALSSVCCLKVCFPN-Y-GNKFSYSHACLMIVGVWCYAMVFAVGPLA-NWGHYGPEP-YGTACCIDWY--APGQDALSMSYIICLFLFCYALPLAIILLSYILILITVRGSRQAV----QQHVS-----PQTKTT-----NAHILIVKLSVAVCIGFLTAWSPYAVVAMWAAFVE-PSKVPPLAFALAAIFAKSSTIYNPVVYLVFKPNFRKSLSRDTAQIR--KRIC-S---SPCKGSPVPGE------KDLQR---KTSRCN---KDASNSTRLSNGLV-----------------------D--F
>tr|A0A672R3W5|A0A672R3W5_SINGR_Opsin_7_group_member_d_OS_Sinocyclocheilus_grahami_OX_75366_PE_4_SV_1
-------------------------------------------------------------------------------------------------------------------------------------------------------------------------------------------------------------------------------------------MSYIICLFLFCYALPLAIILLSYILILITVRGSRQAV----QQHVS-----PQTKTT-----NAHILIVKLSVAVCIGFLTAWSPYAVVAMWAAFVE-PSKVPPIAFALAATFAKSSTIYNPVVYLVFKPNFRKSLSRDTAQIR--KRIC-S---SPCKGSPVPGE------KDLQR---QTSCCN---KDASNTTRISNGLA-----------------------DACL
>KAA0713676.1_Visual_pigment-like_receptor_peropsin_Triplophysa_tibetana
---------------------------------SSIAHFAST-----------------IPKEHDVFMGSIYTIFCILSLLGNGILLLVAYRKRSSLKPAEFFIINLSISDLGMTVSLFPLAIPSAFA-HKWLFGELTCLCYAVCGVLFGLSSLTNLTALSSVCCLKVCFPT-Y-GNTFSYSHACMMIVGVWCYATVFAVGPLA-SWGHYGPEP-YGTACCIDWY--APGNNALAMSYIICLFLFCYALPLAIIVLSYIMILITVRGSQLAI----QQHVS-----PQTKTT-----NVHILIVKLSVAVCIGFLSAWSPYAVVAMWTAFGE-PSQVPPLAFALAAIFAKSSTIYNPVVYLLFKPNFRKSLSRDTAQIR--RRIC-S---SPCKGSPLPEV------KDLYQ---QSSQCN---KDLSNSTRFSNGLA-----------------------DACL
>KAA0714004.1_Red-sensitive_opsin_Triplophysa_tibetana
---------------------------------VSTALFVST-----------------ISRQHDVFMGSLYSVFCVLSLLGNGMLLFVAYRKRSSLKPAEFFVVNLSVSDLGMTLSVFPLAIPSALA-HR---------------------------------------------------------------------------------------------Y--YPSHDVLAMSYIISLFIFCYVLPCTIIFLSYTFILLTVRRSRQAV----KQHVS-----PQTKVT-----NAHTLIGKLSVAVCIGFLTAWSPYAVVAMWAAFSA-NEQVPPTSFALAAIFAKSSTLYNPMVYLLFKPNFRKSLSQDTRSIR--HRIC-L---SHSKASPTART------KGRQG---QSSCNK---KDATNSTPFSSSQP-----------------------EACV
>RXN08523.1_opsin-5-like_protein_Labeo_rohita
---------------------------------VSTALFVST-----------------ISRQHDILMGSLYSVFC----------------------------------------------------------------------------------------------------NKFSSSHACVMVAGVWCYASVFAVGPLA-HWGSFGPEP-YGTACCINWY--TPYHDALAMSYIISLFIFCYIVPCTIIILSYTFILLTVRGSRQAV----QQHVS-----PQTKVA-----NAHTLIVKLSVAVCIGFLTAWSPYAIVAMWAAFSA-NEQVPPTAFALAAILAKSSTIYNPMVYLLFKPNFRKSLSKDTQIIR--HRIC-L---SHSKASPTPGI------KDGQV---QNFCNN---KDASTSTPFSSGQA-----------------------EACQ
>tr|A0A671PG89|A0A671PG89_9TELE_Opsin_7_group_member_c_OS_Sinocyclocheilus_anshuiensis_OX_1608454_PE_4_SV_1
---------------------------------VSTALFIST-----------------ISRQHDILMGSLYSLFCVLSLLGNGMLLFVAYRKRSSLKPAEFFVVNLSVSDLGMTLILFPLAIPSALA-HRWLFGEVACLCYAVCGVLFGLCSLTNLTALSSVCCLKVCIPN-Y-GNKFSSSDACVMVVGVWCYASVFAVGPLA-HWGSFGPEP-YGTACCINWY--TPSHDALAMSYIISLFIFCYIVPCTIIILSYTFILLTVRGSRQAI----QQHVS-----PQTKVA-----NAHTLIVKLSVAVCIGFLMAWT---------------------------ILAKSSTIYNPMVYLLFKPNFRKSLSKDTQTIC--HRIC-L---SHSKASPTPEI------KDRQV---KNFCNN---KDASTSTPFSSGQA-----------------------EACH
>XP_016372567.1_PREDICTED_opsin-5-like_isoform_X1_Sinocyclocheilus_rhinocerous
---------------------------------VSTALFVST-----------------ISRQHDILMGSLYSLFCVLSLLGNGMLLFVAYRKRSSLKPAEFFVVNLSVSDLGMTLFLFPLAIPSALA-HRWLFGEVACLCYAVCGVLFGTSSLTNLTALSSVCCLKVCVPN-Y-GNKFSSSHACVMVVGVWCYASVFAVGPLA-HWGSFGPEP-YGTACCINWY--TPSHDALAMSYIISLFIFCYIVPCTIIILSYTFILLTVRGSRQAI----QQHVS-----PQTKVA-----NAHTLIVKLSVAVCIGFLMAWSTYAIVAMWAAFST-NEQIPPTAFALAAILAKSSTIYNPMVYLLFRPNFRKSLSKDTQTIR--HRIC-L---SHSKASPTPGI------KDRQV---KNFCNN---KDASTSTPFSSGQA-----------------------EACH
>tr|A0A672PA20|A0A672PA20_SINGR_Opsin_7_group_member_c_OS_Sinocyclocheilus_grahami_OX_75366_PE_4_SV_1
---------------------------------VSTALFVST-----------------ISRQHDILMGSLYSLFCVLSLLENGMLLFVAYRKRSSLKPAEFFVVNMSVSELGMTLFLFPLAIPSALA-HRWLFGEVACLCYAVCGVLFGLCSLTNLTALSSVCCLKF---------------------------GVFAVGPLA-HWGSFGPEP-YGTACCINWY--TPSHDALAMAYIISLFIFCYIVPCTIIILSYTFILLTVRGSHQAI----QQHVS-----PQTKVT-----NAHTLIVKLSVAVCIGFLMAWSPYAIVAMWAAFSA-NEQVPPTAFALAAILAKSSTIYNPMVYLLFKPNFRKSLSKDTQTLR--HRIF-L---SHSKASPTPGI------KDRQV---KNFCNN---KDASTSTPFSSGQA-----------------------EAYH
>KTG44876.1_hypothetical_protein_cypCar_00006946_Cyprinus_carpio
-------------------------------------------------------------------MWPTQTLFI-----------------------------------------------------------------------------------------VKVILVS-T-GNKFSSSHACVMVVGVWCYASVFAVGPLA-HWGSFGPEP-YGTACCINWY--TPSHDPLAMSYIISLFIFCYVVPCTIIVLSYTFILLTVRGSRQAV----QQHVS-----PQTKVA-----NAHALIVKLSVAVCIGFLTAWSPYAIVAMWAAFSA-NEQVPPTAFALAAILAKSSTIYNPMVYLLFKPNFRKSLSKDTQTIR--HRIC-L---SHSKASPTAGV------KDRQV---QNFCNN---KDASTSTPFSSGQA-----------------------EACH
>NP_001038457.1_opsin_7_group_member_c_Danio_rerio
---------------------------------VSTALFMST-----------------ISRQHDILMGSLYSVFFVLSLLGNGMLLFVAYRKRSSLKPAEFFVVNLSVSDLGMTLSLFPLAIPSALA-HRWLFGEITCLCYAVCGVLFGLCSLTNLTALSSVCCLKVCFPN-Y-GNKFSSSHACVMVIGVWCYASVFAVGPLV-HWGSFGPEP-YGTACCINWY--TPSHDALAMSYIISLFIFCYVVPCTIIILSYTFILVTVRGSQQAV----QQHVS-----PQTKVT-----NAHALIVKLSVAVCIGFLTAWSPYAIVAMWAAFSA-NEQVPPTAFALAAIMAKSSTIYNPMVYLLFKPNFRKSLSQDTQMFR--HRIC-L---SHSKASPSPGM------KDQER---QSSCNN---KDGSISTPFSSGQA-----------------------EACH
>TRY66876.1_hypothetical_protein_DNTS_033040_Danionella_translucida
---------------------------------VSTALFVST-----------------ISREQDVFMGSLYSVFCVLSLLGNGILLFVAYRRRSSLKPAEFFVVNLAVSDLGMTLSLFPLAIPSALA-HRWLFGELACLCYAVCGVLFGLCSLTNLTALSSVCCLKVCFPN-H-GNKFSSSHARVMLAGVWFYASVFALGPLG-NWGSFGPEP-YGTACCINWY--TPAHDALAMSYIISLFVFCYLVPCTIILLSYTFILLTVRGSHQAV----QQHVS-----PQTKVV-----DAHALIVKLSVAVCIGFLTAWSPYAIIAMWAAFSD-SEEVPPTAFALAAILAKSSTIYNPMVYLLFKPNFRKSLSQDTQNIR--HRIC-L---SHGKAGSSMGT------KSKQL---QSSCTN---KDASISTPFHSGWA-----------------------EACH
>XP_012675537.2_opsin-5-like_Clupea_harengus
---------------------------------VSADLFVSS-----------------LSKEHDYFMAAVYTIFCVLSLFGNCVLLLVAYRKRSSLKPAEFFIVNLSVSDLGMTLSLFPLAIPSSIS-HRWLFGQVVCQGYAVCGVLFGLCSLTNLTALSSVCCLKVCFPH-Y-GNKFSSTHALLLVAGVWGYASIFAIGPLA-RWGQYSAEP-YGTACCIDWY--APAHDALAMSYIICLFLFCYVVPCTIIFLSYTFILLTVRGSRQAV----QQHVS-----PQTKTT-----NAQSLIVKLSVAVCIGFLTAWSPYAVVAMWATFVN-SDVIPPFAFAMAAVFAKSSTIYNPVVYLLFKPNFRKSLSRDTAQIR--HKLC-S---STGKSSPHVGL------KDPDK---PALRNN---KDMSNSTRLSNGLP-----------------------EACL
>XP_028849702.1_opsin-5-like_isoform_X1_Denticeps_clupeoides
---------------------------------ASTQLFVSS-----------------ITAEYDVFMGIMYTIFCALSLLGNGVLLLVAYRKRSSLKPAEFFIVNLSISDLGMTITLFPLAIPSAFY-HRWLFGDWTCLYYAFCGVLFGLCSLTNLTALSSVCCLKVCFPH-YVGNKFSSSHARLLVAGVWLYALVFAVGPLA-HWGRYGPEP-YGTACCIDWY--APSENLLAMSYIVCLFIFCYVLPCTVIFSSYTFILLTVRGSRQAV----QQHVS-----PQTKTT-----NAHTLIVKLSVAVCIGFLGAWSPYAVVAMWAAFVE-TSLVPPVAFALAAIFAKSSTIYNPVVYLLFKPNFRKSLCCETAQFR--RKIC-S---SSCQGTPRPGL------KDPNR---PTSRGH---KDVTNSTRLSNGLP-----------------------EPCL
>TWW57067.1_Visual_pigment-like_receptor_peropsin_Takifugu_flavidus
---------------------------------ASASIFLSK-----------------ISKEHDILIGSIYSVFCLLSLAGNCILLLVAYHKRSMLKPAEFFIINLSISDLGMTLTLFPLAIPSSFS-HRWLFGEITCQLYAMCGVLFGLCSLTNLTALSLVCCLKVCFPN-H-GSRFSSSHARLLVVGVWCYASVFAVGPLV-QWGHYGPEP-YGTACCIDWR--APNHELSSLSYIVCLFFFCYVLPCATIILSYTCILMTVRGSRQAI----QQHVS-----PQTKTA-----NAHSLIVKLSVAVCIGFLGAWSPYAIVAMWAAFGD-ATWVPPDAFAIAAILAKSSTIYNPVVYLLCKPNFRECLYKDTSTLR--QRIY-R-------GSPQSEP------RERFG---GTSQRH---KDLSISTRLSNGQQ-----------------------DTCL
>TNM86724.1_hypothetical_protein_fugu_006954_Takifugu_bimaculatus
---------------------------------ASASIFLSK-----------------ISKEHDILIGSIYSVFCLLSLAGNCILLLVAYHKRSMLKPAEFFIINLSISDLGMTLTLFPLAIPSSFS-HRWLFGEITCQLYAMCGVLFGLCSLTNLTALSLVCCLKVCFPN-H-GSRFSSSHARLLVVGVWCYASVFAVGPLV-QWGHYGPEP-YGTACCIDWR--APNHELSSLSYIVCLFFFCYVLPCATIILSYTCILMT-------------------------------------------VAVCIGFLGAWSPYAIVAMWAAFGD-ATWVPPDAFAIAAILAKSSTIYNPVVYLLCKPNFRECLYKDTSTLR--QRIY-R-------GSPQSEP------RERFG---GTSQRH---KDLSISTRLSNGQQ-----------------------DTCL
>CAG03922.1_unnamed_protein_product_Tetraodon_nigroviridis
---------------------------------ASTSAFNSK-----------------ISKEHDFLIGSIYSVFCVLSLMGNCILLLVAHHKRSTLKPAEFFIVNLSISDLGMTLTLFPLAIPSSFS-HRWLFGEIACQLYATCGVLFGLCSLTNLTVLSSVCCLKVCLPN-L-GSKFSSSHARLLVAGVWGYASVFAVGPLV-QWGHYGPEP-YGTACCINWQ--APNHELSSLSYIVCLFLFCYVLPCAIIILSYTCILMTVRGSRQAI----QQHVS-----PQTKTA-----NAHALIVKLSVAVCIGFLGAWSPYAVVAMWASFGD-ATWVPPDAFAIAAILAKSSTIYNPLVYLLCKPNFRECLYKDTSTLR--QRIY-R-------GSPLSGP------RDRSG---GVTQRH---KDLSVSTRLSNGQQ-----------------------DTCL
>tr|A0A3Q3XI61|A0A3Q3XI61_MOLML_Opsin_7_group_member_d_OS_Mola_mola_OX_94237_PE_3_SV_1
---------------------------------DPTSVFAST-----------------ISKEHDILIGVLYSVFCILSLLGNCILLLVAYHKRSTLKPAEFFIINLSISDLGMTISLFPLAIPSSFS-HRWLFGEITCQLYAMCGVLFGLCSLTNLTALSAVCCLKVCFPN-H-GSKFSWSHARLLVVGVWCYASVFAVGPLA-QWGHYSPEP-YGTACCIDWH--APNHELSALSYIICLFFFCYALPCAIIFLSYTFILLTVRGSRQAV----QQHVS-----PHTKTN-----NAHALIVKLSVSVCIGFLGAWSPYAAVAMWAAFGD-ATRVPPDAFAIAAAFAKSSTIYNPVVYLLCKPNFRECLYKDTTMLR--QRIY-R-------GSPQSDP------KERFG---PTSQRN---RDLS-TTHLSNGQQ-----------------------DACP
>XP_033988880.1_opsin-5-like_Trematomus_bernacchii
---------------------------------ASTSVFAST-----------------ISKEHDIIMGSLYGVFCVLSLVGNCILLLVAYHKRSTLKPAEFFIINLSISDLGMTLSLFPLAIPSAFK-HRWLFGEITCQLYAMCGVLFGLCSLTNLTALSLVCCLKVSFPN-H-GNKFSSSHARLLVVGVWCYASVFAVGPLA-QWGRYSAEP-YGTACCIDWK--APNYELSALSYIICLFLFCYALPCTVIFLSYTFILLTVRGSRQAV----QQHVS-----PQTRTT-----NAHSLIVKLSVAVCIGFLGAWSPYAIVAMWAAFGD-ATLVPPEAFAIAAVCAKSSTIYNPLVYLLCKPNFRECLYGDTSMLR--KRIY-R-------GSPMLEP------KERLV---SASQRN---KDVSLSTRFSNGQQ-----------------------EALL
>KAF3861084.1_hypothetical_protein_F7725_001339_Dissostichus_mawsoni
---------------------------------ASTSVFAST-----------------ISKEHDIIMGSLYGVFCVLSLVGNCILLLVAYHKRSTLKPAEFFIINLSISDLGMTLSLFPLAIPSAFK-HRWLFGEITCQLYAMCGVC----------------------------NKFSSSHARLLVVGVWCYASVFAVGPLA-QWGHYSAEP-YGTACCIDWK--APNYELSALSYIVCLFLFCYALPCTVIFLSYTFILLTVRGSRQAV----QQHVS-----PQTRTT-----NAHSLIVKVR--------------------GPFGD-AALVPPEAFAIAAVCAKSSTIYNPLVYLLCKPNFRECLYRDTSMLR--KRIY-R-------GSPMLEP------KEPLV---SASQRN---KDVSLSTRFSNGQQ-----------------------EALL
>TNN73273.1_Opsin-5_Liparis_tanakae
-----------------------------------------------------------MERPKENL---------VLSLMGNCILLLVAYHKRSTLKPAEFFIINLSISDLGMTLSLFPLAIPSAFT-HRWLFGELTCQLYAMCGVLFGLCSLTNLTALSLVCCLKVCFPN-H-GNRFSSSHARLLVVGVWCYASVFAVGPLA-QWGRYGAEP-YGTACCIDWH--APNHELSALSYILCLFVFCYALPCTIIFLSYTFILLTVRGSRQAV----QQHVS-----AQTRTN-----NAHALIVKLSVAVCIGFLCAWTPYAVVAMWAAFGD-ATLVPPDAFALAAVLAKTSTIYNPVVYLLCKPNFRECLYRDTSMLR--QRIY-R-------GSPQSEP------KAHFG---STSQRN---KDVSVSMHFSNGQQ-----------------------EAC-
>XP_034393599.1_opsin-5-like_Cyclopterus_lumpus
---------------------------------ASTSVFAST-----------------ISKEHDILMGSLYSIFCVLSLMGNCILLLVAYHKRSTLKPAEFFIINLSISDLGMTLSLFPLAIPSTFT-HRWLFGEITCQLYAMCGVLFGLCSLTNLTALSLVCCLKVCFPN-H-GNRFSSSHARLLVVGVWCYASVFAVGPLA-QWGHYSPEP-YGTACCIDWR--APNHEFSALSYIVCLFLFCYALPCAIIFLSYTFILLTVRGSRQAV----QQHVS-----PQTKIN-----NAHALIVKLSVAVCIGFLCAWTPYAVVAMWAAFGD-ATLVPPDAFALAAVLAKTSTIYNPMVYLLCKPNFRECLYRDTSMLR--QRIY-R-------GSPQSEP------KAHFG---STSQRN---KDMSVSMHFSNGQQ-----------------------E---
>XP_032404238.1_opsin-5-like_isoform_X1_Xiphophorus_hellerii
---------------------------------RSTSWTACF-----------------VSKHNDPMFATLFSLFGILSLIGNCLLLLVAFHKRSTLKPAEFFIINLSISDLGMTLSLFPLAIPSAFS-HRWLFGEITCQLYAMCGVLFGLCSLTNLTALSLVCCLKVCFPT-Y-GNKFSPSHSRLLVAGVWCYSSVFAVGPLA-QWGHYSAEP-YGTACCIDWH--APNQELLALTYIVCLFVFCYALPCTIIFLSYSFILLTVRGSRQAV----QQHMS-----PQTKTT-----NAHALIVKLSIAVCIGFLGAWTPYAAVAMWAAFGD-ATTVPPVAFALAAVLAKSSTIYNPMVYLLCKPNFRECLCRDTSTLR--QMMH-R-------GSPQ--P------QERFS---FTPQRN---KDTSASTRFSNGQQ-----------------------DACL
>XP_023186063.1_opsin-5-like_isoform_X1_Xiphophorus_maculatus
---------------------------------ASAALFASS-----------------ISKEQDILMGSVYSLFCILSLIGNCLLLLVAFHKRSTLKPAEFFIINLSISDLGMTLSLFPLAIPSAFS-HRWLFGEITCQLYAMCGVLFGLCSLTNLTALSLVCCLKVCFPT-Y-GNKFSPSHSRLLVAGVWCYSSVFAVGPLA-QWGHYSAEP-YGTACCIDWH--APNQELSALTYIVCLFVFCYALPCTIIFLSYSFILLTVRGSRQAV----QQHVS-----PQTKTT-----NAHALIVKLSIAVCIGFLGAWTPYAAVAMWAAFGD-ATTVPPVAFALAAVLAKSSTIYNPMVYLLCKPNFRECLCRDTSTLR--QMMH-R-------GSPQ--P------QERFS---FTPQRN---KDTSASTRFSNGQQ-----------------------DACL
>tr|A0A087XFT9|A0A087XFT9_POEFO_Opsin_7_group_member_c_OS_Poecilia_formosa_OX_48698_PE_3_SV_2
----------------------------------------------------------------------------ILSLVGNCLLLLVAFHKRSTLKPAEFFIINLSISDLGMTLSLFPLAIPSAFS-HRWLFGEITCQLYAMCGVLFGLCSLTNLTALSLVCCLKVCFPT-Y---------------------------------------------------------------------VFCYALPCTIIFLSYSFILLTVRGSRQAV----QQHVS-----PQTKTT-----NAHALIVKLSIAVCIGFLGAWTPYAVVAMWAAFGD-ATAVPPVAFALAAVFAKSSTIYNPMVYLLCKPNFRECLCRDTSTLR--QMI---------------------------------------------------------------------------------
>JAQ96829.1_Alpha-1A_adrenergic_receptor_partial_Fundulus_heteroclitus
---------------------------------SARA--------------------------------------G----------------------------------------------VPS--------------------------------------------------GR----------------------------------------AAACV-----------------------------------------TADQDHQCT----CSHCE-----GRRMLL-----IQRHQTVQLSIAVCIGFLGAWTPYAVIAMWAAFGD-ATRVPPAAFALAAVFAKSSTIYNPMVYLLCKPNFRECLCSDTSVLR--QMIY-R-------GSP--QP------QERFS---FTPQRN---KDTSASTRFSNGQQ-----------------------EACL
>XP_012730941.1_opsin-5-like_Fundulus_heteroclitus
---------------------------------ASAALFASS-----------------ISKEHDILMGSLYSLFCVLSLVGNCLLLLVAHHKRSTLKPAEFFIINLSISDLGMTLSLFPLAIPSAFA-HRWLFGEITCQLYAMCGVLFGLCSLTNLTTLSSVCCLKVCFPT-Y-GNKFSPSHARLLVAGVWCYASVFALGPLA-HWGHYSAEP-YGTACCIDWH--APNQELLALTYIVCLFVFCYALPCAVIFLSYSFILLTVRGSRQAV----QQHVS-----PQTKTT-----NAHALIVKLSIAVCIGFLGAWTPYAVIAMWAAFGD-ATRVPPAAFALAAVFAKSSTIYNPMVYLLCKPNFRECLCSDTSVLR--QMIY-R-------GSPQ--P------QERFS---FTPQRN---KDTSASTRFSNGQQ-----------------------EACL
>XP_015247833.1_PREDICTED_opsin-5-like_Cyprinodon_variegatus
---------------------------------ASTALFTSS-----------------ISKEHDILMGTVYSLFCILSLIGNCLLLLVAHHKRSTLKPAEFFIINLSISDLGMTLSLFPLAIPSAFL-HRWLFGEITCQLYAMCGVLFGLCSLTNLTALSSVCCLKVCFPT-Y-GNKFSPSHARLLVAGVWCYASVFAVGPLA-QWGHYAAEP-YGTACCIDWH--APNQEFLALTYIVCLFVFCYALPCAIIFLSYSFILLTVRGSRQAV----QQHVS-----PQAKTT-----NAHALIVKLSIAVCIGFLGAWTPYAITAMWAAFGD-ARNVPPAAFALAAVFAKSSTIYNPMVYLLCKPNFRECLCGDTSKLR--KMVY-R-------SSSQ--P------QERFS---FSPQHN---KDTSASTRFSNGQQ-----------------------EACL
>XP_024860252.1_opsin-5-like_isoform_X1_Kryptolebias_marmoratus
---------------------------------ASTSAFASS-----------------ISKQHDIMMGSLYSLFGVLSVMGNCILLLVAFHKRSTLKPAEFFIVNLSISDLGMTLTLFPLAIPSAFS-HRWLFGEITCQLYAMCGVLFGLCSLTNLTALSLVCCLKVCFPN-Y-GNKFSSSHARLLVAGVWCYASVFAVGPLA-RWGRYSAEP-YGTACCIDWH--APNHELSALSYIVCLFVFCYALPCTVLFLSYSFILLTVRGSRQAV----QQHVS-----PQTKTN-----GAHALIVKLSIAVCIGFLGAWTPYAAVAMWAAFGD-ATQVPPAAFAVAAVFAKSSTIYNPVVYLLCKPNFRECLYRDMSALR--QMIH-R-------GSPQ--P------QEGFG---FNSQRN---KDTSASMRFSNEQQ-----------------------EACL
>XP_013882478.1_PREDICTED_opsin-5-like_Austrofundulus_limnaeus
---------------------------------ASTSVFASS-----------------ISKEHDIMMGSLYSVFCVLSVTGNCMLLLVAYHKRSTLKPAEFFIINLSISDLGMTLTLFPLAIPSALS-HRWLFGEITCQIYATCGVLFGLCSLTNLTALSLVCCLKVCFPN-Y-GNKFSSSHARLLVVGVWCYASVFAVGPLA-QWGHYTAEP-YGTACCIDWH--APNHELSALSYIVCLFVFCYALPCTVIFLSYAFILLTVRGSRQAV----QQHVS-----PQTKTT-----KAHALIVKLSIAVCIGFLGAWTPYAIVAMWAAFGE-ATQVPPAAFALAAVFAKSSTIYNPMVYLLCKPNFRECLYRDTSALR--QMIH-R-------GSPQ--P------QEDFG---FNSQRN---KDTSASMKFSNEQQ-----------------------EACL
>SBQ52625.1_Uncharacterized_protein_partial_Nothobranchius_korthausae
-----------------------------------------------------------------------------------------------------------------------------------WLFGDITCQLYAMCGVLFGLCSLTNLTALSFVCCLKVCFPN-C-GNKFSSSHARLLVAGVWCYASVFALGPLA-QWGHYSAEP-YGTACCIDWH--APNHQLSALSYIVCLFVFCYALPCTIIFFSYVFILLTVRGSRQAV----QQHVS-----PQTKTT-----NAHALIVKMSLALIPGF--------AVSRFS------------------------------------------------------------------------------------------KRT--------------------------------------------
>SBP45098.1_Uncharacterized_protein_Nothobranchius_furzeri
---------------------------------ASTSMFAST-----------------ISKEHDIMMGSLYSVFCILSFVGNCLLLLVAYHKRSSLKPAEFFIINLSISDLGMTLTLFPLAIPSALS-HRWLFGDITCQLYAMCGVLFGLCSLTNITALSFVCCLKVCFPN-C-GNKFSSSHARLLVAGVWCYASVFALGPLA-QWGHYSAEP-YGTACCIDWH--APNHQLSALSYIVCLFVFCYALPCTIIFFSYVFILLTVRGSRQAV----QQHVS-----PQTKTT-----NAHALIAKMSIAVCIGFLGAWTPYAAVAIWAALGD-ATRVPPAAFALAAIFAKSSTLYNPMVFLLCKPNFRECLYKDTTMLR--QRIY-R-------GSPQ--L------QEYFG---LNSQRN---KDTDASTRFSNGQQ-----------------------EAFL
>XP_024149458.1_opsin-5-like_isoform_X1_Oryzias_melastigma
---------------------------------ASISLFASS-----------------ISREHDILMGFLYSAFCLLSLVGNCTLLLVAYHKRSTLKPAEFFIINLSISDLGMTLSLFPLAIPSAFS-HRWLFGEVTCQLYAMCGVLFGLSSLTNLTALSLVCCLKVCFPN-H-GNKFSFSHARLLVAGVWCYASVFAVGPLA-EWGRYSAEP-YGTACCIDWH--APNYELSALSYILCLFIFCYALPCTVIFLSYTFILLTVRGSRQAV----QQHVS-----PQTKTT-----NAHALIVKLSVAVCIGFLGAWTPYAVVAMWAAFGD-ATQVPPTAFALAAIFAKSSTIYNPMVYLLCKPNFRECLCRDTSLLR--QMIY-R-------GSPQ--P------QERFG---ANSQRN---KDITASTRFSNGQQ-----------------------EACL
>XP_029363063.1_opsin-5-like_Echeneis_naucrates
---------------------------------ASTSLFAST-----------------ISKEYDILMGTLYSVFCVLSLMGNCILLLVAYHKRSTLKPAEFFIINLSISDLGMTLSLFPLAIPSAFS-HRWLFGKVTCQLYAMCGVLFGLCSLTNLAALSLVCCLKVCFPN-H-GNNFSSSNARLLVVGVWCYASVFAVGPLA-QWGHYSAEP-YGTACCIDWH--APNHELSALSYIVCLFLFCYALPCTVIFLSYTFILLTVRGSRQAV----QQHVS-----PQTKTT-----NAHALIVKLSVAVCIGFLGAWTPYAVVAMWAAFGD-ATQVPPAAFALAAMFAKSSTIYNPVVYLLCKPNFRECLYRDKSTLR--QKIY-K-------GSPQSML------KERSG---SNSQRN---KDMSTSLRLSNGQQ-----------------------ETCV
>tr|A0A665TGW5|A0A665TGW5_ECHNA_Uncharacterized_protein_OS_Echeneis_naucrates_OX_173247_GN_LOC115046681_PE_4_SV_1
-----------------------------------------------------------------MLKDTVFQILCVLSLMGNCILLLVAYHKRSTLKPAEFFIINLSISDLGMTLSLFPLAIPSAFS-HRWLFGKVTCQLYAMCGVLFGLCSLTNLAALSLVCCLKVCFPN-H-GNNFSSSNARLLVVGVWCYASVFAVGPLA-QWGHYSAEP-YGTACCIDWH--APNHELSALSYIVCLFLFCYALPCTVIFLSYTFILLTVRGSRQAV----QQHVS-----PQTKTT-----NAHALIVKLSVAVCIGFLGAWTPYAVVAMWAAFGD-ATQVPPAAFALAAMFAKSSTIYNPVVYLLCKPNFRECLYRDKSTLR--QKIY-K-------GSPQSML------KERSG---SNSQRN---KDMSTSLRLSNGQQ-----------------------ETCV
>XP_023260846.1_opsin-5-like_isoform_X1_Seriola_lalandi_dorsalis
---------------------------------DSTSVFAST-----------------ISKEYDILMGSLYGVFCVLSLMGNCILLLVAYHKRSTLKPAEFFIINLSISDLGMTLSLFPLAIPSAFS-HRWLFGEITCQLYAMCGVLFGLCSLTNLTALSLVCCLKVCFPS-H-GNKFSSSHARLLVVGVWCYASVFAVGPLA-QWGHYSAEP-YGTACCIDWH--APNHELSALSYIVCLFVFCYALPCTVIFLSYTFILLTVRGSRQAV----QQHVS-----PQTKTT-----NAHALIVKLSVAVCIGFLGAWTPYAAVAMWAAFGD-ATRVPPAAFALAAVFAKSSTMYNPMVYLLCKPNFRECLYRDTSMLR--QRIY-R-------GSPHSDP------KERFG---SNSQRH---KDMSISTRFSNGQQ-----------------------EACL
>TMS16603.1_Opsin-5_Larimichthys_crocea
---------------------------------ASTSVFAST-----------------ISKEYDNLMGSLYSAFCILSLMGNCILLLVAYHKRSTLKPAEFFIINLSISDLGMTLSLFPLAIPSAFS-HRWLFGEITCQLYAMCGVLFGLCSLTNLTALSLVCCLKVCFPN-H-GNKFSSTHARLLVVGVWCYASVFAVGPLA-QWGHYSPEP-YGTACCIDWH--APNHELSALSYI------------------------------------------------------------------LSVAVCIGFLGAWSPYAVVAMWAAFGD-ATEVPPQAFALAAIFAKSSTIYNPMVYLLCKPNFRECLYRDTSMLR--QRIY-R-------GSPQSDP------KECFG---SGSQRN---KDMSVSTRFSNGQQ-----------------------ESCL
>TKS76858.1_G-protein_coupled_receptor_136_Collichthys_lucidus
---------------------------------ASTSVFAST-----------------ISKEYDNLMGSLYSAFCILSLMGNCILLLVAYHKRSTLKPAEFFIINLSISDLGMTLSLFPLAIP-------WLFGEITCQLYAMCGVLFGLCSLTNLTALSLVCCLKVCFPN-H-GNKFSSTHARLLVVGVWCYASVFAVGPLA-QWGHYSPEP-YGTACCIDWH--APNHELSALSYIVCLFVFCYALPCTVIFLSYAFILLTVRGSRQAV----QQHVS-----PQTKTT-----NAHSLIVKLSVAVCIGFLGAWSPYAVVAMWAAFGD-AMEVPPQAFALAAIFAKSSTIYNPMVYLLCKPNFRECLYRDTSMLR--QRIY-R-------GSPQSDP------KECFG---SGSQRN---KDMSVSTRFSNGQQ-----------------------EACL
>XP_029974721.1_opsin-5-like_Salarias_fasciatus
---------------------------------DSASVFAST-----------------ISKEYDILMGSLYSVFCVLSLIGNCILLLVAYHKRSTLKPAEFFIINLSISDLGMTLSLFPLAIPSAFV-HRWLFGETTCQLYAMCGVLFGLCSLTNLTALSLVCCLKVCLPS-R-GNKFSPSHARLLLAGVWFYASVFAVGPLA-RWGRYGPEP-YGTACCIDWH--APNHELLALSYIVCLFVFCYSLPCTIIFLSYTFILLTVRGSRQAV----QQHVS-----PQTKTT-----NAHVLIVKLSVAVCIGFLGAWTPYAVVAMWAAFGD-ATEVPPTAFALAAMFAKSSTIYNPMVYLLCKPNFRECLYRDSSMLR--QMIY-R-------GSPQLEP------KDRFG---STSQRN---KDTSVSTRFSNGQQ-----------------------EACL
>XP_019720586.1_PREDICTED_opsin-5-like_isoform_X1_Hippocampus_comes
---------------------------------ASTSVFTST-----------------ISKEYDLAMGSLYILYCVLSLLGNCILLLVAHHKRSSLKPPEFFIINLSISDLGMTLILFPLAIPSAFS-HRWLFGETACQLYAMCGVLFGLCSLTNLTALSFVCCLKVCFPK-Y-GNKFSWAHARLLVVAVWCYASMFAVAPLA-QWGRYGTEP-YGTACCIDWH--APNHEISALSYIVCLFVFCYALPCTIIFLSYSSILLTVRGSRQAV----QQHVS-----PQTKST-----NVHSLIVKLSVAVCIGFLGAWTPYACVAMWSAFSD-ATRVPPSAFAMAAVFAKSSTVYNPAVYLLCKPNFRECLYRDTFTLR--QRIS-G-------SSPR------------LG---STLPRN---KVTIISTRFSTGQM-----------------------DACL
>XP_029911883.1_opsin-5-like_Myripristis_murdjan
---------------------------------ASTSVFVST-----------------ISKEYDLLMGSLYSIFCLLSLLGNCILLLVAYQKWSSLKPAEFFIINLSISDLGMTVSLFPLAIPSSFS-HRWLFGEITCQVYAACGVLFGLCSLANLTALSLVCCLKVCFPN-H-GNRFSSSHACLLVAGVWCYASVFAMGPLA-QWGHYSAEP-YGTACCIDWH--APNHELSALSYIICLFVFCYALPCTIIFLSYTFILLTVRGSHQAV----QQHVS-----PQTKTS-----NAHALIVKLSVAVCIGFLGAWTPYAVVAMWAAFGD-ATQVPPAAFALAAIMAKSSTIYNPMVYLLCKPNFRKCLYRDTSAFR--QKMC-R-------GSPQPDQ------KEPFG---STLQRN--KKDASVSTRFSNGHQ-----------------------EACL
>tr|A0A673Y6V2|A0A673Y6V2_SALTR_Uncharacterized_protein_OS_Salmo_trutta_OX_8032_PE_4_SV_1
---------------------------------ASTALFVST-----------------ISKELDFLMGTLYSIFCVLSLLGNGILMLVAYRKRLSLKPAEFFIINLSISDLGMTLSLFPLAIPSAFA-HKWLFDEITCQFYAMCGVLFGLCSLTNLTALSSICCLKVSFPN-Y-GNKFSSSHACVLVVAVWCYASVFAISPLA-QWGHYGPEP-YGTACCIDWH--APNHELSALSYIVCLFLFCYALPCTVIFLSYTFILLTVRGSRRAV----QQHVS-----SQTKTT-----NAHSLIVKLSVAVCIGFLGAWSPYAIVAMWAAFGD-ATIVPPAAFALAAIFAKSSTIYNPMVYLLCKPNFRKCLCRDTSTFR--NRIC-R-------GSPRPEQ------KDPFG---SISQPS---QRNNKEMSISYGQP-----------------------EACL
>tr|A0A4W5KAM6|A0A4W5KAM6_9TELE_G_PROTEIN_RECEP_F1_2_domain-containing_protein_OS_Hucho_hucho_OX_62062_PE_3_SV_1
---------------------------------ASTALFVST-----------------ISKELDFLMGTLYSIFCVLSLLGNGILMLVAYRKRLSLKPAEFFIINLSISDLGMTLSLFPLAIPSAFA-HKWLFDEITCQFYAMCGVLFGLCSLTNLTALSSICCLKVSFPN-Y-GNKFSSSHACVLVVAVWCYASVFAISPLA-QWGHYGPEP-YGTACCIDWH--APNHELSALSYIVCLFLFCYALPCTVIFLSYTFILLTVRGSRRAV----QQHVS-----SQTKTT-----NAHGLIVKLSVAVCIGFLGAWSPYAIVAMWAAFGD-ATIVHPAAFALAAIFAKSSTIYNPMVYLLCKPNFRKCLCRDTSTFR--NRIC-R-------GSPRPEQ------KDPFG---SISHPS---QRNNKEMSISYGQP-----------------------ENEN
>CAB1329894.1_unnamed_protein_product_Coregonus_sp._balchen
---------------------------------ASTALFVST-----------------ISKELDFLMGTLYSIFC---------------------------------DDLGMTLSLFPLAIPSAFA-HKWLFNEITCQFYAMCGVLFGLCSLTNLTALSFVCCLKVSFPN-Y-GNKFSSSHACVLVVSVWCYASVFAISPLA-QWGHYGPEP-YGTACCIDWH--APNHELSTLSYIVCLFLFCYALPCTVIFLSYTFILLTVRGSRQAV----QQHVS-----SQTKTT-----NAHGLIVKLSVAVCIGFLGAWSPYAIVAMWAAFGD-ATIVPPAAFALAAIFAKSSTIYNPMVYLLCKPNFRKCLCRDTSTIR--NRIC-R-------GSPRPEQ------KDPFG---SISQPS---QRNNKEISISYGQP-----------------------EVCL
>XP_013991957.1_PREDICTED_opsin-5-like_isoform_X1_Salmo_salar
---------------------------------ASTTLFVST-----------------ISKELDFLMGTFYSIFCVLSLLGNGILLLVAYRKRLSLKPVEFFIINLSISDLGMTLSLFPLATPSAFA-HKWLFDEITCQFYAMCGVLFGLCSLTNLTALSSICCLKVCFSN-Y-GNKFSSSHACFLVVAVWCYASVFAIGPLA-HWGHYRAEP-YGTACCIDWN--VPNYELSALSYIICLFLFCYALPCTVIFLSYTFILLTVRSSHQAV----QRHVS-----PRTKTT-----NAHALIVKLSVAVCIGFLGAWSPYAIVAMWAAFGD-ATLVPPTAFALAAIFAKSSTIYNPMVYLLCKPNFRKCLCRDTSTFR--NRIC-R-------GSPRPEQ------KDPFG---STS------KRNNKDMSVSNGQS-----------------------EACL
>CAB1336510.1_unnamed_protein_product_Coregonus_sp._balchen
---------------------------------ASTTLFVST-----------------ISKELDFLMGMLYSIFCEFIFPANGSYLLT---------PAEFFIINLSISDLGMTLSLFPLAIPSSFA-HKWLFDEITCQFYAMCGVLFGLCSLTNLTALSFVCCLKVCFSN-Y-GNKFSSSNACFLVVVVWCYASVFAIGPLA-HWGHYNAEP-YGTACCIDWN--VPNYKLSAMSYIVCLFLFCYALPCTVIFLSYTFILLTVRSSHQAV----QQHVS-----PQTKTT-----NAHALIVKLSVAVCIGFLGAWSPYAIVAMWAAFGD-ATLVPPTAFALAAIFAKSSTIYNPMVYLLCKPNFRKCLCRDTSTFR--NRIC-R-------GSPQPEQ------KDPFG---STS------QRNNKDMSVSNGQP-----------------------EACL
>XP_010888958.4_opsin-5_Esox_lucius
---------------------------------ASTALFVST-----------------VSKELDILMGTLYSIFCVLSLLGNGILLLVAFCHRSFLKPAEFFIINLSISDLGMTLSLFPLAIPSAFA-HKWLFDEITCRVYAMCGVLFGLCSLTSLTALSSVCCLKVSLPN-Y-GNRFSPSHACVLLVAVWFYAAVFAIGPLA-QWGRYRVEP-YGTACCIDWH--APNHKLSALSYIICLFLFCYILPCTVIFLSYTFILLTLHSSRRAM----QQHTS-----PQTNTT-----DAHSLIVKLSVAVCLGFLGAWSPYAIVAMWAAFSD-ASLVPPTAFALAAILAKSSIIYNPTVYLLCKPNFRKYLCRDTSMFC--SRIC-R-------GSTQPEQ------KDLIG---STSQRN---KDTRVSTCVSNGQP-----------------------EVGL
>XP_028850105.1_opsin-5-like_Denticeps_clupeoides
---------------------------------AS---FEST-----------------ISKENDYVLATIYAIFGVFSVLGNSTLLFVAYRKKSSLKPAEFFIINLSISDLGMTCTLFPLAIPSAYA-HRWLFNKTLCLCYAFCGVFFGLASLTNLTVLSSVCWLKVCHPN-Y-GSKFSPTHARLLVVGVWCYAMVFAVGPLS-GWGQYGPEP-YGTACCINWN--APRYNLLAMSYIISLFFFCYIVPCTIIFLSYAFILVTVRGSRQAI----QQHVS-----PQNKIT-----NAQTLIVKLSVAVCIGFLMAWSPYAGVSMWAAFTY-SDTIPPMAFALAAIFAKSSTLYNPMVYLVFKPNFRKLLSRDAAKCR--RTLC-P---CLCPAGG--SR------TGPCG---TSQPNN---KEDGNSTRLSNGLP-----------------------EGCR
>RXN15290.1_opsin-5-like_protein_Labeo_rohita
---------------------------------SSTDMFRSK-----------------ISKENDLLLGTAYTIFGVLSLMGNTTLLFVAYRKKLTLKPAEFFIINLSISDLGMTIFLFPFAIPSAFA-HRWLFTEVMCMCYAFCGVLFGICSLSNLTILSCVCWLKVCCPN-Y-GNKLSSSHARLLVVGVWCYAAVFAVGPLS-GWGQYGSEP-YGTACCIDWH--APTYNTPAMIYIICLFFFCYIVPCTIIILSYTFILVTVRGAQHAV----QQHVS-----PQNKIS-----NVQTLLVKLSVAVCIGFLMAWSPYAVVSMWAAFNE-PDLVPPIAFALAAMFAKSSTLYNPMVYLVFKPSFRKSLCRDATRCK--RTLC-P---CICQTDS--QQ------KSTTS---ISKLST---KEKCNLTWVSNGLN-----------------------ESCR
>KAF4097049.1_hypothetical_protein_G5714_023018_Onychostoma_macrolepis
---------------------------------SSTDMFKSK-----------------ISKENDLLLGIIYTIFGVLSLMGNTTLLFVAYRKKLSLKPAEFFIINLSISDLGMTIFLFPFAIPSAFA-HRWLFTEVMCMCYAFCGVLFGICSLSNLTVLSCVCWLKVCCPN-Y-GNKLSSSHARLLVVGVWCYAALFAVGPLS-GWGQYGSEP-YGTACCIDWH--APSYNTPAMIYIVCLFLFCYIVPCTIIFLSYTLILVTVRGAQHAV----QQHVS-----PQNKIS-----NVQTLLVKLSVAVCIGFLMAWSPYAVVSMWAAFTE-PDLVPPIAFALAAMFAKSSTLYNPMVYLVFKPSFRKSLCRDATRCK--RTLC-T---CICQTDS--QQ------KSTTS---LSKLNT---KNKCNLTWVSNGLN-----------------------ESCR
>tr|A0A671LAK4|A0A671LAK4_9TELE_Opsin_7_group_member_b_OS_Sinocyclocheilus_anshuiensis_OX_1608454_PE_4_SV_1
---------------------------------SSTGMFQSK-----------------ISKENDLLLGTVYIIFGVLSLMGNTTLLFVAYRKK-----------------------FFPFAIPSAFA-HRWLFTEVMCMCYAFCGVLFGICSLSNLTVLSCVCWLKVCYHN-Y-GNKFSSSHARLLVVGVWCYAAVFAVGPLS-GWGQYGSEP-YGTACCIDWH--APSYNTPAMIYIIFLFIFCYIVPCTIIILSYTLILVTVRGAQHAV----QQHVS-----PQNKIS-----NVQTLIVKVGQFQ-------------------------LLP-----LVGVYAY-------------------------------------------------------------------------------------------------------------------
>NP_001303878.1_opsin_7_group_member_b_Danio_rerio
---------------------------------SSTDLFQSK-----------------ISKENDLLLGTIYSIFGVLSLMGNSTLLFVAYRKKSSLKPAELFIINLSISDLGMTVFLFPFAIPSAFA-HKWLFTEVMCMCYAFCGVLFGLCSLSNLTVLSCVCWLKVCCPN-Y-GNKFSSCHARLLVVGVWCYAAVFAVGPLS-GWGQYGSEP-YGTACCIDWH--APSSSTPAMIYIVCLFFFCYIVPCCVIILSYSLILVTVRGAQHAV----QQHVS-----PQNKIS-----NVQTLLVKLSVAVCFGFLMAWSPYAVVSMWAAFTE-PDLVPPIAFALAAMFAKSSTLYNPMVYLVFKPSFRKSLCRDATKCK--RKLC-P---CVCQTDT--QH------QGTPS------LNT---KDKCKLTWVSNGLN-----------------------ESCR
>ROL52188.1_Opsin-5_Anabarilius_grahami
---------------------------------ADVRLFSNT-----------------VTEAIEHILGHPPAAFGSLALARDAQALRTAEEVIEVLKPLKILTTLMSTESSPSISVILPLKTDSDFF-HKCLITEIVTMSNTHPAILLQTRSPSSIAPWSS---SDAHVPI-V-GNKFSSSHARFLVAGVWCYAAVFAVGPLS-GWGQYGSEP-YGTACCIDWH--APSYSTPAMIYIICLFFFCYIVPCTIIILSYTLILVTVRGAQHAV----QQHVS-----PQNKIS-----SVQTLIVKLSVAVCIGFLMAWSPYAVVSMWAAFSD-PDLVPPVAFALAAMFAKSSTLYNPMVYLVFKPSFRKSLCRDATKCK--RTLC-P---CMCQTDS--QQ------KATAS---LSKLNT---KDKCNHTWVSNGLN-----------------------E---
>ROL52189.1_Opsin-5_Anabarilius_grahami
---------------------------------SSSDLFVSK-----------------ISKENDFLLGTIYIIFGVLSLMGNTTLLFVAYRKRSSLKPAEFFIINLSISDLGMTIFLFPFAIPSAFA-HRWLFTEVMCMCYAFCGVLFGLCSLSNLTVLSSVCWLKVCCPN-Y-GK-----------------------------------------------------------------------------------------------------------------------------------------------------------------------------------------------------------------T---CLC------------------------------------------------------------------------
>XP_017341950.1_PREDICTED_opsin-5-like_isoform_X1_Ictalurus_punctatus
---------------------------------ASTS-LISK-----------------ISKDHDFLLGIIYTIFGVFSLTGNTVLLLVAYQKKSSLKPAEFFIVNLSVSDLGMTVSLFPFAISSAFS-HRWLFTKSVCLCYAFCGVLFGLCSLSNLTVLSSVCWFKVCCPN-Y-GNKFSSSHALLLVVGVWCYSAIFAVGPLS-GWGQYSYEP-YGTACCIDWF--APHDSLLAMSYIICLFFFCYIVPCTIIFLSYTFILVTVRGSRQAI----QQHVS-----PRNKIV-----DAQTRVIKLFVAVCIGFLLAWSPYAAVSMWAVFVN-PDAVPPIAFATAAVFAKSSTLYNPLVYLGFKRNFRRSLRRRA------QTLC-S---CPCRPKM--AR------KNA----------D---KENC------SGPH-----------------------KPCR
>XP_026998341.1_opsin-5-like_Tachysurus_fulvidraco
---------------------------------ASTS-FISK-----------------ISKEHDFLLGMIYTIFGVFSLMGNTVLLFVAYQKKSSLKPAEFFIVNLSISDLGMTISLFPFAISSAFS-HRWLFTESVCVCYAFCGVLFGLCSLSNLTVLSSVCWFKVCCPN-Y-GSRFSSSHATLLVLGVWCYSTIFAVGPLS-GWGQYGYEP-YGTACCIDWF--APHHSLLAMSYIICLFFFCYIVPCTIIFLSYAFILVTVRGSRQAL----RQHVS-----PQNKIM-----DAQSRVVKLSVAVCVGFLLAWSPYAAVSMWAAFVN-PDAVPPIVFAVAAMFAKSSTLYNPLVYLGFKPNFRRSLQR--------RTTC-S---CLRRPET--VR------KKA----------D---RETCHSTHISSGPQ-----------------------KTCR
>tr|A0A3B1KCA9|A0A3B1KCA9_ASTMX_Opsin_7_group_member_b_OS_Astyanax_mexicanus_OX_7994_PE_3_SV_1
---------------------------------ASVT-FVST-----------------LDKEYDFLLGTTYTIFGVFSLMGNTILLLVAYRKKSSLKPAEFFIVNLSISDLGMTISLFPFAIPSAFA-HRWLFTETVCLCYAFCGVLFGLCSLSNLTVLSSVCWFKVCCPN-Y-GNKFSSSHALLLVVGVWCYSAVFAVGPLS-GWGQYGSEP-YGTACCIDWY--APHHSLTAMSYIICLFFFCYIVPCTIIFFSYAFILMTVRGSRQAV----QQHVS-----PKNKIV-----NAQTLIVKLSVAVCIGFLVAWSPYAAISMWAAFVN-PDMVPPVAFAFAAIFAKSSTLYNPMVYLGFKPNFRKSLCRDAAKCR--MMMC-P---CVCQPEP--TR------KSACH---PT-QHG---NEECDSTRLSNGLH-----------------------EACR
>XP_017553679.1_PREDICTED_opsin-5-like_Pygocentrus_nattereri
---------------------------------ASVT-FVST-----------------IAKEYDFLLGTAYTIFGVFSLMGNTILLLVAYRKKSSLKPAEFFIVNLSISDLGMTISLFPLAIPSAFS-HRWLFTETICSYYAFCGVLFGLCSLSNLTVLSSVCWFKVCCPN-Y-GNKFSSSHALLLVVGVWCYSAIFAVGPLS-GWGQYGSEP-YGTACCIDWY--APYHSQPAMSYIICLFFFCYIVPCTIIFLSYAYILMTVRGSQQAV----QQHVS-----PQNKIV-----NAQTLIAKLSVAVCIGFLVAWSPYAAVSMWAAFVN-PNMVPPVAFAFAAIFAKSSTLYNPMVYLGFKPNFRKSLCRDVAKCK--RALC-P---CLCRSEA--AQ------KSTCH---SS-QHS---KEECHSTRLSNGLH-----------------------ETCR
>XP_030625822.1_opsin-5-like_Chanos_chanos
---------------------------------ASTSLFVSK-----------------ISKENDFLLGTVYTIFGVLSLVGNTVLLFVAYRKKSSLKPAEFFIVNLSISDLGMTITLFPFAIPSAFA-HRWLFTELMCTSYAFCGVLFGLCSLTNLTVLSSVCWLKVCHPN-Y-GSKFSSSHACLLVVGVWCYAGVFAVGPLV-GWGQYGSEP-YGTACCIDWH--APSYSLSAMSYIICLFFFCYIMPCTIIFLSYAFILMTVRGSRQAV----QQHVS-----PQNKIV-----NAQTLIVKLSVAVCIGFLMAWSPYAVVSMWAAFGD-PEMVPPMAFALAAMFAKSSTLYNPMVYLVFKPNFRRSLCGDAAKCK--RALC-P---CICQPGA--TQ------KGICS---SSSRFV---KEECNSTRLSNGLH-----------------------EACR
>tr|A0A3Q3XPQ0|A0A3Q3XPQ0_MOLML_Opsin_7_group_member_b_OS_Mola_mola_OX_94237_PE_3_SV_1
---------------------------------ASTILLVSR-----------------ISKDSDFLMGTLYTIFGVLSVLGNGILLFVAYRKKSSLKPAEFFVVNLAISDLSMTITLFPLATPSAYA-HMWLFHRTTCTVYAFCGVLFGLCSLSNLTALSCVCWLKVCCPN-Y-GSKFSYFHACMLVAGVWCYAAVFAIGPLS-GWGEYGAEP-YGTACCINWH--APSQNSAAMSYIVCLFFFCYIVPCTVIFLSYTFILLTVRGSRQAV----QQHVS-----PQNKIT-----NAHTLIIKLSVAVCIGFLTAWSPYAIVSMWAAFGN-PETVPPMAFAVAAIFAKSSTLYNPIVYLVFKPNFRKFLCRDVAQCR--KTLY-E---CL--HSS--AQ------KGTHM---Q--SHH---KEDCNSTRLSNGLP-----------------------ETCR
>TNM86985.1_hypothetical_protein_fugu_007215_Takifugu_bimaculatus
---------------------------------ASNFLLVSN-----------------ISKDNDFIMGTLYTVLGVLSVLGNGTLLLVAYRKKASLKPAEFFVVNLAISDLGMTLTLFPLAIPSAYS-HMWLFYKSTCIVYAFCGVLFGLCSLSNLTALSCVCWLKVCCPN-Y-GNKFSYYHAYMLVAGVWCYSSVFAIGPLS-GWGEYGAEP-YGTACCINWH--APSTSSGGLHRLLVLLLLHYPLHCHFPVLHVHLRAAACGATEQDC----QRPCA-----HRQGVT-----DICCLLLKMSVAVCIGFLAAWSPYAIVSMWAAFGN-PATVPPMAFAIAAIFAKSSTLYNPIVYLVFKPNFRKFLCRDVARCR--RTLG-G---CLCQRGS--VE------KTTCQ---Q----------ECNSTRFSNGLP-----------------------EKCR
>TWW56777.1_G-protein_coupled_receptor_136_Takifugu_flavidus
---------------------------------ASNFLLVSN-----------------ISKDNDFIMGTLYTVLGVLSVLGNGTLLLVAYRKKASLKPAEFFVVNLAISDLGMTLTLFPLAIPSAYS-HMWLFYKSTCIVYAFCGVLFGLCSLSNLTALSCVCWLKVCCPN-Y-GNKFSYYHAYMLVAGVWCYSSVFAIGPLS-GWGEYGAEP-YGTACCINWH--APSTSSAAMSYIVCLFFFCYIIPCTVIFLSYTFILVTVRGSRQAV----QQHVA-----PQNKIA-----NAHALIVKMSVAVCIGFLAAWSPYAIVSMWAAFGN-PATVPPMAFAIAAIFAKSSTLYNPIVYLVFKPNFRKFLCRDVARCR--RTLG-G---CLCQRGS--AE------KTTCQ---Q----------ECNSTRFSNGLP-----------------------EKCR
>CAG11258.1_unnamed_protein_product_Tetraodon_nigroviridis
---------------------------------ASNFLLVSS-----------------ISKDVDIIMGTLYAILGVLSVLGNGTLLLVAYRKKSSLKPAEFFVVNLAISDLGMTVTLFPFAISSSYA-HMWLFYRSTCIVYAFCGVLFGLCSLSNLTVLSCVCWLKVCCPN-Y-GNKFSYYHAYMLVVGVWCYSGVFAVGPLS-GWGEYGAEP-YGTACCINWH--APSQNSVAMSYIICLFFFCYIVPCTVIFLSYTFIWLTVWGSRQAV----QQHVA-----PQNKIA-----NAHTLIVKMSVAVCIGFLTAWSPYAIVSMWAAFGN-PATVPPMAFAIAAIFAKSSTLYNPIVYLVFKPNFRKFLCRDVADCR--RTLG-G---CLCQPRS--AQ------KTSSK---Q----------ECNSIRCSNGLP-----------------------EKCR
>XP_029975519.1_opsin-5-like_Salarias_fasciatus
---------------------------------ASTFLLESR-----------------ISKDNDFLMGTLYTIFGVLSVLGNGILLVVAYRKKSSLKPAEFFVVNLAISDLGMTTTLFPLAIPSAYA-HMWLFNKTICIAYAFCGVLFGLCSLTNLTVLSCVCWLKVCCPN-Y-GNKFSYCHACLLVACVWCYAGVFALGPLS-GWGEYGPEP-YGTACCIDWH--APSQNSAAMSYIVCLFFFCYIMPCTVIFLSYTFILLTVRGSRQAV----QQHMS-----PQNKIT-----NAHALIVKLSVAVCIGFLTAWSPYAIVSMWAAFGN-PTTVPPMAFALAAIFAKSSTLYNPIVYLVFKPNFRKFLCRDVALCR--RTLC-G---YVCQHSP--AQ------KGTCR---Q--SHH---NEECNSTRLSNGLP-----------------------ETCK
>XP_007557721.1_PREDICTED_opsin-5-like_Poecilia_formosa
---------------------------------ASIFLFVSR-----------------ISKDNDFVMGTLYTIFGVLSVLGNGILLFVAFRKKSSLKPAEFFVVNLAISDLTMTITLFPLAIPSAYA-HMWLFNLTTCTVYAFCGVLFGLCSLSNLTVLSCVCWLKVCCPN-Y-GNKFSYCHASLLVAGIWCYAGVFAVGPLS-GWGEYGAEP-YGTACCINWH--APNHSSAAMSYIICLFFFCYIVPCTIIFLSYTFILVTVRGSRQAV----QQHMS-----PQNKIT-----NAHALIVKLSVAVCIGFLTAWSPYAIVSMWAAFGN-ATDIPPMAFALAAIFAKSSTLYNPIVYLVFKPNFRKSLCRDVAHCR--STFC-R---CFCQHSS--AQ------KGTCR---Q--SHH---IDECNSTRLSNGLP-----------------------ETCR
>JAQ76281.1_Melanopsin_partial_Fundulus_heteroclitus
---------------------------------------------------------------------------------------------------AEFFVVNLAISDLSMTISLFPLAIPSAYA-HMWLFNLTTCTVYAFCGVLFGLCSLSNLTVLSCVCWLKVCCPN-Y-GNKFSYCHASLLVAGIWCYAGVFAVGPLS-GWGEYGAEP-YGTACCINWH--APNYSAAAMSYIICLFFFCYIVPCTVIFLSYTFILVTVRGSRQAV----QQHMS-----PQNKIT-----NAHALIVKLSVAVCIGFLTAWSPYAIVSMWAAFGK-STDVPPMAFALAAIFAKSSTLYNPIVYLVFKPNFRKSLCR--------------------------------------------------------------------------------------------
>SBP59874.1_Uncharacterized_protein_Nothobranchius_furzeri
---------------------------------ASIFMFVSR-----------------ISKNNDILMGTLYTIFGVFSVMGNGILLFVAYRKKSSLKPAEFFVVNLAISDLGMTITLFPLAIPSTYA-HKWLFNMPTCTVYAFCGVLFGLCSLTNLTVLSSVCWLKVCCPN-Y-GNKFSYCHASLLVACIWCYAGVFAVGPLS-GWGEYGPEP-YGTACCIDWH--APSQNSVSMSYIISLFFFCYIVPCTVIFLSYTFILLTVRGSRQAV----QQHLS-----PQNKIT-----NAHALIVKLSVAVCIGFLTAWSPYAIVSMWAAFGN-SDSVPPMAFALAAIFAKSSTLYNPVVYLAFKPNFRKSLCRDVAHCR--STLC-G---YLCQHGS--VK------KGTGR---Q--SHH---TEECHSTRLSNGLP-----------------------ETCK
>XP_024861503.1_opsin-5-like_isoform_X1_Kryptolebias_marmoratus
---------------------------------ATIFLFVSR-----------------ISKNNDFLMGTLYTIFGVLSVLGNGILLFVAYRKKSSLKPAELFVVNLAISDLSMTMTLFPLAIPSAFA-HKWLFNMTACTVYAFCGVLFGLCSLTNLTVLSCVCWLKVCCPN-Y-GNKFSFHHAGLLIAVIWCYAGVFSVGPLS-GWGEYGAEP-YGTACCIDWH--GPSQNSASMSYIICLFFFCYIVPCTFIFLSYTFILLTVRGSRQAV----QQHMS-----PQNKIT-----NAHALIVKLSVAVCIGFLMAWSPYAIVSMWATFGN-PANVPPMAFALAAIFAKSSTLYNPIVYLAFKPNFRKSLCRDVARCR--STLC-G---CLCQHGS--AQ------KGTCR---Q--SHH---IEECNSTRLSNGLP-----------------------ETCK
>XP_029013198.1_opsin-5-like_isoform_X1_Betta_splendens
---------------------------------ASPFLFVSK-----------------ISKGNDLLIGILYTVFGVLSVLGNGTLLLVVYRKKSSLKPAEFFVVNLAVSDLSMSVTLFPLAIPSAFA-HMWLFNTTACTVYAFCGVLFGLSSLTNLMVLSCVCWLKVCCPN-Y-GSKFSPCHAALLVAGVWCYAGVFAVGPLW-GWGGYGEEP-YGTACCIDWH--APGRDSAAMSYVVCLFFFCYVAPCAVIFLSYTFILLTVRGSRQAV----QQHMS-----PQNKTT-----NAHALIIKLSVAVCIGFLTAWSPYAIVSMWAAFGN-SAAVPPMAFAMAAIFAKSSTLYNPVIYLVFKPNFRKSLCRDVARCR--TALC-G---RPCGGGGGAAQ------KGPCT---R--AHH---MDECNSTRLSNGLP-----------------------GTCR
>TDH10457.1_hypothetical_protein_EPR50_G00075350_Perca_flavescens
---------------------------------ASTFLLVSR-----------------ISKDLDFLMGTIYIIFGMLSVVGNGILMFVAYRKKSSLKPAEFFVVNLAISDLGMTITLFPLAISSAFT-HMWLFNETTCIAYAFCGVLFGLCSLTNLTVLSCVCWLKVCCPN-Y-VNN----------------------------------------------------------------------------------VLIHPRG--------------------------------------ISYQV------------------------------------------------VHLIV------------------------------------------------------------------------------------------------------
>XP_020785765.1_opsin-5-like_Boleophthalmus_pectinirostris
---------------------------------ASTFILVSQ-----------------ISKDNDFLMGTIYTVFGVLSVLGNGTLLFVAYRKKSTLKPAEFFVVNLAISDLGMTITLFPLAIPSAFT-HMWLFNKITCIIYAFCGVLFGLCSLTNLTVLSSVCWLKVCCLS-S-GSKFSSSHASLLVAGVWCYAGIFAVGPLS-GWGQYGAEP-YGTACCIDWH--APSEKSSAMSYIVCLFFFCYIVPCTVIFLSYTFILMTVRGSRQAV----QQHMS-----PQNKIT-----NAHALIIKLSVAVCIGFLTAWSPYAVVSMWAAFGN-PETVPPMAFALAAIFAKSSTLYNPIVYLLFKPNFRKSLCRDVAQCK--TMFC-G---CFCGDSS--PQ------KGVCR---D--AHF---KEECNSTRLSNGLP-----------------------ETCR
>XP_033943504.1_opsin_7_group_member_b_Pseudochaenichthys_georgianus
---------------------------------ASAFLIISK-----------------ISKDSDILMGTIYIIMGVLSMLGNGILLFVAYRKKSTLKPAEFFVVNLAISDLGMTISLFPLAIPSAFT-HMWLFNKTICTGYAFCGVLFGLCSLTNLTVLSSVCWLKVCCPN-Y-GNKFSYCHASMLVAGVWCYAGVFAVGPLS-GWGEYGPEP-YGTACCINWE--APGRSFAAMSYIICLFFFCYIVPSTVIFLSYTFILMTVRGSRQAV----QQHMP-----PQNKIS-----NAQTLIIKLSVAVCIGFLTAWSPYAIVAMWAAFGD-ALEVPAIAFAWAAIFAKSSTLYNPIVYLVFKPNFRRSLCRDVALCR--STLC-G-----CQHSA--TS------KGTCS---Q--FNH---KEECNSTQFSNGLP-----------------------ETCK
>KAF3860574.1_hypothetical_protein_F7725_000829_Dissostichus_mawsoni
------------------------------------------------------------------------------------------------MKPAEFFVVNLAISDLGMTISLFPLAIPSAFT-HMWLFNKTICTGYAFCGVLFGLCSLTNLTVLSSVCWLKVCCPN-Y-GNKFSYCHASMLVAGVWCYAGVFAVGPLS-GWGEYGPEP-YGTACCINWE--APGRSFAAMSYIICLFFFCYIVPSTVIFLSYTFILMTVRGSRQA-----------------------------------------------------------------VPAIAFAWAAIFAKSSTLYNPIVYLFFKPNFRRSLCRDVALCK--STLC-G-----CQHSS--PS------KGPCS---Q--FNH---KEECNSTQFSNGLP-----------------------ETCR
>XP_029911999.1_opsin-5-like_Myripristis_murdjan
---------------------------------ASTYLFMSR-----------------ISKENDFLMGTIYAIFGILSVMGNGILLFVAYRKKASLKPAEFFVVNLAISDLSMTSTLFPLAIPSAFA-HKWLFNQTACTVYAFCGVLFGLCSLTNLTVLSSVCWLKVCCPN-YAGNKFSYCHACLLVAGIWCYATVFAVGPLS-GWGQYGSEP-YGTACCINWH--APSYSTAAMSYIICLFFFCYIVPCTVIFLSYTFILMTVRGSRQAV----QQHMS-----PQNKIT-----NAHALIVKLSVAVCIGFLTAWSPYAIVSMWAAFGD-PSDVPPIAFAMAAIFAKSSTLYNPIIYLAFKPNFRKSLCRDMAQCR--RTLC-A---CLCQQGC--TQ------KGTSM---Q--SQR---KEECNSTRLSNGLP-----------------------ETCR
>XP_030220824.1_opsin-5-like_Gadus_morhua
---------------------------------ASMNLLVSS-----------------ISKENDFLMATIYTIFGVLSLMGNGILLFVAYRKKSSLKPAEFFVVNLAISDLSMTISLFPLAIPSALA-HRWLFNPSLCTVYAFCGVLFGLSSLTNLTVLSSVCWLKVCCPN-Y-GNKFSYWHACLLVAAVWCYAMVFALGPLS-GWGQYGAEP-YGTACCIDWN--APSHSRAAMSYIICLFFFCYIVPCTVIALSYAFILMTVRGSRQAV----QQHMS-----PQNKVA-----NTQTLIVKLSVAVCLGFLIAWSPYAIVSMWAAFGD-PQNVPPMAFALAAMFAKSSTLYNPVIYLVFKPNFRKSLCRDVALFR--GTLC-A---CLFQADP--IQ------KGACE---Q--LQL---NVEHDSARPPNGLH-----------------------D-SR
>CDQ96743.1_unnamed_protein_product_Oncorhynchus_mykiss
-------------------------------------MFLCL-----------------PS---------------LIPLVNN------------------------------------PLPVSP-----------------------------------SSLLLPHPPIPP-T-GNKFSSCHAYLLIAAVWCYALIFAIGPLT-GWGRYGSEP-YGTACCIDWY--APGQSRVAMSYILCLFLFCYIVPCIIIFLSYIFILLTVKGSRQAV----QQHIS-----PQNKIP-----NTHTLIVKLSVAVCIGVVIAWSPYAFVSMWAAFVN-SAEVPPFAFAVAAIFAKSSTLYNPIVYLVFKPNFRRSLCRDWLTCR--RTLC-A---CLCSHGS--AQ------KVSCT---QSQQHG---KEECNSTRRSNGLT-----------------------EACR
>tr|A0A4W5MN55|A0A4W5MN55_9TELE_Opsin_7_group_member_b_OS_Hucho_hucho_OX_62062_PE_3_SV_1
---------------------------------ASTSLFLST-----------------ISKEHDILMGTIYAIFGVFSLVGNGILLFVAYRKKSSLKPTEFFVINLSVSDLGMTISLFPMAISSAFA-HKWLFSEVTCMSYAFCGVLFGLASLTNLTVLSSVCWLKVCCPN-Y-GNKFSSCHAYLLIAAVWCYALIFAIGPLT-GWGRYGSEP-YGTACCIDWY--APGQSRAAMSYILCLFLFCYIVPCIIIFLSYIFILLTVKGSRQAV----QQHIS-----PQNKIP-----NTHTLIVKLSVAVCIGVVIAWSPYAFVSMWAAFIN-SADVPPFAFAVAAIFAKSSTLYNPIVYLVFKPNFRRSLCRDWLTCR--RTLC-A---CLCSHGS--TQ------KVSCT---QSQQHG---KEECNSTRRSNGLP-----------------------EACR
>XP_019907037.2_opsin_7_group_member_b_isoform_X1_Esox_lucius
---------------------------------ASASWFLST-----------------ISKEHDILMGTTYFTFGILSLVGNGILLFVAYRKKSSLKPAEFFVINLSISDLGITISLFPLATSSAFA-HKWLGNETTCVIYAFCGVLFGLASLTNLTVLSSVCWLKVCVPN-FAGSKFSSCHAYLLIVGVWCYSLIFAIGPLT-GWGRYGSEP-YGTACCIDWY--APNHSTAAMSYIVCLFVFCYIIPCIIIFLSYVFILLTVKGSRQAV----QQHMS-----PQNKIA-----NAHTLIVKLSVAVCIGFLTAWSPYAFVSMWAAFVN-KTEVPPFAFAVAAIFAKSSTLYNPIIYLVFKPNFRKSLCRDWLTCR--RTLC-A---CICKRAP--AQ------KVSFT---LSSQRR---REECNSTRLSNGLP-----------------------EACR
>XP_018612135.1_opsin-5-like_Scleropages_formosus
---------------------------------ASTALFVSR-----------------ISKENDLLMGTTYAIFGVLSLLGNGMLLFVAYRKKSSLKPAEFFIINLSISDLGMTISLFPLAISSSFA-HRWLFNDLTCKYYAFCGVLFGLCSLTNLTVLSSVCCLKVCYPL-Y-GNKFSSSHARILVVGVWCYALVFAAGPLA-QWGHYGPEP-YGTACCINWH--APSSEKSAMSYIVSLFLFCYLLPCTIIFLSYILILLTVRGSQQAV----QQHVS-----PQNKTA-----NAHSLILKLSVAVCMGFLTAWSPYAVVAMWAAFGD-SQRVPAMAFALASIFAKSSTLYNPLVYLVFKPNFRNSLCRDAAYCW--R-IC-S---CLWGCEAGLPR------GTSSH------RGV---KEASNSTRLSNGLA-----------------------EACR
>BBI55010.1_opsin-5-like_protein_Anguilla_japonica
---------------------------------AS--LFVSN-----------------ISKENDFLMGSIYTIFGVLSLLGNGILLFVAYRKKPSLKPAEFFIVNLSISDLGMTMTLFPLAIPSSFA-HKWLFDEITCQYYAFCGVLFGLCSLTNLTVLSSVCCLKVCYPH-Y-GNKFSSSHACFLVVGVWCYASIFAAGPLA-QWGRYSPEP-YGTACCIDWK--APNTELLAMSYIVCLFLFCYMVPCTIIFVSYIFIFLTVRGSRQAV----QQHVS-----PQNKTT-----NAHNLIVKLSVAVCIGFLVAWSPYAVVAMWAAFGD-FGRVPPMSFALAAIFAKSSTLYNPMVYLVFKPNFRKSLRRDAAQCR--RQLC-S---CLCSCEPRSPE------RGSCN---PS-QHN---KDTCGSGRLSNGLP-----------------------EACR
>XP_034761160.1_opsin-5-like_Acipenser_ruthenus
---------------------------------ASTALFVST-----------------ISRENDVIMGTIYSLFGVLSLLGNCVLLFVAYRKKSSLKPAEFFIINLSLSDLGMTLTLFPLAIPSAFS-HRWLFDDVACQYYAFCGVLFGLCSLTNLTVLSSVCCLKVCYPS-Y-GNKFSSAHACLLVAGVWCYALIFAGAPLA-KWGHYGPEP-YGTACCINWQ--APNSELSAMTYIVSLFAFCYVVPCTIIFTSYTFILLTVRGSRQAV----QQHIS-----PQTKTS-----NAHKLIIKLSVAVCIGFLVAWSPYAVVAMWAAFGD-ATRVPPMAFAIAAILAKSSTLYNPVVYLLFKPNFRKFLCRDAAHCR--RCLC-A---QLCCCKRTIVQ------KEA--------LRN---KEFSNSTRLSNGLP-----------------------ETCR
>XP_028666433.1_opsin-5-like_Erpetoichthys_calabaricus
---------------------------------ASMVLFISS-----------------ISKNHDILMGTLYSMFCVLSLLGNGTLLFVAYRRKSFLKPAEFFIVNLSISDLGMTLTLFPLAIPSAFA-HRWLFDNITCLCYAFCGVLFGLCSLTNLTILSSVCCLKVCYPA-Y-GNKFSSAHAGLLVVFSWCYSSVFAWAPLA-KWGHYGPEP-YGTACCIDWH--AAKNELSAMTYIVSLFVFCYVVPCTIIFTSYAFILLTVWGSRQAV----QQHVS-----PVTKAG-----SAHNVIIKLSIAVCIGFLTAWSPYAIVSMWAAFGD-SQHVPSVAFAMAAIFAKSSTIYNPIIYLLFKPNFRKFLCRDAAVCR--RRVC-T---PFSCCRMPGQQ------KEM--------FQS---KDVNNSTWLSNGQP-----------------------EGCH
>XP_032897157.1_opsin-5-like_Amblyraja_radiata
---------------------------------GSETIFLSS-----------------ISEEEDIFFGIIYSIYGILSLCGNSILLFIALRKRHVLKPAEYFIVNLAISDIAMIITLLPLAIPSLFA-HRWLFSQRWCFYYAFCGVLFGICSLTNLTLLSIVCCMKVCYPA-Y-GNKITSEYACILVSSAWAYASVFAISPLA-NWGHYGPEP-YGTACCIDWK--APNSDSHAMSYIIALFVFCYFFPCGIITTSYTLILLTVKGSRRAM----QQHVS-----PQPNST-----NAHNLIVKMSIAVCIGFSVAWTPYAIAAMWAAFDN-AEKVPPIAFAVSALFAKSSTLYNPLVHILFKPNFRKLLYKDWAHLC--RRQR-----RQWDNEV------------GLT---LQAASD---QSALTSSRHPNGFA-----------------------HGCN
>GCC31954.1_hypothetical_protein_chiPu_2000055_Chiloscyllium_punctatum
---------------------------------TSETIILSS-----------------ISKEEDIIFGVIYSMYGVLSVFGNSVLLFVAYRNKHTLKPAEYFIINLAISDLGMVLTLLPLAIPSSFA-HRWLFGHETCIYYAFCGVLFGICSLTNLTVLGVVCCMKVCYPA-Y-GNRFTSEYAYLLMTFTWAYASIFAISPLA-NWGHYGLEP-YGTACCIDWN--APTTDSNATSYIVALFVFCYVFPCCIIITSYTLILLTIKGSRRAV----QQHVS-----SQTTSS-----NVHNLIVKLSVAVCIGFLIAWTPYAITAMWATFGN-SDKVPPLAFALSAIFAKSSTLHNPIVHLLFKPNFRKCLNKDMAHLC--SWQN-----QPCNRGS------------DLS---LKSARD---QIKLNSCKPPSRFV-----------------------DAYN
>XP_007883754.1_PREDICTED_opsin-5-like_Callorhinchus_milii
---------------------------------ATNTMFLST-----------------ISEEEDILFGIIYTLFGILSLVGNSVLLFVAYRKRQILKPAEYFVANLAVSDISMTVTLLPLAISSNFS-HRWLFGQQACMYYGFCSMLFGICSLTNLTVLSTVCCMKVCFPA-Y-GNRFTPEHARLLIGCVWGYASIFAISPLA-EWGQYGPEP-YGTACCIKWA--AADTESKAVSYIIALFVFCYIFPSVIIIASYALILLTVKGSRRAV----QQHMS-----AQTNTS-----NIHSLIVKMSVAVCIGFLIAWTPYAFIAMWAVFGS-TESVPPLAFALAAAFAKSSTLYNPLIYLLFKPNFRKLLSKDIAKLY--K-LC-R---EPCRCCD-------------IS---PASARN---RSSLTSSKVPNGLE-----------------------DTYK
>OXB65227.1_hypothetical_protein_ASZ78_006222_Callipepla_squamata
---------------------------------SFNSTFQSK-----------------ITEAADIAVGTCYIVFVRSSVVVENQI-------------------------------------------------------------------------------------A-E-GNRFRRKHGQILIACAWTYAAIFACSPLA-HWGEYGEEP-YGTACCIDWQ--STNVDVMSMSYTVVLFIFCFILPCGVIVTSYSLILVTVKESRRAV----EQHVS-----GPTRIN-----NVQTITVKLSIAVCIGFFAAWSPYAVIAMWAAFGS-IDKIPPLAFAIPAVFAKSSTLYNPVIHLLLKPNFRSTIAKDFTVLQ--QLCA-RC--CSCVKLLH--T------YRPTF---DTGLGTFKDKNESSCNALPITEG-----------------------CPSE
>POI31725.1_hypothetical_protein_CIB84_004523_Bambusicola_thoracicus
-------------------------------------------------------------------------------------------------------------------------------------------------------------------------------------------------------------------------------------------------------------------------------------------------------------------------------------MWAAFGS-IDKIPPLAFAIPAVFAKSSTLYNPIIHLLLKPNFRSNIAKDFTVLQ--QLFV-RC--CFCVKELQ--T------YRSTF---NTGLRTFKGKNESSCNALPIMEG-----------------------CPSE
>XP_019469565.1_LOW_QUALITY_PROTEIN_opsin-5-like_Meleagris_gallopavo
---------------------------------SFNSTFQSK-----------------ITEAADIVVGTCYMVFGICSLCGNSILLYISYKKKHLLKPAEYFIINLAISDLAMTLTLYPLAVTSSLS-HRWLYGKHICLFYAFCGVFFGICSLSTLTLLSVVCCLKICFPA-Y-GNRFRRKHGQILIACAWTYAAIFACSPLA-HWGEYGEEP-YGTACCIDWQ--STNVEITSMSYTVVLFIFCFILPCGVILTSYSLILVTVKESRRAV----EQHVS-----GPTRIN-----NVQTITVKLSIAVCIGFFAAWSPYAIIAMWAAFGS-IDKIPPLAFAIPAVFAKSSTLYNPIIHLLLKPNFRSIVAKDFSVLQ--QLCV-RC--CFCVKELQ--I------YRSTF---NAGLRTFKGRNEFSCNALPDMEG-----------------------CPSE
>XP_021244784.1_opsin-5-like_isoform_X1_Numida_meleagris
---------------------------------SFNSTFQSK-----------------ITEAADIVVGTCYTVFGICSLCGNSILLYVSYKKKQLLKPAEYFIVNLAISDLAMTLTLYPLAVTSSLS-HRWLYGKHICLFYAFCGLFFGICSLSTLTLLSIVCCLKICFPA-Y-GNRFRRKHGQILIACAWTYAAIFASSPLA-HWGEYGEEP-YGTACCIDWQ--STNVDVMSMSYTVVLFVFCFLLPCGVIVTSYSLILVTVKESRRAV----EQHVS-----GTTRIN-----NVQTITVKLSIAVCIGFFAAWSPYAIIAMWAAFGS-IDKIPPLAFAIPAVFAKSSTLYNPVIHLLLKPNFRSTIAKDFTVLQ--QLCV-RC--CFCVKVLQ--T------YRSTF---DTSLRTFKGKNESSCNALPIREG-----------------------CPSD
>tr|A0A493TG79|A0A493TG79_ANAPP_G_PROTEIN_RECEP_F1_2_domain-containing_protein_OS_Anas_platyrhynchos_platyrhynchos_OX_8840_PE_3_SV_1
---------------------------------FFNSTFQSK-----------------ITEEADIVVGICYMVFGICSLCGNSILLYVSYKKKNLLKPAEYFIINLSISDLGMTLTLYPLAVTSSLS-HRWLYGKHICLFYAFCGVLFGICSLSTLTLLSIVCCLKICFPA-Y-GNRFRREHGQILIACAWTYAAIFACSPLA-HWGEYGEEP-YGTACCIDWR--STNIDVMSMSYTVVLFVFCFILPCGVIITSYTLILITVKGSRRAV----EQHVS-----GPTRMN-----NVQTITAKLSIAVCIGFFAAWSPYAIIAMWAAFGS-IDKIPPLAFAVPAVFAKSSTLYNPVVYLLLKPNFRSTIAKDFTVLQ--QLCI-GS--CFCVKMLQ--T------FRSTL---NTSLRTFKGKSESSCNALPIVEG-----------------------CPSE
>XP_010572658.1_PREDICTED_opsin-5-like_Haliaeetus_leucocephalus
---------------------------------SSDSTFQSK-----------------ITESADIVVGICYMIFGICSLFGNSILLYVSYKKKNLLKPAEYFIINLAISDLGMTLTLYPLAVTSSLS-HRWLYGKQICLFYAFCGVLFGICSLSTLTILSTVCCLKVCFPA-Y-GNKFRREHGQILIACAWTYAAIFACSPLA-HWGEYGAEP-YGTACCIDWR--STNVNAVATSYTVVVFFFCFILPCGVIVTSYSLILVTVKESRKAL----EQHIS-----SPARMS-----NAQTTTVKLSVAVCIGFFAAWSPYAIIAMWAAFGS-IDKIPPLAFAVPAVFAKSSTLYNPVIYLLLKPNFRNTITKDFTVLQ--QLCV-RS--CFCVKAPQ--N------YGSTL---NTSLRTFKEKNESSCNSLPIVEE-----------------------CPRE
>XP_010118058.1_PREDICTED_opsin-5-like_Chlamydotis_macqueenii
---------------------------------SFNSSFQSK-----------------VTEAADIVVGICYMVFGICSLCGNSILLYVSYKKKNLLKPAEYFIINLAISDLGMTLTLYPLAVTSSLS-HRWLYGKQICLFYAFCGVLFGICSLSTLTLLSTVCCLKICFTA-Y-GNRFKREHGQILIACAWTYAAIFACSPLA-HWGEYGAEP-YGTACCIDWR--STNVNAVAMSYTVVLFVFCFILPCGVIVTSYSLILVTVKESRKAV----EQHIS-----GTTRMS-----NAQTTTVKLSVAVCIGFFAAWSPYAVIAMWAAFGS-IDKIPPLAFAVPAVFAKSSTLYNPVIYLLLKPNFRNTIAKDFTVLQ--QLCI-RS--CFCVKASQ--N------YRSTL---NISLRTFKGKNESSCNSLPTAEE-----------------------CPRE
>XP_009932547.1_PREDICTED_opsin-5-like_Opisthocomus_hoazin
---------------------------------AFNSAFQSK-----------------ITESADIVVGVCYVVFGLCSLCGNSILLYVSYNKKNLLKPAEYFIINLAISDLGMTLTLYPLAVTSSLS-HRWLYGKQICLFYAFCGVLFGICSLSTLTLLSTVCCLKICFPA-Y-GNRFRREHGQILIASVWTYAAIFACSPLG-HWGEYGAEP-YGTACCIDWR--STNVNAAAMSYTVVLFVLCFILPCGVIVTSYSLILVTVKESRKAV----EQHVS-----GSTRMS-----NAQTTIVKLSIAVCIGFFAAWSPYAIIAMWAAFGP-INKIPPLAFAVPAVFAKSSTLYNPAIYLLLKPNFRNTVARDFTVLQ--QLCI-RS--CFCVKAPQ--N------YRSTL---NTSLRTFKGKNESSCNSLPVVEE-----------------------CPHA
>XP_014792395.1_PREDICTED_opsin-5-like_Calidris_pugnax
---------------------------------SFNLTFQSK-----------------ITESADIVVGICYMVFGIFSLCGNSILLYVSYKKKNFLKPAEYFIINLAVSDLGMTLTLYPLAVTSSLS-HSWLYGKQICLFYAFCGVLFGICSLSTLTLLSTVCCLKICFPA-H-GNRFRREHGQILIACAWTYAGVFACSPLA-HWGEYGAEP-YGTACCIDWR--STNENAVAMSYTIVLFVFCFILPCGVIVTSYSLILVTVKESRKAV----EQHIS-----GPTRMT-----NAQTITVKLSIAVCIGFFAAWSPYAIIAMWAAFGS-IDKIPPLAFAVPAVFAKSSTLYNPVIYLLLKPSFRNTIAKDFTFFH--QFCI--S--CFCVKAPQ--N------YRSTL---NTSLRTFKGRNESSCNSLPIVEE-----------------------CPRE
>XP_010135619.1_PREDICTED_LOW_QUALITY_PROTEIN_opsin-5-like_Buceros_rhinoceros_silvestris
---------------------------------SFNSTFQSK-----------------ITESADIVVGICYVVFGICSLCGNSILLYTSYKRKNLLKPAGCFVTNLAVSDLGMTLTLHPLAVSSSLS-HGCLYGKQLCSFYAFCGVLFGTCSLSTPTLLSTVCCLKICFPA-Y-GNRFRGEHAQILIACAWTYAAIFACSPLA-HWG----XP-YGTACCIDWL--STNENAMAVSYTLVLLVLCFILPXGVTVTSYSLVLLTVKESRKAV----EQHIS-----GPARMI-----NVQTITVKLSVAVCIGFFVAWSPYAIVAMWAAFGS-TNKIPPLAFAVPAVFSKSSTLYNPVIY-LLKPNFRNTIAKDFTVLQ--QLCI-RS--CFCVKAPQ--N------YRSAL---STSPRIFRGKSECSCNSLPVVEE-----------------------SPGE
>XP_010155787.1_PREDICTED_opsin-5-like_Eurypyga_helias
---------------------------------SFNSTFQSK-----------------ITASADIVVGICYMVLGICSLCGNSILLYVSYKKKNLLKPAEYFIINLAISDLGMTLTLYPLAVTSSLS-HRWLYGKQICLFYAFCGVLFGICSLSSLTLLSTVCCLKICFPA-Y-GNRFKREHGQILIVCAWTYAAVFACSPLA-HWGEYGAEP-YGTACCIDWR--STNVNAVAMSYIIVLFVFCFILPCGVIVTSYSLILVTMKESRKAV----EQHVS-----GPARMS-----NAQTIAVKLSVAVCIGFFAAWSPYAIIAMWAAFGS-IDKIPPLAFAVPAVFAKSSTLYNPVIYLLLKPNFRSAIAKDFTVLQ--HLCI-RS--CFCVKALQ--N------YRSTL---NTSLRTFKGKNESSCNSLPIVEE-----------------------CPRE
>XP_009559983.1_PREDICTED_opsin-5-like_Cuculus_canorus
---------------------------------SFNSTFQSK-----------------ITESADIVVGMCYMVFGICSLCGNSILLYISYKKKNLLKPAEYFIINLAISDLGMTLTLYPLAVTSSIS-HRWLYGKQICLFYAFCGVLFGICSLSTLTLLSTVCCLKICFPS-H-GNRFKGEHGKILIVCAWSYAAVFACSPLA-HWGEYGAEP-YGTACCIDWH--STNINAMSMSYIIVLFVFCFILPCGVIVTSYSLILITVKESRKAV----EQHVS-----GPARMS-----SAQTVTVKLSVAVCIGFFAAWSPYAIIAMWAAFGS-IDKIPPLAFAVPAVFAKSSTLYNPIIYLLLKPNFRNTIAKDFTVFQ--KLCI-RS--CFCGKAPD--N------YRMTL---KTSLRTLNGKNESSCNSLPVVEE-----------------------CPPE
>XP_005153594.2_opsin-5-like_Melopsittacus_undulatus
---------------------------------SFNATFQSK-----------------ITETADIFVGVCYMVFGICSVCGNSILLYVSYKKKSLLKPAEYLIINLAISDLGMTLTLYPLAVTSSLS-HRWLYGKQICLFYAFCGVLFGICSLSTLTLLSTVCCLKICFPA-Y-GNRFKREHGQILIACAWTYAAVFASSPLA-HWGEYGAEP-YGTACCIDWH--SANVNAMAMSYTLVLFVFCFVLPCGVIVTSYSLILVTVKESRKAV----EQHVS-----VPARMS-----SVQTITIKLSVAVCIGFFAAWSPYAIIAMWAVFGS-IDKIPPLAFAVPAVFAKSSTLYNPVIYLLLKPNFRKTIAKDFTVLQ--QLLT-RS--WFSVKASQ--N------YRSTM---STTQRTFKGKTESSCNSLPIVEE-----------------------CSHE
>tr|A0A672TUE3|A0A672TUE3_STRHB_Uncharacterized_protein_OS_Strigops_habroptila_OX_2489341_PE_4_SV_1
---------------------------------------------------------------------KCFTSFSGCCTCS-----VVKFQSTGGAHWPRYLRIAYK-------------NYLSWLF-VRWLYGKHLCLFYAFCGVLFGICSLSTLTLLITVCCLKICYPA-Y-GNRFKREHGQILIACAWTYAAVFAWSPLA-HWGEYGAEP-YGTACCIDWR--STNVNVMAMSYTLVLFVFCFILPCGVICNTYSLILVTVKESRKAV----EQHVS-----SPTRMS-----NAQTTTVKV-------------------FETAFGS-IDKIPPLAFAVPAVFAKSSTFYNPVIYLLPKPNFRNTIAKDFIVLQ--LLFI-RS--CFSVKAPQ--N------YRSTV---NTTQRTFKGKAESSCNSPPIVEE-----------------------CSRE
>XP_030331523.1_LOW_QUALITY_PROTEIN_opsin-5-like_Strigops_habroptila
----------------------------------------------------------------------------------------------------------MVIPKIVWFLTCHILSPFT--E-KRWLYGKHLCLFYAFCGVLFGICSLSTLTLLITVCCLKICYPA-Y-GNRFKREHGQILIACAWTYAAVFAWSPLA-HWGEYGAEP-YGTACCIDWR--STNVNVMAMSYTLVLFVFCFILPCGVIVTSYSLILVTVKESRKAV----EQHVS-----SPTRMS-----NAQTTTVKLSVAVCIGFFVAWSPYATIAMXAAFGS-IDKIPPLAFAVPAVFAKSSTFYNPVIYLLPKPNFRNTIAKDFIVLQ--LLFI-RS--CFSVKAPQN--------YRSTV---NTTQRTFKGKAESSCNSPPIVEE-----------------------CSRE
>XP_013151413.1_opsin-5-like_Falco_peregrinus
---------------------------------SFNSTFQSK-----------------ITESADIVVGICYMVFGICSLCGNSILLHVSYKKKNLLKPAEYLIINLAISDLGMTLTLYPLAVTSSLS-HRWLYGKQICLFYAFCGVLFGICSLSTLTLLSIVFCLKICFPA-Y-GNRFKREHGQILIACAWTYAAVFACSPLA-HWGEYGQEP-YGTACCIDWH--STNVNAMAMSYTLVLFVFCFILPCGVIVTSYSLILVTVKESRKAV----EQHVS-----GPARMS-----NAQTVTLKLSVAVCIGFFAAWSPYAIIAMWAVFGS-IDKIPPLAFAVPAVFAKSSTLYNPVIYLLLKPNFRKTVAKDFTVLQ--QLCI-RS--CFCVKAPQ--D------YRSAV---NTSLRTLKGKNESSCNSLPVVEE-----------------------CPHE
>XP_009283899.1_PREDICTED_opsin-5-like_Aptenodytes_forsteri
---------------------------------SFNSTFRSK-----------------ITESADIVVGICYTVFGICSLCGNGILLYVSYKKKNLLKPAEHFIINLAISDLGMTLTLYPLAVTSSLS-HRWLYGKQICLFYAFCGVLFGICSLSTLTLLSTVCCLKICFPA-Y-GNRFRRKHGQILIACAWTYAVIFACSPLA-HWGEYGVEP-YGTACCIDWH--STNINAVAMSYTVVLFVFCFILPCGVIVTSYSLILVTVKESRKAV----EQHVS-----GPARMS-----NAQTITVKLSVAVCIGFFAAWSPYAIIALWAAFGS-IDKIPPLAFAVPAVFAKSSTLYNPVIYLLLKPNFRNTIAKDFTVLQ--QLCI-RS--CFCVKAPQ--N------YRSAL---NTSLRTFKGKNESSCNSLPIVEE-----------------------CPRE
>XP_009990461.1_PREDICTED_opsin-5-like_Tauraco_erythrolophus
---------------------------------SLNSTFQSK-----------------ITESADIVVGICYIVFGICSLCGNSILLYVSYKKKNLLKPAEYFIINLAISDLGMTLTLYPLAITSSLS-HRWLYGKQICLFYAFCGVLFGICSLSTLTLLSTVCCLKICFSA-Y-GNRFRREHGQILIACAWTYAAIFACSPLA-HWGEYGMEP-YGTACCIDWH--STNVNAVAMSYTVVLFVFCFILPCGIIFTSYSLILVTVKESRKAV----EQHVS-----GLARMS-----NAQTITVKLSVAVCIGFFAAWSPYAVIAMWAAFGS-IDKIPPLAFAVPAVFAKSSTIYNPVIYLLLKPNFRNTIAKDFTVLQ--QLCI-RS--CFCIKAPQ--N------YRSTL---NTTLRTFKGKNESSCNSLPIVEE-----------------------CPRE
>XP_005504290.2_opsin-5_Columba_livia
---------------------------------SFNSTFQSK-----------------ITESADIFVGICYMVFGICSLCGNSILLYVTYKKKNLLKPAEYFIINLAISDLGMTLTLYPLAVTSSLS-HRWLYGKQICLFYAFCGLLFGICSLSTLTLLSTVCCLKICFPA-Y-GNRFRREHGQILIACAWTYAAIFACSPLA-HWGEYGAEP-YGTACCIDWH--STNVSAVALSYTVVLFVFCFILPFGVIVTSYSLILVTVKDSRKAV----EQHVS-----GSTRMS-----NAQTITVKLSVAVCIGFFAAWSPYAIIAMWVAFGS-IDKIPPLAFAVPAVFAKSSTLYNPVIYLLLKPNFRNAISKDFTVLQ--QLCI-RS--CFCVKAPQ--N------YISAS---NTNLRTLKAKNEFSCNSLPVAGE-----------------------CPHE
>XP_025935783.1_LOW_QUALITY_PROTEIN_opsin-5-like_Apteryx_rowi
---------------------------------DGQXELLHH-----------------LSRDG-----------GICFLCGNSILLYVSYKKKNFLKPAEYFIINLAISDLGMTLTLYPLAVTSSLS-HRWLYGKHICLFYAFCGV------LSTLTLLSTVCCPQICFPA-Y-GNRFRREQGQILVACAWTYAAIFACFPLA-HWGEYGTEP-YGTAYCIDWH--STNVNVVSMSYTIVLFVFCFVLPCGVIITSYSLILITVKESRKAV----EQHIS-----GPTRMS-----NVQTITVKLSIAVCIGFFAAWSPYAIIAMWAAFGS-IDKIPPLAFAVPAVFAKSSTLHNPVIYLLLRSNFRNTIVKDFTVFQ--QLCI-RT--CSCVKALX--N------YRSTL---EIGLRTFKSKNEASCNSLQTVEA-----------------------CPCE
>XP_009681344.1_PREDICTED_opsin-5-like_isoform_X1_Struthio_camelus_australis
---------------------------------SSNSKFQSK-----------------ITEAADIVVGICYALFGVCSLCGNSILLYVSYKKKNLLKPAEYFIINLAISDLGMTLTLYPLAVTSSLS-HRWLYGKHICLFYAFCGVLFGICSLSTLTLLSTVCCLKICFPA-Y-GSRFRREHGQILIACAWTYAAIFACSPLA-HWGEYGAEP-YGTACCIDWH--STNVNVVSMSYTVVLFVFCFILPCGVIITSYSLILRTVKESRKAV----EQHVS-----GTTRMS-----NVQTITVKLSVAVCIGFFAAWSPYAIIAMWAAFGS-IDKIPPLAFAVPAVFAKSSTLYNPVVCLLLRPSFRNTVVKDFTIFQ--QLCI-RT--CFCVKALQ--N------YRSTL---EISLRTFNGKKESSCNSLQTVEG-----------------------CPCE
>KYO26175.1_opsin_5-like_1_isoform_B_Alligator_mississippiensis
---------------------------------SFNATFQSK-----------------ITETADIMVGTCYMVFGICSFCGNTVLLYVSYKKKNLLKPAEYFIINLAISDLGMTLTLCPLAVTSSFS-HRWLYGKHVCLFYAFCAVLFGICSMSTLSLLSIVCCLKICFPA-Y-GNRFKRDHGRILLTCAWTYAAIFAFSPLA-HWGEYGEEP-YGTACCIDWH--SANVSVVAMSYIVAVFIFCFILPCGVIVTSYTLILITVKESRKAV----EQHIS-----GTTRMS-----NMQAITIKMSVAVCTGFFAAWSPYAIIAMWAVFGS-TERIPPLIFVVPAVFAKSSTLYNPVVYLLLRPHFRNTIAPDCADLQ--QLCI-RT--CFCLKALPNCS------YRSVL---DVRLKTFKGRNESSCNSVQTVEG-----------------------CPCE
>tr|A0A452GZV6|A0A452GZV6_9SAUR_G_PROTEIN_RECEP_F1_2_domain-containing_protein_OS_Gopherus_agassizii_OX_38772_PE_3_SV_1
---------------------------------YLNATFQSK-----------------ITEGEDIIVGMIYTVFGICSLCGNSILLYVSYKKKNLLKPAEYFMINLAISDLGMTLTLYPLAVTSSLS-HRWLYGKQVCLFYAFCGVLFGICSLSTLTLLSTVCCLKICFPA-Y-GNRFRQEHGRILIACAWAYAAIFACSPLA-HWGEYGAEP-YGTACCIDWH--SSNVNTVAMSYTVALFVFCFIIPCGVIVTSYTFILITVKESRKAV----EQHIS-----GPTRMS-----NVQAITVKMSIAVCIGFFAAWSPYAIIAMWAAFGS-IEGIPPLAFAVPAVFAKSSTLYNPVTYLLLKPNFRSTLAKDFGVLQ--QLCI-RT--CFCLKALQSCS------YRSVL---EISLKSFKGRNESSCNSVQTVEG-----------------------CLCE
>TFK00184.1_Opsin-5_Platysternon_megacephalum
---------------------------------YLNATFQSK-----------------ITEGADIIVGMIYTVFGICSVCGNSILLYVSYKKKNLLKPAEYFMINLAISDLGMTLTLYPLAVTSSLS-HRWLYGKQVCLFYAFCGVLFGICSLSTLTLLSTVCCLKICFPA-Y-GK---------LISFSLRLFSICLLNKDS-HW-----------LVCVSWR--T------------------FI-------------------------------------------------------------------------------------------------------------------------------------------------------------------------------------------------------------------------
>EMP36726.1_Opsin-5_Chelonia_mydas
---------------------------------YLNATFQSK-----------------ITEEADIIVGLIYTVFGICSLCGNSILLYVSYKKKNLLKPAEYFMINLAISDLGMTLTLYPLAVTSSLS-HR-----KFPIFFA------PIQNGTPPPPLTPAECWHFLQSS-Q-GNRFRREHGRILIACGWAYAAIFACSPLA-HWGEYGPEP-YGTACCIDWH--SSNVNTVAMSYTVALFVFCFIIPCGVIVTSYTLILITVKASRKAV----EQHVS-----GPTRMS-----NVQAITVKMSIAVCIGFFAAWSPYAIIAMWAAFGS-IEAIPPLAFAVPAVFAKSSTLYNPVTYLLLKPNFRSILAKDFGVLQ--QLCI-RT--CFCLKALQSCS------YRSVL---EVPLNSFKGRNESSCNSVQTVEG-----------------------CPCE
>XP_003223576.1_PREDICTED_opsin-5_isoform_X1_Anolis_carolinensis
---------------------------------YFNTTFHSK-----------------ITEAADVIVGVFYIVFGICSFCGNSILLYVSYKKKNLLKPAEYFMINLAISDLGMTLTLYPLAVTSSLA-HRWLFGQQVCLFYAFCGVFFGVCSLTTLTLLSIVCCLKICFPV-Y-GNRFRPGHGWILIACAWVYAAIFAFSPLA-HWGEYGAEP-YGTACCIDWR--ISNMKKTAMSYTTALFVFCYIIPCGIIITSYTLILITVKDSRKAV----EQHAL-----GPTRMS-----SVHTITAKLSIAVCIGFFVAWSPYAIIAMWAAFGS-IDMIPPLAFAVPAVFAKSSTLYNPAMYLFLKPNFRSTIAKDLTVLH--RLCL-KS--CFCPRGMQNCS------YRSAL---EAPLKSFKGRNESSSNSVQIVGG-----------------------CPCE
>tr|A0A670I7G8|A0A670I7G8_PODMU_Uncharacterized_protein_OS_Podarcis_muralis_OX_64176_GN_LOC114600655_PE_4_SV_1
---------------------------------YFNATFHSK-----------------ITEAADIIVGIFYIIFGICSFCGNSILLYVSYKKKNILKPAEYFMINLAISDLGMTLTLYPLAVTSSLS-HRWLFGQQVCLFYAFCGVFFGICSLSTLTLLSTVCCLKICFPS-Y-GNRFRREHGWILIGCSWAYAAIFALSPLA-HWGEYGAEP-Y------------------------------------VIVTSYTLILITVKDSRKAV----EQHVL-----GPTRMS-----NVQAVTAKLSIAVCIGFFAAWSPYAVIAMWAAFGS-IERIPPLAFAVPAVFAKSSTLYNPVMYLMLKPNFRSTIAKDFAVLQ--QLCI-KT--CFCLKHVQSCS------YRSVL---EVHSKSFKGRHESSSNSMQIVEG-----------------------CPCE
>XP_028592929.1_opsin-5-like_isoform_X1_Podarcis_muralis
---------------------------------YFNATFHSK-----------------ITEAADIIVGIFYIIFGICSFCGNSILLYVSYKKKNILKPAEYFMINLAISDLGMTLTLYPLAVTSSLS-HRWLFGQQVCLFYAFCGVFFGICSLSTLTLLSTVCCLKICFPS-Y-GNRFRREHGWILIGCSWAYAAIFALSPLA-HWGEYGAEP-YGTACCIDWY--SSNINTTAMSYTIVLFVFCFIIPCGVIVTSYTLILITVKDSRKAV----EQHVL-----GPTRMS-----NVQAVTAKLSIAVCIGFFAAWSPYAVIAMWAAFGS-IERIPPLAFAVPAVFAKSSTLYNPVMYLMLKPNFRSTIAKDFAVLQ--QLCI-KT--CFCLKHVQSCS------YRSVL---EVHSKSFKGRHESSSNSMQIVEG-----------------------CPCE
>XP_020646623.1_opsin-5-like_Pogona_vitticeps
---------------------------------YLNATFHSK-----------------ITEAADIIFGVFYIVFGICALCGNSILLYISYKKRNLLKPADYFMINLAISDLGMTFTLYPLAVTSSLS-HRWLYGQHVCLFYAFCAVLFGICSLTTLTLLSTVCCLKICFPA-Y-GNRFRREHAWMLIACTWAYAAFFALSPLA-HWGEYGAEP-YGTACCIDWH--TSNINKTAMSYTIVLFVFCFIIPCGIIATSYTLILITVKESRKAV----EQHVL-----GSTRIS-----SVQTITAKLSIAVCIGFFAAWSPYAVIAMWAAFGS-IERIPPLAFAVPAVFAKSSPLYNPVMYLVLKPNFRSIIAKDFAILQ--QLCI-KT--CFCVKCAQTCT------FRSTL---EAHLKPFKGRNESTSNSVQTVEG-----------------------CPCE
>XP_018410806.1_PREDICTED_opsin-5-like_Nanorana_parkeri
---------------------------------FANISHYSN-----------------IPKTADIVVGMVYLIFGLCSLFGNSILLYISYQKKQLLKPAEYFIVNLALSDLGMTVILYPLAITSSFA-HRWIYGTHVCLFYAFCGVLFGICSLSTVTLLSTVCCIKVCFPT-Y-GNRFGHKHGSILICGACAYSTLFATSPLI-HWGNYGTEP-YGTACCIDWR--SSNVSQVAMSYTIVLFVFCFLLPCGIIITSFTLILITMKASRKAV----ERHSS-----VPARMS-----NVQMIIVKLSIAVCIGFFTAWSPYAIIAMWAAFGS-IDVIPPLAFAVPAVFAKASTMYNPMIYLFLKPNYRNMLCKHFTVLH--KFFG-LH--CLCMKHARVCH------HVSLF---KVLHKLFARR-RSNCLSVTPKEG-----------------------CPCD
>XP_018122396.1_PREDICTED_medium-wave-sensitive_opsin_1-like_Xenopus_laevis
---------------------------------TLNTSFHSH-----------------IPHSADNIFGIIYVIFGICSVLGNGILLYISYKRRHLLKPAEYFIVNLALSDLGMTVTLYPLAISSSFS-HRWIYGRHVCLFYAFCGVLFGICSLSTVTLLSTICCMKVCFPV-Y-GNRFGEKQGCLLVACAWVYAAIFAFSPLL-HWGEYGAEP-YGTACCIDWY--SSNESRLAMSYTTTLFVLCFVIPCGIIITSYTLILITVKGSRKAV----AQHGV-----GPSSMN-----NVQIIIVKLSIAVCIGFLTAWSPYAVIAMWASFGS-IEIIPPMLFAVPAVFAKSSTIYNPIIYLFLKPNFRNILTKHFPAAQ---ICA-RF--CLYMESLNSCH------YLSVI---QLFRKLLNKRNTSACGSDKSMEE-----------------------FSCE
>XP_031760459.1_opsin-5-like_Xenopus_tropicalis
---------------------------------LTNTSFHSN-----------------IPHTADNIFGIIYILFGLCSVLGNSTLLYISYKRRHLLKPAEYFIVNLALSDLAMTVTLYPLAITSSFS-HRWLYGRHVCLFYAFCGVLFGICSLSTVTLLSTICCMKVCFPV-Y-GNRFGHKQGCFLVACAWLYAAIFAFSPLL-HWGEYGAEP-YGTACCIDWY--SSNKSRVAMSYTTTLFVLCFVIPCGIIITSYTLILVTVKDSRKAV----EQHGV-----GPSSMN-----NVQIIIVKLSIAVCIGFFTAWSPYAVIAMWAAFGS-IDIIPPLVFAVPAVFAKSSTIYNPIIYLFLKPNFRNILAKYFPAAQ--EICT-RS--CLYMDSLNSCH------YLPVI---QLFHKLLNKRNTPASDSGKSMEE-----------------------YSCD
>tr|F7CWU2|F7CWU2_XENTR_G_PROTEIN_RECEP_F1_2_domain-containing_protein_OS_Xenopus_tropicalis_OX_8364_GN_fryl_PE_3_SV_2
--------------------------------------YHLC-----------------LP---------ICPSYGLCSVLGNSTLLYISYKRRHLLKPAEYFIVNLALSDLAMTVTLYPLAITSSFS-HRWLYGRHVCLFYAFCGVLFGICSLSTVTLLSTICCMKVCFPV-Y-GNRFGHKQGCFLVACAWLYAAIFAFSPLL-HWGEYGAEP-YGTACCIDWY--SSNKSRVAMSYTTTLFVLCFVIPCGIIITSYTLILVTVKDSRCLC----WNHKI------------------------------YFLLPSWSPYAVIAMWAAFGS-IDIIPPLVFAVPAVFAKSSTIYNPIIYLFLKPNFRNILAKYFPAAQ--EICT-RS--CLYMDSLNSCH------YLPVI---QLFHKLLNKRNTPASDSGKSMEE-----------------------YSCD
>tr|H3ALJ1|H3ALJ1_LATCH_Opsin_7_group_member_a_OS_Latimeria_chalumnae_OX_7897_GN_LOC102349847_PE_3_SV_1
-----------------------------------SLSLSLS-----------------HTHTRTNMMGRIIVRYGVCSLIGNSILLYISYKKKHLLKPAEFLIINLAVSDLGMTVTLYPLAITSAIS-HRWLFGKSICLFYAFCGVLFGICSLSTLTLLSTVCCVKVCFPV-Y-GNRFRNEHGKMLIACAWAYAVVFACSPLV-HWGEYGAEP-YGTACCIDWK--ASNKEKVALSYTTALFVFCFVIPCGIIITSYTLILMTVKESRKAV----QRHIS-----AQTRMN-----NVQAIIVKLSVAVCIGFFAAWTPYAVVAMWAAFGS-IEQIPPLAFAIPALFAKSSTLYNPITYLLLKPNFRNIVAKDFAVLQ--QLCV-RT--CFCLKALQNCS------YRSVL---EVTSKSLERRNKSSSYSVHTAEG-----------------------SCCE
>XP_034776884.1_opsin_7_group_member_a_Acipenser_ruthenus
---------------------------------FANTTFQSN-----------------IPKAADIAVAIVYSVFGVFSLFGNSMLLYVSYKKKNLLKPAEFFIINLAISDLGMTVTLYPLAITSSIS-HRWLYGKTICLIYAFCGVLFGICSLSTLTLLSTVCCMKVCYPI-YVGNRFNYDHGRLLIACAWAFAMVFACSPLA-HWGNYGPEP-YGTACCIDWK--ASSMEAVAKSYTVALFIFCFFIPCGIIITSYTQILITVKESRKAV----EKHIS-----AATRMG-----NVQTIIVKISVAVCIGFVTAWTPYAVVAMWAAFGC-MDNIPPIAFAVPAVFAKSSTLYNPLIYLLLKPNFRNVVCKYFGTFQ--QMCL-RN--CLCVKTLQNCN------YRTAV---E-------------------------------------------------
>XP_015195021.1_PREDICTED_opsin-5-like_isoform_X1_Lepisosteus_oculatus
---------------------------------SANSTFKSS-----------------IPENADILVAVVYSIFGICSLFGNSTLLYVSYKKKHLLKPAEFFIINLAISDLGMTVTLYPLAITSSIS-HRWLYGKTMCLIYAFCGVLFGICSLSTLTLLSIVCCMKVCYPL-Y-GNRFTLDHGRLLIACAWAYALLFACSPLA-HWGEYGPEP-YGTACCIDWK--SSNTDPVAKSYTVVLFVFCFILPCGIIIASYSQILITVKESRKAV----EQHVS-----TPTRMG-----NIQTIIVKLSVAVCIGFFTAWSPYALVSMWAAFGS-IENIPPLAFAIPAVFAKSSTLYNPIIYLLLKPNFRNFVCKDCGILQ--HISS-GN--CLCIRSLQKCH------YRSVI---EISLKSLKRRTGSSAPSAQLGQE-----------------------CTCE
>XP_018603215.1_opsin-5-like_Scleropages_formosus
---------------------------------KTQSTFHSN-----------------IPEAADITVAIVYAIFGVCSLFGNSTLLYVSYKKKNLLKPAEFFIVNLAVSDLAMTVTLYPLAISSSIY-HRWLFGKTICFIYAFCGVLFGICSLTTLTLLSTVCCMKVCYPL-Y-GNRFGYEHGRLLIGCAWAYALVFACSPLV-HWGEYGPEP-YGTACCIDWK--LSSMQAVARSYTVALFIFCFAVPCGVIVSSYTQILITVRESRRAV----EQHIS-----MQTRMG-----NIQTIIVKLSVAVCIGFFTAWTPYAVVSMWAAFGH-MDNIPPLAFAVPAMFAKSSTLYNPIIYLLLKPNFRNIVFKDVRMLR--KRCL-SH--CLCTKGLRRCS------YRSAI---EVGLKTIKRKNESSSTSVHTGQG-----------------------CACE
>XP_035268773.1_opsin_7_group_member_a_Anguilla_anguilla
---------------------------------LANTTFHSN-----------------IPEAADIVVAIVYSIFGVCSLCGNSVLLYVSYKKKHLLKPAEFFIINLAISDLGMTLSLYPLAIISSIY-HRWLYGKTMCLIYAFCGVLFGICSLTTLTVLSTVCCLKVCYPL-Y-GNRFNPDHGRLMIACTWAYALVFACSPLA-HWGEYGPEP-YGTACCIDWT--SANTQATARSYTAVLFVFCYVLPCGVILSSYAQILVTVRGSRRAV----ERHVS-----AQTHTS-----SVQTIIVKLSVAVCIGFFAAWSPYALVSMWASFGR-IESIPPLAFAVPAVFAKSSTLYNPIVYLLLKPNFRHTVRRDVGTLR--EACL-GR--CLRLGGLRTRG------HRTPA---EAGPGPLKRRSGSSSASAPPGPR-----------------------CAGE
>TWW73872.1_G-protein_coupled_receptor_136_Takifugu_flavidus
---------------------------------SDDIAFRSN-----------------IPAPVDIMVAVVYSIFGVCSVLGNSTLLYVSYKKKHLLKPAEYFIVNLAVSDLGLTVSLYPMAIASSFY-HRWLYGKTVCYLYAFCGMLFGICSLTTLTLLSTVCFVKVCYPF-Y-GNRFNSVHGCLLIACAWVYALLFAGSPLA-DWGKYGPEP-YGTACCIDWR--LSNQHSTARSYTVALFIFCYILPCCIIVASYSNILMRVHSSRKHM----ERHSS-----RQAHMT-----SIQTIIVKLSVAICIGFLAAWSPYAVVSMWAAFGP-VDSIPPLAFAMPAMFAKSSTIYNPIIYLTLRPNIRRVMCRDLGTLY--RACV-KC--CC-------CC------SEGPV---RVRLGTVHRHTSGFPVP-PPGQPP----------------------LSCD
>tr|H3CE93|H3CE93_TETNG_Opsin_7_group_member_a_OS_Tetraodon_nigroviridis_OX_99883_PE_3_SV_1
---------------------------------SDDMAFHSN-----------------IPAPLDIMVAVVYSIFGVCSLFGNSTLLYVSYKKKHLLKPAEYLIINLAVSDLGLTVSLYPMAITSSFY-HRWLYGKTMCSLYAFCGMLFGLCSLTTLTLLSTVCFVKVCYPF-Y-GNRFNSTHGCLLIACAWVYALLFASSPLA-SWGKYGAEP-YGTACCIDWR--LSNQHPTARSYTLALFIFCYILPCCVILTSYSGILAVLHSSRKKM----EQHTS-----RQTHMT-----SIQTIIVKLSVAVCIGFLAAWSPYAVVSMLAAFGP-VDNIPPLAFALPAMFAKSSTIYNPIIYLTLRPNIRRMMCRNL------------------------------------------------------------------------------------------
>tr|A0A3Q3X026|A0A3Q3X026_MOLML_Opsin_7_group_member_a_OS_Mola_mola_OX_94237_PE_3_SV_1
---------------------------------LDDIAFHSN-----------------IPAPLDIMVAVVYSIFGICSLFGNSTLLYISYKKKHLLKPAEYFIINLAVSDLGLTLSLYPMAITSSFY-HRWLYGKTVCSVYAFCGMLFGICSLTTLTLLGMVCFVKVCYPL-Y-GNRFNSVHGCLLIACAWVYALLFASCPLG-HWGKYGPEP-YGTACCIDWR--LSNQHTTARSFTLVLFIFCYILPCCVTVASYAGILVTVHASRKSM----EQHAS-----RQMHIT-----SVQTIIVKLSVAVCIGFFAAWSPYAVVSMWAAFGH-IDNIPPLAFALPAMFAKSSTTYNPIIYLTLRPNIRRVMYRDLGTLW--HACL-RG--CHCSEGPSKCC------SKPEI---RIRLRTIHRQTNQFQSSNSFTQPP----------------------SSCE
>tr|A0A3Q3XKC7|A0A3Q3XKC7_MOLML_Opsin_7_group_member_a_OS_Mola_mola_OX_94237_PE_3_SV_1
---------------------------------LDDIAFHSN-----------------IPAPLDIMVAVVYSIFGICSLFGNSTLLYISYKKKHLLKPAEYFIINLAVSDLGLTLSLYPMAITSSFY-HRWLYGKTVCSVYAFCGMLFGICSLTTLTLLGMVCFVKVCYPL-Y-GNRFNSVHGCLLIACAWVYALLFASCPLG-HWGKYGPEP-YGTACCIDWR--LSNQHTTARSFTLVLFIFCYILPCCVTVASYAGILVTVHASRKSM----EQHAS-----RQMHIT-----SVQTIIVKLSVAVCIGFFAAWSPYAVVSMWAAFGH-IDNIPPLAFALPAMFAKSSTTYNPIIYLTLRPNIRRVMHK--------------------HRIPGTCQ------TKVTG---KTSL------TDMFFTCRHVLPPE-----------------------SCD
>XP_034558943.1_opsin_7_group_member_a_Notolabrus_celidotus
---------------------------------L-DVAFRSN-----------------IPVPFDITVAVVYSIFGVCSLFGNSTLLYVSYKKKHLLKPAEYFIINLAVSDLGLTLSLYPMAITSSFY-HRWLYGKTVCSIYAFCGMLFGICSLTTLTLLSVVCFVKVCYPL-Y-GNRFNSVHGCLLIACAWIYALLFACSPLA-HWGKYGPEP-YGTACCIDWR--LSNQHTTARSFTVALFVFCYILPCCVIVASYTGILLTVHTSRKNM----EQHES-----RQTHMS-----SIQAIIVKLSVAVCIGFFAAWSPYAVVSMWAAFGR-IENIPPLAFAMPAMFAKSSTIYNPIIYLMLRPNFRRVMCRDLGTLC--QSCV-KG--CLCNERPSKCC------SKPKI---RVRLHTIHRQTNQFPSSNTSAQPP----------------------LSCE
>XP_030259867.1_opsin-5-like_Sparus_aurata
---------------------------------L-DIAFHSS-----------------IPVPLDITVAVVYSVFGVCSLFGNSTLLYISYKKKHLLKPAEYFIINLAVSDLGLTLSLYPMAIMSSFY-HRWLFGKTVCSIYAFCGMLFGLCSLTTLTLLSMVCFVKVCYPL-Y-GNRFNPVHGRLLVACAWLYALLFACSPLA-HWGKYGPEP-YGTACCIDWR--LSNQHNTARSYTVALFIFCYILPCCVIVASYTGILVTVQASRKNM----EQHTS-----RQTHMS-----SIQIIIVKLSVAVCIGFFAAWSPYAVVSMWAAFGR-IENIPPLAFAMPAMFAKSSTIYNPIIYLMLRPNFRRGMCRDLGTSC--HACL-KG--CFCSEGLAKCC------CKPEI---RVRLRTIHGQTNKFPLSNSSPQPP----------------------LSCE
>XP_029309161.1_opsin-5-like_Cottoperca_gobio
---------------------------------QDDIAFHSN-----------------IPVPLDITLAVVYSVFGVCSLLGNSMLLYVSYKKKHLLKPAEYFIINLAVSDLGLTLSLYPMAITSSFY-HRWLYGKTVCSIYAFCGMLFGICSLTTLTLLSIVCFVKVCCPL-Y-GNRFNSVHGRLLIACAWVYALLFACSPLA-NWGKYGPEP-YGTACCIDWR--VSNQHSTARSYTVALFIFCYILPCCVIVSSYMGILVTVNVSRKNM----EQHAL-----RKTHMS-----SIQTILIKLSVAVCIGFFAAWSPYAVVSMWAAFGH-YENIPPLAFAFPAMFAKSSTIYNPIIYLMLRPKVRSLMRRDLGTLC--HACL-NG--CLCSQGPAKCC------A-------------IHRQTNQFPPSNSSAQPP----------------------I---
>XP_033507330.1_opsin_7_group_member_a_Epinephelus_lanceolatus
---------------------------------LDDIAFHSN-----------------IPVPLDITVAVVYSVFGVCSLFGNSTLLYVSYKKKHLLKPAECFIINLAVSDLGLTLSLYPMAITSSFY-HRWLYGKTVCSMYAFCGMLFGICSLTTLTLLSMVCFVKVCYPL-Y-GNRFNCVHGRLLIACAWIYALLFACSPLA-HWGKYGPEP-YGTACCIDWR--LSNQHSTARSYTVALFIFCYILPCCVITASYMGILVTVQASRKNM----EQHAS-----RQTHMS-----SIQRIIVKLSVAVCIGFFAAWSPYAVVSMWAAFGH-IENIPPLAFALPAMFAKSSTIYNPIIYLMLRPNIRRMMRRDLGALC--HTCL-RG--CLWSQGPAKCC------SKPEI---RVRLHSVHRHNNQFPSSNSSAQPP----------------------SSCE
>KAF1383800.1_hypothetical_protein_PFLUV_G00135580_Perca_fluviatilis
---------------------------------LDDIAFHSN-----------------IPVPLDITVAVVYSVFGVCSLFGNSTLLYVSYKKKHLLKPAEYFIINLAVSDLGLTLSLYPMAITSSFY-HRWLYGKTVCSIYAFCGMLFGLCSLTTLTLLSMVCFVKVCHPL-Y-GNRFNSLHGRLIIAFAWVYALLFACSPLA-HWGKYGPEP-YGTACCIDWR--LSNQHSTARSYTLALFLFCYIIPCCIILASYTGILLTVHASRKTM----EQHAM-----RQTHIS-----SCQTIIVKLSVAVCIGFFAAWSPYALVSMWAAFGH-IENIPPLAFALPAMFAKSSTIYNPIIYLMLRPNVRRVVRRELATLF--HACL-KG--CLCSQEPATCC------SKPEI---RVRLRSIHRQTNQFPSSNSSAQPP----------------------LSCE
>XP_032387677.1_opsin-5-like_Etheostoma_spectabile
---------------------------------LDDIAFQSN-----------------IPVPMDTTLAVIYFVFGVCSLFGNSTLLYVSYKKKHLLKQAEYFIINLAVSDLGLTLSLYPMAITSSFH-HRWLYGKTVCSIYAFCGMLFGLCSLTTLTLLSMVCFVKVCHPL-Y-GNRFNSFHVRWLITFAWVYALLFAGSPLA-YWGKYGPEP-YGTACCIDWR--LSNQHSTARSYTVALFLFCYIIPCCIILASYTGILVTVRASHKNM----EQHAM-----RQTHIS-----SNQTIIVKLSVAVCISFLAAWSPYALVSMWAAFGH-IENIPPLAFALPAMFAKSSTIYNPVIYLMLRPNVRRMVRSNLATLC--HACV-KG--CLCSQEPATCC------SKPEI---RVRLCSIHGQINQFPSSNSSAQPP----------------------FSCE
>XP_031711158.1_opsin-5-like_Anarrhichthys_ocellatus
---------------------------------SDDIAFHSN-----------------IPVPLDITVAVVYSVFGVCSLFGNSTLLYVSYKKKHLLKPAEYFILNLAISDLGLTLSLYPMAITSSFY-HRWLYGKTVCAIYAFCGILFGICSLTTLTLLSMVCFVKVCYPL-Y-GNRFNSVHGRVLIACAWIYALLFACSPLA-HWGKYGPEP-YGTACCIDWR--LSNQHSTARSYTAALFILCFILPCCVIVASYTSILVTVHASRKNM----ERHVS-----RQTHMS-----SLQTIIVKLSVAVCISFFAAWSPYAVVSMWAAFGH-IENIPPLAFALPAMFAKSSTIYNPIIYLMLRPNVRRVMCRDLGTLC--NACL-KG--CLCYQWPAKCC------SKPEI---RLTRPSIHRQANQFPSSNSSAQPP----------------------LSCE
>XP_034412084.1_opsin_7_group_member_a_Cyclopterus_lumpus
---------------------------------SDDVAFHSN-----------------IPVPLDITVAVVYSVFGVCSLLGNSTLLYVSYRKKYLLKPAEYFIINLAVSDLGLTLSLYPMAITSSFY-HRWLYGRTVCSVYAFCGILFGICSLTTLTLLSTVCFVKVCYPL-Y-GNRFNSAHGRLLIACAWVYALLFACSPLA-HWGKYGPEP-YGTACCIDWR--LSNQHATARSYTVALFILCYILPCCVIVASYTSILVTVHASRKNI----ERHVS-----RQTHMS-----SIQTIIVKLSVAVCISFFAAWSPYAVVSMWAAFGH-IENISPLAFALPAMFAKSSTIYNPIIYLMLRPNVRRVMCRDMGTLC--NACL-KG--CLRYQWPAKCC------FKPQI---RVRLPSIHGQANRLPPPNSSTQPP----------------------FSCE
>KAF5164414.1_hypothetical_protein_HST_G00118270_Hippoglossus_stenolepis
---------------------------------LNDAAFQSN-----------------IPVPLDITVAVVYFVFGVCSLFGNSTLLYVSFKKKRHLKPAEYFIINLAVSDLGLTLSLYPMAISSSFY-H----------------------SLTTLTLLSVVCFVKVCYPH-Y-GNRFNSVHGHLLIACAWFYALFFACSPLA-HWGEYGPEP-YGTACCIDWR--RSNQNTTARSFSVVLFVFCYILPCCVIVASYTGILVTVQSSRKTM----EQHAS-----RPTHMS-----SIQAIIVKLSVAVCIGFFAAWSPYAVVSMWAAFGQ-INNIPPLAFAMPAMFAKSSTIYNPIIYLTLRPNFRRMISRDVGTLC--HACL-RS--CLCSQSLVKGF------SKPEI---RFRLRTIHRPNNQFPSSDPAAQPP-----------------------NCE
>XP_034469761.1_opsin_7_group_member_a_Hippoglossus_hippoglossus
---------------------------------LNDAAFQSN-----------------IPVPLDITVAVVYFVFGVCSLFGNSTLLYVSYKKKRHLKPAEYFIINLAVSDLGLTLSLYPMAISSSFY-HRWLYGRTVCSVYAFCGMLFGICSLTTLTLLSVVCFVKVCYPH-Y-GNRFNSVHGHLLIACAWFYALFFACSPLA-HWGEYGPEP-YGTACCIDWR--RSNQNTTARSFSVVLFVFCYILPCCVIVASYTGILVTVQSSRKTM----EQHAS-----RPTHMS-----SIQAIIVKLSVAVCIGFFAAWSPYAVVSMWAAFGQ-INNIPPLAFAMPAMFAKSSTIYNPIIYLTLRPNFRRMISRDVGTLC--HACL-RS--CLCSQSLVKGF------SKPEI---RFRLRTIHRPNNQFPSSDPAAQPP-----------------------NCE
>AXF38095.1_OPN7a_Paralichthys_olivaceus
---------------------------------LNDAVFQSS-----------------IPVPLDITVAVVYFVFGVCSLIGNSTLLYVSYKKKHLLKPAEYFIINLAVSDLGLTLSLYPMAISSSFY-HRWLYGKTVCSIYAFCGMLFGICSLTTLTLLSVVCFVKVCYPH-Y-GNRFSSVHGHLLIAFAWVYALFFACCPLA-HWGEYGPEP-YGTACCIDWH--RSNQHTMARSFTVALFIFCYILPCCVIVASYTGILVTVQASRKTM----EQHAS-----RQTHMS-----SIQAIIVKLSVAVCIGFFAAWSPYAVVSMWAAFGQ-IENISPLAFAMPAMFAKSSTIYNPIIYLTLRPNFRRMMHRDVGTLC--HACL-RS--CLCSQGLVKGC------PKPEI---RVRLRTIHRQKNQFPLSDSAAQPP-----------------------HCE
>AWP04003.1_putative_opsin-5-like_Scophthalmus_maximus
---------------------------------LEDIAFQSK-----------------IPVPLDIAVAVVYFLFGVCSLFGNSALLYVSYKKKHLLKPAEYFIINLAVSDLGLTLSLYPMAITSSFY-HRWLYGKTVCSLYAFCGMLFGICSLTTLTLLGIVCFVKVCYPI-Y-GNRFNSVHGHLLIACAWVYALLFACSPLA-HWGEYGPEP-YGTACCIDWG--LSNQHTTARSFTVALFVFCYILPCCVIVASYTGILVTVHASRKTM----EQHAS-----RQTHMS-----SIQTIIVKLSVAVCVGFFAAWSPYAVVSMWAAFGH-IEDIPPLAFAMPAMFAKSSTIYNPIIYLMLRPNFRRMMRRDVGTLC--HACL-TS--CLCSQGATKCC------SKPKI---RVRLHTVHRQTNQCPSSDSAAQPP----------------------LKCV
>XP_008332521.1_opsin-5-like_Cynoglossus_semilaevis
---------------------------------SDDDAFQSN-----------------IPVSLDITVAVVYFVFGICSLFGNTTLLYVSYKKKHLLKPAEYFIINLAISDLGLTLSLYPLAITSSIY-HRWLYGKTACSIYAFCGMLFGICSLTTLTLLSMVCFLKVCYPL-Y-GNRFNSAHGHLLIACAWIYALLFACSPLA-HWGEYGPEP-YGTACCIDWH--LSNEHTMARSYTLALFIFCYILPCCVIVASYTGILVTVQASRKTM----EQHAS-----RQTQMS-----GIQTIIVKLSVAVCIGFFTAWSPYAVVSMWATFGH-INNIPPMAFALPAMFAKSSTIYNPIIYLMLRPNIRRMMRRDMCTLC--HICV-RS--CFCPQRPGNCC------SKPEI---RVRLHTIPRQNNQLPSSHSAPQLS----------------------SSDE
>tr|A0A3B4Y6G5|A0A3B4Y6G5_SERLL_G_PROTEIN_RECEP_F1_2_domain-containing_protein_OS_Seriola_lalandi_dorsalis_OX_1841481_PE_3_SV_1
---------------------------------IDDTAFLSN-----------------IPVPLDITVAVVYFVFGVCSLFGNSTLLYVSYRKKHLLKPAEYFIINLAVSDLGLTLSLYPMAITSSFY-HRWLYGKTVCSIYAFCGMLFGICSLTTLTLLSMVCFVKVCCPF-Y-GNRFNSVHGCLLIACAWVYALLFACSPLA-HWGEYGPEP-YGTACCIDWR--LSNQHTTARSYTVALFVFCYILPCCVIVASYTGILVTVHASRKTM----EQHAS-----RQTHMS-----SIQTIIVKLSVAVCIGFFAAWSPYAVVSMWAAFGH-IENIPPLAFAMPAMFAKSSTIYNPIIYLMLRPNFRRMMRRDMGTLC--HACL-KS--CLCFQGPVKYP------DLSTQ---HLLFCDTAYQSHHVLCSEL----------------------------DCN
>tr|A0A3B4VB62|A0A3B4VB62_SERDU_G_PROTEIN_RECEP_F1_2_domain-containing_protein_OS_Seriola_dumerili_OX_41447_PE_3_SV_1
---------------------------------IDDTAFLSN-----------------IPVPLDITVAVVYFVFGVCSLFGNSTLLYVSYRKKHLLKPAEYFIVNLAVSDLGLTLSLYPMAITSSFY-HRWLYGKTVCSIYAFCGMLFGICSLTTLTLLSMVCFVKVCYPF-Y-GNRFNSVHGSLLIACAWVYALLFACSPLA-HWGEYGPEP-YGTACCIDWR--LSNQHTTARSYTVALFVFCYILPCCVIVASYTGILVTVHASRKTM----EQHAS-----RQTHMS-----SIQTIIVKLSVAVCIGFFAAWSPYAVVSMWAAFGH-IENIPPLAFAMPAMFAKSSTIYNPIIYLMLRPNFRRMMRRDMGTLC--HACL-KS--CLCFQGPVKCC------SKPEI---RVRLRTIHRQTNQFPSSNSSAQPP----------------------LTCD
>tr|A0A3B4XYF7|A0A3B4XYF7_SERLL_G_PROTEIN_RECEP_F1_2_domain-containing_protein_OS_Seriola_lalandi_dorsalis_OX_1841481_PE_3_SV_1
---------------------------------GSSLLRQTK-----------------TKL---LTLLTLIFPAGVCSLFGNSTLLYVSYRKKHLLKPAEYFIINLAVSDLGLTLSLYPMAITSSFY-HRWLYGKTVCSIYAFCGMLFGICSLTTLTLLSMVCFVKVCCPF-Y-GNRFNSVHGCLLIACAWVYALLFACSPLA-HWGEYGPEP-YGTACCIDWR--LSNQHTTARSYTVALFVFCYILPCCVIVASYTGILVTVHASRKTM----EQHAS-----RQTHMS-----SIQTIIVKLSVAVCIGFFAAWSPYAVVSMWAAFGH-IENIPPLAFAMPAMFAKSSTIYNPIIYLMLRPNFRRMMRRDMGTLC--HACL-KS--CLCFQGPVKCC------SKPEI---RVRLHTIHRQTNQFPSSNSSAQPP----------------------MICD
>tr|A0A665VXK6|A0A665VXK6_ECHNA_Uncharacterized_protein_OS_Echeneis_naucrates_OX_173247_PE_4_SV_1
---------------------------------L-DTAFLSN-----------------IPVPLDITVAVVYFVFGVCSLFGNSTLLYVSYKKKHLLKPAEYFIINLAVSDLCLTLSLYPMAITSSFY-HRWLYGKTVCSIYAFCGMLFGICSLSTLTLLSMVCFVKVCYPF-Y-GNRFNSIHSRLLVACAWVYALLFACSPLA-HWGEYGPEP-YGTACCIDWH--SSNQRTTARSYTVVLFVFCYILPCCVIIASYVSILVTVHASRKTM----EQHTL-----RQTHMS-----SIQTIIVKLSVAVCIGFFAAWSPYAVVSMWAAFGH-IENIPPLAFAMPAMFAKSSTIYNPIIYLILRPNFRRMMCKDMVTL---------------------CC------SKPEI---SVRLRTIHRQTHQIPSSNSSVQPP----------------------FSCE
>XP_029380882.1_opsin-5-like_Echeneis_naucrates
---------------------------------LEDTAFLSN-----------------IPVPLDITVAVVYFVFGVCSLFGNSTLLYVSYKKKHLLKPAEYFIINLAVSDLCLTLSLYPMAITSSFY-HRWLYGKTVCSIYAFCGMLFGICSLSTLTLLSMVCFAKVCYPF-Y-GNRFNSIHSRLLVACAWVYALLFACSPLA-HWGEYGPEP-YGTACCIDWH--SSNQRTTARSYTVVLFVFCYILPCCVIIASYVSILVTVHASRKTM----EQHTL-----RQTHMS-----SIQTIIVKLSVAVCIGFFAAWSPYAVVSMWAAFGH-IENIPPLAFAMPAMFAKSSTIYNPIIYLILRPNFRRMMCKDMVTLC--HSCL-KC--FLCSQGSVRCC------SKPEI---SVRLRAIHRQTHQIPSSNSSVQPP----------------------FSCE
>tr|A0A665VXU2|A0A665VXU2_ECHNA_Uncharacterized_protein_OS_Echeneis_naucrates_OX_173247_PE_4_SV_1
-----------------------------------HIRKQAK-----------------------------YMTA--------NTLLYVSYKKKHLLKPAEYFIINLAVSDLCLTLSLYPMAITSSFY-HRWLYGKTVCSIYAFCGMLFGICSLSTLTLLSMVCFVKVCYPF-Y-GNRFNSIHSRLLVACAWVYALLFACSPLA-HWGEYGPEP-YGTACCIDWH--SSNQRTTARSYTVVLFVFCYILPCCVIIASYVSILVTVHASRKTM----EQHTL-----RQTHMS-----SIQTIIVKLSVAVCIGFFAAWSPYAVVSMWAAFGH-IENIPPLAFAMPAMFAKSSTIYNPIIYLILRPNFRRMMCKDMVTLS--LVSE-VL--PL-LPGLGK------------------DQDTPDSQTHKQRTQSVWHKKS----------------------XDCR
>XP_028988758.1_opsin-5-like_Betta_splendens
---------------------------------LDDVAFQSN-----------------IPAPVDITVAVVYSVFGICSLFGNSTLLYVSYKKRHLLKPAEYLIINLAVSDLGLTLSLYPMAITSSFY-HRWLYGRTVCSVYAFCGMLFGVCSLTTLTLLSTVCFVKVRYPL-Y-GNGFKSPHGRLLVACAWLNALLFACSPLL-HWGEYGPEP-YGTACCIDWR--LSNERPAARAYTVALFVLCYILPCCVIAASHAGVLLALRGSRRTL----ERHAS-----RRTRAS-----GVHIVIVKLSVAVCVGFFAAWSPYAVVSMWAAFGH-IETIPPLAFAVPAMFAKSSTIYNPIVYLLLRPNFRRVMQRDLGALC--LTCR-TR--CRCSKGREERR------SKPEV---RIRLHALQRQANQPPG------------------------------LSCM
>tr|A0A3Q0SKQ6|A0A3Q0SKQ6_AMPCI_Opsin_7_group_member_a_OS_Amphilophus_citrinellus_OX_61819_PE_3_SV_1
---------------------------------LTDVAFHSN-----------------IPVPLDITVAVVYSVFGVCSLFGNTTLLYISYKKRNLLKPAEYFIINLAVSDLGLTLSLYPMAITSSFY-HRWLYGKTVCSVYAFCGMLFGICSLTTLTLLSMVCFVKVCYPL-Y-GNRFNSVHGRLLIACAWVYALLFACAPLA-HWGEYGPEP-YGTACCIDWG--LSNQLSTARSYTVVLFIFCYILPCCAILASYTGILVTVYASRKTM----EQHAS-----RQTHMS-----SIQMNIVKLSVAVCIGFLAAWSPYAVVSMWAAFGH-IENISPAAFAIPAMFAKSSTIYNPIIYLMLRPNFRRILCRDLSTLC--QVSI-KG--CICPQCQVKSW------TSILL---K------QCGIILIENGTEGSQYP--------------------------
>tr|A0A3Q0SH66|A0A3Q0SH66_AMPCI_Opsin_7_group_member_a_OS_Amphilophus_citrinellus_OX_61819_PE_3_SV_1
---------------------------------LTDVAFHSN-----------------IPVPLDITVAVGFLVWGVCSLFGNTTLLYISYKKRNLLKPAEYFIINLAVSDLGLTLSLYPMAITSSFY-HRWLYGKTVCSVYAFCGMLFGICSLTTLTLLSMVCFVKVCYPL-Y-GNRFNSVHGRLLIACAWVYALLFACAPLA-HWGEYGPEP-YGTACCIDWG--LSNQLSTARSYTVVLFIFCYILPCCAILASYTGILVTVYASRKTM----EQHAS-----RQTHMS-----SIQMNIVKLSVAVCIGFLAAWSPYAVVSMWAAFGH-IENISPAAFAIPAMFAKSSTIYNPIIYLMLRPNFRRILCRDLSTLC--QVSI-KG--CICPQCQVKCC------LKPKI---RVRLRAVHRQTIHFASPTS-PQPQ----------------------LSCE
>XP_003437932.1_opsin-5-like_Oreochromis_niloticus
---------------------------------LNDIAFHSS-----------------IPAPLDITVAVVYSVFGVCSLFGNSTLLYISYKKKNVLKPAEYFIINLAVSDLGLTLSLYPMAITSSFY-HRWLYGKTVCSVYAFCGMLFGICSLTTLTLLSMVCFVKVCYPL-Y-GNRFNSVHGRLLIACAWVYALLFACSPLA-HWGEYGPEP-YGTACCIDWR--LSNQLSTARSYTVALFIFCYILPCCAILASYTGILVAVHASRRAM----EEHAL-----RPTHMS-----SIQIVIVKLSVAVCIGFFAAWSPYAVVSMWAAFGH-VENIPPMAFAMPAMFAKSSTIYNPIIYLMLRPNFRRMVCSDLGALC--QVSM-KG--CICSQCQVKCC------LKPKI---RVRLRAVQRQTIHFASSNSPAQPP----------------------LSCE
>tr|A0A3Q2V280|A0A3Q2V280_HAPBU_G_PROTEIN_RECEP_F1_2_domain-containing_protein_OS_Haplochromis_burtoni_OX_8153_PE_3_SV_1
---------------------------------LNDIAFHSS-----------------IPAPLDITVAVVYSVFGVCSLFGNSTLLYISYKKKNVLKPAEYFIINLAVSDLGLTLSLYPMAITSSFY-HRWLYGKTVCSVYAFCGMLFGICSLTTLTLLSMVCFVKVCYPL-Y-GNRFNSVHGCLLIACAWVYALLFACSPLA-HWGEYGPEP-YGTACCIDWR--LSNQLSTARSYTVALFIFCYILPCCAILASYTGILVAVHASRRTM----EQHAL-----RPTHMS-----SIQIVIVKLSVAVCIGFFAAWSPYAVVSMWAAFGH-VENIPPMAFAMPAMFAKSSTIYNPIIYLMLRPNFRRMVCSDLGALC--QVSM-KG--CICSQCQVK-------------------LRAVHRQTIHFASSNSAAQPP----------------------LSCE
>XP_006787046.1_PREDICTED_opsin-5-like_Neolamprologus_brichardi
---------------------------------LNDIAFHSS-----------------IPAPLDITVAVVYSVFGVCSLFGNSTLLYISYKKKNILKPAEYFIINLAVSDLGLTLSLYPMAITSSFY-HRWLYGKTVCSVYAFCGMLFGICSLTTLTLLSMVCFVKVCYPL-Y-GNRFNSVHGCLLIACAWVYALLFACSPLV-HWGEYGPEP-YGTACCIDWR--LSNQLSTARSYTVALFIFCYILPCCAILASYTGILVAVHASRRTM----EQHAL-----RPTHMS-----SIQIVIVKLSVAVCIGFFAAWSPYAVVSMWAAFGH-VENIPPMAFAMPAMFAKSSTIYNPIIYLMLRPNFRRMVCSDLGALC--QVSM-KG--CICSQCQTDHS-----------------L----------------------------------------------
>tr|A0A3P9DHL0|A0A3P9DHL0_9CICH_G_PROTEIN_RECEP_F1_2_domain-containing_protein_OS_Maylandia_zebra_OX_106582_PE_3_SV_1
---------------------------------LNDIAFHSS-----------------IPAPLDITVAVVYSVFGVCSLFGNSTLLYISYKKKNVLKPAEYFIINLAVSDLGLTLSLYPMAITSSFY-HRWLYGKTVCSVYAFCGMLFGICSLTTLTLLSMVCFVKVCYPL-Y-GNRFNSVHGRLLIACAWVYALLFACSPLA-HWGEYGPEP-YGTACCIDWR--LSNQLSTARSYTVALFIFCYILPCCAILASYTGILVAVHASRRTM----EQHAL-----RPTHMS-----SIQIVIVKLSVAVCIGFFAAWSPYAVVSMWAAFGH-IENIPPMAFAMPAMFAKSSTIYNPIIYLMLRPNFRRMVCSDLGALC--QVSM-KG--CICSQCQVKCC------LKPKI---RVRLLGSSSCNQKVAGLSPGSDS-----------------------LRCV
>tr|A0A3B4G6Q2|A0A3B4G6Q2_9CICH_G_PROTEIN_RECEP_F1_2_domain-containing_protein_OS_Pundamilia_nyererei_OX_303518_PE_3_SV_1
---------------------------------LNDIAFHSS-----------------IPAPLDITVAVVYSVFGVCSLFGNSTLLYISYKKKNVLKPAEYFIINLAVSDLGLTLSLYPMAITSSFY-HRWLYGKTVCSVYAFCGMLFGICSLTTLTLLSMVCFVKVCYPL-Y-GNRFNSVHGRLLIACAWVYALLFACSPLA-HWGEYGPEP-YGTACCIDWR--LSNQLSTARSYTVALFIFCYILPCCAILASYTGILIAVHASRRTM----EQHAL-----RPTHMS-----SIQIVIVKLSVAVCIGFFAAWSPYAVVSMWAAFGH-VENIPPMAFAMPAMFAKSSTIYNPIIYLMLRPNFRRMVCSDLGALC--QVSM-KG--CICSQCQVKCC------LKPKI---RVRLRFFHTW------------GS----------------------L-CS
>tr|A0A3B4ZBS0|A0A3B4ZBS0_9TELE_Opsin_7_group_member_a_OS_Stegastes_partitus_OX_144197_PE_3_SV_1
---------------------------------FSISTFWHT-----------------VSTRSHSRVLFCCVVAGICSLFGNSTLLYVSYKKKHLLKPAEYFIINLAVSDLGLTLSLYPMAITSSVY-HRWLYGKTVCSVYAFCGMLFGICSLTTLTLLSVVCFVKVCYPL-Y-GNRFNSAHGCLLIACAWVYALLFACSPLA-HWGEYGPEP-YGTACCIDWR--LSNEHSSARSYTVALFIFCYILPCCVILASYTGILVTVQASRKTM----KQHSL-----RQTHMS-----SIQTIIVKLSVAVCIGFFAAWSPYAVVSMWAAFGH-VENIPPLAFAMPAMFAKSSTIYNPIIYLMLRPNFRRIMCRDIGTLC--HACL-KG--CLCRQCSAECC------SKRKI---RVRLRAVHRQTNRLPSANSSAQPP----------------------LSCE
>tr|A0A3B4ZC00|A0A3B4ZC00_9TELE_Opsin_7_group_member_a_OS_Stegastes_partitus_OX_144197_PE_3_SV_1
---------------------------------LADIAFHSN-----------------IPVPLDITVAVIYSVFGICSLFGNSTLLYVSYKKKHLLKPAEYFIINLAVSDLGLTLSLYPMAITSSVY-HRWLYGKTVCSVYAFCGMLFGICSLTTLTLLSVVCFVKVCYPL-Y-GNRFNSAHGCLLIACAWVYALLFACSPLA-HWGEYGPEP-YGTACCIDWR--LSNEHSSARSYTVALFIFCYILPCCVILASYTGILVTVQASRKTM----KQHSL-----RQTHMS-----SIQTIIVKLSVAVCIGFFAAWSPYAVVSMWAAFGH-VENIPPLAFAMPAMFAKSSTIYNPIIYLMLRPNFRRIMCRDIGTLC--HACL-KG--CLCRQCSAECC------SKRKI---RC--------------------------------------------GVMY
>XP_015238643.1_PREDICTED_opsin-5-like_Cyprinodon_variegatus
---------------------------------LAGMAFHSS-----------------IPVPLDITVAVVYSVFGICSLFGNTTLLYISYKKKHLLKPAEYFIVNLAVSDLGLTMSLYPMAITSSFY-HRWLFGKTLCSLYAFCGMLFGLCSLTTLTLLSIVCFVKVCYPL-Y-GNRFKPLHGQLLIACAWVYALLFACSPLV-HWGEYGPEP-YGTACCIDWR--LSNKLSIARSYTVALFVFCYILPCCVIVASYTGILVTVQTSRKTM----EKHAS-----RQTNMS-----SIQTIIIKLSVAVCIGFFAAWSPYAVVSMWAAFGE-IEDIPPLAFAMPAMFAKSSTIYNPIIYLILRPNFRRIMYRDLGTLF--QRCL-KG--CLIFKGQTKCC------PKPNI---MLRRHIAHRQTNQFPLSISSTQPP----------------------LRCQ
>tr|A0A3P9NIF8|A0A3P9NIF8_POERE_G_PROTEIN_RECEP_F1_2_domain-containing_protein_OS_Poecilia_reticulata_OX_8081_PE_3_SV_1
---------------------------------LADMAFHSS-----------------IPVPLDITVAVVYSIFGVCSLFGNSTLLYISYKKKHLLKPAEYFIVNLAVSDLGLTLSLYPMAITSSFY-HRWLYGKTLCSLYAFCGILFGLCSLTTLTLLSTVCFVKVCCPL-Y-GNRFKPFHGQLLIACAWVYALLFACSPLV-HWGEYGPEP-YGTACCIDWR--LSNKLGTARLYTVALFVFCYILPCCVIVASYTSILVTVQASRKTM----EQHAS-----RQTSXS-----SIQTIIIKLSVAVCIGFFAAWSPYAVVSMWATFGE-IESIPPLAFAMPAVFAKSSTIYNPMIYLMLRPNFRQIMCRDLGTLF--QTCL-KG--CLVFKGQAKCC------SKPNV---MLRRRTAHRQTNQPPLSISSTQPP----------------------LRCQ
>XP_017277906.1_opsin-5-like_Kryptolebias_marmoratus
---------------------------------LADIAFHSN-----------------IPGPMDKTLAVVYSVFGVCSLFGNCTLLYVSYKKKHLLKPAEYFIINLAVSDLGLTLSLYPLAISSSFY-HRWLYGKTVCSIYAFCGMLFGLCSLTTLTLLSMVCFVKVCYPL-Y-GNRFKSFHGQLLIACAWVYALLFACSPLV-HWGEYGPEP-YGTACCIDWR--LSNQHTSVRSYTVALFVFCYILPCCVIVASYTGILLTVQTSRRTM----EQHAS-----RQTSKS-----SIQSIIVKLSVAVCIGFFTAWSPYAVVSMWAAFGQ-VKNIPPLAFAVPAMFAKSSTVFNPIIYLTLRPNFRRMMCRDLGALF--ELFL-KG--CLCLKGQAKCC------SKPKL---AVKLRTIHRENNQFPSSISASQPH----------------------ISCQ
>XP_013884172.1_PREDICTED_green-sensitive_opsin-3-like_Austrofundulus_limnaeus
---------------------------------QSECHWRNG-----------------I-------AA------EMCS----------SYSLVIFLSPSPLLI---CPSSLSFRRSLLNPSPPPALP-RRWLYGETACSIYAFCGMLFGLCSLTTLTLLSMVCFMKVCYPL-Y-GNQFKSLHGQLLIACAWVYALLFACSPLV-HWGKYGPEP-YGTACCIDWR--QSNRHTSTRSYAAALFVFCYILPCCLIVASHTGILVTVQTSRKTM----AQHAS-----KQTQKN-----NIQRIIVKLSVGVCIGFFAAWSPYAVISMWAAFGQ-VENIPPLAFAVPAVFAKSSTIYNPIINVTLRPNIRRMMCRDLGVLF--ERCL-KR--CLALKGQAKCC------SKPEI---KVRLRTIHRQSSQFPSSISAAQPP----------------------ISCQ
>tr|H2MS22|H2MS22_ORYLA_G_PROTEIN_RECEP_F1_2_domain-containing_protein_OS_Oryzias_latipes_OX_8090_GN_LOC101167486_PE_4_SV_2
---------------------------------KADMAFHSN-----------------ISVPMDIIVAVVYSVFGVCSLLGNSTLLYVLYKKKHLLKPAEWFIINLAVSDLGLTLTLYPMAITSSFY-HRWLYGRTVCFVYAFCGMLFGLCSLTTLTLLSMVCFVKVCYPL-Y-GNRFNSFHGRLLIACAWLYALLFACSPLV-HWGEYGPEP-YGTACCIDWR--LSNQQATARSYTVALFIFCYILPCCIIVASYMGILVTVQASRKTM----EQHSS-----RETHMS-----SIQTIIVKLSVAVCIGFFAAWSPYAMVSMWAAFGQ-IDNIPPLAFAVPAMFAKSSTIYNPIINLLLRPNFRRIMWRDVGELY--HNYL-KG--CLWPKGQTKCC------RKINI---RVGLGTTHRQTSRFPSSVS---PP----------------------ISCQ
>XP_024128949.1_opsin-5-like_isoform_X1_Oryzias_melastigma
---------------------------------KADMAFHSN-----------------ISVNMDITVAVVYSVFGVCSLLGNSTLLYVSYKKKHLLKPAECFIINLAISDLGLTLSLYPMAITSSVY-HRWLYGRTVCSMYAFCGMLFGLCSLTTLTLLSVVCFVKVCYPL-Y-GNRFTSFHGRLLIACAWFYALLFACSPLV-HWGEYGPEP-YGTACCIDWR--LSNQHATARSYTVALFIFCYILPCCVIVASYTGILITVQASRKTM----EQHSS-----RETHMS-----SIQTIIVKLSVAVCIGFFAAWSPYALVSMWAAFGQ-IENIPPLAFAMPAMFAKSSTIYNPIIYLLLRPNFRRIMWRDVGELY--HNYL-KG--CFWSRGQTKCC------TKIKI---RVRLRTTRRQTSRFPSSVS---PP----------------------I--Q
>XP_019734506.1_PREDICTED_opsin-5-like_Hippocampus_comes
---------------------------------LDETAFQSN-----------------IPVPLDITVAVVYSLFGICSLFGNSTLLYVSYKKKHLLKPAEFFIINLAVSDLGLTLSLYPLAITSSFY-HRWLYGNTVCSIYAFCGMLFGICSLSTLTLFSMVCFVKVCYPL-Y-GNRFSCIHGRLLVACAWLYALLFACCPLG-HWGEYGPEP-YGTACCIDWR--LSNRLPTARSYTVALFFFCYILPCGLILASYAGILATVHASHKTM----EHHGS-----RHMHMS-----RIQIVIIKLSMAVCIGFFVAWSPYALVSMWASFGN-IEDIPPVAFAIPAMFAKSSTIYNPIVYLAIRPNFRKVIFRDLAALK--RRTG-KC--C----------------CHPRV---KVRLQLVQRRTEQFPLPTSSTQPP------------------------LN
>XP_030219383.1_opsin-5-like_Gadus_morhua
---------------------------------LEDSSFISN-----------------IPVAMDITVAVVYSVFGVCSLFGNSMLLYVSYKKKHLLKPPEYFIVNLAVSDLGLTLSLYPMAISSSLY-HRWLYGKTVCYLYAFCGMLFGICSLTTLTLLSMVCFVKVCHPL-Y-GNRFNSWHGRGLMGCAWAYALLFASAPLA-RWGEYGPEP-YGTACCIDWR--RSNQHTQARSYTVALFLFCYILPCCAIVTSYWAIMARLRDSQRTM----ERHSA-----RPSHMS-----SLQAVIVKLSVAICMGFFAAWSPYAIVSMWAAFGH-VDAIPPLAFALPAMLAKSSTIYNPAIYLMLRPNFRRVLRRDLGFLW--RFCL-SR--AFQTPPPPPPRP-----APQAL---AAGPRSVQQ-THQFSTDTEGSSSP----------------------GRSD
>XP_029930795.1_opsin-5-like_Myripristis_murdjan
---------------------------------FDDIAFHSN-----------------IPVAVDITVAVVYSIFGVCSLFGNSTLLYVSYKKRHLLKPAEFFIINLAISDMGLTLSLYPMAITSSFY-HRWLYGKTVCYIYAFCGMLFGICSLTTLTLLSMVCFVKVCYPL-Y-GNRFNSVHGRLLIACAWAYALLFACSPLA-HWGEYGPEP-YGTACCIDWR--LSNQHTKARSYTMALFIFCYILPCCVIVASYTSILVTVRASRKTM----EQHAS-----RQTHMS-----NIQTIIVKLSVAVCIGFFAAWSPYAVVSMWAAFGH-IENIPPLAFAMPAMFAKSSTIYNPVIYLMLRPNFRKVMYRDLGTLR--RAFL-KG--CRCSQGPSKCR------SKPVI---RVNLWTIRRQTSQPCSNKSSAQPP----------------------SGCE
>tr|A0A668AJ52|A0A668AJ52_9TELE_Uncharacterized_protein_OS_Myripristis_murdjan_OX_586833_GN_LOC115375510_PE_4_SV_1
-----------------------------------SVKLQFA-----------------CGCGSHSWLG-VCFPAGVCSLFGNSTLLYVSYKKRHLLKPAEFFIINLAISDMGLTLSLYPMAITSSFY-HRWLYGKTVCYIYAFCGMLFGICSLTTLTLLSMVCFVKVCYPL-Y-GNRFNSVHGRLLIACAWAYALLFACSPLA-HWGEYGPEP-YGTACCIDWR--LSNQHTKARSYTMALFIFCYILPCCVIVASYTSILVTVRASRKTM----EQHAS-----RQTHMS-----NIQTIIVKLSVAVCIGFFAAWSPYAVVSMWAAFGH-IENIPPLAFAMPAMFAKSSTIYNPVIYLMLRPNFRKVMYRDLGTLR--RAFL-KG--CRCSQGPSKCR------SKP-I---SSHSQELCQTGPQVPGQLPDQCPP--------------------------
>tr|A0A668ART0|A0A668ART0_9TELE_Uncharacterized_protein_OS_Myripristis_murdjan_OX_586833_GN_LOC115375510_PE_4_SV_1
--------------------------------------MSSN-----------------SCVTGTIILGVCFPA-GVCSLFGNSTLLYVSYKKRHLLKPAEFFIINLAISDMGLTLSLYPMAITSSFY-HRWLYGKTVCYIYAFCGMLFGICSLTTLTLLSMVCFVKVCYPL-Y-GNRFNSVHGRLLIACAWAYALLFACSPLA-HWGEYGPEP-YGTACCIDWR--LSNQHTKARSYTMALFIFCYILPCCVIVASYTSILVTVRASRKTM----EQHAS-----RQTHMS-----NIQTIIVKLSVAVCIGFFAAWSPYAVVSMWAAFGH-IENIPPLAFAMPAMFAKSSTIYNPVIYLMLRPNFRKVMYRDLGTLR--RAFL-KG--CRCSQGPSKCR------SKPVI---RVNLWTIRRQTSQPCSNKSSAQPP----------------------SGCE
>tr|A0A673YYW7|A0A673YYW7_SALTR_Uncharacterized_protein_OS_Salmo_trutta_OX_8032_PE_4_SV_1
----------------------------------------------------------------------MLTFDGVCSLFGNSTLLYVSYKKKRLLKPAEIFIINLAISDMGLTLSLYPMAITSSIY-HKWLFGKTVCLIYAFCSVLFGICSLTTLTLLSMVCFVKVCYPL-Y-GNRFNPGHGRLLIACAWVWALVFAFSPLA-HWGEYGPEP-YGTACCIDWR--LSNLHPVARSYTMALFILCYIVPCCIITASYTGILMTVRASRKAM----EHHEA-----RPAKMS-----NIQAVIVKLSVAVCIGFFTAWSPYAVVSMWAAFGH-MENIPPLAFAILAMFAKSSTIYNPIIYLLLRPNFRRVMYRDLVSFR--WACL-KG--CLCSCSQGKCR------SGSVV---QVSLRSLRRPHNQSCSTNSSANQF----------------------YQCL
>XP_031662989.1_opsin-5-like_Oncorhynchus_kisutch
---------------------------------NVDIAFHSN-----------------IPVAADITVAIVYAVFGVCSLFGNSTLLYVSYKKKRLLKPAEIFIINLAISDMGLTLSLYPMAITSSIY-HKWLFGKTVCLIYAFCSVLFGICSLTTLTLLSMVCFVKVCYPL-Y-GNRFNPGHGRLLIVCAWVWALVFAFSPLA-HWGEYGPEP-YGTACCIDWR--LSNLHPVARSYTMALFILCYIVPCCIITVSYTGILMTVRASRKAM----EHHEA-----RPAKMS-----NIQAVIVKLSVAVCIGFFTAWSPYAVVSMWAAFGH-MENIPPLAFAILAMFSKSSTIYNPIIYLLLRPNFRRVMYRALLSFR--RACL-KG--CLCSCSLGKCR------SGSVV---QVSLRSLRRPHDQSCSTNSSANQA----------------------YTCE
>XP_021444281.1_opsin-5-like_Oncorhynchus_mykiss
-----------------------------------------------------------------------------------------------------------------------------------------------------------------------THPFV-H-GNRFNPGHGRLLIVCAWVWALVFAFSPLA-HWGEYGPEP-YGTACCIDWR--LSNLHPVARSYTMALFILCYIVPCCIITVSYTGILMTVRASRMAM----EHHEA-----RPAKMS-----NIQAVIVKVSTNRV----------------------------------------------------------------------------------------------------------------------------------------------------------
>XP_024248013.1_opsin-5-like_Oncorhynchus_tshawytscha
---------------------------------LANLNFKDL-----------------ISDFASKKA--QHWALGVCSLFGNSTLLYVSYKKKRLLKPAEIFIINLAISDMGLTLSLYPMAITSSIY-HKWLFGKTVCLIYAFCSVLFGICSLTTLTLLSMVCFVKISPPI-H-GNRFNPGHGRLLIVCAWVWALVFAFSPLA-HWGEYGPEP-YGTACCIDWR--LSNLHPVARSYTTALFILCYIVPCCIITVSYTGILMTVRASRKAM----EHHEA-----RPAKMS-----NIQAVIVKVSTKQSL-------------------------------------------------------TGVLYRK------------------------------------------------------ACSDNS-------------------------------
>tr|A0A4W5KH62|A0A4W5KH62_9TELE_G_PROTEIN_RECEP_F1_2_domain-containing_protein_OS_Hucho_hucho_OX_62062_PE_3_SV_1
---------------------------------IVRQCFSMD-----------------IFAGEEVLLSISLWSAGMCSLFGNSTLLYVSYKKKHLLKPAEFFIINLAISDMSLTLSLYPMAIT---Y-HRWLFGKTVCLIYAFCGMLFGVCSLTTLTLLSMVCFVKVCYPL-Y-GKLSKSL--RCEIYFSITKNIIFS----------YGPEP-YGTACCIDWR--LSNLHPVARSYTAALFVLCYIVPCCVIVASYMGILMTVRASHKTM----EHHE-------------------------LSVAVCIGFFAAWNPYAVVSMLAAFGH-MDNIPPLAFAVPAMFAKSSTIYNPIIYLLLRPNFRRVMYRDLVSLR--RAFL-KG--CLCSCSQGKCH------SHSVV---RVECEQ-------GNETNTN------------------------------
>tr|A0A4W5KZ34|A0A4W5KZ34_9TELE_G_PROTEIN_RECEP_F1_2_domain-containing_protein_OS_Hucho_hucho_OX_62062_PE_3_SV_1
-------------------------------------------------------------------IGISLWSAGMCSLFGNSTLLYVSYKKKHLLKPAEFFIINLAISDMSLTLSLYPMAIT---Y-HRWLFGKTVCLIYAFCGMLFGVCSLTTLTLLSMVCFVKVCYPL-Y-GKLSKSLAHEIGI-------------------GLYGPEP-YGTACCIDWR--LSNLHPVARSYTAALFVLCYIVPCCVIVASYMGILMTVRASHKTM----EHHEA-----RQTKMS-----NIQAVIVKLSVAVCIGFFAAWNPYAVVSMLAAFGH-MDNIPPLAFAVPAMFAKSSTIYNPIIYLLLRPNFRRVMYRDLVSLR--RAFL-KG--CLCSCSQGKCH------SHSVV---RVGRQS--------------------------------------------
>tr|A0A674F3X8|A0A674F3X8_SALTR_Uncharacterized_protein_OS_Salmo_trutta_OX_8032_PE_4_SV_1
---------------------------------SIDIAFHSN-----------------IPVAADITVAIVYAVFGMCSLFSNSTLLYVSYKKKHLLKPAEFFIINLAISDMSLTLSLYPMAITSSIY-HRWLFGKTVCLIYAFCGMLFGVCSLTTLTLLSMVCFVKVCYPR-Y-GNRFNPVHGRLLITCAWAWALVFACSPLA-HWGEYGPEP-YGTACCIDWR--LSNLHPVARSYTAALFVLCYIVPFCVIVASYTGILMTVRASHKAM----EHHEA-----RQTKMS-----NIQAVIVKLSVAVCIGFFAAWSPYAVVSMWAAFGH-MDNIPPLAFAVPAMFAKSSTIYNPIIYLLLRPNFRRVMYRDLVSLH--RAFL-KG--CLCSCSQGSATPTP--WSASNR---SADVRSTASPPRPPAKPSPGPEVA----------------------A---
>XP_013995671.1_PREDICTED_opsin-5-like_isoform_X1_Salmo_salar
---------------------------------SIDIAFHSN-----------------IPVAADITVAIVYAVFSMCSLFSNSTLLYVSYKKKHLLKPAEFFIINLAISDMSLTLSLYPMAITSSIY-HRWLFGKTVCLIYAFCGMLFGLCSLTTLTLLSMVCFVKVCYPR-Y-GNRFNPVHGRLLIACAWAWALVFACSPLA-HWGEYGPEP-YGTACCIDWR--LSNLHPVARSYTAALFVLCYIVPFCVIVASYTRILMTVRASHKAM----GHHEA-----RQTKMS-----NIQAVIVKLSVAVCIGFFAAWSPYAVVSMWAAFGH-MDNIPPLAFAVPAMFAKSSTIYNPIIYLLLRPNFRRVMYRDLVSLH--RAFL-KG--CLCSCSQGKCH------SHSVV---RVGLQSFCRRHGQSCSPTSSAHQA----------------------SACE
>CDQ68109.1_unnamed_protein_product_Oncorhynchus_mykiss
---------------------------------SIDIAFLSN-----------------IPVAADITVAIVYAVFGMCSLFSNSTLLYISYKKKHLLKPAEFFIINLAISDMSLTLSLYPMAITSSIY-HRWLFGKTVCLIYAFCGMLFGVCSLTTLTLLSMVCFVKVCYPL-Y-GNRFNAVHGRLLIACAWAWALVFACSPLA-HWGEYGPEP-YGTACCIDWR--LSNLHPVARSYTAALFVLCYIVPCCVIVASYTGILMTVRASHKAM----EHHEA-----RQTKMS-----NIQDVIVKLSVAVCIGFFAAWSPYAVVSMWAAFGH-MDNIPPLAFAVPAMFAKSSTIYNPIIYLLLRPNFRRVMYRDLVSLC--RAFL-KG--CLCSCSQGKCH------SHL------------------SCSPTSSARQA----------------------SPGE
>XP_031666701.1_opsin-5_isoform_X1_Oncorhynchus_kisutch
---------------------------------SIDIAFHSN-----------------IPVAADITVAIVYAVFGMCSLFSNSTLLYISYKKKHLLKPAEFFIINLAISDMSLTLSLYPMAITSSIY-HRWLFGKTVCLIYAFCGMLFGVCSLTTLTLLSMVCFVKVCYPL-Y-GNRFNAVHGRLLIACAWAWALVFACSPLA-HWGEYGPEP-YGTACCIDWR--LSNLHPVARSYTAVLFVLCYIVPCCVIVASYTGILMAVRASHKAM----EHHEA-----RQTKMS-----NIQDVIVKLSVAVCIGFFAAWSPYAVVSMWAAFGH-MDNIPPLAFAMPAMFAKSSTIYNPIIYLLLRPNFRRVMYRDLVSLC--RAFL-KG--CLCSCSQGKCH------SHLVV---RVSLQSFCRRHGQSCSPTSSARQA----------------------STCE
>CAB1326354.1_unnamed_protein_product_Coregonus_sp._balchen
---------------------------------GIDIAFHSN-----------------IPVAADITVAIVYAVFGMCSLFGNSTLLYVSYKKKHLLKPAEFFIINQAISDMGLTLSLYPMAITSSIY-H----------------------SLTTLTLLSMVCFVKVCYPL-Y-GNQFNPVHGRLLIACAWAWALMFACSPLA-HWGEYGPEP-YGTACCIDWR--LSNLHPVARSYTAVLFVLCYIVPCCVIVVSYTGILMT-----------------------------------------LSVAVCIGFFAAWSPYAVVSMWAAFGH-MENIPPLAFAVPAMFAKSSTIYNPIICLLLRPNFRRVMYRDLVSLR--RAFL-KV--CLCSCSQGKCH------SHSVV---RVSLQSLRRRHGQSCSPNSSACQA----------------------SACE
>XP_019899143.1_opsin-5-like_Esox_lucius
---------------------------------DMDMAFHSN-----------------IPPVADFAVAIVYAVFGICSLLGNSILLYVSYKKKHQLKPAEFFIINLAFSDMGLTLALYPLAIISSIY-HRWMFGKTVCLIYAFCGMLFGLCSLTTLTLLSMVCFVKVCYPL-YVGNRFNQVHGRLLIACAWAYALVFACSPLA-HWGEYGPEP-YGTACCIDWR--LSNLHPVARSYTAALFVFCYILPCCVILASYTGILMMVRASHKAM----EHHVA-----RPIKLS-----NIQAVIVKLSVAVCIGFFTAWSPYAVVSMWAAFGQ-NENIPPLAFALPAMFAKSSTIYNPIIYLMLRPNFRRVMYRDLESLR--RACL-KG--CLCFSPL--------------A---RIDIHSLRRRHNQSCTITLSPRQA----------------------SGCS
>tr|A0A3P9AEI4|A0A3P9AEI4_ESOLU_G_PROTEIN_RECEP_F1_2_domain-containing_protein_OS_Esox_lucius_OX_8010_PE_3_SV_1
---------------------------------DMDMAFHSN-----------------IPPVADFAVAIVYAVFGICSLLGNSILLYVSYKKKHQLKPAEFFIINLAFSDMGLTLALYPLAIISSIY-HRWMFGKTVCLIYAFCGMLFGLCSLTTLTLLSMVCFVKVCYPL-Y-GNRFNQVHGRLLIACAWAYALVFACSPLA-HWGEYGPEP-YGTACCIDWR--LSNLHPVARSYTAALFVFCYILPCCVILASYTGILMMVRASHKAM----EHHVA-----RPIKLS-----NIQAVIVKLSVAVCIGFFTAWSPYAVVSMWAAFGQ-NENIPPLAFALPAMFAKSSTIYNPIIYLMLRPNFRRVMYRDLESLR--RACL-KG--CLCFSPL--------------A---RIDIHSLRRRHNQSCTITLSPRQA----------------------SGCS
>tr|A0A3B1JHE9|A0A3B1JHE9_ASTMX_G_PROTEIN_RECEP_F1_2_domain-containing_protein_OS_Astyanax_mexicanus_OX_7994_PE_3_SV_1
---------------------------------LSNMVFESS-----------------IPKEADVTIAVVYAVFGFCSLLGNSTLLYVSYKKKRWLKPAEFFIINLAVSDMGLTLSLYPLAIISSFS-HRWLFGRMVCLMYAFCGVLFGICSLTTLTLLSLVCFVKVCYPL-Y-GNRFTAAHGRLLLVCAWTYALVFACSPLV-HWGEYGPEP-YGTACCIDWL--SSNQRSGARSYMVALFVLCYLLPCVLILVSYTSILLTLRRSRRTM----EQHIP-----PPTRLS-----NIHTIIVKLSVAICIGFFAAWSPYAVVSMWAAFGQ-IKSIPPLAFAMPAMFAKSSTIYNPIVYLLLRPNFRRVAWRDLGLLR--RAFL-RH--CFCSRILQRCR------PET--------LRTLRKRSCRPNSVHGELPGC----------------------AVCE
>XP_022533396.1_opsin-5-like_Astyanax_mexicanus
------------------------------------MVFESS-----------------IPKEADVTIAVVYAVFGFCSLLGNSTLLYVSYKKKRWLKPAEFFIINLAVSDMGLTLSLYPLAIISSFS-HRWLFGRMVCLMYAFCGVLFGICSLTTLTLLSLVCFVKVCYPL-Y-GKPCPEVMLCTVRC----------------------------VSCV------------NKRLIKTLLLICCIEGP------------------------------------G--------------------------------------------------------------------------------KHALCKHLTAL---------------------------------------------------------------------------------------
>tr|A0A3B4DDP0|A0A3B4DDP0_PYGNA_G_PROTEIN_RECEP_F1_2_domain-containing_protein_OS_Pygocentrus_nattereri_OX_42514_PE_3_SV_1
-------------------------------------------------------------------LS-FFLSAGVCSLLGNSTLLYVSYKKKRYLKPAEFFIINLAVSDLGLTLSLYPLAIISSFS-HRWLFGRVFCIMYAFCGVLFGICSLTTLTLLSLVCFVKVCYPL-Y-GNRFTATHGRLLLVCAWAYALVFACSPLA-HWGEYGPEP-YGTACCIDWR--LSNQRSSARSYMVVLFALCYLLPCVLIVASYTRILLTLHASRRTM----EQHIS-----APTHLS-----NIHTIIIKLSVAVCIGFFAAWSPYAVVSMWAAFGQ-IKSIPPLAFAMPAMFAKSSTIYNPIVYLLLRPNFRRVMWRDLGLLQ--RACF-RC--CLCSTIPQRCR------SKT------VPLQSLRRRLHKSHSVHGELPGS----------------------AMCE
>XP_017573126.1_PREDICTED_opsin-5-like_Pygocentrus_nattereri
---------------------------------LPDIVFLSS-----------------IPKAADITIAVVYTVFGVCSLLGNSTLLYVSYKKKRYLKPAEFFIINLAVSDLGLTLSLYPLAIISSFS-HRWLFGRVFCIMYAFCGVLFGICSLTTLTLLSLVCFVKVCYPL-Y-GNRFTATHGRLLLVCAWAYALVFACSPLA-HWGEYGPEP-YGTACCIDWR--LSNQRSSARSYMVVLFALCYLLPCVLIVASYTRILLTLHASRRTM----EQHIS-----APTHLS-----NIHTIIIKLSVAVCIGFFAAWSPYAVVSMWAAFGQ-IKSIPPLAFAMPAMFAKSSTIYNPIVYLLLRPNFRRVMWRDLGLLQ--RACF-RC--CLCSTIPQRCR------SKT------VPLQSLRRRLHKSHSVHGELPGS----------------------AMCE
>XP_030631698.1_opsin-5-like_Chanos_chanos
---------------------------------LADILFQSS-----------------IPVAADVLVAVVYSVFGVCSFFGNSVLLYVSYKKKHLLKPAEFFIINLAISDMGLTLSLYPMAIFSSIY-HRWLFGKTVCLLYAFCGVLFGICSLTTLTLLSMVCFVKVCYPL-Y-GNRFSPSHGRLLVVCAWAYALVFACSPLV-HWGEYGPEP-YGTACCIDWR--LSNQRATARSYTVVLFVCCYMVPCAIILVSYTGILITVRASRKAM----EGHMT-----NQTRMS-----NVQGIIVKLSVAVCIGFFSAWSPYAVVSMWAAFGH-IENIPPLAFAMPAMFAKSSTIYNPIVYLLLRPNFRKVMCHDLGALR--RACL-RG--CLFSPGPHRCP------AKPAL---RVALCSLTRQPDKSSSNSSSACA-----------------------AFSE
>XP_031419034.1_opsin-5-like_Clupea_harengus
---------------------------------LEEVLFQST-----------------IPEAADISMAIVYAIFGVCSVFGNSMLLYVSYKKKHLLKPAEFFIINLAISDLGLTLSLYPMAIISSIF-HRWLFGKTACLIYAFCGLLFGICSLTTLTLLSMVCFMKVCYPL-Y-GNRFRPIHGRLLVVCAWLYALVFAGSPLA-HWGEYGPEP-YGTACCIDVR--LSNLQAGARSYTLTLFIACYLLPCSIIVASYTSILVTVRTTKKAM----DRHVP-----KKTRMS-----NIQAIIVKLSVAVCIGFFTAWSPYAVVSMWAAFGR-LESIPPLAFAMPAMFAKSSTIYNPLVYMLLRPNFRKVMCRDLGALR--RACL-RA--CICSSHPGPSK------SGPSM---GIPLSKSHDIHTSVHTELTQPRG-----------------------PAC-
>XP_013978747.1_PREDICTED_opsin-5-like_Salmo_salar
---------------------------------LANGTFHSN-----------------IPEAADLVVAVVYSIFGVCSLVGNTILLYVSYNKKMLLKPAEFFIINLAVSDLGMTLSLYPLAVTSSIY-HRWLYGKTVCLVYAFCGVLFGICSLTTLTILSTVCCLKVCYPL-Y-GNRFSPDHGRILIACAWAYALVFACSPLA-HWGAYGPEP-YGTACCIDWQ--RSNWDGVARSYTVALFLCCYILPCCVITSAYSQILVTVRESRRAV----EQHVS-----QQTRMG-----NVQTTIVKLSVAVCIGFFAAWSPYALVSMWAAFGH-MDSIPPMAFAIPAVLAKSSTLYNPLVCLLLKPNFRHLLSKDLHSLH--RACV-FQ--CRCVRRLSE------------------------------------------------------------------
>tr|A0A673XTT3|A0A673XTT3_SALTR_Opsin_7_group_member_a_OS_Salmo_trutta_OX_8032_PE_4_SV_1
---------------------------------LANGTFHSN-----------------IPEAADLVVAVVYSIFGVCSLVGNTILLYVSYNKKMLLKPAEFFIINLAVSDLGMTLSLYPLAVTSSIY-HRWLYGKTVCLVYAFCGVLFGICSLTTLTILSTVCCLKVCYPL-Y-GNRFSPDHGRFLIACPIGVH----------------PEP-YGTACCIDWQ--RSNWDGVARSYTVALFLCCYILPCCVITSAYSQILVTVRESRRAV----EQHVS-----QQTRMG-----NVQTTIVKLSVAVCIGFFAAWSPYALVSMWASFGH-MDSIPPMAFAIPAVLAKSSTLYNPLVYLLLKPNFRHLLSKDLHSLH--RACV-LQ--CRCVRRLPPCS------------------------KAPPEHDAATPVG------------------------SSA
>tr|A0A673XLR6|A0A673XLR6_SALTR_Opsin_7_group_member_a_OS_Salmo_trutta_OX_8032_PE_4_SV_1
--------------------------------------------------------------------------MGVCSLVGNTILLYVSYNKKMLLKPAEFFIINLAVSDLGMTLSLYPLAVTSSIY-HRL----TVCLVYAFCGVLFGICSLTTLTILSTVCCLKVCYPL-Y-GNRFSPDHGRFLIACAWAYALVF---------------P-YGTACCIDW------------SYTVALFLCCYILPCCVITSAYSQILVTVRESRRAV----EQHVS-----QQTRMG-----NVQTTIVKLSVAVCIGFFAAWSPYALVSMWASFGH-MDSIPPMAFAIPAVLAKSSTLYNPLVYLLLKPNFRHLLSKDLHSLH--RACV-LQ--CQH--------------------------------------DAATPVG------------------------SSA
>CAB1324030.1_unnamed_protein_product_Coregonus_sp._balchen
--------------------------------------MRRS-----------------QP-------LLPHCHARVCSLVGNTILLYVSYNKKILLKPAEFFIINLAVSDLGMTLSLYPLAVTSSIY-HRWLYGKTVCLVYAFCGVLFGICSLTTLTILSTVCCLKVCYPL-Y-GNRFSPDHGRILIVCAWAYALVFACSPLA-HWGAYGPEP-YGTACCIDWQ--RSNRDGVARSYTVALFLCCYILPCCVITSAYSQILVTVRESRRAV----EQHVS-----QQTRMG-----NVQTTIVKLSVAVCIGFFAAWSPYALVSMWAAFGH-MDSIPPMAFAIPAMFAKSSTLYNPLVYLLLKPNFRHLLSKDLHSLH--RACV-LQ--CRCVRYLRRFS------YRSVL---AVTLRWLCPQGSESNSAPNVVTTA----------------------SPCE
>XP_023859543.1_opsin-5-like_Salvelinus_alpinus
------------------------------------------------------------------------MASGVCSLVGNTILLYVSYNKKMLLKPAEFFTINLAVSDLGMTLSLYPLAVTSSIY-HRWMYGKTVCLVYAFCGVLFGICSLTTLTILSTVCCLKVCYPL-Y-GNRFCPDHGRILIACAWAYALVFACSPLA-HWGAYGPEP-YGTACCIDWQ--RSNRDSVARSYTVALFLCCYVLPSCVITSAYSQILVTVRESRRAV----EQHVS-----QQTHMG-----NVQTTIVKLSVAVCIGFFTAWSPYALVSMWAAFGH-MDSIPPMAFAIPAVFAKSSTLYNPLVYLLLKPNFRHLLSKDLHSLH--RACV-FQ--CRCVRHLLSFS------SVAVS---ATSLRWLCPRGSESNSAPNVVTTA----------------------SPCE
>tr|A0A4W5KRB6|A0A4W5KRB6_9TELE_Opsin_7_group_member_a_OS_Hucho_hucho_OX_62062_PE_3_SV_1
---------------------------------VSNGTFHSN-----------------IPEAADLVVAVVYSIFGVCSLVGNTILLYVSYNKKMLLKPAEFFIINLAVSDLGMTLSLYPLAVTSSIY-HRWLYGKTVCLVYAFCGVLFGICSLTTLTILSTVCCLKVCYPL-Y-GNRFSPDHGRILIACAWAYALVFACSPLA-HWGAYGPEP-YGMACCIDWQ--LSNRDGVARSYTVALFFCCYILPCCVITSAYSQILVTVRESRRAV----EQHVS-----QHTRMG-----NVQTTIVKLSVAVCIGFFAAWSPYALVSMWAAFGH-MDSIPPMAFAIPAMFAKSSTLYNPLVYLLLKPNFRHLLSKDLHSLH--RACV-LQ--CRCVRRF---S------YRSVL---AVTLHWLCPRGSESNSTPNVVTT---------------------------
>XP_010896146.3_opsin_7_group_member_a_Esox_lucius
---------------------------------PTNSTFHSN-----------------IPEAADLMVAVFYSIFGVCSLAGNTILLYVSYKKKMLLKPAEFFIINLAISDLGMTLSLYPMAVTSSIY-HRWLYGQTMCIIYAFCGVLFGICSLTTLTILSTVCCLKVCYPL-Y-GNRFGADHGRVLIVCAWVYALVFACSPLL-HWGAYGPEP-YGTACCIDWQ--RSNWDILARSYTVALFVGCYILPCCVITSSYTQILFTVRESRRAV----EQHVT-----RQTRMG-----NIQSMIVKLSVAVCIGFFTAWSPYALVSMWAAFGH-MDSIPPMAFAIPAIFAKSSTIYNPLVYLLLKPNFRHLLCEDLNSLH--KACV-HQ--CPCVRRLRRSS------YRSVL---SVTLRSLRPPGSESNSAPNAVSA-----------------------LPCE
>XP_030227959.1_opsin-5-like_isoform_X1_Gadus_morhua
---------------------------------VENSTFHST-----------------IPEAADLVVASIYTLFGVCSLLGNGMLLYVSYEKRPELKPAEFFIINLAVSDLGMTLSLYPLAVTSSIY-HRWLYGEAVCLLYAFCGVLFGICSLSTLTALSTVCCLKVCYPL-Y-GKRLSPAHSRLLIGCCWAYALLFACSPLL-HWGAYGPEP-YGTACCIDWR--RSRREAGARSYTLALLLLCYAAPCCVMLLSYGHILLTVRESRRAV----EQHAV-----PATRTG-----SLHAVILKLSVAVCIGFLLAWSPYALVSMLATYGH-VESLPPMAFAVPAVFAKSSTLYNPLIYLLLKPNYRHLLSQHLLAQR--KKCP-RL---LCPPRLPLCS------FRGSF---SDPAPPCSDSAPPCSDSVPQAQAT----------------------PDCG
>KAA0708773.1_Melanopsin_Opsin-4_Triplophysa_tibetana
---------------------------------GLNSTFQSN-----------------IPVAADIAVGVVYSLFGVCSLCGNSMLLYVSYKKKHLLKPAEFFIINLAISDLGMTISLYPLAITSSLA-HRWLYGRTVCLIYAFCGVLFGICSLTTLTILSVVCCLKVCYPL-H-GNGFSYEHGRVLIVCAWAYALVFACSPLA-YWGRYGPEP-YGTACCIDWE--LSNHDFIARSYVTVLFIACYLLPCTIIVVSYTRILLTVRDSRRAV----EQHIT-----AKTRMG-----NIQTIIVKLSVAVCTGFFSAWSPYAFVSMWAAFGH-FDDIPPMAFAIPAMFAKSSTLFNPLIYLLLKPNFRHLLWKDMSSLR--GICV-HH--FLC---FSRCN------YRPSL---ALS---LRHRGRSVSDP-KVAVG-----------------------SPCE
>TRY59257.1_hypothetical_protein_DNTS_034182_partial_Danionella_translucida
-------------------------------------------------------------------ASLIILRVGVCSLCGNSLLLYVSYKKKHLLKPAEFFIVNLAISDLGMTLSLYPLAITSSIN-HRWLYGRTVCLIYAFCGVLFGICSLTTLTILSIVCCLKVCYPL-H-GNRFSYEHGRVLIVCAWAYALVFACSPLA-YWGQYGPEP-YGTACCIDWA--WSNHNSVARSYTAVLFIACYLVPCGIIIVSYTRILLTVRESRRAV----EQHIS-----AQTRMG-----NIQTIIVK----------------------------------------------------------------------------------------------------------------------------------------------------------------
>XP_018981433.1_PREDICTED_opsin-5-like_Cyprinus_carpio
---------------------------------GLNSTFQSS-----------------IPVAADITVGVVYSLFGVCSLCGNGMLLYVSYKKKHLLKPAEFFIVNLAISDLGMTLSLYPLAVTSSLA-HSLLY-------------------------------------------RLGLVQSRL-------------CRPLL-HYAFFIRLP-TCSPCGIIIV-----HDSVARSYTSMLFIACYLLPCGIIIVSYTRILLTVRESRRAV----EQHIT-----AQTRMG-----NIQAIIVKLSVAVCIGFFTAWSPYALVSMWAAFGH-LEDIPPLAFAIPAVFAKSSTLYNPLIYLLLKPNFRHLLCKDMRSLR--GVCM-HY--CLC-QCFPHWS------YRPSL---ALNLRPLRRRGQSISESIGAPVG-----------------------LPCE
>KTF89755.1_hypothetical_protein_cypCar_00034061_Cyprinus_carpio
---------------------------------GLNSTFQSS-----------------IPVAADITVGVVYSLFGVCSLCGNGMLLYVSYKKKHLLKPAEFFIVNLAISDLGMTLSLYPLAVTSSLA-HRWLYGRTVCVIYAFCGVLFGICSLTTLTILSTVCCLKVCYPL-H-GNRFTYEHGRLLIACAWAYALVFACSPLA-NWGQYGPEP-YGTACCIDWA--WSNHDSVARSYTSVLFIACYLLPCGIIIVSYTRILLTVRESRRAV----EQHIT-----AQTRMG-----NIQAIIVKLSVAVCIGFFTAWSPYALVSMWAAFGH-LEDIPPLAFAIPAVFAKSSTLYNPLIYLLLKPNFRHLLCKDMRSLR--GVCM-HY--CLC-QCFPHWS------YRPSL---ALNLRPLRRRGQSISESIGAPVG-----------------------LPCE
>XP_026089333.1_opsin-5-like_Carassius_auratus
---------------------------------GLNSTFQSN-----------------IPAAADITVGIFYSLFGVCSLCGNSMLLYVSYKKKHLLKPAEFFIVNLAISDLGMTLSLYPLAVTSSLA-HRWLYGRTVCVIYAFCGVLFGICSLTTLTILSTVCCLKVCYPL-H-GNRFTYEHGRVLIVCAWAYALVFACSPLT-HWGQYAPEP-YGTACCIDWA--WSNHDSVARSYTSVLFIACYLLPCGIIIVSYTRILLTVRESRRAV----EKHIS-----VHTRMG-----NIQAIIVKLSVAVCIGFFAAWSPYALVSMWAAFGH-FEDIPPLAFAIPAVFAKSSTLYNPLIYLLLKPNFRHLLCKDMRSLR--GVCM-HH--CLC-HCFPRWS------YRPSL---ALSLRPLRRPGQSISESMGGPVG-----------------------LPCE
>TRY83597.1_hypothetical_protein_DNTS_021444_Danionella_translucida
----------------------------------------------------------------------------------------------------------------------------------------------------------------------------------------------------------------------------------------------------------------------------------------------------------------------------------MVSMWAAFGK-FQDIPPLAFAIPAVFAKSSTLYNPLIYLLLKPNFRHLLCKDIRSLR--GVCV-HH--CLCRCFA--QS------HRPSL---ALSLRPLRRPGQSISESIENPAG-----------------------PPCD
>XP_017543215.1_PREDICTED_opsin-5-like_isoform_X1_Pygocentrus_nattereri
---------------------------------PVNSTFHSN-----------------IPFAADIALGVIYSIFGVCSLCGNTMLLYVSHRRKHLLKPAEFFIVNLAVSDLGMTLSLYPLAVTSSFQ-HRWLYGRTVCIVYAFCGVLFGICSLTTLTILSTVCCLKVCYPI-Y-GNRFGHEHGRVLIVCAWAYALLFACSPLA-HWGQYGPEP-YGTACCIDWI--SSNRDPIDRSYTAVLFFCCYLLPCIVIILSYTHILLTVRESRRAV----EQHIS------QTRMG-----NIQTIIVKLSVAVCIGFFTAWSPYAFVSIWAAFGN-IEVIPPLAFAVPAMLSKSSTIYNPLIYLLLKPNFRHLLCKEMLSLR--QVCV-RS--CVA-VCVPEDS------CHPTL---ALGLRTLRPQGHLAP------MG-----------------------LTCE
>XP_022519977.1_opsin-5-like_Astyanax_mexicanus
---------------------------------PVNSTFHSN-----------------IPVAADITLGVVYSIFGVCSLCGNTMLLYVSHRRKHLLKPAEFFIVNLAVSDLGMTLSLYPLAVTSSFQ-HRWLYGRTVCLVYAFCGVLFGICSLTTLTILSTVCCLKVCYPL-Y-GNKFGHEHGRVLIVCAWAYALVFACSPLV-HWGQYGPEP-YGTACCIDWS--FSNKDPTARSYTTVLFICCYLIPCTIIIFSYTHILITVRESRRAV----EQHVS------QTRMV-----NIQTIIVKLSVAVCIGFFTAWSPYALVSIWAAFGN-VEVIPPLAFAVPAMFSKSSTIYNPLIYLLLKPNFRHLLCKDMHSLR--QVCV-RG--CLT-LCVPWDS------FRPAL---ALRMRSLRSRGHLAP------VG-----------------------LSCE
>XP_030626601.1_opsin-5-like_Chanos_chanos
---------------------------------PTNTTFHSK-----------------IPVVADVTLGIVYSIFGVCSLCGNSVLLYVSYKKKHLLKPAEFFIVNLAVSDLGMTLSLYPLAVTASFF-HRWLFGWTACVVYAFCGVLFGLCSLTTLTLLSTVCCLKVCYPL-Y-GNRFSSGHSLILIACSWAYALIFACSPLA-YWGRYGPEP-YGTACCIDWA--WSNHNRTARSYTAALFICCYLLPCTIIILSYTHILLTVRESRRAV----EQHIS-----TQTRMG-----NIQTIIVKLSVAVCVGFFTAWSPYALVSMWAAFGR-MEDIPPLAFAVPAMFAKSSTLYNPLVYLLLKPNFRHLLYQDVGSLC--DVCV-RR--CHLCACLPRCS------YRSVL---AASLRSLRRRAESSSGSTQVQEG-----------------------VSCE
>XP_028818682.1_opsin-5-like_Denticeps_clupeoides
---------------------------------LANITFDSS-----------------ISPAADIAVAVTYSIFGVCSLCGNSILLYVSYQKKQLLKPAELFIVNLACSDLGMTFTLYPLAVSSSFY-HRWLFGRVVCVFYAFCGVLFGICSLATLTVLSTICCLKVCYPL-Y-GNRFSHAHGQLLVACVWAYALLFAALPLL-HLGAFGPEP-YGTACCIDWA--RSGREAAARCYTLLLLFCCYVVPSGLIAASYALILLTVRDSRRAL----RQHWP-----SHTHTG-----DAQSVIVKLSVAVCIGFLVAWSPYAAVSMWAAFGR-MDEIPPLAFAVPAVFAKTSPLYNPLVSLLLKPNFR----QDLAVLG--RRCA-AA---LCQAWRDGCQ------CLNPQ---QQSLQTLWSPVELKDNLHPGVTA-----------------------AACE
>XP_012686984.2_opsin-5-like_isoform_X1_Clupea_harengus
---------------------------------LANASFHSN-----------------IPPAADLSVGIIYSIFGVCSLCGNSVLLYISYRKRHLLKPAELFIVNLALSDLCMTLTLYPMAVTSSFY-HRWLFGRDVCLFYAFCGVLFGLCSLTTLTILSTVCCLKVCYPV-Y-GNRFTHRHGSVLAACAWGYALLFACSPLA-RWGSFGPEP-YGTACCIDWG--RSSHEPLARSYTVALFLCCYVLPCALISSSYTLILLTMRHSRRAL----RRHSH-----KQTRMG-----NIQIVIVKLSVAVCIGFLVAWSPYAVVSMWAAFGH-FEDIPPLAFAVPALFAKSSPLYNPLVYLLLKPNFRR----DLHSLL--QACVVRC--CHKSGCPHPCS--------TCV---HV-LHSLHQRAESAAGLGQPMSG-----------------------VVCE
>XP_021358232.1_opsin-5-like_Mizuhopecten_yessoensis
---------------------------------VMLSIFYSK-----------------LSPVEDTLVALYLGVVGATSIFLNAMVLFVCFKKRRTLKSIDYYIVNLAITDLFLPLFGFPLVVTSSLQ-HEWQFGVYGCYVYGFLGFFCGTVSISTLAMMSFVRYMSVCEMQ-K-SVHLT-KHTSVLVFFTYVYACIWSIPPFL-GWGNYGVEP-HGTSCTLNWS--------GSRSFVTVMLIMCIILPVVIMTFCYGRVLLFLKRSTDNL----NKWTP-----RKHANR-----KLERSLIKLTFTMCVAFVGTWTPYAVFSLWTAYGN-KEEIPIRLTLSSILIAKLSTIINPTIYFVLNRKFRPFIKRYLSMPF--HGIL-NL--IGDSSTS--------------------G-----------------------------------------------
>APB88013.1_neuropsin-like_protein_Argopecten_irradians
---------------------------------IGLDIFISK-----------------LTPMEDRLVALYLGVVGIISIFLNLLVLFVCFKKRQTLKTIDYFIVNLAITDLCLPLFGFPLVVTSSVK-HEWQFGVYGCYVYGFMGFFCGTVSISTLAMMSFVRYMSVCEMQ-K-SVHLN-NNTPGLVLLTYLYACVWSLPPFM-GWGDYGVEP-HGTSCTLNWS--------GSRSFVTAMLIMCIVLPVVIMIVCYGRVLLFLKKSSHNL----QKWTT-----RKSSSR-----KLEGSLIKLTFTMCVAFVLTWTPYAVFSLWTAYGN-KEEIPIRLTLSSILIAKLSTIVNPTVYFVLNRKFRPALKRYLSMPF--NGII-NL--IGDSSTS--------------------G-----------------------------------------------
>XP_033747186.1_opsin-5-like_Pecten_maximus
---------------------------------VELDIFYSK-----------------LSPVEDWLVAMYLGLVGIVSIFLNLMVLFVCFKTRQTLKTIDYFIVNLAITDLCLPLFGFPLVVTSSIQ-HQWQFGVYGCYIYGFLGFFCGTVSISTLAMMSFVRYMSVCEMQ-K-SVHLS-RHTTLLVLFTYLYACIWSFPPFI-GWGDYGVEP-HGTSCTLNWS--------GSRSFVTTMLVMCIILPVVIMTICYGRVLLFLKRSSHNL----QKWTA-----RKHTNR-----KLEGSLIKLTFTMCVAFVLTWTPYAVCSLWTAYGN-KDVVPIRLTLASILIAKLSTIINPTIYFVLNKKFRPVIKRYLSMPF--NGII-NL--IGDSSTS--------------------G-----------------------------------------------
>tr|K1QW48|K1QW48_CRAGI_Opsin-5_Fragment_OS_Crassostrea_gigas_OX_29159_GN_CGI_10017784_PE_3_SV_1
------------------------------------------------------------------------------AFVLNIFVIIVCVRKRSSLVPADYFIVNLAVSDLILSVVGLPFGISSSFL-HRWTFGSGGCRIYGCLGFFCGVVSISTLALMSFSRYIHVCKSS-K-SPFFS-KHTNFFIIGSYVYACAWASFPML-GWGEYGVEA-YGTSCTLKWT--------ENRGFVTLMLISCIIFPVIIMKFCYGGVYLYLRRHCKAF----RTD-------RGINVR-----KREGYLIKMAFMMCCAFMLTWTPYAVVSFWAAYGD-PSSIPVRLTLVSVLIAKTSTIWNPLIYFVLNKKFRPHIRFCLQNLF--RNET-NA--QDRTRSS-----------------------------------------------------------------FCN
>XP_022346175.1_opsin-5-like_Crassostrea_virginica
---------------------------------IRLDIFDSK-----------------LTVWEDYIVGIQLLITAVAAFILNVFVIIVCVKKRNSLVPADYFIVNLAACDLILSFVGLPFGITSSFF-HRWKFGSGGCKAYGCLGFFCGVVSISTLALMSFSRYVHVCKNS-K-SSSLS-KYTKFFIIGSYVYACLWASLPLL-GWGEYGVEP-YGTSCTLKWT--------SDKEFVTLMLISCIILPVFVMKYCYGGVYLYLRRHCKKF----RTD-------RGNNIR-----KREEYLIKMAFMMCCAFMLTWTPYAVVSFWAAYGE-PKSIPVRLTLASVLIAKTSTIWNPLIYFVLNKKFKPHIRLCLRTFF--RCET-NA--QQRARSP-----------------------------------------------------------------FCN
>XP_025091580.1_opsin-5-like_Pomacea_canaliculata
---------------------------------SHCANYKSS-----------------LGDTGDFLVGSVILFVIVSAVMLNTFVICSFAARWKSITITDYYILTLAVSDLCSPLFAYPMAMMSTFS-HGWLFGETGCTINGFLGFFFGIADIFTLSLLSFSRFLCVCCPT-S-VFCFTRKRVLASIIGVIVMSTFWATCPLF-GWGDYDVEP-FGTSCTLKWS--STDR--------------------------------------------------------------------------------------WVSGSL----------------------------------------------------------------------------------------------------------------------------------------------
>PVD33044.1_hypothetical_protein_C0Q70_08492_Pomacea_canaliculata
-------------------------------------------------------------------------------------------------------------------------------------------------------------------------------------------------MSTFWATCPLF-GWGDYDVEP-FGTSCTLKWS--STDS-----SYVTSVFMGCLVVPLGVMSLSYGCILNNTLRASRRL----RQY-------RGPRRT-----RHELRLIKV---------------------------------------------------------------------------------------------------------------------------------------------------------------
>BBH84661.1_opsin-5A_Ambigolimax_valentianus
---------------------------------SSYDPYMST-----------------MGNTWDIVIALVVLCVIITGFTLNSLVLWILIRLKATQVNSDYYIMALAASDLLVVLSCYPLTFMSTIS-HRWLFGDVGCAINGFFGFLFSLIDIGALTMMSLHRLLSVKMPH-C-AFVRSAGYTWVALVGVVLYALVWTVSPLL-GWGRFAPEP-FGTSCTIDWK--NPSR-----SYVTSVFTGVLTIPMLVMLMCYSSIVFHMRATSAKF----GPYLT------RKKRE-----KRQNRLVRIAVLMCTCFLVIWLPYSVLSICFSYVP-GFSVHPVHSAIPTVLAKASHVVNPLICFATNKSYRRLVRRSFLYCF--LTIPSKS--CQATEMP----------DWKSV---NITTQLPTST----------------------------------------
>CEK53058.1_hypothetical_protein_partial_Arion_vulgaris
----------------------------------------------------------------------------------------------------DWYVVSLAVSDIGHPVLAYPMIIVSSFK-HAWIYGDIGCQWNGFTGFFFGVNSMTTLAVMSFNRLIIITKPN-L-ARQHSCKISACLIAFSLL--------------------------------------------------------------------------------------------------------------------------------------------------------------------------------------------------------------------------------------------------------------------------------
>RUS83771.1_hypothetical_protein_EGW08_008477_partial_Elysia_chlorotica
-----------------------------------------------------------------------LYLAEFLAVLFNGFVIGLSIKKRRTLKTSDTFVVFLAVSDIGHPLLAYPLIIASSFR-HAWIFGDTGCQWNGFTGFFFGINSMMTLAMMSLNRLIIITHTN-F-AWS--------LLGVALVFGLFWSLSPML-GWGEYGPEP-YRTSCTLVWE--TPDK-----SYVTASFVTCLAVPGLIMFYSYGRIVYMAAMMRHKR----LKWAN-----RKKLWE-----KKEVRLLKITGVMCFTFLLFWTPYAVLAMIKAYAS-HIHLPVEVSVVPALAAKTSHVVDPLIYCALNRNFSQHIPLLFKSKS--SKLS-ER--DFTQSIP----------LKTLA---NI------------------------------------------------
>BBH84662.1_opsin-5B_Ambigolimax_valentianus
---------------------------------SSHLRFVST-----------------LSTTEDIVVGSYLIVVECMAILLNGSILGLSAWKRRTLKVSDWYVVWLAMSDLGHPVVGYPMTITSSFK-YAWVYGDIGCQWNAFTGFFFGVNSMITLAAMSLSRLFIITQPD-F-ARQHSNKMAVCLIGFTLLYALFWAACPFL-GWGQYGPEP-YKTSCTLVWD--QPDQ-----TFVTAAFIGCLAIPAATMCYSYYRILHPAIRTRHER----LKWSS-----RTRVWE-----KKEMRLLKITIIMCASFMVCWTPYSVVAMLKAYSS-NIHLSPSLSVLPALAAKTSHIIDPVIYCGMNRNFNRIIPELCRRGQ--EVII-KD----HLSVP----------LKGVG---KY------------------------------------------------
>XP_025092468.1_opsin-5-like_isoform_X1_Pomacea_canaliculata
---------------------------------STIDVHVYP-----------------KGRTKEV-----LINPEVAAVTLNLLVLIVSLKNRKLLNHADAFIVSLAASDLGHPLLGYPMVIASSFH-HRWIFGYTWCQVNGFLGFLFGTNSMMTLACMSFSRLLSVTRPS-T-ARHRGKCLTFTFLIFAILYAIFWSTCPLL-GWGRYDLEP-YRTSCTLQWD--FPDS-----SFVTASFIGCLAVPAGVMCVSYGQITALAWQTGKNQ----RRWNQ-----RDKTLN-----KQELRLLKMTVAMCTVFIVVWTPYAISAMIKSYSR-TVHIPIPLTAVPAMAAKCSHVIDPILYFTLNKRFRRFLPGLNKKEC--TIET-GI--TLQVNNP--LR------GKEIT---KVTFHETNFE------------------------------------K---
>XP_009048325.1_hypothetical_protein_LOTGIDRAFT_140119_partial_Lottia_gigantea
-----------------------------------------------------------------------FIISDVMAVVLNVLVLVVAKKMRKKLVIGDFYIINLAISDIGHPLLGYPMVIIALFS-HRWIFGDTGCDINGFLGFQFGVASMTTLAVMSLIRYMSVCKPS-A-VKSFTRTNMFLSLVGIHLYALFWAVSPLF-GWGRYGPEP-YRTSCTLDWE--NPSK-----SFVIATFVMCLGLPFLIMLTTYGLLIQLSRTTTKNM----QRWTS------DNVWT-----RKDLYLLKMTMIMCGCFLLAWLPYAIVSMLKVIIP-DLTMPVLVTLIPALCAKSSHVLNPVIYFVMNKKLRSKIPLFMKQKK--NEET-RC--QLTANNP--------------------TVNMSSCA----------------------------------------
>XP_009051341.1_hypothetical_protein_LOTGIDRAFT_72363_partial_Lottia_gigantea
----------------------------------------------------------------------VFIFSVCTSILMNSLILFVLYQHRSRLMFTDYFIVSLAITDLGSPLFAYPMACTSSYS-HKWLYKDIGCQINGFLGFYFGICGMETLAVMSFVRYIKICHRR-Y-AARLNDCWTYFMIIAIYVSCAIIAGCPFF-SWGEYDLEI-FGTSCSVVWR--KRDL-----GYITFIMITCLVIPFFVMCASYIGIVRVTRCYAKAS--------------RSAILT-----RVYVLYFQTTLFMCIAFVSAWMPYAVISMLSVLYD-REVVTEDISIVPHLVAKSSHLLNPVVYFFMNNKYQRYV----------------------------------------------------------------------------------------------
>XP_009051533.1_hypothetical_protein_LOTGIDRAFT_152765_Lottia_gigantea
---------------------------------HTDTWGTSA-----------------LSHWEDFVVGTYIAFIVCTSILMNSLILFVLYQHRSRLMFTDYFIVSLAITDLGSPLFAYPMACTSSYS-HKWLYKDIVCFTLNINIEALS-----------------------H-GHAVN-------------------------------------YRCV----------------------------------------------------------------------------------------------------------------------------------------------------------------------------------------------------------------------------------------------------
>XP_013419317.1_visual_pigment-like_receptor_peropsin_Lingula_anatina
---------------------------------SSAVDYASR-----------------LLPWQDVVLGVSLTIVDVFALILNGIVFTIFCTLRTKLHRHDLLILNLAISDISLPVFAYPLAIYSLFK-HQWSFGNAGCIYYGFISFFAGVYSIGLLTAISISRYMKLCKTS---NAELSVCKINCGVLGSVLYSLGCSLPPLF-GWGEYGPDP-HGTSCSLKWD--SRSG--GQVSYVATLVVVGYVAPLAIMSACYGCILRKVFAQKRIV----NKKSR-----RLKKMD-----VMEIRLCKMSAAMGLGFMLAWTPYAIVSFWITFEN-APSVPPLLTVISAILAKASHAYNPVIYFLMNRTVRDKIRTLFEMSA--PQRQ-RI--ELR------LS------SNETL---AY-TRENTAT------------------------------------CTCR
>AIT11645.1_neuropsin_partial_Platynereis_dumerilii
------------------------------------------------------------GPDSRDP----VTQLGVLSILLNVLVILTVLCRRRSVSPLEIYVINMAVVDLCPTVLAYPSTTASAFN-HGWILGD---------------------------------------TDMVNRRFVLLTLIPVYGNALIWCFTPLV-GWGRYGPES-SGISCALEWH--HLPL-----SYVIKIFVTGFLMPVAIMIFCYGCIIREVYITQKGT---------------QMIRK-----RMDIYMIKMTIMMTLCFLVAWTPYAVVAFLATEPW-SQEISVTLSVASSFLAKSSSFYNPIVYVFTVKRFRREVIEVLRCSV--TKDT-NA--TMAVKRP--LD------NQKES---EF-IHNKSRS---------------------------------------E
>Pdu-Neuropsin1_Platynereis_dumerilii
--------------------------------------MIDS-----------------CGQLSLLPLEIYINQLGVLSILLNVLVILTVLCRRRSVSPLEIYVINMAVVDLCPTVLAYPSTTASAFN-HGWILGDTGCSLSGFSVYFFGIVGITNLTVMSIMRYIVTCQHK---SDMVNRRFVLLTLIPVYGNALIWCFTPLV-GWGRYGPES-SGISCALEWH--HLPL-----SYVIKIFVTGFLMPVAIMIFCYGCIIREVYITQKGT---------------QMIRK-----RMDIYMIKMTIMMTLCFLVAWTPYAVVAFLATEPW-SQEISVTLSVASSFLAKSSSFYNPIVYVFTVKRFRREVIEVLRCSV--TKDT-NA--TMAVKRP--LD------NQKES---EF-IHNKSRS---------------------------------------E
>Notalux_sp1_TRINITY_DN83989_c0_g1_i1|ORF1
---------------------------------------------------------------------MV-------------------------------------------------------------------CKVY----------------------------------------------------------------------------------------------------------------------------ETQ-----------------RKIIQT-----NMDKYLTKVSTLMCTCFILAWTPYAIVALTYVINP-AIDMPHIVTVSAPYFAKSSTCYNPVVYFLSVKRFRNDAKEVFMKYF--CHKV-NK--SAYTQSD-----------EEPT---EL-VKMSSR-------------------------------------L---
>Stylomma_palmatum_TRINITY_DN34354_c0_g1_i1|ORF9
---------------------------------ATENPYISK-----------------LSWEADVILGSYMTLIALSSILLNILVLGTLAGRKRKLLVLEIFIINLSVVDLAHAVLAHPLMTASTFN-HEWPFGSTGCNCYAASVFFLGTASISTLAVMSVLRYIKVCHSK-L-DKHITIKVGLACLVPVYLNAAVWAITPLF-GWASYGPEP-FGLSCTIDWF--KPST-----SYIISIFLGVYIVPLCAMGFCYTKMVLAVCKSQNNS---------------TLFKT-----RMDKYLTKMSVIMCSCFILAWTPYAIVALLYVFCP-QMQVPHSLTVAAPFFAKSSTCYNPIVYFLSIKRFRKDAIAVFLPKF--AAAK-KD--TPQTEDT----------QQGLI---HLNIRGTSRA------------------------------------TSNG
>Parasabella_TRINITY_DN38834_c0_g1_i1|ORF3
----------------------------------------------------------------------------------------------------------------------YPMYASSCFA-EKWIYGTVACEMDGFIVYFFGMVGIATLTAIAVIRLISTCSGN-S-TIPLTNGRVVVVLLTTYLYASIWTIPPFF-GWGKYGPEP-TGLNCAVRWN--ELPA-----TYFVTVFAFGYVTPLAIIIVCYVKMARLMSTSVRQA----STYVN-----RKSRQL-----RTDQLLFKFGIVTCATFFLTWTPYALVSFLACFNI-HAFLSNAASLFPSLFAKSSVMVNPIVYFFMVKRFRKEASSWLTSIR--MTSL-GT--STSVECR---D------SRKDV---EV-LQSGN------------------------------------------
>ELT87076.1_hypothetical_protein_CAPTEDRAFT_197851_Capitella_teleta
---------------------------------SIQAVSHAP-----------------DNPVADLLIGIYVSVVGVVGLVLNATVLTTLLARKQKLKGVEIFIANLTFMELMQIMLAYPVIISNNFM-HRIIVGYHGCVFEAFVVFFCGCNSIWILTMLSLYRYLKICHGP-S-MPKNDRPFVMTAAVLSCLMCAGWCISPFL-GWGRYGLEI-HGLTCSLDWE--HQSP-----GYIYSIFTCIYLIPLILMIFSYAKIITTVRASRLRT---------------GLQVN-----KSEYKLTRVALIMCSVFFVAWTPYAVVSLLTVLQQ-NHLVPTMVALTAPICAKSNAFLNPVVYFLAMKQFRQETMQLMLCKT--IQNQ-LD--KLHTKSG----------EASDY---EA------------------------------------------------
>OQV16664.1_putative_Opsin-5_Hypsibius_dujardini
---------------------------------DS------Q-----------------LGKFADYSVAAYLLAIWLVTVYANGVILVGLSRQRRRLIALDILMGNLAVTNTMLALVTYPMTVAS------LAFSKWQCLAYGFIMLFFGLIAIWMLLGIASIQISKNCMNK-T-WQQRQRTWTCRFIATSYAVSAMFCVLPLL-GVGEYGPAK-HGTSCTVNWS--L--HTVTSRAYITSLMLAGFVAPLMGTLFLYAAIVKLLSNLQRAH----TSPDF------TRRWS-----ALQRKTTSMSLAISICMLICWTPYSVTSTWETFGS---TLPVTLEAIASFIAKSSTAFVPLVHLWFTKKFGYWFRAFIYCLR--DSKL-QQ--TNQLSSP----------------------------------------------------------------DPQF
>XP_028580070.1_opsin-5-like_isoform_X1_Podarcis_muralis
---------------------------------DA------P-----------------VSEQGEKIIGFYLLALGWMSWFGNSIVIFVLYRQRATLQPTDYLTFNLAVSDASVSVFGYSRGIIEIFN-GFLITSIWTCQVDGFLTLLFGLASINTLTVISVTRYIKGCHPD-R-GHCINNSNINVALFLIWIAAFFWSVAPVL-GWGSYTDRM-YGT-CEIDWA--KANFSTIYKSYIVSIFICCFFLPVSVMVFAYVSIINTVKSSHALS----GAGDP------TDRQR-----RMERSVTRVSIVICTAFITAWSPYAVISMWSAYGY---SVPNLTSILASLFAKSASFYNPIIYFGMSSKFRKDILVLLHCAK--EIKD-PV--KLKENSP--------------------SQREEKYAPE-----------------------------------PAL
>XP_028580071.1_opsin-5-like_isoform_X2_Podarcis_muralis
---------------------------------DA------P-----------------VSEQGEKIIGFYLLALGWMSWFGNSIVIFVLYRQRATLQPTDYLTFNLAVSDASVSVFGYSRGIIEIFN-GFLITSIWTCQVDGFLTLLFGLASINTLTVISVTRYIKGCHPD-R-------------------------------------DRM-YGT-CEIDWA--KANFSTIYKSYIVSIFICCFFLPVSVMVFAYVSIINTVKSSHALS----GAGDP------TDRQR-----RMERSVTRVSIVICTAFITAWSPYAVISMWSAYGY---SVPNLTSILASLFAKSASFYNPIIYFGMSSKFRKDILVLLHCAK--EIKD-PV--KLKENSP--------------------SQREEKYAPE-----------------------------------PAL
>XP_028906122.1_opsin-5-like_Ornithorhynchus_anatinus
---------------------------------EA------Q-----------------VSEQGETIIGIYLLALGWMSWFGNSMVIFILHRQRGILNPTDYLTFNLAVSDASVSVFGYSRGIIEIFN-GFLITSIWTCQVDGFLTLLFGLASINTLAMISVTRYIKGCHPH-R-GHFINTANISVALILIWVSALFWSAGPVL-GWGSYTDRM-YGT-CEIDWA--EANFSSICKSYIISIFFCCFFLPVSIMFFSYVSIIKMVKSSHTLA----GADDP------TDRQR-----RLDRDVTRVSVVICTAFIVAWSPYAVISMWSAFGH---SVPNLTSVLASLFAKSASFYNPIIYFGMNSKFRKDILVLLPCAK--ESKE-PV--KLKGFTL--------------------QKPEKAH--------------------------------------VLQ
>tr|G1KHD6|G1KHD6_ANOCA_G_PROTEIN_RECEP_F1_2_domain-containing_protein_OS_Anolis_carolinensis_OX_28377_PE_3_SV_1
-------------------------------------------------------------------------------------------------------------------------------------------QVDGFLTLLFGLASINTLTVISVTRYIKGCHPD-R-GQCISNSSISVALFLIWIAAFFWSVAPVL-GWGSYTDRM-YGT-CEIDWA--KANFSTIYKSYIVSIFICCFFLPVSVMVFSYVSIINTVKSSHALS----GVGDP------TERQR-----RMERSVTRVSVVICTAFITAWSPYAVISMWSAYGY---TVPNLTSILASLFAKSASFYNPIIYFGMSSKFRKDIFVLLHCAK--EIKD-PV----KV-QP--------------------GNASNR------------------------------------------
>XP_015278696.1_PREDICTED_visual_pigment-like_receptor_peropsin_Gekko_japonicus
---------------------------------ET------P-----------------FTEQGETIIGFYLLALGWMSWFGNSIVIFVLYKQRAVLQPTDYLTFNLAISDASISVFGYSRGIIEIFN-GFLITSIWTCQIDGFLTFLFGLASINTLTVISVTRYIKGCHPN-K-VHCISNSSISVILVFIWVAAFFWSVAPVS-GWGSYTDRM-YGT-CEIDWA--KANFSAVYKAYIVSIFICCFFLPVTIMIFSYVSIINTVKSSHALS----GMGDP------TDRQR-----RTERSVTRVSIVICTAFITAWSPYAVSSMWSAYGY---PVPPLTSILASLFAKSASFYNPIIYFGMSSKFRRDIFILLHCAR--EIKD-PV--KLKELSP--------------------SQMEENYTEN-----------------------------------PAL
>XP_007420987.1_visual_pigment-like_receptor_peropsin_Python_bivittatus
---------------------------------DH------P-----------------VSEQGETIIGFYLLTLGWMSWIGNSIVIFVLYKQRAVLQPTDYLTFNLAVSDGSIAIFGYSRGIIDIFN-GFLVTSIWTCQVDGFLTLLFGLSSINTLTVISVTRYIKGCHPN-R-GHCISTSSISVAIFLIWTAALFWSLAPFL-GWGSYTDRM-YGT-CEIDWT--KANFSTTYKSYIVSIFICCFFMPVMVMVFSYMSIINTVKSSHALS----GMGDP------TDRQR-----RMEQSVTRVSLVVCTCFIAAWSPYAVISMWSASGC---PVPNLTSIFASLFAKSASFYNPIIYFGMSSKFRKDIAVLFHFAK--EIKD-PV--KLKDSSP--------------------SHGEEKGAID-----------------------------------PAL
>XP_013932108.1_PREDICTED_visual_pigment-like_receptor_peropsin_Thamnophis_sirtalis
---------------------------------DH------P-----------------ISEQGETIIGFYLLALGWMSWIGNSIVIFVLYKQRAVLQPTDYLTFNLAVSDGSIAIFGYSRGIIDIFN-GFLVTSIWTCQIDGFLTLLFGLASINTLTVISVTRYIKGCHPN-R-AYCISLSSVSFAIFLIWTTAFFWSLAPLL-GWGSYTDRM-YGT-CEIDWT--KANSSTTYKSYIVSVFICCFFVPVIVMVFSYTSIINTVKSSHALS----GMGDP------TDRQR-----RMEQSVTRISLVVCTCFIAAWSPYAVISMWSACGY---TVPNLTSIFASLFAKSASFYNPIIYFGMSSKFRKDISIFFHFAK--EIKD-PV--KLKDNSA--------------------SRGEEKKAIN-----------------------------------PTL
>XP_019356090.1_PREDICTED_visual_pigment-like_receptor_peropsin_Alligator_mississippiensis
---------------------------------EA------A-----------------VSEQGETIIGSYLLALGWLSWLGNSVVIFVLCKQRAVLQPTDYLTFNLAVSDASISLFGYSRGIIEIFN-GFIITSIWTCQIDGFLTLLFGLASINTLTVISVTRYIKGCHPD-R-GNYISNSNITVTLFLIWMAAFFWSVAPLL-GWGSYIDRM-YGT-CEIDWA--KASFSTIYKSYIVSIFICCFFLPVTIMLFSYVSIINTVKSNHTLS----GMTDP------TDRQR-----RLERNVTRISIVICTAFIIAWSPYAVISMWSACGY---PVPNLTGILASLFAKSASFYNPLIYFGMSSKFRKDIFTLLGCTK--EIKD-PV--KLK--EL--------------------SQRREKYAAD-----------------------------------PVP
>TFK09300.1_translocating_chain-associated_membrane_protein_2_Platysternon_megacephalum
---------------------------------EP------P-----------------VSEQGETIIGFYLLALGWMSWFGNSIVIFVLYKQRAVLQPTDYLTFNLAVSDASVSVFGYSRGIIEIFN-GFLITSIWTCQIDGFLTLLFGLASINTLTVISVTRYIKGCHPD-R-GHCISNSSITVALVLIWIAAFFWSVAPIL-GWGSYTDRM-YGT-CEIDWA--KANFSTIYKSYIVSIFICCFFLPVIVMVFSYVSIINTVKSSHALT----GMGDP------TDRQR-----RMERNVTWVSIVICTAFIIAWSPYAVISIWSACGY---SVPSLTSIFASLFAKSASFYNPIIYFGMSSKFRRDIFVLLHCAK--ETKD-PV--KLKEPSP--------------------SQQEEKYAAE-----------------------------------PAP
>XP_026648833.1_opsin-5_isoform_X1_Zonotrichia_albicollis
---------------------------------EA------A-----------------VTEQGETIIGFYLLALGWLSWFGNSIVIFVLYKQRHLLQPTDYLTFNLAVSDASISVFGYSRGIIEIFN-GFIITSIWTCQVDGFLTLLFGLASINTLTVISVTRYIKGCHPE-R-GHCISNSSMSVALVLIWVAAFFWSAAPLL-GWGSYTDRM-YGT-CEIDWA--KANFSTIYKSYIVSIFICCFFLPVSVMVFSYVSIINTVKLSHALT----GLGDP------TDRQR-----RIERDVTRVSIVICTAFIIAWSPYAVISIWSAYGH---PVPNLTSILASLFAKSASFYNPIIYFGMSSKFRRDIFILFHCAK--EAKD-PV--KLKP-QP--------------------SQKEEKYAPE-----------------------------------PAP
>TRZ25167.1_hypothetical_protein_HGM15179_001975_Zosterops_borbonicus
------------------------------------------------------------MHSFRFSTESYQSIRGWLSWFGNSIVIFVLYKQRHLLQPTDYLTFNLAVSDASISVFGYSRGIIEIFN-GFIITSVWTCQVDGFLTLLFGLASINTLTVISVTRYIKGCHPE-R-GHCISNSSMSVSLVLIWVAAFFWSAAPLL-GWGSYTDRM-YGT-CEIDWA--KANFSTIYKSYIVSIFICCFFLPVTVMVFSYVSIINTVKLSHTLT----GLGDP------TDRQR-----RIERDVTRVSIVICTAFIIAWSPYAVISIWSAYGH---PVPNLTSILASLFAKSASFYNPIIYFGMSSKFRRDIFILFHCAK--EVKD-PV--KLKP-QP--------------------SHKEEKYAPE-----------------------------------PAP
>RMC12614.1_hypothetical_protein_DUI87_10137_Hirundo_rustica_rustica
-----------------------------------------------------------MSQVAELVCGIKAGASGWLSWFGNSIVIFVLYKQRHLLQPTDYLTFNLAVSDASISVFGYSRGIIEIFN-GFIITSIWTCQVDGFMTLLFGLASINTLTVISVTRYIKGCHPE-R-------------------------------------DRM-YGT-CEIDWA--KANFSTIYKSYIVSIFICCFFLPVTVMVFSYVSIINTVKLSHALT----GLGDP------TDRQR-----RIERDVTRVSIVICTAFIIAWSPYAVISIWSAYGH---PVPNLTSILASLFAKSASFYNPIIYFGMSSKFRRDIFILFHCAK--EAKD-PV--KLKP-QP--------------------SQKEEKYAPA-----------------------------------PAP
>KAF4794934.1_hypothetical_protein_TURU_097586_Turdus_rufiventris
---------------------------------DP------F-----------------LEGQSAS---------------GSSAVLPC---------PTDYLTFNLAVSDASISVFGYSRGIIEIFN-GFIITSIWTCQVDGFLTLLFGLASINTLTVISVTRYIKGCHPE-R-------------------------------------DRM-YGT-CEIDWA--KANFSTIYKSYIISIFICCFFLPVTVMVFSYVSIINTVKLSHALT----GLGDP------TDRQR-----RIERDVTRVSIVICTAFIIAWSPYAVISIWSAYGH---PVPNLTSILASLFAKSASFYNPIIYFGMSSKFRKDIFILFHCSK--EVKD-PV--KLKP-QP--------------------SQKEEKYAPE-----------------------------------PAP
>RLV98644.1_hypothetical_protein_DV515_00010540_Erythrura_gouldiae
---------------------------------------------------------------------------------------------------------------------------------------LCAMKVDGFLTLLFGLASINTLTVISVTRYIKGCHPE-R-GHCISNSSMSVALLLIWVAAFFWSAAPLL-GWGSYTDRM-YGT-CEIDWA--KANFSTIYKSYIVSIFICCFFLPVTVMVFSYVSIINTVKLSHALT----GLGDP------TDRQR-----RIERDVTRVSIVICTAFIIAWSPYAVISIWCAYGH---PVPNLTSILASLFAKSASFYNPIIYFGMSSKFRRDIFILFHCAK--EVKD-PV--KLKP-QP--------------------SQKEEKYAPE-----------------------------------AAP
>tr|A0A493TJ74|A0A493TJ74_ANAPP_G_PROTEIN_RECEP_F1_2_domain-containing_protein_OS_Anas_platyrhynchos_platyrhynchos_OX_8840_PE_3_SV_1
-----------------------------------------------------------------------------------------------------------------------------------------------------------------------------------------------------------------------------------------------------------------------MIKMPESLS----V--------------Q-----EVIRMQDKVSIVICTAFIIAWSPYAVISIWSAYGH---PVPNLTSILASLFAKSASFYNPIIYFGMSSKFRRDIFILFHCAK--E----------------------------------------KYAAE-----------------------------------PAP
>XP_029891758.1_opsin-5-like_isoform_X2_Aquila_chrysaetos_chrysaetos
---------------------------------EA------A-----------------VTEQGETIIGFYLLALGWLSWFGNSIVIFVLYKQRHLLQPTDYLTFNLAVSDASISVFGYSRGIIEIFN-GFIITSIWTCQVDGFLTLLFGLASINTLTVISVTRYIKGCHPE-R-------------------------------------DRM-YGT-CEIDWA--KANFSTIYKSYIVSIFICCFFLPVTVMVFSYVSIINTVKLSHALT----GLGDP------TDRQR-----RIERDVTRVSIVICTAFIIAWSPYAVISIWSAYGH---PVPNLTSILASLFAKSASFYNPIIYFGMSSKFRRDIFILFHCAK--EVKD-PV--KLKQ-EP--------------------SQKEEKYAGE-----------------------------------PAP
>XP_010080344.1_PREDICTED_opsin-5-like_Pterocles_gutturalis
---------------------------------EA------A-----------------VTEQGETIIGFYLLALGWLSWFGNSIVIFVLYKQRHLLQPTDYLTFNLAVSDASISVFGYSRGIIEIFN-GFIITSIWTCQVDGFLTLLFGLASINTLTVISVTRYIKGCHPE-R-GHCISNSSMTVALVLIWTAAFFWSAAPLL-GWGSYTDRM-YGT-CEIDWA--KANFSTIYKSYIVSIFICCFFLPVTVMVFSYVSIINTVKLSHALT----GLGDP------TDRQR-----RMERDVTRVSIVICTAFIIAWSPYAVISIWSAYGH---AVPNLTSILASLFAKSASFYNPIIYFGMSSKFRRDIFILFHCAK--EVKD-PV--KLKQ-EP--------------------SQKEKKYAGE-----------------------------------PAA
>XP_021247801.1_opsin-5-like_isoform_X1_Numida_meleagris
---------------------------------EA------A-----------------VTEQGETIIGFYLLALGWMSWFGNSVVIFVLYKQRHVLQPTDYLTFNLAVSDASISVFGYSRGIIEIFN-GFIITSIWTCQVDGFLTLLFGLASINTLTVISVTRYIKGCQPE-R-AHCISNSSMTVAMALIWIAAFFWSAAPLL-GWGSYTDRM-YGT-CEIDWA--KANFSTIYKSYIVSIFICCFFLPVTVMVFSYVSIINTVKLSHALT----GLGDP------TDRQR-----RMERDVTRVSIVICTAFIIAWSPYAVISIWSAYGH---PVPNLTSILASLFAKSASFYNPIIYFGMSSKFRRDIFILFHCAK--EVKD-PV--KLK--EP--------------------SQKEEKYAAE-----------------------------------PAP
>PKU49131.1_vitrin_Limosa_lapponica_baueri
---------------------------------MK------E-----------------DSEKVPSLLTDY-ILKGWLSWFGNSIVIFVLYKQRHLLQPTDYLTFNLAVSDASISVFGYSRGIIEIFN-GFIITSIWTCQVDGFLTLLFGLASINTLTVISVTRYIKGCHPD-R-GHCISNSSMTVALVLIWIAAFFWSAAPLL-GWGSYTDRM-YGT-CEIDWA--KANFSTIYKSYIVSIFICCFFLPVSVMVFSYVSIINTVKLSHALT----GLGDP------TERQR-----RMERDVTRVSIVICTAFIIAWSPYAVISIWSAFGH---PVPNLTSILASLFAKSASFYNPIIYFGMSSKFRRDIFILFHCAK--EVKD-PV--KLK--EP--------------------SQKEEKYAGE-----------------------------------PAP
>XP_014805967.1_PREDICTED_visual_pigment-like_receptor_peropsin_Calidris_pugnax
---------------------------------QP------M-----------------LERASHTDVTSKPASKCWLSWFGNSIVIFVLYKQRHLLQPTDYLTFNLAVSDASISVFGYSRGIIEIFN-GFIITSIWTCQVDGFLTLLFGLASINTLTVISVTRYIKGCHPE-R-GHCISNSSMTVALVLIWIAAFFWSAAPLL-GWGSYTDRM-YGT-CEIDWA--KANFSTIYKSYIVSIFICCFFLPVSVMVFSYVSIINTVKLSHALT----GLGDP------TDRQR-----RMERDVTRVSIVICTAFIIAWSPYAVISIWSAFGH---PVPNLTSILASLFAKSASFYNPIIYFGMSSKFRRDIFILFHCAK--EVKD-PV--KLKQ-EP--------------------SQKEEKYAGE-----------------------------------PAP
>KQK86044.1_opsin-5-like_protein_Amazona_aestiva
--------------------------------------------------------------------GNF-HVTGWLSWFGNSIVIFVLYKQRHLLQPTDYLTFXLAVSDASISVFGYSRGIVEIFN-GFIITSIWTCQIDGFLTLLFGLASINTLTVISVTRYIKGCHPE-K-GHCISNSSMTVSLVLIWVAAFFWSGAPLL-GWGSYTDRM-YGT-CEIDWA--KANFSTIYKSYIISIFICCFFLPXTVMVFSYVSIINTVKLSXALT----GLGDP------TDRQR-----RVERDVTRVSIVICTAFIIAWSPYAVISIWSAYGY---PVPNLTSILASLFAKSASFYNPIIYFGMSSKFRRDIFILFHCAK--EVKD-PV--KLKQ-EP--------------------SQKEEKYEGE-----------------------------------PAP
>OPJ72511.1_vitrin_isoform_B_Patagioenas_fasciata_monilis
--------------------------------------------------------------------------MGWLSWFGNSIVIFVLYKQRHLLQPTDYLTFNLAVSDASISVFGYSRGIIEIFN-GFIITSIWTCQVDGFLTLLFGLASINTLTVISVTRYIKGCHPE-R-GHCISNSSMTVALVLIWIAAFFWSAAPLL-GWGSYTDRM-YGT-CEIDWA--KANFSTIYKSYIVSIFICCFFLPVTVMVFSYVSIINTVKLSHALT----GLGDP------TDRQR-----RMERDVTRVSIVICTAFIIAWSPYAVISIWSAYGY---PVPNLTSILASLFAKSASFYNPIIYFGMSSKFRRDIFILFHCAK--EVKD-PV--KLKQ-EP--------------------SQKEEKYAGE-----------------------------------PAP
>XP_013799268.1_PREDICTED_LOW_QUALITY_PROTEIN_visual_pigment-like_receptor_peropsin_Apteryx_mantelli_mantelli
---------------------------------ET------P-----------------VTEQGETIIGFYLLTLGWLSWLGNSIVIFVLYKQRALLQPTDYLTFNLAVSDASISVFGYSQGITEIFN-GFIITSIWTCQVDGFLTLLFGLASINTLTVISVTCYIKGCHPE-R-GHCISNSSMTVALILIWIAAFFWSVAPLL-GWGSYTDRM-YGT-CEIDWE--KANFSAIYKSYIVSIFICCFFLPVIVMVFSYVSIISTVKLSHVLT----GPGSP------TDRER-----RMERDVTRVSIVICIAFIIAWSPYAVTSIWSACGD---SVPNLTSILASLFAKSASFYNPIIYFGMSSKFQRDIFILFHCAK--EVKD-PA--KFK--EP--------------------SQK-XKYAEE-----------------------------------PAS
>XP_025958325.1_visual_pigment-like_receptor_peropsin_isoform_X1_Dromaius_novaehollandiae
---------------------------------LP------S-----------------TPD------EEHPQDISWLSWFGNSIVIFVLYKQRALLQPTDYLTFNLAVSDASISVFGYSRGIIEIFN-GFIITSIWTCQVDGFLTLLFGLASINTLTVISVTRYIKGCHPE-R-GHCISNSSMTVALILIWIAAFFWSAAPLL-GWGSYTDRM-YGT-CEIDWA--KANFSTIYKSYIVSIFIFCFFLPVIVMIFSYVSIINTVKLSHVLT----GLGDP------TDRQR-----RMERDVTRVSIVICTAFIIAWSPYAVISIWSACGH---SVPNLTSILASLFAKSASFYNPIIYFGMSSKFRRDIFILFHCAK--EVKD-PV--KLK--EP--------------------SQKEEKYAEE-----------------------------------AAS
>XP_024658597.1_opsin-5-like_Maylandia_zebra
---------------------------------RS------P-----------------LTDQGETIIGVYLLLLGWMSWFGNSIVLFVLYRQRASLLPTDYLTYNLAVSDASISVFGYSRGIIEIFN-GYLISSIWTCQVDGFFTLVFGLSSIYTLTVISITRYIKGCHPS-R-AHHITRTSVFVCLSLIWIAAGFWSGAPLL-GWGSYTDRG-YGT-CEIDWA--KANYSSVYKSYIVSIFVCCFFIPVLVMLFCYVSIINTVKRGNALS----AEGDL------TDRQR-----KIERDVTVVSIVICTAFILAWSPYAVVSMWSAWGF---HVPNLTSIFTRLFAKSASFYNPLIYFGLSSKFRKDVAVLLPCTR--DAKD-TV--KLKD--GRLGG------ARFKV---HLSRPEKKYSLV----------------------------------NR--
>XP_004574092.1_opsin-5_Maylandia_zebra
---------------------------------DP------P-----------------LTDQGETIIGVYLLLLGWMSWFGNSIVLFVLYRQRASLLPTDYLTYNLAVSDASISVFGYSRGIIEIFN-GYLISSIWTCQVDGFFTLVFGLSSIYTLTVISITRYIKGCHPS-R-AHHITRTSVFVCLSLIWIAAGFWSGAPLL-GWGSYTDRG-YGT-CEIDWA--KANYSSVYKSYIVSIFVCCFFIPVLVMLFCYVSIINTVKRGNALS----AEGDL------TDRQR-----KIERDVTVVSIVICTAFILAWSPYAVVSMWSAWGF---HVPNLTSIFTRLFAKSASFYNPLIYFGLSSKFRKDVAVLLPCTR--DAKD-TV--KLKD--GRLGG------ARFKV---HLSRPEKKYSLV----------------------------------NEAL
>tr|A0A3B3V944|A0A3B3V944_9TELE_G_PROTEIN_RECEP_F1_2_domain-containing_protein_OS_Poecilia_latipinna_OX_48699_PE_4_SV_1
---------------------------------DP------P-----------------LSDQGETIIGVYLLLLGWMSWFGNSIVLFVLLRQRASLQPTDYLTFNLAVSDASISVFGYSRGIIEIFN-SHLVSSIWTCQVDGFFTLVFGLSSIYTLTVISFTRYIKGCHPN-R-AHRITRSSVFVSLLYIWVTAGFWSAAPLL-GWGSYT---------------------------------------VLIMLFCYVSIINTVKRGNALS----ANGDL------TDRQR-----KIERDVTIVSIVICTAFILAWSPYAVVSMWSACGF---HVPNLTSIFTRLFAKSASFYNPLIYFGLSSKFRKDVAILLPCTQ--NAKD-AV--RLKEGHGRRGG------ARFKG---PLNHSENNYSPM----------------------------------NQAA
>tr|A0A3B3YX10|A0A3B3YX10_9TELE_G_PROTEIN_RECEP_F1_2_domain-containing_protein_OS_Poecilia_mexicana_OX_48701_PE_4_SV_1
--------------------------------------------------------------RGE---G------G-----------------------------------------GFSRG---------------TCPSDP--VALFCVS-----------------------AHRITRSSVFISLLYIWVTAGFWSAAPLL-GWGSYTDRG-YGT-CEIDWS--KASYSAVYRSYIISIFVFCFFVPVLIMFFCYVSIINTVKRGNALS----ANGDL------TDRQR-----KIERDVTIV--MICTAFILAWSPYAVVSMWSACGF---HVPNLTSIFTRLFAKSASFYNPLIYFASLYQLKGTATELGNKWH--HVAG-NH--RLL------------------------------------------------------------------------
>XP_023189669.1_opsin-5-like_isoform_X1_Xiphophorus_maculatus
---------------------------------DP------P-----------------LSDQGETIIGVYLLLLGWMSWFGNSIVLFVLLRQRASLQPTDYLTFNLAVSDASISVFGYSRGIIEIFN-SHLVSSVWTCQVDGFFTLVFGLSSIYTLTVISFTRYIKGCHST-R-AHRITRSSVFVSLLCIWVTAVFWSAAPLL-GWGSYTDRG-YGT-CEIDWS--KASYSAVYRSYIISIFVFCFFVPVLIMLFCYVSIINTVKRGNALS----ANGDL------TDRQR-----KIERDVTIVSIVICTAFILAWSPYAVVSMWSACGF---HVPNLTSIFTRLFAKSASFYNPLIYFGLSSKFRKDVAILLPCTQ--NAKD-AV--KLKEGHGRRGG------ARLKG---PLNRSEKKYSPM----------------------------------NQAA
>PWA15581.1_hypothetical_protein_CCH79_00020634_Gambusia_affinis
---------------------------------DP------P-----------------LSDQGETIIGVYLLLLGWMSWFGNSIVLFVLLRQRASLQPTDYLTFNLAISDASISVFGYSRGIIEIFN-SHLVSSVWTCQVDGFFTLVFGLSSIYTLTVISFTRYIKGCHSN-RLAHRITRSSVFVSLLCIWVTAGFWSAAPLL-GWGSYTDRG-YGT-CEIDWS--KASYSAVYRSYIISIFVFCFFVPVLIMLFCYVSIINTVKRGNALS----ANGDL------TDRQR-----KIERDVTIVSIVICTAFILAWSPYAVVSMWSACGF---HVPNLTSIFTRLFAKSASFYNPLIYFGLSSKFRKDVAILLPCTQ--NAKD-AV--RLKEGHGRRGG------ARLKG---PLNRSEKKYSPM----------------------------------NQAA
>tr|A0A3Q2QHS2|A0A3Q2QHS2_FUNHE_Opsin_6_group_member_a_OS_Fundulus_heteroclitus_OX_8078_PE_4_SV_1
-----------------------------------------------------------------------F------------------------------------------------------------------CF-------------------LS--------------AHRITRRTVSVCLLFIWVTAGFWSGAPLL-GWGSYTDRG-YGT-CEIDWS--KASYSSVYRSYIISIFIFCFFVPVLVMLFCYVSIINTVKRGNALS----ADGDL------TDRQR-----KIERDVTIVSIVICTAFILAWSPYAVVSMWSACGF---HVPNLTSIFTRLFAKSASFYNPLIYFGLSSKFRKDVAVLLPCTQ--KAKD-SV--RLKDVPGRHGG------ARLKV---PLTRSVKKYSPM----------------------------------NPAP
>XP_021169899.1_opsin-5-like_Fundulus_heteroclitus
---------------------------------DP------P-----------------LSDQGETIIGVYLLLLGWISWFGNSIVLFVLCRQRASLQPTDYLTFNLAVSDASISVFGYSRGIIEIFN-SYFISSIWTCQVDGFFTLVFGLSSIYTLTVISITRYIRGCHPS-R-AHRITRRTVSVCLLFIWVTAGFWSGAPLL-GWGSYTDRG-YGT-CEIDWS--KASYSSVYRSYIISIFIFCFFVPVLVMLFCYVSIINTVKRGNALS----ADGDL------TDRQR-----KIERDVTIVSIVICTAFILAWSPYAVVSMWSACGF---HVPNLTSIFTRLFAKSASFYNPLIYFGLSSKFRKDVAVLLPCTQ--KAKD-SV--RLKDVPGRHGG------ARLKV---PLTRSVKKYSPM----------------------------------NPAP
>XP_015226945.1_PREDICTED_opsin-5-like_Cyprinodon_variegatus
---------------------------------DP------P-----------------LSDQGETIIGIYLLLLGWTSWFGNSIVLFVLYRQRASLQPTDYLTFNLAISDASISVFGYSRGIIEIFN-SYFISSIWTCQVDGFFTLVFGLSSIFTLTVISITRYIKGCHPH-R-AHHITRTSVSICLLLLWVAAGFWSGAPVL-GWGSYTDRG-YGT-CEIDWS--KASYSSIYRSYIISIFIFCFFTPVLIMLFCYVSIINTVKRGNALS----ADGDL------TDRQR-----KIERDVTIVSIVICTAFILAWSPYAVVSMWSACGF---HVPNLTSIFTRLFAKSASFYNPLIYFGLSSKFRKDVAILLPCTQ--NGKD-AV--RLKDAHGHRGR------ARLKG---PLNLSVKKYSPM----------------------------------KQAT
>XP_017296812.1_opsin-5-like_Kryptolebias_marmoratus
---------------------------------DP------H-----------------LSDQGETIIGVYLLLLGWMSWFGNSVVLFVLYRQRASLQPTDYLTFNLAVSDASISVFGYSRGIIEIFN-DFLITSIWTCQVDGFFTLLFGLSSIYTLTVISMTRYIKGCHPS-R-AHYITKTRVFLCLLFIWVMDVFWSGAPLL-GWGSYTDRG-YGT-CEIDWS--KASFSSIYRSYIISIFIFCFFIPVLIMLFCYVSIINTVKRGNALS----ADGDL------TDRQR-----KMERDVTIVSIVICTAFILAWSPYAVVSMWSTWGF---HVPNLTSIFTRLFAKSASFYNPLIYFGLSSKFRKDVGVLLPCTR--DAKN-SV--RLKD--GCMGG------VRQKG---SLNCLEKKYLPM----------------------------------NQGT
>XP_015827907.1_PREDICTED_opsin-5-like_Nothobranchius_furzeri
---------------------------------DP------P-----------------LSDQGETIIGVYLLLLGWMSWFGNSIVIFVLYRQRASLQPTDYLTFNLALSDAGISVFGYSRGIIEIFN-DYLISSIWTCQIDGFFTLLFGLSSIYTLMMISITRYIKGCHPN-R-AYLVTGSSVFICLLLVWMAAGFWSGAPLL-GWGSYTDRG-YGT-CEIDWS--KASYSIIYRSYIISIFIFCFFVPVLVMLFCYVSIINTVKRGNALS----ADGDL------TDHQR-----KIERDVTVVSIVICTAFILAWSPYAVVSMWSAWGF---HVPNLTSIFTRLFAKSASFYNPLIYFGLSSKFRKDVVILLPCAR--EAKN-NV--RLKDVHVRLGG------ARRNV---PLNRLEKRYSPM----------------------------------NQVM
>SBP19893.1_Uncharacterized_protein_Iconisemion_striatum
---------------------------------DP------P-----------------LSDQGETIIGVYLLLLGWMSWFGNSIVLFVLYRQRASLQPTDYLTFNLAISDASISVFGYSRGIIEIFN-DYLISSIWTCQVDGFFTLLFGLSSIYTLTMISITRYIKGCHPS-R-GTSSKRT---------------------------------------------------------------------------------------------------------------------------------------W---------------------------------------------------------------------------------------------------------------------------------------------------
>tr|A0A3P9MRA9|A0A3P9MRA9_ORYLA_Opsin_6_group_member_a_OS_Oryzias_latipes_OX_8090_PE_4_SV_1
-----------------------------------------T-----------------LDGSSLLVWGLRVFCLGWMSWFGNSIVLFVLYRQRASLQPTDYLTFNLAVSDASISVFGYSRGIIEIFN-SYIISSIWTCQVDGFLTLLFGLSSIYTLTVISITRYVKGCQPG-R-AHHITMSSVFVCLLFIWVTAGFWSGAPLL-GWGSYTDRG-YGT-CEIDWA--KANYSRIYKSYIVFIFIFCFFIPVLLMLFCYVSIINTVKRGNALS----AEGDL------TDRQR-----KIERDVTIVSIVICTAFILAWSPYAVVSMWSALGF---HVPNLTSIFTRLFAKSASFYNPLIYFGLSSKFRKDVVTLLPCTH--NTKD-TV--RLKDAHGRLGG------VKLKV---SLNQPDKKYSPM-----------------------------------EAT
>XP_029950093.1_opsin-5-like_Salarias_fasciatus
---------------------------------DP------P-----------------LSDQGETIIGVYLLLLGWMSWFGNSIVLFILYRQRASLQPTDYLTFNLAISDASISVFGYSRGIIEIFN-GYLISSIWTCEVDGFFTLVFGLSSINTLTVISITRFIKGCHPS-Q-ARHISKSSVLVCLLLIWIAAGFWSGAPLF-GWGSYTDRG-YGT-CEIDWA--KANYSSVYRSYIISIFVFCFFVPVLIMLFCYVSIINTVKRGNALS----AEGDL------TDRQR-----KIERDVTIVSIVICTAFILAWSPYAVVSMWSACGF---HVPNLTSIFTRLFAKSASFYNPLIYFGLSSKFRKDVAVLLPCTR--DAKE-TV--KLKD-----RQ------ARLKV---PLNFSEKKYSPE----------------------------------YPAP
>XP_030007526.1_opsin-5-like_isoform_X1_Sphaeramia_orbicularis
---------------------------------DP------P-----------------LSDQGETIIGVYLLLLGWMSWFGNSIVLFVLYRQRASLQPTDYLTLNLAVSDASISVFGYSRGIIEIFN-EYLISSIWTCEVDGFFTLLFGLSSINTLTVISITRYVKGCHPN-R-ARYITQISILISLLLIWINAGFWSGAPLF-GWGSYKDRG-YGT-CEIDWS--KASYSPVYRAYIICIFVFCFFVPVLIMLFCYVSIINTVKRGNALS----TDGDL------TDRQR-----KIERDVTIVSIVICTAFILAWSPYAVVSMWSACGF---HVPNLTSIFTRLFAKSASFYNPLIYFGLSSKFRKDIAVLLPCTH--DAKD-SV--RLKDAQ---RG------SRLKS---PLNRNEKKYTAS----------------------------------APAP
>XP_008299860.1_PREDICTED_opsin-5-like_Stegastes_partitus
---------------------------------DP------P-----------------LSDQGETIIGVYLLLLGWLSWFGNSVVLFVLYRQRAALQPTDFLTLNLAVSDASISVFGYSRGIIEIFN-GYLISSIWTCQVDGFFTLVFGLSSINTLTVISITRYIKGCHPS-R-ARHISRTSVFVCLLLIWVTAGFWAGAPLL-GWGSYTDRG-YGT-CEIDWA--KASYSGAYRSFIVSILVCCFLVPVLVMLFCYVSIINTVKRGNALS----AEGDL------TDRQR-----KIERDVTIVSIVICTAFILAWSPYAVVSMWSACGF---HVPNLTSIFTRLFAKSASFYNPLIYFGLSSKFRKDVAVLLPCTR--DAKD-TV--KLKDAHGRPGG------AKLKL---PLNRPEKKYCTG----------------------------------N---
>XP_029349724.1_opsin-5-like_Echeneis_naucrates
---------------------------------DP------P-----------------LSDQGETIIGVYLLLLGWLSWFGNSIVLFILYRQRATLQPTDYLTFNLAVSDASISVFGYSRGIIEIFN-GYLISSIWTCQVDGFFTLLFGLSSINTLTVISITRYIKGCHPS-R-ARHISKTSVALSLMLIWITAGFWSGAPLF-GWGSYTDRG-YGT-CEIDWA--KASHSGAYRSYIVSILVFCFLVPVLIMLFCYVSIINTVKRGNALS----AEGDL------TDRQR-----KIERDVTIVSIVICTAFILAWSPYAVVSMWSAGGY---HVPNLTSIFTRLFAKSASFYNPLIYFGLSSKFRKDVAVLLPCAR--DTKD-TV--KLKDAHGRPGV------ARRKV---PLNQAEKKYSVRN---------------------------------NPTC
>XP_030275339.1_opsin-5-like_Sparus_aurata
---------------------------------DP------P-----------------LSDQGETIIGVYLLLLGWLSWFGNSIVLFVLYRQRATLQPTDYLTLNLAISDASISVFGYSRGIIEIFN-SYIITSIWTCQVDGFFTLVFGLSSINTLTVISITRYIKGCHPS-R-ARHISSTSVSVCLLLIWITAGFWSGAPLL-GWGSYKDRG-YGT-CEIDWA--KATYSSIYRSYIISILIFCFFIPVLIMLFCYVSIINTVKRGNALS----AEGDL------TDRQR-----KIERDVTIVSIVICTAFILAWSPYAVVSMWSAWGF---HVPNLTSIFTRLFAKSASFYNPLIYFGLSSKFRKDVAILLPCTR--DAKD-TV--KLKDAHGRPGG------ARLKV---PLNRTEKKYSPTP---------------------------------QPLP
>KAF3688231.1_Opsin-5_G-protein_coupled_receptor_136_Channa_argus
---------------------------------DP------P-----------------LSDQGETIIGAYLLLLGWLSWFGNSIVLFILYRQRSSLLPTDYLTFNLAVSDASISVFGYSRGIIEIFN-DYIISSIWTCQVDGFFTLVFGLSSINTLTVISITRYIKGCHPS-R-------------------------------------DRG-YGT-CEIDWA--KANYSSVYRSYIISILIFCFFIPVLIMLFCYVSIINTVKRGNALS----AEGDL------TDRQR-----KLERDVTIVSIVICTAFILAWSPYAVVSMWSACGF---HVPNLTSIFTRLFAKSASFYNPLIYFGLSSKFRKDVAILLPCAR--DAKD-TV--RLKDAHGRLGG------TRLKV---PLIRAEKKYSPD----------------------------------NPAP
>AWP05099.1_putative_opsin-5-like_Scophthalmus_maximus
---------------------------------DP------P-----------------LSDQGETIIGVYLLLLGWLSWFGNSIVLFVLYRQRSTLQPTDYLTFNLAVSDASISVFGYSRGIIEIFN-DYLISSIWTCQVDGFFTLVFGLSSINTLTVISVTRYVKGCHPS-R-AHHISVSSVSVCLLLIWITAGFWSGAPLL-GWGSYKDRG-YGT-CEIDWA--KASHSSVYRSYIISIFVFCFFVPVLVMLFCYVSIINTVKRGHALS----AEGDL------TDRQR-----KMERDVTIVSIVICTAFILAWSPYAVVSMWSAWGF---HVPNLTSIFTRLFAKSASFYNPLIYFGLSSKFRKDVAILLPCAR--DARD-TV--RLKEAHGRAGG------ARLKV---PPNQTEKKYSPG----------------------------------NPAP
>AXF38093.1_OPN6a_Paralichthys_olivaceus
---------------------------------DP------P-----------------LSDQGETIIGVYLLLLGWLSWFGNSIVLFVLYRQRNTLQPTDYLTFNLAISDASISVFGYSRGIIEIFN-GYLISSIWTCQVDGFITLVFGLSSINTLTVISVTRYIKGCHPS-R-ARHISVSSVSASLLLIWITAGFWSGAPVL-GWGSYKDRG-YGT-CEIDWA--KASYSSVYKSYIISIFVFCFFIPVLIMLFCYVSIINTVKRGNAMS----AEGDL------TDRQR-----KIERDVTIVSIVICTAFILAWSPYAVVSMWSAWGF---HVPNLTSIFTRLFAKSASFYNPLIYFGLSSKFRKDVTILLPCAR--DAKD-TV--KLKD--GRAGG------ARLKV---PLDQTEKKYTPA----------------------------------YP--
>XP_019933830.1_PREDICTED_opsin-5-like_Paralichthys_olivaceus
---------------------------------DP------P-----------------LSDQGETIIGVYLLLLGWLSWFGNSIVLFVLYRQRNTLQPTDYLTFNLAISDASISVFGYSRGIIEIFN-GYLISSIWTCQVDGFFTLVFGLSSINTLTVISVTRYIKGCHPS-R-GQSLNHDHCPTS-------------------------------------------------------------------------------RGR----------------------------------------------------------------------------------------------------------------------------------------------------------------------------------------------------
>XP_033478874.1_opsin-5-like_Epinephelus_lanceolatus
---------------------------------DP------P-----------------LSDQGETIIGVYLLLLGWLSWFGNSIVLFVLYRQRAVLQPTDYLTFNLAVSDASISVFGYSRGIIEIFS-DYLISSIWTCQVDGFFTLVFGLSSINTLTVISITRYIKGCHPS-R-ARHISRTSVSVCLLLIWITAGFWSGAPLL-GWGSYKDRG-YGT-CEIDWV--KANYSSAYRSYIICIFIFCFFVPVLIMLFCYVSIINTVKRGNALS----SEGDL------TDRQR-----KMERDVTIVSIVICTAFILAWSPYAVVSMWSACGF---HVPNLTSIFTRLFAKSASFYNPLIYLGLSSKFRKDVAVLLPCTR--DAKD-TV--KLKD-------------ARFKA---PLNRTEKKYSPG----------------------------------NPAP
>XP_034721356.1_rhodopsin-like_Etheostoma_cragini
-----------------------------------------------------------------------------------------------------------------------------------------------------------------------------------------------------------M-GWASYKDRG-YGT-CEIDWA--RASYAPSYRAYIISIFSSCFFLPVLVMLFCYVSIINTVKRGNAL-----AGGEL------SDRQR-----RVERDVTIVSIVICTAFILAWSPYAVVSIWSAWGY---QVPNLTSIFTRLFAKSASFYNPLIYFGLNSKFRKDVVVLLPCTP--DAKD-AV--RLKDAR-------------LRV---QLNRPEKKYSPG----------------------------------NPAP
>tr|G3Q956|G3Q956_GASAC_Opsin_6_group_member_a_OS_Gasterosteus_aculeatus_OX_69293_PE_4_SV_1
---------------------------------TC------P-----------------LSD------PCLLVCSGWLSWFGNSIVLFVLYRQRANLQPTDYLTFNLAVSDASISVFGYSRGIIEIFN-DYLISSIWTCQVDGFFTLVFGLSSINTLTVISITRYIKGCHPN-R-ARHISRTSVSISLLLIWITAGFWSGAPLL-GWGSYKNTL-ETV-CAPRWL--RS--ISVYKSYIISIFIFCFFLPVLIMLFCYVSIINTVKRGNALS----AGGEL------SDRQR-----RIERDVTIVSIVICTAFILAWSPYAVVSMWSAWGF---HVPNLTSIFTRLFAKSASFYNPLIYFGLSSKFRKDVGVLLPC----------------------------------------------------------------------------------------
>XP_031734054.1_opsin-5-like_Anarrhichthys_ocellatus
---------------------------------DP------P-----------------LSDQGETIIGVYLLLLGWLSWFGNTIVLFVLYRQRNALQPTEYLTFNLAVSDASISVFGYSRGIIEIFH-DYLISSIWTCQVDGFFTLVFGLTSINTLTVISITRYIKGCHPN-R-ARHINRTSVSVSLLLIWITAGFWSGAPLL-GWGSYKDRG-YGT-CEIDWA--KANYSSAYRSYIISIFIFCFFVPVLVMLFCYVSIINTVKRGNALS----AEGDL------SDRQR-----RIERDVTIVSIVICTAFILAWSPYAVVSMWSAWGF---HVPNLTSIFTRLFAKSASFYNPLIYFGLSSKFRKDVAVLLPCTR--DARD-DV--KLKDAHG-----------RLRV---PLNRTEKKYSPG----------------------------------YPMT
>TWW59199.1_G-protein_coupled_receptor_136_Takifugu_flavidus
-----------------------------------------V-----------------LSREASCFLGSFVLSEGWLSWFGNTVVLFVLYRQRSTLQPTDYLTFNLAVSDASISVFGYSRGIIEIFN-GFIISSIWTCEVDGFFTLVFGLSSINTLTVISITRYIKGCQPS-R-G-------------------------------DSGYDRG-YGT-CEIDWS--KAAYSTAYRSYIISIFIFCYFIPVFIMLFCYISIINRVKRGNALA----A-GDL------TDRQR-----KMERDVTIVSIVICTAFILAWSPYAVVSMWSAWGF---HVPNLTSIFTRLFAKSASFYNPLIYFGLSSKFRKDVAVLLPCTK--DAKD-TV--KVKDTHRRAAR------ARLKA---HLNQTERKYSPV----------------------------------MSAP
>XP_029706492.1_opsin-5-like_Takifugu_rubripes
---------------------------------EP------A-----------------LSDQGETIIGIYLLLLGWLSWFGNTVVLFVLYRQRSTLQPTDYLTFNLAVSDASISVFGYSRGIIEIFN-GFIISSIWTCEVDGFFTLVFGLSSINTLTVISITRYIKGCQPS-R-AGHINRTFVSVCLLLIWIMAGFWSGSPLL-GWGSYTDRG-YGT-CEIDWS--KAAYSTAYRSYIISIFIFCYFIPVFIMLFCYISIINRVKRGNALA----A-GDL------TDRQR-----KMERDVTIVSIVICTAFILAWSPYAVVSMWSAWGF---HVPNLTSIFTRLFAKSASFYNPLIYFGLSSKFRKDVAVLLPCTK--DAKD-TV--KVKDTHRRAAQ------ARLKA---HLNQTERKYSPV----------------------------------MSAP
>CAF93334.1_unnamed_protein_product_partial_Tetraodon_nigroviridis
---------------------------------EP------P-----------------LSEQGETIIGVYLLLLGWLSWFGNTVVLFVLVRQRSSLQPTDLLTFNLAVSDASISVFGYSRGIIQIFN-GFIISSIWTCE---------------------------------------------------------------------------------------------------------------------------------------------------------------------VSTVICTAFILAWSPYAVVSMWSACGF---QVPSLTSIFTRLFAKSASFYNPLIYFGLSSKFRRDA----------------------------------------------------------------------------------------------
>tr|H3CHJ8|H3CHJ8_TETNG_Opsin_6_group_member_a_OS_Tetraodon_nigroviridis_OX_99883_PE_4_SV_1
---------------------------------EP------P-----------------LSEQGETIIGVYLLLLGWLSWFGNTVVLFVLVRQRSSLQPTDLLTFNLAVSDASISVFGYSRGIIQIFN-GFIISSIWTCEVDGFLTLIFGLSSINTLTVISITRYIKGCQPS-R-AALISRSSVSVCLLLIWTTAGFWSGAPLL-GWGSYTDRG-YGT-CEIDWS--KAASSGVYRSYIISIFIFCFFIPVFIMLFCYISIINTVKRGNALA----ADGHL------SHRQR-----TMERDVTVVSTVICTAFILAWSPYAVVSMWSACGF---QVPSLTSIFTRLFAKSASFYNPLIYFGLSSKFRRDASLLLPCTG--GTRD-AG--GPQHGHGRAAR------ARLKA---HLTHTDRKYSPV----------------------------------MPAP
>XP_018530288.1_PREDICTED_opsin-5-like_Lates_calcarifer
---------------------------------DP------P-----------------LSDQGETIIGVYLLLLGWLSWFGNSIVLFVLYRQRATLQPTDYLTFNLAISDASISVFGYSRGIIEIFN-GYLISSIWTCQVDGFFTLVFGLSSINTLTVISITRYIKGCHPS-R-ARHINRTSVSMCLLVIWITAGFWSGVPLL-GWGSYTDRG-YGT-CEIDWA--KANYSSVYRSYIISIFIFCFFIPVLIMLFCYVSIINTVKRGNALS----AEGDL------TDRQR-----KIERDVTIVSIVICTAFILAWSPYAVVSMWSAWGF---HVPNLTSIFTRLFAKSASFYNPLIYFGLSSKFRKDVAVLLPCAH--DAKD-TV--RLKDAHSHPGG------ARLKV---PLNQTKRKYSPR----------------------------------NPAS
>XP_030206940.1_opsin-5-like_Gadus_morhua
---------------------------------DP------P-----------------LSDQGETIIGVYLLVLGWLSWFGNSIVLFVLYKQRASLQPTDYLTLNLAFSDASISVFGYSRGIIEIFN-GYLVSSVWTCQVDGFFTLVFGLSSINTLTIISMTRYVRGCHPT-R-AHLINNTTILVCLVCIWASAAFWSGAPLV-GWGSYTDRG-YGT-CEIDWA--KASYSSVYKSYIISILVSCFLLPVSVMLFSYVSIINTVKRGNALT----ADGDI------SERQR-----KIERDVTIVSIVICTAFILAWSPYAVVSMWSAWGF---QVPVLTSIFTRLFAKSASFYNPLIYFGLSSKFRSDVAVLLPCTP--HARE-AV--RLKQPAA------------ARA---PLNARERKYAAPG---------------------------------EPSP
>XP_029595956.1_opsin-5-like_isoform_X2_Salmo_trutta
---------------------------------DP------P-----------------FSDQGETIIGVYLLVLGWLSWFGNSIVIFVLYKQRASLQPTDYLTFNLAISDASISVFGYSRGILEIFN-GYLVTSIWTCQVDGFFTLVFGLSSINTLTVISVTRYIKGCHPG-K-------------------------------------DRG-YGT-CEINWA--KANYSTVYKSYIISILIFCFFIPVLVMLFTYVSIINTVKRGNAMA----TEGDL------TERQR-----KIERDVTIVSIVICTAFILAWSPYAVVSMWSACGF---HVPSLTSIFTRLFAKSASFYNPLIYFGLSSKFRKDVAILLPCTS--DGKD-TV--KLKDAHQGSNG------LKAPP---H-HQKEMMYAPG----------------------------------NAAS
>CAB1344826.1_unnamed_protein_product_Coregonus_sp._balchen
---------------------------------DP------P-----------------FSDQGETIIGVYLL--------------------RASLQPTDYLTFNLAISDASISVFGYSRGILEIFN-GYLVTSIWTCQVDGFFTLVFGLSSINTLTVISVTRYIKGCHPS-K-AHCITNTTVGMCLIFIWLGAVFWSGAPLL-GWGSYTDRG-YGT-CEIDWA--KANYSTVYKSYIISILIFCFFVPVLVMLFTYVSIINT-----------------------------------------VSIVICTAFILAWSPYAVVSMWSACGF---HVPSLTSIFTRLFAKSASFYNPLIYFGLSSKFRKDVAILLPCTG--DGKD-TV--KLKEAHQGSNG------LKAPP---H-KMKEMKYAPG----------------------------------NAAP
>CAB1344799.1_unnamed_protein_product_partial_Coregonus_sp._balchen
---------------------------------DP------S-----------------FSDQGETIIGVYLL--------------------RASLQPTDYLTFNLAISDASISIFGYSRGILEIFN-GYLVTSIWTCQVDGFFTLVFGLSSINTLTVISVTRYIKGCHPS-K-AHCITNTTVGMCLIFIWLGAVFWSGAPLL-GWGSYTDRG-YGT-CEIDWA--KANYSTVYKSYIISILIFCFFVPVLVMLFTYVSIINTVKRGNAMA----AEGDL------TDRQR-----KTERDVTIISIVICTAFILAWSPYAVVSMWSACGF---HVPSLTSIFTRLFAKSASFYNPLIYFGLSSKFRKDVAILLPCTG--DGKD-TV--KLKEGHQGSNG------LKAPP---H-KMKEMKYAPG----------------------------------NAAP
>XP_020345798.1_opsin-5_Oncorhynchus_kisutch
---------------------------------DP------P-----------------FSDQGETIIGIYLLVLGWMSWFGNSIVIFVLYKQRVSLQPTDYLTFNLAISDASISVFGYSRGILEIFN-GYLVNSIWTCQVDGFFTLVFGLSSINTLTVISVTRYIKGCHPS-K-AHCISNTTMGMSLIFIWSEAVFWSGAPLL-GWGSYTDRG-YGT-CEIDWA--KANYSTVYKSYIISILIFCFFVPVLVMLFTYVSIINTVKRGNAMA----AEGDL------TDRQR-----KIERDVTIVSIVICTAFILAWSPYAVVSMWSACGF---HVPSLTSIFTRLFAKSASFYNPLIYFGLSSKFRKDVAILLPCTG--DGKD-TV--KLKEAHQGSNG------LKAHP---HKEMKEMKYAPG----------------------------------NAAP
>CDQ72699.1_unnamed_protein_product_Oncorhynchus_mykiss
-------------------------------------------------------------------------------------------------------VFVLRFSSLYVSPLSFPNSIVGL------------SQVDGFFTLVFGLSSINTLTVISVTRYIKGCHPS-K-AHCITNTTMGMSLIFIWSGAVFWSGAPLL-GWGSYTDRG-YGT-CEIDWA--KANYSTVYKSYIVSILIFCFFVPVLVMLFTYVSIINTVKRGNAMA----AEGDL------TDRQR-----KIERDVTIVSIVICTAFILAWSPYAVVSMWSACGF---HVPSLTSIFTRLFAKSASFYNPLIYFGLSSKFRKDVAILLPCTG--DGKD-TV--KLKEAHQGSNG------LKAHP---HKEMKEMKYAPG----------------------------------N---
>XP_010904167.1_opsin_6_group_member_a_isoform_X3_Esox_lucius
---------------------------------DP------P-----------------LSDQGETIIGVYLLVLGWLSWFGNSVVIFVLYKQRASLQPTDYLTFNLAISDASISVFGYSRGILEIFN-GYMITTIWTCQVDGFFTLVFGLGSINTLAIISVTRYIKGCHPR-K-------------------------------------DRG-YGT-CEIDWA--KANYSTVHKSYIISCLICCFFVPVLVMLFSYVSIINTVKRGNAMA----AEGDL------TDRQR-----KIERDVTIVSIVICTAFILAWSPYAVVSIWSAWGF---HVPSLTSIFTRLFAKSASFYNPLIYFGLSSKFRKDIAILLPCAG--DAKD-TI--KLKEARLGSHH------LKAPL---Y-HQKEMKYAPG----------------------------------NAAA
>XP_010904163.1_opsin_6_group_member_a_isoform_X1_Esox_lucius
---------------------------------DP------P-----------------LSDQGETIIGVYLLVLGWLSWFGNSVVIFVLYKQRASLQPTDYLTFNLAISDASISVFGYSRGILEIFN-GYMITTIWTCQVDGFFTLVFGLGSINTLAIISVTRYIKGCHPR-K-AHYITNVTIVMCLILIWTGSIFWAGAPLL-GWGSYTDRG-YGT-CEIDWA--KANYSTVHKSYIISCLICCFFVPVLVMLFSYVSIINTVKRGNAMA----AEGDL------TDRQR-----KIERDVTIVSIVICTAFILAWSPYAVVSIWSAWGF---HVPSLTSIFTRLFAKSASFYNPLIYFGLSSKFRKDIAILLPCAG--DAKD-TI--KLKEARLGSHH------LKAPL---Y-HQKEMKYAPG----------------------------------NAAA
>XP_017333830.1_PREDICTED_visual_pigment-like_receptor_peropsin_Ictalurus_punctatus
---------------------------------DA------P-----------------LSDQGDTIIGVYLLLLGWLSWFGNSIVIFVLFKQKATLQPTDYLTLNLAISDASISVFGYSRGILEIFN-GYLITSVWTCQVDGFFTLLFGLGSITTLSAISVTRYIKGCHPS-K-AHCITNNTVGMSILFIWISAVFWSAAPLV-GWGSYIDRG-YGT-CEIDWA--KANYSTIHKSYIITILILCFFVPVFIMLFCYVSIINTVKRGNAMS----ADGDL------TDRQR-----KIERDVTIVSVVVCTAFVLAWSPYAVVSIWSACGF---HVPSLTSIFTRLFAKSASFYNPLIYFGLSYKFRKDVAGLMPCTR--HRND-PV--KLKDEHHR---------YRAEG---HAQQAKKEPQA-----------------------------------RIVP
>KAF4082977.1_hypothetical_protein_AMELA_G00134780_Ameiurus_melas
---------------------------------DA------P-----------------LSDQGDTIIGVYLLLLGWLSWFGNSIVIFVLFKQKATLQPTDYLTLNLAISDASISVFGYSRGILEIFN-GYLITSVWTCQVQ----------------------------------ECV----------------------------------------------------------------------------LCY--------------------------------------------------------------------------------------------------------------------------------------K------------------------------------------------------------------------
>XP_027018640.1_opsin-5-like_Tachysurus_fulvidraco
---------------------------------DA------P-----------------LSDQGDTIIGVYLLLLGWLSWFGNSIVIFVLLKQRATLQPTDYLTLNLAFSDASISVFGYSRGILEIFN-GYLITSVWTCQVDGFFTLLFGLGSITTLSAISVTRYIKGCYPS-K-AHCITKTTVGMSIVLIWISAVFWSTAPLV-GWGSYTDRG-YGT-CEIDWA--KANYSTIHKSYIITILILCFFVPVLIMLFCYVSIINTVKRGNAMS----ADRDL------TDRQR-----KIERDVTIVSIVICTAFILAWSPYAVVSIWSACGF---HVPSLTSIFTRLFAKSASFYNPLIYFGLSSKFRKDVAVLLPCIQ--HRSN-AV--KLKDEFHR---------YRAEE---KAQQAKKEPKAGR---------------------------------EPVP
>TSL68199.1_Opsin-5_Bagarius_yarrelli
---------------------------------EA------P-----------------LSDQGDTIIGVYLLLLGWLSWFGNSVVIFVLLKQRATLQPTDFYTLNLAVSDASISVFGYSRGILEIFN-GYLITSVWTCQVDGFFTLLFGLGSITTLSAISVTRYIKGCYPS-K-IHFITNTSVSMSILLIWISAVFWSTAPLV-GWGSYTDRG-YGT-CEIDWA--KANYSSIQKSYIISILILCFFVPVLIMLFCYVSIINTVKRGNAMS----ADRDL------TDRQR-----KIERNVTIVSIVVCTAFILAWSPYAVVSIWSACGF---QVPSLTSIFSRLFAKSASFYNPLIYFGLSSKFRRDIAVLLPCVR--KRSD-AV--KLKGEHYK---------HQAEE---QVQQITKELQAGR---------------------------------GPVP
>tr|A0A3B4BRY8|A0A3B4BRY8_PYGNA_G_PROTEIN_RECEP_F1_2_domain-containing_protein_OS_Pygocentrus_nattereri_OX_42514_PE_4_SV_1
---------------------------------DP------P-----------------LSDQGETIIGVYLLLLGWLSWFGNSIVIFILFKQRTSLQPTDYLTLNLAISDASISVFGYSRGILEIFN-GYLITSVWTCQVDGFFTLLFGLGSINTLTTISITRYIKGCHPS-K-AHCITNATIGICIIFIWFGAVFWSGAPLL-GWGSYTDRG-YGT-CEIDWA--KANYSTIHKSYIITILIFCFVVPVLVMLFSYVSIINTVKRGNAMS----AEGDL------TDRQR-----KIERDVTIVSIVICTAFILAWSPYAVVSMWSAWGF---HVPSLTSIFTRLFAKSASFYNPLIYFGLSSKFRKDVSILLPCAR--EGKD-GV--RLKDGPSPDHR------PRVEG---EAQNMEKKPQPGR---------------------------------EPAP
>XP_007246178.2_opsin-5-like_Astyanax_mexicanus
---------------------------------DP------P-----------------LSDQGETIIGVYLLLLGWLSWFGNSIVIFVLFKQRGSLQPTDYLTLNLAISDASISVFGYSRGILEIFN-GYLITSVWTCQVDGFFTLLFGLGSINTLTAISITRYIKGCHPN-K-AHCITNNTIATCVMLIWAGAVFWSGSPLL-GWGSYTDRG-YGT-CEIDWA--KANYSTIHKSYIITILIFCFVVPVLIMLFSYVSIINTVKRGNAMS----AEGDL------TDRQR-----KIERDVTIVSIVICTAFILAWSPYAVVSMWSAWGF---HVPNLTSIFTRLFAKSASFYNPLIYFGLSSKFRKDVGVLLPCAR--EGKE-GV--RLKEGPPPDHR------PRVEG---AAISGEKKPRSGG---------------------------------EPAP
>XP_030628789.1_opsin-5-like_Chanos_chanos
---------------------------------DP------P-----------------LSDQGETIIGVYLLVLGWLSWFGNSIVIFVLFKQRSSLQPTDYLTLNLAISDASISVFGYSRGILEIFN-GYLITSVWTCQVDGFFTLVFGLGSINTLTVISITRYIKGCHPN-K-AHCIRSSTIGLCILLIWIGAAFWSVAPLL-GWGSYTDRG-YGT-CEIDWA--KANYSTIHKSYIISILIFSFFIPVLIMLFSYVSIINTVKRGNAMS----AEGDL------TDRQR-----KIERDVTIVSIVICTAFILAWSPYAVVSMWSAWGF---HVPSLTSIFTRLFAKSASFYNPLIYFGLSSKFRKDVSVLLPCAR--EGKD-TV--KLKEAASPAQK------PMEEP---ELQKAEKNNKAGG---------------------------------QPSP
>XP_018951086.1_PREDICTED_opsin-5-like_Cyprinus_carpio
-----------------------------------------------------------------------------------------------------------MMSEAARSRVMWDYGNLQKES-KFL-------QVDGFFTLVFGLGSINTLTVISISRYIKGCHPN-K-AHCITSVTVLICIIFIWTGAVFWSGAPIL-GWGSYTDRG-YGT-CEIDWV--KANYSTIHKSYIISILIFCFFIPVLIMLFSYISIINTVKRGNAMS----AEGDL------TDRQR-----KIERDVTVVSIVICTAFILAWSPYAVVSMWSAWGF---HVPSLTSIFTRLFAKSASFYNPLIYFGLSSKFRRDVSVLLPCGG--EARD-AV--KLKDG----QR------FRADP---EAHKNEKKYH-------------------------------------PAP
>tr|A0A673MEG2|A0A673MEG2_9TELE_Opsin_6_group_member_a_OS_Sinocyclocheilus_rhinocerous_OX_307959_PE_4_SV_1
---------------------------------DP------L-----------------LSDQGETIIGVYLLILGWLSWFGNSIVIFVLFKQRSSLQPTDYLTLNLAVSDASISVFGYSRGILEIFN-GYLITSVWTCQVQE------------------VELWVK--------SECFLAWIVSVCYLFP-VNCVFWS------------DHG-YGT-CEIDWV--KANYSSIHKSFIISILIFCFFIPVLIMLFSYVSIINTVKRGNLRS----AERDV------TDRQR-----KIERDVTVVSVVICTAFILAWSPYTVVSMWSAWGF---HVPSLTSIFTRLFG--------------------------------EAKD-AV--KLKDRAEEN-----------------LHKNQKNPP-------------------------------------PAP
>XP_018971796.1_PREDICTED_rhodopsin-like_Cyprinus_carpio
--------------------------------------------------------------MKEDIDCVVCLLAGWLSWFGNSIVIFVLFKQRSSLQPTDYLTLNLAISDASISVFGYSRGILEIFN-GYLITSVWTCQ---------------------------------------------------------------------------------------------------------------------------------------------------------------------VSIVICTAFILAWSPYAVVSMWSAWGF---HVPSLTSIFTRLFAKSASFYNPLIYFGLSSKFRRDVSVLLPCGG--EARD-AV--KLKDGQR--AD------PEENR---DAHKNEKKYHPA----------------------------------NPAP
>tr|A0A671LY47|A0A671LY47_9TELE_Opsin_6_group_member_a_OS_Sinocyclocheilus_anshuiensis_OX_1608454_PE_4_SV_1
---------------------------------DP------P-----------------LSDQGETIIGVYLLILGWLSWFGNSIVIFVLFKQRSSLQPTDYLTLNLAVSDASISVFGYSRGILEIFN-GYLITSVWT--LVGFATLLFGCRSLRKHKCVCVF----------T-AHCITSATVLMCVIFIWTGALFWSGAPIL-GWGSYTGQS-VKG-LTVR--------RRLLKSTSLLYFCQKDRRPLE-MCF-----------SNALS----AERDL------TDRQR-----KIERDVTVVSVVICTAFILAWSPYAVVSMWSAWGF---HVPSLTSIFTGLFAKSASFYNPLIYFGLSSKFRRDVSVLLPCGG--EAKD-AV--KLKDGVGLQAD------ADENR---DLHKNEKKYHPA----------------------------------NPAP
>XP_016108825.1_PREDICTED_opsin-5-like_Sinocyclocheilus_grahami
---------------------------------DP------P-----------------LSDQGETIIGVYLLILGWLSWFGNSIVIFVLFKQRSCLQPTDYLTLNLAVSDASISVFGYSRGILEIFN-GYLITSVWTCQVDGFFTLVFGLGSINTLTVISISRYIKGCHPN-K-AHCITSATVLMCVIFIWTGALFWSGAPIL-GWGSYTDRG-YGT-CEIDWV--KANYSTIHKSYIISILIFCFFIPVLIMLFSYVSIINTVKRGNALS----AEGDL------TDRQR-----KIERDVTVVSVVICTAFILAWSPYAVVSMWSAWGF---HVPSLTSIFTRLFAKSASFYNPLIYFGLSSKFRRDVSVLLPCGG--EAKD-AV--KLKDGAGL-QR------FRADA---ELHKNENKYH-------------------------------------PAP
>KAA0707371.1_G-protein_coupled_receptor_136_Triplophysa_tibetana
---------------------------------DQ------P-----------------LSDQGETIIGFYLLILGWLSWFGNSIVIFVLFKQRSSLQPTDYLTLNLAVSDASISVFGYSRGILEIFN-GYLITSVWTCQVDGFFTLVFGLGSINTLTVISITRYIKGCHPS-K-AHCISSTAVIISVLLIWTGALFWSGAPIF-GWGSYTDRG-YGT-CEIDWV--KANYSTIHKSYIISILIFCFFVPVLIMLFSYVSIINTVKRGNAMS----AEGDL------TDRQR-----KIERDVTIVSIVICTAFILAWSPYAVVSMWSAWGF---HVPSLTSIFTRLFAKSASFYNPLIYFGLSSKFRRDVSMLLPCRG--DGKD-NV--KLKDGSPVV--------HNQQP---QLQKREMKTQPGR---------------------------------EPTP
>ROL43730.1_Eukaryotic_initiation_factor_4A-III_Anabarilius_grahami
---------------------------------DP------P-----------------LSDQGETIIGVYLLVLGWLSWFGNSIVIFILFKQRSSLQPTDYLTLNLAISDASISVFGYSRGILEIFN-GYLITSVWTCQVDGFFTLVFGLGSINTLTVISITRYIKGCHP----THCISNSTVMMCIIFIWLGSLFWSGAPIL-GWGSYTDRG-YGT-CEIDWV--KANYSTIHKSYIISILIFCFFVPVMIMLFSYVSIINTVKRGNAMS----AEGDL------TDRQR-----KIERDVTIVSIVICTAFILAWSPYAVVSMWSAWGF---HVPSLTSIFTRLFAKSASFYNPLIYFGLSSKFRKDVSVLLPCSG--DGKD-TV--KLKDGASPGQR------FRPCG---ELQKIEKKYHLGR---------------------------------EPAP
>NP_001073125.1_opsin_6_group_member_a_Danio_rerio
---------------------------------DP------P-----------------LSDQGETIIGVYLLILGWLSWFGNSIVIFVLFRQRSTLQPTDYLTLNLAVSDASISVFGYSRGILEIFN-GYIISSVWTCQVDGFFTLVFGLSSINTLTVISITRFIKGCHPH-K-AHCITNSTVAVCVVFIWIGAFFWSAAPVL-GWGSYTDRG-YGT-CEIDWV--KANYSTIHKSYIISIFIFCFLVPVLLMLFCYISIINTVKRGNAMN----ADGDL------SDRQR-----KIERDVTIVSIVICTAFILAWSPYAVVSMWSAWGF---HVPNLTSIFTRLFAKSASFYNPLIYFGLSSKFRKDVSVLLPCGR--EGRD-PV--RLKEPPGAP--------PHPQI---ALYNNHSKPHAG-----------------------------------HAP
>TRY83881.1_hypothetical_protein_DNTS_030106_Danionella_translucida
---------------------------------EP------P-----------------LSDQGETIIGVYLLVLGWLSWFGNSIVIFVLFRQRSFLQPCDYLTLNLAISDASISVFGYSRGILEIFN-GHMISTIWTCQVDGFFTLLFGLSSINTLTVISITRFIKGCHPQ-K-AHCISNATVLVCVVLIWVGAVFWSAAPLL-GWGSYTDRG-YGT-CEIDWV--KANYSTVHKSFIISIFIFCFFLPVLIMLFCYISIINTVKRGNAMA----TAGDL------SDRQR-----KIERDVTIVSIVICTAFILAWSPYAVVSMWSAWGF---HVPNLTSIFTRLFAKSASFYNPLIYFGLSSKFRRDVCVLLPCGR--DAKD-SV--KLKEGVKFKCKKPQQQDSPAQN---PLIPTHNQYTAQ----------------------------------NLYP
>XP_012671783.1_opsin-5-like_Clupea_harengus
---------------------------------DP------P-----------------LSDQGETIIGVYLLVLGWLSWFGNSVVIFVLFRQRYSLQPTDYLTLNLAISDASISVFGYSRGIIEIFN-GFLVSSVWTCQVDGFCTLLFGLSSINTLTVISITRYIKGCHPS-K-AHCITNTTIAMCVMFIWMGSCFWSAAPLL-GWGSYTDRG-YGT-CEIDWA--KANYSTIYKSYIISILIFCFFIPVVVMLFSYVSIIKTVKRGNAMA----SEGDI------TDRQR-----KIERDVTIVSIVICTAFILAWSPYAVVSMWSAWGF---HVPSLTSIFTRLFAKSASFYNPLIYFGLSAKFRKDVGILLPCTR--ESKD-TV--KLKEGGGRGHRRRDQG-ERAEA---QLPPKDKKVEGR----------------------------------EPSP
>XP_028827539.1_opsin-5-like_Denticeps_clupeoides
---------------------------------DP------P-----------------LSDQGETIIGVYLLVLGWLSWFGNSVVIFILFKQRKTLQPSDYLTLNLAISDASISVFGYSRGILEIFN-GYLITSVWTCQVDGLCTLLFGLGSINTLTVISITRYIKGCHPS-K-AHCITNCTIAVCVVFIWVGAAFWSAAPLL-GWGSYTDRG-YGT-CEIDWS--KANYSTIYKSYIISIFIFCFFIPVLVMLFSYISIIKTVKRGNAMS----AEGDL------TDRQR-----KIERDVTIVSIVICTAFILAWSPYAVVSMWSAWGF---HVPSLTSIFTRLFAKSASFYNPLIYFGLSSKFRKDVSVLLPCTH--DGKD-TV--KLKEAAATAAAPQPR--EREWE---ECGPKEKKYTTQ----------------------------------DPTP
>KPP77002.1_opsin-5-like_partial_Scleropages_formosus
---------------------------------EP------P-----------------LSDQGETIIGVYLLVLGWLSWFGNSIVIFVLYKQRASLQPTDFLTFNLAISDASISVFGYSRGIIEIFN-GFIITSIWTCQVDGFCTLLFGLASINTLTVISVTRYIKGCHPN-K-AHCLNNNTIFISLVFIWVGAAFWAGTPLL-GWGSYTDRG-YGT-CEVDWA--KANFSTIYKSYIVSILIFCFFLPVLVMLFSYVSIINTVKRGNALS----ADGDL------TERQR-----KIERDVTIVSIVICTAFILAWSPYAVVSMWSAWGF---QVPSLTSIFTRLFAKSASFYNPLIYFGLSSKFRRDVGVLLPCAR--EGKD-TV--KLKEGPPPP--------LPPLP---PSYDVEKKYMAE----------------------------------EPSP
>XP_035262346.1_opsin_6_group_member_a_Anguilla_anguilla
---------------------------------DP------P-----------------LSDQGETIIGVYLLVLGWLSWFGNSVVIFVLYKQRATLQPSDYLTFNLAISDASISVFGYSRGILEIFN-GYIISSVWTCQIDGFCTLLFGLASINTLTVISITRYIKGCHPN-K-AHCITNGTVSLSVAFIWLAAAFWSGAPLL-GWGSFTDRG-YGT-CEVDWA--KANYSTFYKSYIVLILIFCFFIPVLVMLFSYVSIINTVKKGNALS----AEGDI------TDRQR-----KMERDVTVVSIVICTAFILAWSPYAVVSMWSAWGF---QVPGLTSIFTRLFAKSASFYNPLIYFGLSSKFRKDVGVLLPCAR--EGKD-TV--KLKEGAPPPDG------PPPPP---PLDQKAHKYHAG----------------------------------ELSP
>TKS85365.1_G-protein_coupled_receptor_136_Collichthys_lucidus
---------------------------------FP------P-----------------HPEQQSCSVAARGGKQGWLSWFGNSLVMFVLYRQRASLQPTDFLTLNLAISDASISVFGYSRGILEIFN-GYLITWIWTCQVDGFFTLLFGLASINTLTVISVTRYIKGCHPN-K-AHCISMNTIAISLICIWTGATFWSVAPLL-GWGSYTDRG-YGT-CEVDWS--KANYSTIYKSYIISILIFCFFIPVMIMLFSYISIINTVKSTNAMS----ADGLL------TSRQR-----KVERDVTRISIVICTAFIMAWSPYAVVSMWSAWGF---HVPSTTSIITRLFAKSASFYNPLIYFGMSSKFRKDISVLLPCTR--EGRE-LV--HLQEAPPQP-----------------IKKLEAKYAVG----------------------------------ESNH
>XP_025753515.1_visual_pigment-like_receptor_peropsin_isoform_X1_Oreochromis_niloticus
---------------------------------DP------P-----------------LSDQGQTIIGVYLLVLGWLSWFGNSLVMFVLYRQRATLQSTDLLTLNLAISDASISVFGYSRGILEIFN-GYLITWIWTCQVDGFFTLLFGLASINTLTVISITRYIKGCHPN-K-AHCISINTIAVSLICIWTGGIFWSVAPLL-GWGSYTDRG-YGT-CEVDWS--KANYSTIYKSYIISILIFCFFIPVMIMLFSYISIINTVKTTNAMS----ADGYL------TTRQR-----KMERDVTRISIVICTAFILAWSPYAVVSMWSAWGF---HVPSTTSIITRLFAKSASFYNPLIYFSMSSKFRKDILVLLPCAQ--EHSE-VV--HLQEAPPPP----------ESL---PGQKLEVKSAAA----------------------------------ESEH
>XP_005936365.1_PREDICTED_visual_pigment-like_receptor_peropsin_isoform_X1_Haplochromis_burtoni
---------------------------------DP------P-----------------LSDQGQTIIGVYLLVLGWLSWFGNSLVMFVLYRQRATLQSTDLLTLNLAISDASISIFGYSRGILEIFN-GYLITWIWTCQVDGFFTLLFGLASINTLTVISITRYIKGCHPN-K-AHCISINTIAVSLICIWTGGIFWSVAPLL-GWGSYTDRG-YGT-CEVDWS--KANYSTIYKSYIISILIFCFFIPVMIMLFSYISIINTVKTTNAMS----ADGYL------TARQR-----KMERDVTRISIVICTAFILAWSPYAVVSMWSAWGF---HVPSTTSIITRLFAKSASFYNPLIYFGMSSKFRKDILVLLPCAQ--EHSE-VV--HLQEAPPPP----------ESL---PGQKLEVKSAAA----------------------------------ESEH
>XP_034040724.1_opsin-5-like_isoform_X1_Thalassophryne_amazonica
---------------------------------DP------P-----------------LSDRGEIIIGVYLLLLGLLSWFGNSLVILVLCRQRASLQPSDFLTLNLAVSDAGISVFGYSRGILEIFS-GYLITWIWTCQVDGFLTLLFGLASINTLTVISVIRYIRGCHPN-K-AYCVSTNTIAVALICIWTGALFWSVAPLL-GWGSYTDRG-YGT-CEVDWS--KANYSTIYKSYIISILIFCFFIPVSIMLFSYVSIINTVKSTNAMS----ADGFL------TTRQR-----KVESDVSRISIVICTAFIAAWSPYAVVSMWSAWGF---HVPSTTSIITRLFAKSASFYNPLIYFSMSSKFRKDASALLPCTQ--EGRE-MV--RLQEATPLP----------ASL---LVQKVETKDTVG----------------------------------ESSP
>XP_026165696.1_opsin-5-like_Mastacembelus_armatus
---------------------------------DT------P-----------------LSEQGEIIIGVYLLMMGWLSWFGNSLVMFVLYRQRSSFQPTDFLTLSLAISDASISVFGYSRGILEIFN-GYLITWIWTCQVDGFFTLLFGLASINTLTVISVTRYIKGCHPN-K-AHCISTNTIAVALISIWTGAVFWSVAPLL-GWGSYTDRG-YGT-CEVDWS--KANYSTIYKSYIISILIFCFFIPVMIMLFSYISIINTVKSTNAMS----ADGFL------TARQR-----KVERDVTRISIVICTAFIMAWSPYAVVSMWSAWGF---HVPSTTSIVTRLFAKSASFYNPLIYFSMSSKFRKGISALLPCTQ--ECKD-VV--RLQEAPSPP-----------AL---PVQKLKAKDTAG----------------------------------ESNR
>XP_024153329.1_opsin-5-like_Oryzias_melastigma
---------------------------------EP------P-----------------LSEQGETVIGVYLLVLGWLSWFGNSLVIFVLYKQRASLQPTDFFTLNLAVSDASISVFGYSRGILEIFN-GYLITWIWTCQVDGFLTLLFGLVSINTLTVISVTRYIKGCHPQ-K-AHCISNNTIAVSLIIIWAAALFWSVAPLL-GWGSYTDRG-YGT-CEVDWS--KANYSTFYKSYIISILIFCFFIPVIIMLFSYVSIINTVKSTNAMS----ADGFL------SARQR-----KMERDVTRISIVICTAFIMAWSPYAVVSMWSAWGF---HVPSITSIMTRLFAKSASFYNPLIYFGMSSRFRKDISVLLPCTT--EGRE-VV--HLQEAPLPP----------APL---SEQTPMAKPDAG----------------------------------EIKA
>JAR19746.1_Opsin-5_Fundulus_heteroclitus
---------------------------------DP------P-----------------LSEQGETIVGVYLLVLGWLSWFGNSLVIFVLYRQRALLQPTDFFTLNLAISDASISVFGYSRGILEIFN-GYLITWIWTCQVDGFLTLLFGLVSINTLTVISVTRYIKGCHPQ-K-AHCISINTIAISLILIWTGALFWSIAPLL-GWGSYTDRG-YGT-CEVDWS--KANYSTIYKSYIISILIFCFFIPVMIMFFSYVSIIKTVKSTNTMS----ADGFL------SARQR-----KMERDVTRISIVICTAFIMAWSPYAVVSMWSAWGF---HVPSTTSIVTRLFSKSASFYNPFIYFGLSSRFRKEVSLLFPCTA--ESKE-VV--HLQENPPQAAQRPEAKQPQAAL---PAQRPEAKQWAE----------------------------------ESNL
>JAR69803.1_Opsin-5_Fundulus_heteroclitus
---------------------------------DP------P-----------------LSEQGETIVGVYLLVLGWLSWFGNSLVIFVLYRQRALLQPTDFFTLNLAISDASISVFGYSRGILEIFN-GYLITWIWTCQVDGFLTLLFGLVSINTLTVISVTRYIKGCHPQ-K-AHCISINTIAISLILIWTGALFWSIAPLL-GWGSYTDRG-YGT-CEVDWS--KANYSTIYKSYIISILIFCFFIPVMIMFFSYVSIIKTVKSTNTMS----ADGFL------SARQR-----KMERDVTRISIVICTAFIMAWSPYAVVSMWSAWGF---HVPSTTSIVTRLFSKSASFYNPFIYFGLSSRFRKEVSLLFPCTA--ESKE-VV--HLQENPPQA----------ALP---AAQRPEAKQWAE----------------------------------ESNL
>PWA25806.1_hypothetical_protein_CCH79_00001463_partial_Gambusia_affinis
---------------------------------EA------P-----------------LSEQGETIVGVYLIVLGWLSWFGNSLVIFVLYRQRALLQPTDFFTFNLAISDASISVFGYSRGILEIFN-GYLITWIWTCQVDGFLTLLFGLVSINTLTVISVTRYIKGCHPQ-K-AHCISINTIAISLIFIWTGALFWSVAPLL-GWGSYTDRG-YGT-CEVDWS--KANYSTIYKSYIISILIFCFFIPVIIMLFSYISIIKSVKCTNAMS----ADGFL------SARQR-----KIEKDVTRISIVICTAFIMAWSPYAVVSMWSAWGF---HVPSTTSIVTRLFSKSASFYNPLIYFGMSSRFRKEVSQLFPCIP--ESRE-VV--HLQENLLQN----------PPL---PAQRPEVKYLAG----------------------------------ESNP
>XP_013861390.1_PREDICTED_opsin-5-like_isoform_X1_Austrofundulus_limnaeus
---------------------------------DP------P-----------------FSEQGETIIGVYLLVLGWLSWFGNSLVMFVLYRQRTSLQPTDFFTLNLAISDASISVFGYSRGILEIFN-GYLITWIWTCQVDGFLTLLFGLVSINTLTVISVTRYIKGCHPH-K-AHCISINTVGIALIFIWAGAVFWSAAPLL-GWGSYTDRG-YGT-CEVDWS--KANYSTIYKSYIISILIFCFFIPVMIMLFSYISIIKTVKNTNAMS----ADGFL------SDRQR-----KMERDVTRISVVICTAFIMAWSPYAVVSMWSAWGF---HVPSVTSIFTRLFAKSASFYNPLIYFGMSSKFRRDASVLLPCTA--ESRE-VV--RLQQNTGPP----------GSL---PVQRPEVKYAAG----------------------------------EPNA
>XP_028459997.1_opsin-5-like_Perca_flavescens
---------------------------------EP------P-----------------LSEQGETIIGVYLILLGWLSWFGNSLVMFVLYRQRASLQSTDFLTLNLAISDASISIFGYSRGILEIFN-GYLITSIWTCQVDGFLTLLFGLASINTLTVISITRYIKGCHPN-K-AYCISINTIALSLICIWTGAMFWSVAPLL-GWGSYTDRG-YGT-CEVDWS--KANYSTIHKSYIISILIFCFFIPVMIMLFAYVSIINKVKSANAMS----ADGFI------TTRQK-----RVERDVTRISIVICTAFIMAWSPYAVVSMWSAWGF---HVPSTTSIMTRLFAKSASFYNPLIYFGMSSKFRKDVSVLLPCTR--ERRD-MV--RLQGGTPPH----------ASI---PVQKLEAKYAA------------------------------------SNA
>KAF3842285.1_hypothetical_protein_F7725_024236_Dissostichus_mawsoni
---------------------------------EP------P-----------------LSEQGETIIGIYLLVLGWLSLFGNSLVMFVLYRQRASLQSTDFLTFNLAISDASISIFGYSRGILHIFN-GYLITWIWTCQVDGFFTLLFGLASINTLSVISVTRYIKGCHPN-K-AYCISVNTIAVSLICIWTGAMFWSAAPLL-GWGSYTDRG-YGT-CEVDWA--KANYSTIHKSYIISILIFCFFIPVMIMLFCYTSIINTVKNTNAMT----ADGFL------TSHQR-----KVERDVTRISIVICTAFIMAWSPYAVVSMWSAWGF---HVPSTTSIMTRLFAKSASFYNPLIYFGMSSKFRNDISVLLPCTR--ERRE-VV--RLQEAPLPA----------ALL---PVQNPEAKYAA------------------------------------AIP
>tr|G3NKI4|G3NKI4_GASAC_G_PROTEIN_RECEP_F1_2_domain-containing_protein_OS_Gasterosteus_aculeatus_OX_69293_PE_4_SV_1
---------------------------------DP------P-----------------LSEQGETFIGVYLLVLGWLSWFGNSLVMFVLYRQRASLQSTDFLTLNLAISDASISIFGYS---------TETISSISGLQVDGFFTLLFGLASINTLTVISVTRYIKGCHPN-K-AYCISTNTIAVSLICIWTGAVFWSVAPLL-GWGSFTDRG-YGT-CEVDWS--KANYSTIHKSYIISILIFCFFIPVMIMLFSYVSIINTVKSTNAMS----ADGFL------STRQR-----KVERDVTRISIVICTAFITAWSPYAVVSMWSAWGF---HVPSTTSIITRLFAKSASFYNPLIYFGMSSKFRKDVSVLVPCTR--ERRE-IL--LMQ------------------------------------------------------------------------
>tr|G3NKJ0|G3NKJ0_GASAC_Uncharacterized_protein_OS_Gasterosteus_aculeatus_OX_69293_PE_4_SV_1
-------------------------------------------------------------EQGETFIGVYLLVLGWLSWFGNSLVMFVLYRQRASLQSTDFLTLNLAISDASISIFGYSRGILEIFN-GYLINWIWTCQVDGFFTLLFGLASINTLTVISVTRYIKGCHPN-------------------------------------------------------KANYSTIHKSYIISILIFCFFIPVMIMLFSYVSIINTVKSTNAMS----ADGFL------STRQR-----KVERDVTRISIVICTAFITAWSPYAVVSMWSAWGF---HVPSTTSIITRLFAKSASFYNPLIYFGMSSKFRKDVSVLVPCTR--------------------------------------------------------------------------------------
>XP_020776727.1_opsin-5-like_Boleophthalmus_pectinirostris
---------------------------------EP------P-----------------LSEQGETIIGVYLLILGWLSWFGNSLVIFVLYRQRASLQPTDMLTLNLAISDASISVFGYSRGIFEIFN-KYLITWIWTCQVDGFFTLLFGLASINTLTVISITRYIKGCHPN-K-AQCISMSTIAVSLICIWTGAAFWSAAPLM-GWGSYTDRG-YGT-CEVDWS--KANYSTIHKSYIISTLIFCFFIPVVIMLSSYVSIINTVKSTNAMS----ADGLL------TARQR-----KVERDVTRISIVICTAFIMAWSPYAVVSMWSAWGF---QVPNTTSIITRMFAKSASFYNPLIYFGMSSKFRKDVSVLIPCAK--DRKD-VV--RLKEAPPAA----------VSL---PAKKQEVRFVTE----------------------------------ECRN
>XP_030011795.1_opsin-5-like_Sphaeramia_orbicularis
---------------------------------EP------P-----------------LSEQGETIIGVYLLVLGWLSWFGNSLVMFVLYRQRASLQPTDLLTLNLAISDASISVFGYSRGILEIFN-GYLVTWIWTCQVDGFFTLLFGLASINTLTVISITRYIKGCHPN-K-AYCISMNTIAVALICIWTGAMFWSVAPLL-GWGSYTDRG-YGT-CEVDWT--KANYSTIHKSYIVSILIFCFFIPVIIMLFAYVSIINTVKSTNAMS----ADGLL------TSRQR-----KVERDVTRISIVICTAFIMAWSPYAVVSMWSAWGF---HVPTTTSIFTRLFAKSASFYNPLIYFGMSSKFRKDVSVLLPCAR--DRRE-VV--RLQETPPPN--------SAPSL---PAKHPEVKYMTE----------------------------------KSSP
>TNN62646.1_Opsin-5_Liparis_tanakae
---------------------------------EP------D-----------------PSV----------------------------------LRP-----------------------------------------VDGFFTLLFGLASINTLTVISITRYIKGCHPN-K-AYCISLNTIAVSLICIWTGAMFWSVAPLL-GWGSFTDRG-YGT-CEVDWS--KANYSTIHKSYIISILIFCFFIPVMIMLFSYVSIINTVKNTNAMS----ADGFL------TARQR-----KVERDVTRISIVICTAFIMAWSPYAVVSMWSAWGF---HVPSTTSIITRLFAKSASFYNPLIYFGMSSKFRKDISVLLPCTR--ERRE-VV--YLQDAPPTP----------GSF---PIEKLEEKYPT------------------------------------SNP
>XP_028982987.1_opsin-5-like_Betta_splendens
---------------------------------EA------H-----------------LSEQGENLIGVYLLLLGWMSWFGNSLVMFVLYRQRSSLQPTDFLTLSLAVSDASISVFGYSRGILEIFN-GYLITWIWTCQVDGFLTLLFGLASINTLTVISVTRYIKGCHPS-K-AYCININTIIVSLICIWTGAVFWSVAPLL-GWGSYADRG-YGT-CEVDWS--KANYSTIYKSYIISILIFCFFIPVMIMLFSYVSIINQVKSSNAMS----ADGFL------TARQR-----KVERDVTRISIVICTAFIMAWSPYAVVSMWSAWGF---HVPSTTSIVTRLFAKSASFYNPLIYFGMSSRFRKDVSVLLPCAR--ERRE-GV--RLQEAASPA----------PTH---PVRKPEAKDAAA----------------------------------DCNT
>XP_029925723.1_visual_pigment-like_receptor_peropsin_Myripristis_murdjan
---------------------------------EP------P-----------------LSDQGETIIGVYLLVLGWLSWFGNSLVIFVLYRQRASLQPTDFLTLNLAISDASISIFGYSRGILEIFN-GYLITWIWTCQIDGFFTLLFGLVSINTLTVISVTRYIKGCHPQ-K-ANCISLNTIAISLICIWTGAFFWSVAPIL-GWGSYTDRG-YGT-CEVDWS--KANYSTIYKSYIISILISCFLIPVMIMFFCYVSIINMVK--NTLS----ADGYL------TARQR-----KVERDVTRVSIVICTAFIMAWSPYAVVSMWSAWGF---HVPSTTSIITRLFAKSASFYNPLIYFGMSSKFRKDVSVLLPCSR--EKRE-VV--RLQEATPPV--------ATASL---PVQKQEAKYTTG----------------------------------EPSA
>XP_030234088.1_visual_pigment-like_receptor_peropsin_Gadus_morhua
---------------------------------EP------P-----------------LSEQGETVIGVYLLVLGWLSWFGNSLVIFVLYRQRASLQATDFLTLNLAFSDASISVFGYSRGILEIFN-GYLITWIWTCQVDGFFTLLFGLASINTLTVISVTRYIRGCHPN-K-AHCISINTIAISLLCIWMGALFWSAAPLL-GWGSFTDRG-YGT-CEIDWS--KANYSTIYKSYIISILISCFVVPVTIMFFSYVSIIKSVKNTNAMS----ADGYL------TSHQR-----TVERDVTRVSIVICTAFVLAWSPYAVVSMWSAWGF---QVPNTTSIITRLFAKSASFYNPLIYFGMSSKFRKEVAELMPCIR--RSRE-VV--RLKEGGPRA--------PGGAL---RVQKPGSKYAVS----------------------------------EKNP
>CAB1311707.1_unnamed_protein_product_partial_Coregonus_sp._balchen
---------------------------------------------------------------------------GTRGTFHPSL---------SGSVRTGTWQDPLELSEEDI-------------------------KVNGFFTLLFGLASINTLTVISVTRYIKGCHPS-K-AYCISLSTICISLMFIWVGAFFWSVAPLL-GWGSYTDGG-YGN-CEVDWS--RANYSTIYKSYIISILIFCFFIPVTVMVFSYVSIISTVKSSNAMS----ADGYL------SSRQR-----KVERDVTRVT------FIMAWSPYAVVSMWSACGY---HVPNMTLIFTRLFAKSASLYNPFIYFGMSSKFRKDVFALLPCGS--AHKE-VV--RLKKDHPEAVL------PVTSL---PLQSREGKYSKE----------------------------------EMAQ
>XP_021422954.1_opsin-5-like_Oncorhynchus_mykiss
---------------------------------EP------P-----------------LSEQGETVIGVYLLLIGWLSLFGNSLVILVLYRQRASLLPTDFLTLNLAISDASISMFGYSRGILDIFN-GFWITWFWTCQVDGFFTLLFGLASINTLTVISVTRYIKGCQPN-K-GGPTPAPSSSTQIL---------------------SDLG-PNS----------------------------------------------------------------------------------------------------------------------------------------------------------------K--SK----------------------------------------------------------------------------------
>XP_020328562.1_visual_pigment-like_receptor_peropsin_Oncorhynchus_kisutch
---------------------------------EP------P-----------------LSEQGETVIGVYLLLIGWLSLLGNSLVVLVLYRQRASLLPTDFLTLNLAISDASISMFGYSRGILDIFN-GFWITWFWTCQVDGFFTLLFGLASINTLTVISVTRYIKGCQPN-K-AYCISLSTICISLMFIWVGALFWSVAPLL-GWGSYTDCG-YGT-CEVDWS--KANYSTIYKSYIMSILISCFFVPVMVMVFSYIAIIHTVVSSNAMS----ADGYL------SARQR-----KVERDVTRVSIVICTAFIMAWSPYAVVSMWSACGY---HVPNMTLIFTRLFAKSASFYNPLIYFGMSSKFRKEVFVLLPCGS--AHKE-VV--RLKKDHPEAVI------PVISL---PLQSREGKYSEE----------------------------------EVAQ
>tr|A0A674CI01|A0A674CI01_SALTR_Uncharacterized_protein_OS_Salmo_trutta_OX_8032_GN_LOC115148429_PE_4_SV_1
---------------------------------PP------P-----------------IKKNQKMYKDLFVCLVGCLSWFANSLVILVLYRQRASLLPTDFLTLNLAISDASISMFGYSRGILDIFN-GFWITWIWTCQVDGFFTLLFGLASINTLTVISVTRYIKGCQPN-K-AYCISLSTICISLMFIWVGALFWSVAPLL-GWGSYTDCG-YGT-CEVDWS--KANYSTIYKSYIMSILISCFFIPVMVMVFSYIAIIHTVVSSNAMS----ADGYL------SARQR-----KVERDVTRVSIVICTAFIMAWSPYAVVSMWSACGY---HVPNMTLIFTRLFAKSASFYNPLIYFGMSSKFRKEVFVLLPCGS--AHKE-VV--RLKKDHPEAVI------PVTSL---PLHSREGKYSEE----------------------------------E---
>tr|A0A3P8YNM2|A0A3P8YNM2_ESOLU_G_PROTEIN_RECEP_F1_2_domain-containing_protein_OS_Esox_lucius_OX_8010_PE_4_SV_1
---------------------------------EP------P-----------------LSEKGETVICLNLMISTWLSWFGNSIVILVLYRQRASFLPTDFLTLNLAISDASISVFGYSRGILEIFN-GFWINWIWTCQVDGFFTLLFGLVSVNTLTVYSVTRYIKGCHPN-K-AYCVSTSTVLTSLLFIWAGAFFWSVTPLL-GWGSYRDQG-YGS-CEVDWA--KANYSTIYKSYIISILISCFFVPVMVMVFSYVSIIKSVRCNNVMS----PDMYL------SSRQR-----KVERDITRVSIVICTAFIMAWSPYAVVSMWLACGN---HVPRMTSIFTRLFAKSASFYNPLIYFGMSSKFRKDVAALFPCSA--EEKE-VV--RLKPEDPEAAL------PVTVV---PL----GKYTNR----------------------------------DGAQ
>XP_028843907.1_opsin-5-like_isoform_X1_Denticeps_clupeoides
---------------------------------EP------P-----------------LTEQGETAIGVYLLLLGCLSWFGNGVVIFVLYKQRASLQPTDRLTFNLAISDAAISAFGYSRGIVEIFN-GFIIKWVWTCQVDGFFSLLFGLASINTLTVISVTRYIKGCHPS-K-AYCIGTSTINISLLCIWTAALFWATMPLI-GWGSYTDHR-YGT-CEIDWS--KANYSTIYKFYTISLLISCFFIPALVMLFSYVSVINTLKIGNTMS----ADGYL------TDRQR-----KVERDVTRVSIVICTAFIVAWSPYAVMSMWSAWGF---HVPSTIRLFTQMFAKSASFYSPLVYFTMSRKFRRDVSVHLRRAR--ESTD-AV--RLQGAAATA--------ASAQL---APHQRETNDTVG-----------------------------------LES
>XP_012695790.2_opsin-5-like_Clupea_harengus
---------------------------------EP------P-----------------LSEQAELVIGVYLLVIGWLSWFGNSVVIFVLYKQRASLQPTDFLTLNLAISDACMSVFGYSRGIIEIFN-GFIIKWIWTCQVDGFFTLLFGLASINALTVISVTRYIKGCHPN-R-AYCIRTSTINVSIMCAWAGAFFWAMVPLI-GWGSYTDHG-YGT-CEIDWN--KANYSTIYKSYIISILFSCFFVPVLIMLFSYASIINVLKTSNAMC----ADGYL------TEQHR-----KAERDVTRVSIVICTAFTMAWTPYAVVSMWSAWGY---QVPNITSILTRMFAKSASFYNPLIYFAMSGKFRRDVRTLLPCAR--ENKD-KV--RLRGATTIPTA------TAGQF---YYHQGETKYALG----------------------------------QLDN
>tr|A0A3B4DCP0|A0A3B4DCP0_PYGNA_G_PROTEIN_RECEP_F1_2_domain-containing_protein_OS_Pygocentrus_nattereri_OX_42514_PE_4_SV_1
-----------------------------------------------------------------------M---------------------------------------------------------------------------------------------------S-T-AHCISRSTISISIICIWTGALFWSMVPLL-GWGSYTDRG-YGT-CEVDWS--KANYSTIYKSFTISVLTSCFVIPVLIMLFSYASVINTVKSRNTMS----ADGYF------SERQR-----KVERDVTRVSLAICTAFMLAWSPYAVVSMRSAWGL---PVPSTTSISARLLAKSACFCNPIIYLVMSPKFRKDVAALVPCLR--ETRE-VV--RLQESAPAG------------------HQRDLNQTKL----------------------------------ELVD
>XP_022537303.1_opsin-5-like_Astyanax_mexicanus
---------------------------------EA------P-----------------LSEQAEICVGVYLLLLGLLSWVGNSIVILVLYRQRLVLQPTDLLTFNLAISDAAVAVFGYSRGIVEIFN-GYVTKWIWTCQVNGFMTLLFGLASMNTLTIISITRYIKGCHAN-K-AYCINKNTISISIICIWTGALFWSMVPLL-GWGSYTDRG-YST-CEVDWT--KANYSTIYKSFIISVLTSCFIIPMMLMLFSYSSVLHTVKGRNAMT----ADGFF------SERQR-----KVERDVTRVSMAICTVFTLAWSPYAVVSMRSAWGL---ATPSTTSLFARLLAKSSCFYNPIIYLAMSSKFRKDVSALSPCST--HTRE-EV--HLQDPQP----------------------EQENHTKL----------------------------------EVVE
>tr|A0A4W4ER37|A0A4W4ER37_ELEEL_G_PROTEIN_RECEP_F1_2_domain-containing_protein_OS_Electrophorus_electricus_OX_8005_PE_4_SV_1
---------------------------------KV------A-----------------LSEQGEIFVGVYLLVLGYFSFVGNGIVILVLHKQRLILQPTDLLMLNLAITDAAIAVFGYSQGIVKIFR---------------MSSHGSGLASINTLTAIRVTRYLKEYHAN-K-GYSVSRSTILISIIFIWKGTLFWSMAALL-GWGGYTHRG-YGT-CDVDWF--KSR--------------------------------------NAML----VNGYF------SERQR-----SVERDMTRVSIAISTAFILAWSPYAIMCIHSAWGR---HMPNEVRLFACLWA--------------NSKFRWEVTHLVPDTH--DG----------------------------------------------------------------------------------
>XP_030628170.1_opsin-5-like_Chanos_chanos
---------------------------------EP------P-----------------LSEQGETIIGAYLLILGWLSWLGNSVVIFVLYKQRISLQPTDYLTLNLAISDASISVFGYSRGIVEVFN-GFLIKWIWTCQVDGFFTLLFGLASINTLTVISVTRYIKGCHPH-K-AYCISKSTIAVSLTFIWIAALFWSVAPLL-GWGSYTDRG-YGT-CEVDWS--KATYSTIYKSYVISILISCFFIPVLIMLFSYVSIINTVKSSNAMS----ADGYL------TDQQR-----KVERDVTRVSIVVCTAFILAWSPYAVVSMWSAWGF---HVPSITSIFTRLFAKSASFYNPIIYFGMSSKFRRDVRVLLPCKP--EDED-LV--RLKDTTPAQ-----------------AQQGEPKLAKM----------------------------------ELVA
>XP_035256773.1_opsin-5-like_Anguilla_anguilla
---------------------------------EP------S-----------------LSEQGETIIGAYLLILGWLSWFGNSVVIFILYKQRASLLPTDYLTFNLAVSDASISVFGYSRGILEIFN-GFLISAVWTCQVDGFLTLLFGLASINTLTVISVTRYIKGCHPN-R-ANCVSRSTVSVCLVCIWLAAAFWSGAPLL-GWGSYVDRG-YGT-CEIDWT--KSSFSTFYKSYIVSILVSCFFIPVLVMLFSYVSIIKRVKSSNAMS----ADGYL------TDRQR-----KIERDVTRVSLVICVAFVLAWSPYAAVSMWSAWGF---PVPASASVFTRLFAKSASFYNPLIYFGMSCKFRRDVIALLPCTP--PGRG-GA--RLREPACPQ--------GALSS---P-RCQEQKLPTE----------------------------------GPIP
>XP_018595535.1_opsin-5-like_Scleropages_formosus
---------------------------------DP------P-----------------LSEQGETLIGVYLLILGWLSWFGNSIVIFVLYKQRASLQPTDYLTFNLAVSDASISVFGYSRGILEIFN-GFLITSIWTCQVDGFLTLLFGLASINTLTIISITRYIKGCHPA-Q-AHCINKKNILGSLAFIWVTAVFWSGAPLL-GWGSYTDRG-YGT-CEVDWA--KATYSTIYKSYIISILICCFFVPVLVMLFSYVSIINMVKKSNNI-----AEGYL------TNRQR-----KVEKDVTRVSIVICTAFILAWSPYAVVSLWSAWGF---HVPGLTSIFTRLVAKSASFYNPLIYFGMSPKFRRDVCMLLPCFR--ETND-TV--RLKDSAAPA------------------RHKEKKYRESQ---------------------------------EPMP
>tr|W5NG63|W5NG63_LEPOC_Opsin_6_group_member_a_OS_Lepisosteus_oculatus_OX_7918_PE_4_SV_1
---------------------------------DP------P-----------------LSEQGETIIGVYLLILGWLSWFGNSIVLFILYKQRATLQPTDYLTFNLAISDASISVFGYSRGIIEIFN-GFIITSIWTCQVDGFLTLLFGLASINTLTVISVTRYIKGCHPV-R-APCICNHTITVSLVLIWAAALFWSGAPLL-GWGSYTDRG-YGT-CEIDWA--KANYSTIYKSYIVSILIFCFFLPVLVMIFSYVSIIRTVKSSHALG----ADGDL------TDRQR-----RMERDVTRVSVVICTAFIVAWSPYAVVSMWSAWGF---YVPNITSIFTRLFAKSASFYNPLIYFGMSSKFRKDVRVLLPCAR--GGKD-SV--RLREAQ----------------------QPSKEPQPG----------------------------------EPSP
>RXM36310.1_Opsin-5_Acipenser_ruthenus
---------------------------------DP------P-----------------LSEQGETIIGAYLITLGWLSWFGNSIVIFVLYKQRASLQPTDYLTFNLAISDAGISVFGYSRGILEVFN-GFLITSIWTCQVDGFLTLLFGLTSINTLTVISVTRYIKGCHPN-R-AHCISNSNIAVSLGFIWLASTFWSGAPLV-GWGSYTDRG-YGT-CEIDWA--KATFSTIYKSYIVAIFICCFFLPVFMMLFSYVSIINTVKTSHALA----AAGEL------TDRQR-----KMEKDVTRVSIVICTAFIIAWSPYAVISLWSAWGF---HVPNMASIFTRLFAKSASFYNPIIYFGMSSKFRKDISILLPCTK--ESND-TV--KLKDLPPA-------------------HHREQQYIQE-----------------------------------PVQ
>XP_028676483.1_opsin-5-like_Erpetoichthys_calabaricus
---------------------------------DQ------P-----------------ISEQGETIIGAYLLTLGWLSWFGNSIVIFVLYKQRATLHPTDYLTFNLALSDAGISVFGYSRGILEVFN-GFIITSIWTCQVDGFLTLLFGLASINTLTVISVIRYIKGCHPN-R-AYCIGNSSIAVSLGLIWVAAFFWSGAPLF-GWGSYRDRG-YGT-CEIDWA--KATFSTIYKSYIVSIFICCFCLPVTVMIFSYVSIINKVKTSHALA----AAGDL------TERQR-----KMERDVMRVSIVICTAFIIAWSPYAVISMWSACGF---HVPNMTSIFTRLFAKSASFYNPIIYFGLSSKFRRDVNALLPCTK--EGKE-MV--KLKEANL--------------------ARQERKYVEN-----------------------------------QAP
>XP_018425298.1_PREDICTED_opsin-5-like_Nanorana_parkeri
---------------------------------EN------P-----------------LSEQGETIIGIYLLSLGWMSWFGNSIVIFILYKQRTNLLPIDYLTFNLAVSDASISVFGYSRGIIEIFN-GFLITSIWTCQVDGFLTLLFGLASINTLTLISVTRYIKGCHPQ-R-ANCISKGSITVSLVLIWIAALFWSAAPLL-GWGSYRDRL-YGT-CEIDWT--KASFSTIYKSFIISIFICCFFLPIMVMVFCYVSIINTVKSSRALT----TEGSS------SDRQR-----KMERDVTRVSIVICTAFIIAWSPYAVISMWSACGY---YIPNLTSILAALFAKSASFYNPLIYFGMSSKFRKDLSILLPCTK--ASKD-PV--KLKDPGAHF------------------EQKHIQHAEE-----------------------------------VAP
>XP_018117917.1_PREDICTED_visual_pigment-like_receptor_peropsin_Xenopus_laevis
---------------------------------EN------P-----------------ISEQGETIIGIYLLTLGWLSWFGNSIVIFILYKQRANLLPTDYLTFNLAVSDASTSVFGYSRGIIEIFN-GFLITSIWTCQVDGFLTLLFGLASINTLTLISVTRYIKGCHPQ-R-ASCISNGSITISLALIWIAALFWSVAPLL-GWGSYRDRM-YGT-CEIDWT--KASFSTIYKSYIIAILICCFFLPVMVMVFCYVSIINTVKSSRALT----SEGDL------SDRQR-----KMERDVTRVSVVICTAFIIAWSPYAVISMWSALGY---YVPSLTSILAALFAKSASFYNPLIYFGMSSKFRRDLSVLLPCAK--AQKD-PV--KLKGSAPRA------------------EQTESEHPVH-----------------------------------PAP
>XP_020370052.1_opsin-5-like_Rhincodon_typus
---------------------------------ET------I-----------------VSEHGETVIGIYLLTLGWFSWFGNSMVIFVLCRQRATLQATDYLTFNLAVSDASISLFGYSRGIIEIFN-GFLITSIWTCQIDGFLTLLFGLSSINTLTVISIIRYIKGCHPY-K-AHYINRQNVNLLMTLIWATALFWSASPLF-GWGSYKDQM-YGT-CEIDWG--RAVFSTVYKSYIVSIFVCCFFLPMSIMLFSYISIINTIKSNRALA----GAEVQ------GDRQR-----KLERDVTRVSMVICTAFIIAWSPYAVISMWSASGH---QVPKLTSLLASLFAKSASFYNPIIYFGMNSKFRRDVMTLLFCVS--D-KD-NV--KLKEREA----------------------------------------------------------------DLRD
>GCC31727.1_hypothetical_protein_chiPu_0010188_Chiloscyllium_punctatum
---------------------------------ET------T-----------------VSEQGETVIGIYLLTLGWFSWFGNSVVIFVLCRQKTTLQATDCLTFNLAVSDASISLFGYSRGIIEIFN-RFLITSIWTCQVDGFLTLLFGLSSINTLTVISIIRYIKGCHPY-K-AQYINRRNINLLMTLIWATALFWSASPLF-GWGSYT----------------------------------------------------------------------------GELHR-----RVT--VAQVSMVICTAFIIAWSPYAVISMWSASGH---HVPKLTSLLASLFAKSASFYNPIIYFGMNSKFRRDVLMLLFCIS--D-KD-NV--KLKEYEA----------------------------------------------------------------DLRD
>XP_032877977.1_opsin-5-like_Amblyraja_radiata
---------------------------------ES------Y-----------------ISEQGETIIGIYLLSLGWLSWFGNSVVMFVLFRQRATLQPPDYLTFNLAISDASVSLFGYSRGIMEIFN-GFLITSIWTCQADGFLTLLFGLVSINSLTVISIVRYIKGCHPY-R-AHCIGTGSIMVSLSLIWAAALFWSGAPLF-GWGSYTDRL-YGT-CEIDWA--RAMFSTVYKSYIISVFTCCFFLPVSVMVFTYVSIIKTVKSNRALA----VDGGV------GERQR-----KLERDVTRVSMVICTAFIVAWSPYAVISMWSTSGR---HVPAFTSLLASLFAKSASSYNPLIYFGMNSRFRRDVCALLPCAA--G-KE-GV--KLKGMS------------------------------------------------------------------PEP
>XP_032804387.1_LOW_QUALITY_PROTEIN_visual_pigment-like_receptor_peropsin_Petromyzon_marinus
---------------------------------SR------P-----------------LSEQGETAIGVYLISLGRLSWLGNGLVIFVLTRQWSSLQPPDLLTLNLALSDASIAVFGYSRGIIEIFN-GYIIKSTWTCQVDGFLTLLFGLASINTLTVISITRYIKGCRPH-Q-AHEVTSTSMVVSLALVWAASLFWSAAPLL-GWGSYTDRR-YGT-CEIDWM--KATFSTIYKSYIISIFICCFFMPISTMLFAYISIINTVKSSHVTA----RMGDV------SERQR-----NMERDITRVSIVICCAFILAWSPYAVISMYSACGH---RVPALTSLLAALFAKSASFYNPFIYFGMSGKFRADVRAMLPCAK--APRD-AV--RLKHVDPER--------ASHRA---AVAAREQPAPRA----------------------------------APAP
>tr|H3AUJ3|H3AUJ3_LATCH_Opsin_6_group_member_b_OS_Latimeria_chalumnae_OX_7897_PE_3_SV_1
-------------------------------------------------------------------VSLSLIHKGWLSWIDNGAVIFIMYKQRNT----DYLTFNLAISDASISIFGYSRGIIEIFN-GFLITSLWTCQVDGFLILLFGLISINTLTAIN----IKGCQPH-Q-VHRVDKRLIAVTIIVIWLTALFWSAAPLL-GWGSYTDHK-YGT-CEIDWI--RAMFSATYKSYIIGVFIFGFFLPVLVMVFSYVPIIKTVRSSHKST----QGGDI------SKRQQ-----MMEQHITRVSFVICIAFFLAWSPYAVISLWSACEF---RVPAITSILASLFAKSASLYNPFTYIGMSSKFCKDLQDLFQCST--KAK---------------------------------------------------------------------------------
>TFK12592.1_carbohydrate_sulfotransferase_13_Platysternon_megacephalum
---------------------------------GF------A-----------------VSEDWETIIGVYLLTLGWLSWLGNGGVIFIMYNQRHSLDPQDYLTFNLAVSDAGISLFGYSRGILELFN-GFLITSVWTCKVDGFIILFFGLISINTLTAISVIRYIKGCQPH-Q-AHKIDRKNITLTMIVIWATALFWASAPLL-GWGSYTDHK-YGT-CEIDWI--KATFSVVYKSYVIGVFIFGFFIPVSIMVFCYVSIIKTVKSSHKTT----RGKKI------SQRQR-----LMERNITQVSFVICFAFFLAWSPYAVISMWSACGF---QVPALTNVLASLFAKSASFYNPLIYMGMSSKFRKDIRNLFQCLN--RDKD-SA--LQMEAAV-------------------LLKPQREFV------------------------------------SKVP
>XP_006116446.1_opsin-5-like_isoform_X1_Pelodiscus_sinensis
---------------------------------GF------A-----------------VSEDWETFIGVYLLVLGWLSWLGNGVVIFILYNQRHSLDPQDYLTFNLAVSDAGISLFGYSRGIVELFN-GFLITSVWTCKMDGFIILFFGLISIHTLTAISVIRYIKGCQPH-Q-AHKIDRKNTTLTLIVIWATALFWASAPLL-GWGSYTDHK-YGT-CEIDWI--KATFSVVYKSYVIGVFICGFFIPVSIIIFCYMSIIKAVKSSHRTT----RGKQI------SQRQQ-----HMERNITQVSFVICFAFFLAWSPYAVISMWSACGF---QVPTLANILASLFAKSASFYNPFIYMGMSCKFRKDIRNLFQCLS--RNKD-SS--LQMEAAV-------------------LLNLQRDFV------------------------------------SKVY
>OCT68725.1_hypothetical_protein_XELAEV_18040013mg_Xenopus_laevis
---------------------------------LA------R-----------------VSEEGETAIGVYLLLLGWLSWLGNGAVICLMCNRRRLLDAHDLLTLNLAVSDAGISIFGYSRGIVELFH-GFLANNLWTCQVGGFLILLFGLMSISTLTAISLLRYIKGCQPH-K-AHIVDKRHVTMAIVFIWISSIFWSGSPVL-GWGSFTERK-YGT-CEIDWV--QATASSTYKSYVIGVFIWGFVLPVSIMVFCYVSIIKTVHKSHRNS----RGGEI------SQRQL-----TMERDITRVSFVICTAFLLAWSPYAVISMWSALGY---QVHGLTGVAATLLAKSASFYNPIIYLGMSPKFRQELQALLCCLR--QNGD-PV------QSF----------EKPVI---THESKVKQ---------------------------------------NKP
>XP_018086329.1_PREDICTED_opsin-5-like_Xenopus_laevis
---------------------------------LA------R-----------------VSEEGETAIGVYLLLLGWLSWLGNGAVICLMCNRRRLLDAHDLLTLNLAVSDAGISIFGYSRGIVELFH-GFLANNLWTCQVGGFLILLFGLMSISTLTAISLLRYIKGCQPH-K-------------------------------------ERK-YGT-CEIDWV--QATASSTYKSYVIGVFIWGFVLPVSIMVFCYVSIIKT-----------------------------------------VSFVICTAFLLAWSPYAVISMWSALGY---QVHGLTGVAATLLAKSASFYNPIIYLGMSPKFRQELQALLCCLR--QNGD-PV------QSF----------EKPVI---THESKVKQ---------------------------------------NKP
>XP_002932888.2_visual_pigment-like_receptor_peropsin_Xenopus_tropicalis
---------------------------------GA------R-----------------VLEEGETAIGAYLLLLGWLSWLGNGAVICLMCKRRRLLDSHDLLTLNLAVSDAGISIFGYSRGIVELFH-GFLANNLWTCQVGGFLILLFGLMSISTLTAISLLRYIKGCQPH-K-AHMVDQRHVTMAIVFIWISSIFWSGSPVL-GWGSFTERK-YGT-CEIDWV--QAASSTVYKSYVIGVFIWGFVLPVSIMVFCYVSIIRTVHKSHRNS----RGGEI------SQRQL-----TMERDITRVSFVICTAFLLAWSPYAVISMWSACGY---QVPGLTGVAATLLAKSASFYNPIIYLGMSPKFRQELRALLCCLR--QSGD-SP------QSF----------EKPVI---THEPKMKQ---------------------------------------NSP
>PIO38664.1_hypothetical_protein_AB205_0080280_Lithobates_catesbeianus
---------------------------------GV------R-----------------DFNDGETVIGVYLLLLGWLSWLGNGAVICLMCRRRQNVDSQDLLTFNLAVSDAGISIFGYSRGIVELFQ-GFLISTLWTCNVDGFLILLFGLISISTLTAISLLRYVKGCLPH-R-AHIADKRCALVTILIIWISSIIWAGAPLL-GWGSFTERK-YGT-CEIDWS--LATSSISYKCYVIGVFLWGFFIPVAIMVFCYVSIIRVVHASHRNS----KGGEI------SQRQL-----TMERDITRISFVICTAFLLAWSPYAVISMWSACGY---QIPALTSVVATLLAKSASFYNPIIYLGLSPKFRQDLRTMMCCFQ--PEKD-LF------SKC----------EKVPV---IYEVKKMQ---------------------------------------PED
>XP_018409651.1_PREDICTED_opsin-5-like_Nanorana_parkeri
---------------------------------GV------R-----------------ASSDGETVIGAYLLLLGWLSWLGNGAVICLMCRRRRNFDSQDLLTFNLAVSDAGISIFGYSRGIVELFQ-GFFINSLWTCNVDGFLILLFGLISISTLTAISLLRYVKGCQPL-R-AHLVDKCCASVTIIIIWISAIIWSGAPLL-GWGRFTERR-YGT-CEIDWS--LATSSISYKCYVIGIFLWGFFIPVAIMVFCYVSIIRVVHASHRNS----KGGEI------SQRQL-----TMERDITRVSFVICTAFLLAWSPYAVISMWSACGY---QVPALTSVVATLFAKSASFYNPMIYFGLSPRFRSELRAMMCCFQ--QEKD-LP------MRC----------EKAAV---IYEAKKMQ---------------------------------------PED
>NP_001303879.1_opsin_6_group_member_b_Danio_rerio
---------------------------------VY------R-----------------VSDGGETAIGVYLVILGWLSWIGNGTVILLLTKQRKALEPQDFLTLNLAISDASISIFGYSRGILEVFD-GYLIKTFWTCKVDGFLILLFGLISINTLTAISVIRYIKGCHPH-H-AHHINKRNICLVITAVWLFCLFWAGAPLL-GWGSYRARG-YGT-CEIDWT--RALYSIPFKLYVIGIFFFNFFVPLFIIVFAYVSIIRTVNSSHKSS----QGGDV------SERQK-----KIERSITRVSLILCAAFLLAWSPYAVISMWSALGY---QIPTLNGILASLFAKSASFYNPFIYIGMSSKFRKDLQALFYCLR--PTSA-HR--PTPLAQP----------ADVQL---NV----ED--------------------------------------EPVE
>CAD58747.1_novel_7_transmembrane_receptor_rhodopsin_family_partial_Danio_rerio
-------------------------------------------------------------DGGETAIGVYLVILGWLSWIGNGTVILLLTKQRKALEPQDFLTLNLAISDASISIFGYSRGILEVFD-GYLIKTFWTCKVDGFLILLFGLISINTLTAISVIRYIKGCHPH-H--------------------------------------------------------------------------------VFAYVSIIRTVNSSHKSS----QGGDV------SERQK-----KIERSITRVSLILCAAFLLAWSPYAVISMWSALGY---QIPPLNGILASLFAKSASFYNPFIYIGMSSKFRKDLQALFYCLR--PTSA-HR--PTPLAQP----------ADVQL---NV----ED--------------------------------------EPVE
>TRY84989.1_hypothetical_protein_DNTS_028862_Danionella_translucida
---------------------------------EY------R-----------------YFDGSESSIVLYSDR-----WRRNGYWCL----------------------------FGDLGGILEVFD-GYLIKTFWTCKVDGFLILLFGLISINTLTAISVIRYIKGCQPH-N-AHHINKRNICLVITEVWLFSLFWAGAPLL-GWGSYRAQG-YGT-CEIDWT--QALHSVPFKLYAISIFFFNFFVPLFIIVFTYVCIIRRVNSSHKFS----RGGDV------SERQR-----KMERSITRVSMILCAAFLLAWSPYAVISMWSALGF---QVPPLNGILASLFAKSASFYNPFIYIGMSSKFRKDLQALFSCPR--PTST-HR--DTPLAQP----------ADVQL---SVDGFKVK--------------------------------------EATE
>TRY84988.1_hypothetical_protein_DNTS_028862_Danionella_translucida
---------------------------------EY------R-----------------YFDGSESSIVLYLSQLGWLSWIGNGTVILLLTKQRKFLEPQDFLTLNLAISDASIAIFGYSRGILEVFD-GYLIKTFWTCKVDGFLILLFGLISINTLTAISVIRYIKGCQPH-N-AHHINKRNICLVITEVWLFSLFWAGAPLL-GWGSYRAQG-YGT-CEIDWT--QALHSVPFKLYAISIFFFNFFVPLFIIVFTYVCIIRRVNSSHKFS----RGGDV------SERQR-----KMERSITRVSMILCAAFLLAWSPYAVISMWSALGF---QVPPLNGILASLFAKSASFYNPFIYIGMSSKFRKDLQALFSCPR--PTST-HR--DTPLAQP----------ADVQL---SVDGFKVK--------------------------------------EATE
>ROL41577.1_Cochlin_Anabarilius_grahami
---------------------------------VY------R-----------------VSDGGETAIGVYLVILGWLSWIGNGVVILLLTKQRKSLEPQDFLTLNLAISDASISIFGYSRGILEVFD-GYLIKTFWTCKVDGFLILLFGLISINTLTAISVIRYIKGCYPR-H-AHHVNKRNICLVITAIWLFSLFWAGAPLM-GWGSYRARR-YGT-CEIDWT--RALYSVPFKLYVISIFFFNFFVPLFIIVFTYVSIIRAVNSSHKFS----HGGDV------SERQK-----KIERSITRVSLIVCAAFLLAWSPYAVISMWSAWGY---QIPPLNGILASLFAKSASFYNPFIYIGMSSKFRKDLQALFYCLR--PTSA-HR--HTPLARP----------GDVQL---DVDGFRED--------------------------------------EPVE
>tr|A0A672LYI0|A0A672LYI0_SINGR_Opsin_6_group_member_b_OS_Sinocyclocheilus_grahami_OX_75366_PE_4_SV_1
---------------------------------VY------R-----------------VPDGKETAIGVYLVILGWLSWIGNGVVILLLTKQRKSLEPQDFLTLNLAVSDASIAIFGYSRGILEVFD-GYLIKTFWTCKVDGFLILLFGLISINTLTAISVIRYIKGCQPQ-H-AHHVSKRNICLVIAAIWLCSLFWAGAPLL-GWGSYRAHG-YGT-CEIDWT--QALYSVPVKLYVISIFFFNFFVPLFVIVFTYVSIIRTVNSSHKSS----RGGDI------SERQR-----KIERSITRVSLILCAAFLLAWSPYAVISMWSAWGY---QIPPLNSILASLFAKSASFYNPFIYIGMSSKFRKDLQALFYCLR--PTSA-HR--HTPLAQA----------GDVQL---DVDGFKED--------------------------------------EPV-
>tr|A0A671RJ38|A0A671RJ38_9TELE_Opsin_6_group_member_b_OS_Sinocyclocheilus_anshuiensis_OX_1608454_PE_4_SV_1
---------------------------------VY------Q-----------------VPDGKETAIGVYLVILGWLSWIGNGVVILLLIKQR------------------NIAIFGYSRGILEVFD-GYLIKTFWTCKVDGFLILLFGLISISTLTAISVIRYIKGCQPQ-H-AHHVSKRNICLVIAAIWLCSLFWAGAPLL-GWGSYRAHG-YGT-CEIDWT--QALYSVPVKLYVISIFFFNFFVPLFVIVFTYVSIIR----------------DI------SERQR-----KIERSITRVSLILCAAFLLAWSPYAVISMWSAWGY---QIPPLNSILASLFAKSASFYNPFIYIGMSSKFRKDLQTLFYCLR--PTSA-HR--HTPLAQA----------GDVQL---HVDGFMED--------------------------------------EPV-
>tr|A0A672QFM0|A0A672QFM0_SINGR_Opsin_6_group_member_b_OS_Sinocyclocheilus_grahami_OX_75366_PE_4_SV_1
---------------------------------VY------R-----------------VSNGGETAIGVYLVILGWLSWIGNGVVILLLTKQRKSLEPQDFLTLNLAVSDAS-----------------YLIKTFWTCKVDGFLILLFGLISINTLTAISVIRYIKAWY-V-I-PHHVSKRNICLVIAAVWLCSLFWAGAPLL-GWGSYRARG-YGT-CEINWM--QALYSVPVKLYVISIFFFNFFVPLFVIVFTYVSIIRTVNSSHKSS----RGGDI------SERQR-----KIERSITRVSLILCAAFLLAWSPYAVISMWSAWGY---QIPPLNSILASLFAKSASFYNPFIYIGMSSKLRKDLQALFYCLR--PTSA-HR--HTPLARP----------GDAQL---NVDGFKED--------------------------------------EPV-
>KTF93330.1_hypothetical_protein_cypCar_00023134_Cyprinus_carpio
---------------------------------------------------------------------------------------------------------------------------------LAMYKMLCLGQVDGFLILLFGLISINTLTAISVIRYIKGCQPR-H-AHHVNKRNICLVITAVWLCSLFWAGAPLL-GWGSYRACG-YGT-CEIDWK--QALYSVPVKLYVISIFFFNFFVPLF-----------------------------------------------------VSLILCAAFLLAWSPYAVISMWSAWGY---QIPQLNSILASLFAKSASFYNPFIYIGMSSKFRKDLQALFYCLR--PTSA-HR--HTPLARP----------GDVQL---DVDGF-ED--------------------------------------EPV-
>XP_018938883.1_PREDICTED_opsin-5-like_isoform_X3_Cyprinus_carpio
------------------------------------------------------------------------VIQ--------------------------------------------SDYCLRFAE-CTLYKMLCLGQVDGFLILLFGLISINTLTAISVIRYIKGCQPQ-H-AHHVNKRNICLVIAAVWLCSLFWAGAPLL-GWGSYRAHG-YGT-CEIDWT--QALYSVPVKLYVISIFFFNFFVPLFVIVFTYVSIIRTVNSSHKSS----RGGDI------SERQR-----KIERSITRVSLILCAAFLLAWSPYAVISMWSAWGY---QIPPLNSILASLFAKSASFYNPFIYIGMSSKFRKDLQGLFYCLR--PTSA-HR--HTPLARA----------GDVHL---DVDGFKED--------------------------------------EPV-
>RXN20734.1_sec1_family_domain-containing_1_Labeo_rohita
---------------------------------DY------R-----------------YFDGSESSI-----------------AIVFVVGGGNYIEYQNLVDYTKARQGKRI-LYGCS----ELFN-GQFMK-----QVDGFLILLFGLISINTLTAISVIRYIKGCQPQ-H-AHHVNKRNICMVIAAVWLCSLFWAGAPLL-GWGSYRARG-YGT-CEIDWT--QALYSVPVKLYVISIFFFNFFVPLFIIVFTYVCIIRTVNSSHKSS----RGGDI------SNRQR-----KIERSITRVSLILCAAFLLAWSPYAVISMWSAWGY---QIPPLNSILASLFAKSASFYNPFIYIGMSSKFRKDLRALFYCLR--PTSA-HR--HTPLARP----------GDVQL---DVDGFKEN--------------------------------------EPV-
>XP_022528332.1_opsin-5-like_Astyanax_mexicanus
---------------------------------KY------C-----------------VPEGGETAIGVYLVFLGWLSWIGNGIVILLLTKQWKSLEAQDFLTLNLAVSDASIAIFGYSRGILEVFD-GYLIRTFWTCKVDGFLILLFGLISINTLTAISIIRYIKGCQPQ-H-AHHINKRKVGLVIAAVWLFSLFWAGAPLL-GWGSYRARR-YGT-CEIDWA--QARFSVAVKLYVISIFFFNFFVPMSVIVFTYVSIIRMVNFSHKTS----RGGDV------SERQR-----KMERSITRVSLFLCAAFLLAWSPYAVISMWSAWGY---QVPPLNGILASLFAKSASFYNPFIYVGMSSKFRKDLKALFPCMR--PGAA-QS--ATPVAQP----------DDVQL---RPENFKED--------------------------------------E--E
>XP_017558808.1_PREDICTED_opsin-5-like_Pygocentrus_nattereri
---------------------------------VY------R-----------------VSEGGETVIGVYLVMLGWLSWIGNGVVILLLTKQWKSLEPQDFLTLNLAVSDASIAIFGYSRGILEIFD-RYLIRTFWTCKVDGFLILLFGLISINTLTGISVIRYIKGCQPQ-Y-AQHINKRRVGLVITAVWLFSLFWAGVPLL-GWGGYRARR-YGT-CEIDWT--QARFSVPVKLYVISIFFFNFFIPISVIVFTYVSIIRTVNSSHKIS----RGGDI------SERQR-----KMERNITRVSLILCAAFLLAWSPYAVISMWSAWGY---QVPPLNSILASLFAKSASFYNPFIYIGMSSKFRKDLQDLFPCLK--ARAS-QS--STPVAQP----------DDVQL---HLDRFKEE--------------------------------------EVEE
>XP_030641979.1_opsin-5-like_Chanos_chanos
---------------------------------VY------R-----------------VSDGGETAIGIYLVMLGWLSWIGNGVVILLLMKQKHALEPQDLLTLNLAISDASISIFGYSRGILEVFD-GYLIRTFWTCKVDGFLILLFGLISINTLTAISILRYIKGCQPQ-H-AHHVSRRNIGIVIAGVWLFSLFWSGVPLL-GWGSYRARR-YGT-CEIDWT--QARFSVPFRLYVICIFTFNFFVPVSVIVFTYVSIIRTVNSSHKSS----RGGDV------SERQR-----KIEKSITRVSLFLCAAFLLAWSPYAVISMWSAWGY---QVPPLNGIMASLFAKSASFYNPLIYIGMSSKFRKDLRGLFRCFR--PGAG-QS--ATPMARP----------DDVHI---NLDAVKDE--------------------------------------EAKE
>XP_028830292.1_opsin-5-like_Denticeps_clupeoides
[truncated: 2,834,103 more chars]
