# Supplementary material for: The Gluopsins: Opsins without the Retinal Binding Lysine
Source: Cells. 2022 Aug 6;11(15):2441. doi: 10.3390/cells11152441 (PMC9368030; doi:10.3390/cells11152441)
Supplement: Supplementary file 1 [file cells-11-02441-s001.zip › File S6 Iter20FinalTree.treefile]

(XP_032633434.1_red-sensitive_opsin-like_Chelonoidis_abingdonii:0.3332877496,((EMP42464.1_Red-sensitive_opsin_Chelonia_mydas:0.0429823922,tr|K7F2I4|K7F2I4_PELSI_G_PROTEIN_RECEP_F1_2_domain-containing_protein_OS_Pelodiscus_sinensis_OX_13735_PE_3_SV_1:0.1638379979)70.4/0.76/96:0.0140457749,((AAR14680.1_red-sensitive_retinal_pigment_Geotria_australis:0.1204180122,(((OCT65542.1_hypothetical_protein_XELAEV_18041780mg_Xenopus_laevis:0.1031423624,NP_001084114.1_red-sensitive_opsin_Xenopus_laevis:0.0327293859)94.3/1/100:0.0341098667,AAC96070.1_red_cone_visual_pigment_Ambystoma_tigrinum:0.0501101173)93.5/1/100:0.0246578702,(((((((QJT41731.1_long_wavelength_opsin_1_1_Piabucina_panamensis:0.0975969116,(QJT41721.1_long_wavelength_opsin_1_2_Crenuchus_spilurus:0.0432558278,(XP_029007413.1_red-sensitive_opsin-like_Betta_splendens:0.0980352990,(TDH14586.1_hypothetical_protein_EPR50_G00043920_Perca_flavescens:0.2258234423,(tr|A0A3Q3NEX6|A0A3Q3NEX6_9TELE_G_PROTEIN_RECEP_F1_2_domain-containing_protein_OS_Mastacembelus_armatus_OX_205130_PE_3_SV_1:0.0114503044,tr|A0A3Q3NF99|A0A3Q3NF99_9TELE_G_PROTEIN_RECEP_F1_2_domain-containing_protein_OS_Mastacembelus_armatus_OX_205130_PE_3_SV_1:0.0383440600)99.1/1/100:0.0761653639)88/0.996/88:0.0232538961)96.2/1/91:0.0358080460)83.9/0.999/88:0.0239449652)82.2/0.999/75:0.0207592835,(KAF4094059.1_hypothetical_protein_AMELA_G00008880_Ameiurus_melas:0.1029590491,TST85782.1_Red-sensitive_opsin_Bagarius_yarrelli:0.1668151240)97.9/1/100:0.0491274389)81/0.963/74:0.0169686531,((((tr|A0A4W5KCD1|A0A4W5KCD1_9TELE_G_PROTEIN_RECEP_F1_2_domain-containing_protein_OS_Hucho_hucho_OX_62062_PE_3_SV_1:0.1956480648,tr|A0A4W5JX82|A0A4W5JX82_9TELE_G_PROTEIN_RECEP_F1_2_domain-containing_protein_OS_Hucho_hucho_OX_62062_PE_3_SV_1:0.1792999514)100/1/100:0.1992365908,(((XP_021449736.1_red-sensitive_opsin-like_Oncorhynchus_mykiss:0.0581630246,XP_024264900.1_red-sensitive_opsin-2-like_Oncorhynchus_tshawytscha:0.0786724908)88.2/0.926/98:0.0316261785,XP_031671153.1_red-sensitive_opsin-like_Oncorhynchus_kisutch:0.0059508592)0/0.333/42:0.0000021220,XP_029512297.1_red-sensitive_opsin-like_Oncorhynchus_nerka:0.0897268968)74.7/0.714/42:0.0140274630)91.1/0.987/100:0.0293170802,(((XP_034143333.1_red-sensitive_opsin-2-like_isoform_X1_Esox_lucius:0.0000010000,tr|A0A3P8ZH19|A0A3P8ZH19_ESOLU_G_PROTEIN_RECEP_F1_2_domain-containing_protein_OS_Esox_lucius_OX_8010_PE_3_SV_1:0.0000010000)99.9/1/100:0.0522748044,CAB1314751.1_unnamed_protein_product_Coregonus_sp._balchen:0.0132145627)51.2/0.987/100:0.0111271422,tr|A0A673Z2N8|A0A673Z2N8_SALTR_Uncharacterized_protein_OS_Salmo_trutta_OX_8032_GN_LOC115207583_PE_4_SV_1:0.0658103523)96.5/1/99:0.0394955636)78.1/0.999/99:0.0317190783,XP_010900326.1_red-sensitive_opsin_Esox_lucius:0.0743989909)97.4/1/98:0.0545484363)88/0.997/88:0.0225821259,(tr|A0A673HXL0|A0A673HXL0_9TELE_Uncharacterized_protein_OS_Sinocyclocheilus_rhinocerous_OX_307959_PE_4_SV_1:0.0874002882,(tr|A0A673GXR3|A0A673GXR3_9TELE_Uncharacterized_protein_OS_Sinocyclocheilus_rhinocerous_OX_307959_PE_4_SV_1:0.0026507090,tr|A0A672NT64|A0A672NT64_SINGR_Uncharacterized_protein_OS_Sinocyclocheilus_grahami_OX_75366_GN_LOC107598965_PE_4_SV_1:0.0281717252)85.2/0.996/100:0.0245893972)95.2/1/100:0.0282608393)69.8/0.996/59:0.0225037349,(((((tr|A0A3Q2Q7U1|A0A3Q2Q7U1_FUNHE_G_PROTEIN_RECEP_F1_2_domain-containing_protein_OS_Fundulus_heteroclitus_OX_8078_PE_4_SV_1:0.0192541202,tr|A0A3Q2TZC9|A0A3Q2TZC9_FUNHE_G_PROTEIN_RECEP_F1_2_domain-containing_protein_OS_Fundulus_heteroclitus_OX_8078_PE_3_SV_1:0.0000029853)89.6/1/100:0.0079872799,JAR48425.1_Medium-wave-sensitive_opsin_1_Fundulus_heteroclitus:0.0000023617)78.4/0.962/100:0.0046075339,((JAR48423.1_Medium-wave-sensitive_opsin_1_Fundulus_heteroclitus:0.0000028237,((JAR48426.1_Medium-wave-sensitive_opsin_1_Fundulus_heteroclitus:0.0000020245,XP_012710392.1_red-sensitive_opsin-like_Fundulus_heteroclitus:0.0074214539)100/1/100:0.0514478060,(tr|A0A3P9QES6|A0A3P9QES6_POERE_G_PROTEIN_RECEP_F1_2_domain-containing_protein_OS_Poecilia_reticulata_OX_8081_PE_3_SV_1:0.0490024629,AEQ53935.1_long-wave_sensitive_opsin_Poecilia_latipinna:0.0171497859)100/1/100:0.0530086930)87/1/89:0.0241628501)91.8/1/88:0.0169079327,(AFH96931.1_long_wave-sensitive_opsin_partial_Poecilia_reticulata:0.1851181956,AJD14564.1_long_wavelength_sensitive_1_opsin_partial_Poecilia_reticulata:0.0000027176)0/0.333/37:0.0000027611)83.7/0.999/45:0.0103438885)75.2/0.566/45:0.0038039372,((TWW61564.1_Red-sensitive_opsin_KFH-R_Takifugu_flavidus:0.0426485412,(XP_015224790.1_PREDICTED_red-sensitive_opsin-like_Cyprinodon_variegatus:0.1102576560,(JAO94804.1_OPSR_partial_Poeciliopsis_prolifica:0.0000010000,(tr|A0A3Q2NU11|A0A3Q2NU11_FUNHE_G_PROTEIN_RECEP_F1_2_domain-containing_protein_OS_Fundulus_heteroclitus_OX_8078_PE_3_SV_1:0.0427721002,((XP_027896363.1_red-sensitive_opsin-like_Xiphophorus_couchianus:0.0226501043,PWA27675.1_hypothetical_protein_CCH79_00000495_Gambusia_affinis:0.1029431137)81.7/0.886/100:0.0118820095,tr|A0A3B3V9P2|A0A3B3V9P2_9TELE_G_PROTEIN_RECEP_F1_2_domain-containing_protein_OS_Poecilia_latipinna_OX_48699_PE_3_SV_1:0.0816713971)86.3/1/100:0.0177774923)88.8/1/100:0.0126800262)70/0.41/45:0.0025991484)98.4/1/89:0.0303318331)72/0.645/45:0.0043503674,(((QCB20336.1_long-wavelength_sensitive_opsin_partial_Ostorhinchus_compressus:0.0111448197,(QCB20340.1_long-wavelength_sensitive_opsin_Apogon_notatus:0.0294727508,AUS89449.1_long-wavelength_sensitive_opsin_Ostorhinchus_cyanosoma:0.0037843918)69.2/0.944/100:0.0085801250)98.6/1/100:0.0431350165,tr|A0A3P8W1G0|A0A3P8W1G0_CYNSE_G_PROTEIN_RECEP_F1_2_domain-containing_protein_OS_Cynoglossus_semilaevis_OX_244447_PE_3_SV_1:0.0826202292)93.2/1/98:0.0306112999,tr|A0A3Q1HCU7|A0A3Q1HCU7_9TELE_G_PROTEIN_RECEP_F1_2_domain-containing_protein_OS_Acanthochromis_polyacanthus_OX_80966_PE_3_SV_1:0.0886015016)17.8/0.557/41:0.0088565329)90.3/1/31:0.0134111389)74.2/0.825/38:0.0042542348,((tr|A0A3B3UVH2|A0A3B3UVH2_9TELE_G_PROTEIN_RECEP_F1_2_domain-containing_protein_OS_Poecilia_latipinna_OX_48699_PE_3_SV_1:0.1343966724,ACB99463.1_long_wave-sensitive_opsin_S180_Poecilia_parae:0.0120322983)89.5/1/99:0.0150498405,(KAF3855852.1_hypothetical_protein_F7725_016575_Dissostichus_mawsoni:0.0960984825,BAL15673.1_red_opsin_Champsocephalus_gunnari:0.0368661640)99.4/1/100:0.0528831115)84.8/0.953/92:0.0097665862)98.8/1/99:0.0553090499)91/1/70:0.0305612620,(QJT41735.1_long_wavelength_opsin_2_1_Piabucina_panamensis:0.0517911843,(XP_018598395.2_green-sensitive_opsin-2_Scleropages_formosus:0.0603367249,AWU59272.1_long-wavelength_sensitive_2_opsin_Chitala_ornata:0.0672773055)99/1/100:0.0572209715)99.9/1/100:0.0923808415)71.6/0.994/100:0.0288838037,QGW08864.1_long-wavelength-sensitive_opsin_Amia_calva:0.0664439603)98.5/1/100:0.0603249706)25.7/0.771/46:0.0127005284)90.9/1/70:0.0189382010,(((QIH97376.1_opsin_1_long_wave_sensitive_partial_Bitis_arietans:0.1576931561,(KAF1566668.1_Red-sensitive_opsin_partial_Eudyptes_pachyrhynchus:0.0932006565,(XP_019346454.1_PREDICTED_red-sensitive_opsin_isoform_X2_Alligator_mississippiensis:0.3284337416,XP_006032096.1_long-wave-sensitive_opsin_1_Alligator_sinensis:0.0052322612)100/1/100:0.1042619637)65.3/0.976/99:0.0241171528)92.8/1/89:0.0258991391,((NP_001121097.1_red-sensitive_opsin_Ornithorhynchus_anatinus:0.0348608444,ABC75817.1_long-wave_sensitive_opsin_Didelphis_aurita:0.0590927555)35.8/0.511/52:0.0100479102,((((((((((((MBW03315.1_Long-wave-sensitive_opsin_1_partial_Eschrichtius_robustus:0.3781456299,(KAB0388934.1_hypothetical_protein_E2I00_001936_partial_Balaenoptera_physalus:0.0120698998,XP_007185595.1_LOW_QUALITY_PROTEIN_long-wave-sensitive_opsin_1_Balaenoptera_acutorostrata_scammoni:0.0499655421)34.5/0.38/100:0.0065956711)88.7/0.953/100:0.0374551474,XP_028337955.1_long-wave-sensitive_opsin_1_isoform_X1_Physeter_catodon:0.1322330000)76.4/0.757/100:0.0061767425,TKC37881.1_hypothetical_protein_EI555_009219_partial_Monodon_monoceros:0.0252819105)97.6/1/100:0.0270453762,XP_010838580.1_PREDICTED_medium-wave-sensitive_opsin_1_Bison_bison_bison:0.0286416001)89.2/0.997/100:0.0156334108,XP_014687979.1_PREDICTED_LOW_QUALITY_PROTEIN_long-wave-sensitive_opsin_1-like_Equus_asinus:0.0889330911)23.9/0.741/100:0.0098266278,AAP13018.1_long-wavelength_sensitive_cone_opsin_partial_Phoca_groenlandica:0.0440307025)64.2/0.993/99:0.0112283448,XP_025316733.1_long-wave-sensitive_opsin_1_Canis_lupus_dingo:0.0059882739)81.6/0.908/99:0.0117588773,(tr|A0A452V4W5|A0A452V4W5_URSMA_G_PROTEIN_RECEP_F1_2_domain-containing_protein_OS_Ursus_maritimus_OX_29073_GN_LOC103679666_PE_3_SV_1:0.0275350708,tr|A0A671DZC7|A0A671DZC7_RHIFE_Uncharacterized_protein_OS_Rhinolophus_ferrumequinum_OX_59479_PE_4_SV_1:0.0977538319)100/1/98:0.1267103366)73.8/0.506/86:0.0050806286,(XP_006899988.1_PREDICTED_long-wave-sensitive_opsin_1_Elephantulus_edwardii:0.0683240681,XP_007955343.1_PREDICTED_long-wave-sensitive_opsin_1_Orycteropus_afer_afer:0.0583316467)93.1/1/56:0.0211935083)89.1/0.998/51:0.0105575315,(((KFO31660.1_Medium-wave-sensitive_opsin_1_Fukomys_damarensis:0.0000026842,XP_010626348.1_medium-wave-sensitive_opsin_1_Fukomys_damarensis:0.0000022899)100/1/100:0.1009124272,tr|A0A2C9F1E8|A0A2C9F1E8_CAVPO_G_PROTEIN_RECEP_F1_2_domain-containing_protein_OS_Cavia_porcellus_OX_10141_GN_Opn1mw_PE_3_SV_1:0.1636219124)35.8/0.811/86:0.0203841182,((XP_008827801.1_medium-wave-sensitive_opsin_1_Nannospalax_galili:0.0538141509,tr|A0A3L7H468|A0A3L7H468_CRIGR_OPN1MW_OS_Cricetulus_griseus_OX_10029_GN_CgPICR_020919_PE_3_SV_1:0.0486311319)10.8/0.487/86:0.0092484260,XP_012890767.1_PREDICTED_long-wave-sensitive_opsin_1_Dipodomys_ordii:0.1001661639)66.8/0.955/100:0.0169100574)85.6/0.997/89:0.0125749111)91.3/0.998/57:0.0158870451,XP_006877292.1_PREDICTED_LOW_QUALITY_PROTEIN_long-wave-sensitive_opsin_1_Chrysochloris_asiatica:0.1707967659)87.2/0.989/99:0.0153453666,((CAM28377.1_opsin_1_cone_pigments_long-wave-sensitive_partial_Homo_sapiens:0.0000022732,(((tr|H2Z431|H2Z431_CIOSA_G_PROTEIN_RECEP_F1_2_domain-containing_protein_OS_Ciona_savignyi_OX_51511_PE_3_SV_1:0.3940608148,XP_002119963.1_pinopsin-like_Ciona_intestinalis:0.3200361320)100/1/100:0.7673474793,(((((((XP_017567667.1_PREDICTED_opsin-VA-like_Pygocentrus_nattereri:0.1471073282,XP_007252482.1_opsin-VA-like_Astyanax_mexicanus:0.1019602554)40.5/0.839/100:0.0516478982,((XP_026778752.1_parietopsin_Pangasianodon_hypophthalmus:0.0431966144,(TSK13307.1_Opsin-VA_Bagarius_yarrelli:0.1364886400,XP_027007176.1_opsin-VA-like_Tachysurus_fulvidraco:0.0976873854)63.2/0.889/85:0.0162387419)33/0.427/85:0.0078731935,XP_017349407.1_PREDICTED_opsin-VA-like_Ictalurus_punctatus:0.0882983235)100/1/100:0.2398480070)100/1/100:0.3795643135,(((XP_030222244.1_vertebrate_ancient_opsin-like_Gadus_morhua:0.2294447533,(XP_029909374.1_vertebrate_ancient_opsin-like_Myripristis_murdjan:0.0728693957,(((((XP_019737309.1_PREDICTED_opsin-VA-like_Hippocampus_comes:0.3470496912,TWW75901.1_Opsin-VA_Vertebrate_ancient_opsin_Takifugu_flavidus:0.0588862469)82.9/0.976/18:0.0321222735,((XP_026166927.1_parapinopsin-like_Mastacembelus_armatus:0.0681097488,((tr|A0A3Q3QK11|A0A3Q3QK11_MONAL_Parietopsin_OS_Monopterus_albus_OX_43700_PE_3_SV_1:0.0635569277,tr|A0A3Q3J6Z3|A0A3Q3J6Z3_MONAL_Parietopsin_OS_Monopterus_albus_OX_43700_PE_3_SV_1:0.1551466019)0/0.333/98:0.0000022264,tr|A0A3Q3J6X8|A0A3Q3J6X8_MONAL_Parietopsin_OS_Monopterus_albus_OX_43700_PE_4_SV_1:0.2776654340)100/1/100:0.2951572606)30.3/0.357/100:0.0024684968,tr|A0A3Q1J1F7|A0A3Q1J1F7_ANATE_G_PROTEIN_RECEP_F1_2_domain-containing_protein_OS_Anabas_testudineus_OX_64144_PE_3_SV_1:0.1153206396)87.6/0.999/100:0.0147184715)73.5/0.863/15:0.0086356089,((XP_029290329.1_parapinopsin-like_Cottoperca_gobio:0.0477445959,(XP_033491463.1_parietopsin_Epinephelus_lanceolatus:0.0707958129,XP_031139062.1_parapinopsin-like_Sander_lucioperca:0.1014942177)0/0.335/65:0.0101885508)81.4/0.971/99:0.0127070451,TNN82081.1_Parapinopsin_Liparis_tanakae:0.0973749898)87.2/0.967/17:0.0132103839)79.2/0.952/24:0.0088335019,(((((((XP_015232224.1_PREDICTED_parapinopsin-like_Cyprinodon_variegatus:0.0580425624,XP_012735693.1_parapinopsin-like_Fundulus_heteroclitus:0.0757940099)71.1/0.473/100:0.0059158409,((XP_023205769.1_opsin-VA-like_Xiphophorus_maculatus:0.0367591193,((tr|A0A3B5MU09|A0A3B5MU09_9TELE_Parietopsin_OS_Xiphophorus_couchianus_OX_32473_PE_3_SV_1:0.0460755964,tr|A0A3B5MVM8|A0A3B5MVM8_9TELE_Parietopsin_OS_Xiphophorus_couchianus_OX_32473_PE_3_SV_1:0.0000020537)100/1/100:0.0878269112,(((tr|A0A3B5MW67|A0A3B5MW67_9TELE_Parietopsin_OS_Xiphophorus_couchianus_OX_32473_PE_3_SV_1:0.1022066630,tr|A0A3B5MW64|A0A3B5MW64_9TELE_Parietopsin_OS_Xiphophorus_couchianus_OX_32473_PE_3_SV_1:0.0078667950)88.5/1/68:0.0309478772,tr|A0A3B5N000|A0A3B5N000_9TELE_Parietopsin_OS_Xiphophorus_couchianus_OX_32473_PE_3_SV_1:0.0669276001)99.7/1/25:0.0727436938,tr|A0A3B5N1Y0|A0A3B5N1Y0_9TELE_Parietopsin_OS_Xiphophorus_couchianus_OX_32473_PE_3_SV_1:0.0000024620)15.4/0.757/25:0.0176437371)100/1/100:0.0806263046)99.9/1/100:0.0654847410,(XP_008410053.1_PREDICTED_parapinopsin-like_Poecilia_reticulata:0.0234750643,(tr|A0A3B3TLB2|A0A3B3TLB2_9TELE_G_PROTEIN_RECEP_F1_2_domain-containing_protein_OS_Poecilia_latipinna_OX_48699_PE_3_SV_1:0.1043629758,XP_007541885.1_PREDICTED_pinopsin-like_isoform_X2_Poecilia_formosa:0.0065347373)94.6/1/100:0.0206291540)85.1/0.946/100:0.0128798608)99.6/1/100:0.0579481400)100/1/100:0.1341489988,(tr|A0A3Q0SMY1|A0A3Q0SMY1_AMPCI_Parietopsin_OS_Amphilophus_citrinellus_OX_61819_PE_3_SV_1:0.0341244107,(tr|A0A668THL6|A0A668THL6_OREAU_Parietopsin_OS_Oreochromis_aureus_OX_47969_PE_4_SV_1:0.1229730645,XP_004567849.1_parapinopsin-like_Maylandia_zebra:0.0267731602)98.9/1/100:0.0421284439)69.5/0.994/100:0.0228811006)80.4/0.732/100:0.0121090078,(XP_029953174.1_vertebrate_ancient_opsin-like_Salarias_fasciatus:0.1263749092,XP_028304117.1_parapinopsin-like_Gouania_willdenowi:0.0681796861)98.5/1/100:0.0508019080)49.7/0.877/98:0.0135515755,XP_028286308.1_vertebrate_ancient_opsin-like_Parambassis_ranga:0.0948184684)53.8/0.91/100:0.0110292681,XP_033823428.1_parietopsin_Periophthalmus_magnuspinnatus:0.1859850925)34.8/0.793/90:0.0106173208,TKS73629.1_Parapinopsin_Collichthys_lucidus:0.1149268257)49/0.877/34:0.0098133730)79.6/0.881/70:0.0126100245,(XP_019934145.1_PREDICTED_parapinopsin-like_Paralichthys_olivaceus:0.0551524672,KAF0040688.1_hypothetical_protein_F2P81_006586_Scophthalmus_maximus:0.0906163157)97.4/1/100:0.0377886073)99.3/1/100:0.0758766079)95.4/1/100:0.0632973723)89.8/0.999/100:0.0485366931,(XP_028970850.1_pinopsin-like_Esox_lucius:0.1493101086,((CDQ86300.1_unnamed_protein_product_Oncorhynchus_mykiss:0.0187587075,(XP_024262600.1_pinopsin-like_Oncorhynchus_tshawytscha:0.0055853322,CAB1322673.1_unnamed_protein_product_Coregonus_sp._balchen:0.0436418617)77.6/0.812/91:0.0061179064)91.4/1/91:0.0144686422,(XP_023993527.1_pinopsin-like_Salvelinus_alpinus:0.0097630090,XP_013981399.1_PREDICTED_parapinopsin-like_Salmo_salar:0.0087012849)83.7/0.988/100:0.0089406441)99/1/100:0.0651733329)99.5/1/100:0.0909281715)96.9/1/100:0.0742789763,(((XP_016135245.1_PREDICTED_parapinopsin-like_Sinocyclocheilus_grahami:0.0178076564,(KTF80427.1_hypothetical_protein_cypCar_00039741_Cyprinus_carpio:0.1019446919,tr|A0A672SHF2|A0A672SHF2_SINGR_Uncharacterized_protein_OS_Sinocyclocheilus_grahami_OX_75366_GN_LOC107574764_PE_4_SV_1:0.0600951301)45.5/0.827/100:0.0304706696)100/1/100:0.1365148843,XP_017545252.1_PREDICTED_pinopsin-like_Pygocentrus_nattereri:0.1397240285)92.5/0.999/73:0.0402868624,(XP_031419350.1_uncharacterized_protein_LOC105891518_Clupea_harengus:0.1621161714,XP_030646766.1_opsin-VA-like_Chanos_chanos:0.1084803560)8.6/0.566/58:0.0160767823)74.5/0.936/73:0.0317929308)98/1/100:0.1483706839)99.3/1/100:0.2630532118,((ANV21073.1_parietopsin_Geotria_australis:0.1412773345,XP_032825679.1_pinopsin-like_Petromyzon_marinus:0.0693207346)100/1/100:0.4738313506,((XP_018415733.1_PREDICTED_pinopsin-like_Nanorana_parkeri:0.1107670505,(OCT87544.1_hypothetical_protein_XELAEV_18021240mg_Xenopus_laevis:0.1187059592,NP_001039256.1_parietopsin_Xenopus_tropicalis:0.0428666009)96.5/1/100:0.0796719689)96.1/1/100:0.1017750312,((tr|R4GCX1|R4GCX1_ANOCA_G_PROTEIN_RECEP_F1_2_domain-containing_protein_OS_Anolis_carolinensis_OX_28377_GN_LOC100561244_PE_3_SV_1:0.1331040125,(XP_020633618.1_pinopsin-like_Pogona_vitticeps:0.0701792615,XP_033018456.1_LOW_QUALITY_PROTEIN_opsin-VA-like_Lacerta_agilis:0.0726439994)93.9/1/100:0.0309726957)14.6/0.434/21:0.0052556077,BAM28746.1_parietopsin_Iguana_iguana:0.0139939185)99.8/1/100:0.1794363181)95.6/1/100:0.1091961191)48.3/0.946/100:0.1083888643)100/1/100:0.5080490099,(((((AUO28908.1_c-opsin2_Platynereis_dumerilii:0.7583724041,((((((Euchone_cf_gloenoi_TRINITY_DN112125_c0_g1_i1|ORF1:0.4361252685,Myxicola_TRINITY_DN35602_c3_g4_i3|ORF11:0.7342824284)18.5/0.546/53:0.0482941784,Paradialychone_ambigua_Velvet_k45_Locus_21231_Transcript_11_Confidence_1.000_Length_1223|ORF4:0.4631197385)96.2/1/68:0.1401237405,((((Pseudobranchiomma_cf_schizogenica_TRINITY_DN67824_c0_g1_i1|ORF2:0.2017811630,Bispira_guinensis_SOAP_k45_scaffold69598|ORF7:0.0770632715)94.4/1/100:0.0900441878,(Branchiomma_TRINITY_DN20946_c0_g2_i1|ORF3:0.3327859074,Branchiomma_arcticum_Velvet_k35_Locus_86453_Transcript_11_Confidence_1.000_Length_699|ORF2:0.3927390711)74.2/0.948/74:0.0565418397)40.8/0.875/74:0.0478768385,Bispira_serrata_SOAP_k65_C468548|ORF5:0.4257671084)94.7/1/100:0.0973193453,Notalux_sp1_SOAP_k55_C696102|ORF5:0.3779630928)97.2/1/100:0.1052642506)79.8/0.992/52:0.0445456320,((miTrinity_TR28943|c0_g1_i1|ORF3:0.8776410210,(((Parasabella_SOAP_k35_C770341|ORF2:0.2036913169,Sabelloma_cupoculata_SOAP_k35_C755322|ORF2:0.3215707116)19.9/0.369/99:0.0347099869,Sabelloma_cupoculata_SOAP_k85_C157365|ORF4:0.2361364106)96/1/100:0.2054730780,(Pseudopotamilla_reniformisII_TransAb_k45_S47756|ORF2:0.1096003425,Pseudopotamilla_reniformis_Velvet_k55_Locus_18046_Transcript_11_Confidence_1.000_Length_995|ORF7:0.1332477459)63.5/0.927/100:0.0583569530)46.7/0.811/85:0.0503443907)81.5/0.879/22:0.0447421942,(Acromegalomma_vesiculosumII_TRINITY_DN38187_c2_g3_i5|ORF35:0.0563755238,(Acromegalomma_sp1_SOAP_k35_SOAP_k35_scaffold30190|ORF6:0.0081697071,ASQ43264.1_putative_phototransduction_partial_Acromegalomma_interruptum:0.0113513912)99.9/1/100:0.0986553840)100/1/100:0.2273623496)66.3/0.978/22:0.0490508785)52.2/0.793/21:0.0846332868,Pseudopotamilla_reniformisII_TRINITY_DN47402_c0_g1_i1|ORF1:0.3295353424)85.9/0.949/78:0.1101379354,(Sabella_spallanzanii_TransAb_k35_S273811|ORF7:0.0896336205,scTrinity_TR55632|c3_g4_i1|ORF11:0.0748737658)100/1/100:0.4486366714)99.9/1/100:0.4597415872)85.5/0.995/100:0.2521590029,AAV63834.1_ciliary_opsin_Platynereis_dumerilii:0.8952730189)99.5/1/99:0.3844888571,((((((((((((((((((((((tr|A0A4W5LPW7|A0A4W5LPW7_9TELE_G_PROTEIN_RECEP_F1_2_domain-containing_protein_OS_Hucho_hucho_OX_62062_PE_4_SV_1:0.9151125454,(tr|A0A4W5KML0|A0A4W5KML0_9TELE_G_PROTEIN_RECEP_F1_2_domain-containing_protein_OS_Hucho_hucho_OX_62062_PE_4_SV_1:0.0579563708,tr|A0A4W5L138|A0A4W5L138_9TELE_G_PROTEIN_RECEP_F1_2_domain-containing_protein_OS_Hucho_hucho_OX_62062_PE_4_SV_1:0.0579330649)35.4/0.608/100:0.0635779324)0/0.333/69:0.0000020592,(XP_014061200.1_PREDICTED_opsin-5-like_Salmo_salar:0.0007380868,tr|A0A673XLM3|A0A673XLM3_SALTR_Uncharacterized_protein_OS_Salmo_trutta_OX_8032_GN_LOC115203850_PE_4_SV_1:0.2641040331)71/0.98/69:0.0123351731)98.8/1/100:0.0463100709,(XP_010880465.2_opsin_8_group_member_a_Esox_lucius:0.1400821098,(((tr|A0A4W5JMW3|A0A4W5JMW3_9TELE_Opsin_8_group_member_a_OS_Hucho_hucho_OX_62062_PE_4_SV_1:0.0296482306,tr|A0A4W5JMT0|A0A4W5JMT0_9TELE_Opsin_8_group_member_a_OS_Hucho_hucho_OX_62062_PE_4_SV_1:0.0663657490)93.4/1/100:0.0434395747,XP_023829677.1_opsin-5-like_Salvelinus_alpinus:0.0565836544)96.3/1/100:0.0364922529,tr|A0A673YZX0|A0A673YZX0_SALTR_Uncharacterized_protein_OS_Salmo_trutta_OX_8032_GN_LOC115174390_PE_4_SV_1:0.0512447582)94/1/100:0.0303775427)70.8/0.906/100:0.0172965423)99.9/1/100:0.1214469342,((((((((TNN40532.1_Opsin-5_Liparis_tanakae:0.2506894858,XP_031721785.1_opsin-5-like_Anarrhichthys_ocellatus:0.0638188360)92.8/0.999/55:0.0439038803,(KAF3849626.1_hypothetical_protein_F7725_019345_Dissostichus_mawsoni:0.0467605401,XP_033931503.1_opsin_8_group_member_a_Pseudochaenichthys_georgianus:0.0000025594)100/1/100:0.2256203798)4.9/0.448/35:0.0069579306,XP_029984650.1_opsin-5-like_isoform_X1_Sphaeramia_orbicularis:0.2195661244)79/0.795/76:0.0112368425,(((CAG00076.1_unnamed_protein_product_Tetraodon_nigroviridis:0.0972015530,TWW69107.1_G-protein_coupled_receptor_136_Takifugu_flavidus:0.1157768789)100/1/100:0.1983399003,(XP_034756513.1_opsin_8_group_member_a_Etheostoma_cragini:0.0759679711,XP_031143869.1_opsin-5-like_Sander_lucioperca:0.0465064178)99.9/1/100:0.0883709257)33.7/0.801/96:0.0270520496,(((KAE8287049.1_Opsin-5_G-protein_coupled_receptor_136_Larimichthys_crocea:0.0010447157,TKS75903.1_G-protein_coupled_receptor_136_Collichthys_lucidus:0.0250376190)69.7/0.632/100:0.0071838697,KAE8277562.1_Opsin-5_G-protein_coupled_receptor_136_Larimichthys_crocea:0.0783062658)90.2/0.985/100:0.0219905153,XP_027140091.1_opsin-5_Larimichthys_crocea:0.0182065393)99.9/1/100:0.1126668540)92.1/1/94:0.0275530785)83.8/0.938/81:0.0105688692,(XP_026197604.1_opsin_8_group_member_a_Anabas_testudineus:0.0978708566,((tr|A0A665VM78|A0A665VM78_ECHNA_Uncharacterized_protein_OS_Echeneis_naucrates_OX_173247_GN_LOC115038245_PE_4_SV_1:0.1287030253,XP_029352973.1_opsin-5-like_Echeneis_naucrates:0.0035302378)100/1/100:0.1147777969,(XP_034435450.1_opsin_8_group_member_a_isoform_X1_Hippoglossus_hippoglossus:0.0562119198,AXF38097.1_OPN8a_Paralichthys_olivaceus:0.0795993161)99.8/1/100:0.0796027311)93.3/1/100:0.0344343464)85.4/0.963/99:0.0172078424)92.8/0.999/93:0.0287127975,(((XP_029966711.1_opsin-5-like_Salarias_fasciatus:0.0116609593,tr|A0A672HSM4|A0A672HSM4_SALFA_Uncharacterized_protein_OS_Salarias_fasciatus_OX_181472_GN_LOC115402340_PE_4_SV_1:0.1242891199)100/1/100:0.1747174942,XP_028253714.1_opsin-5-like_Parambassis_ranga:0.1166874404)74.1/0.974/99:0.0360546345,(XP_008277855.1_PREDICTED_opsin-5-like_Stegastes_partitus:0.3445866388,XP_023133488.1_opsin-5-like_Amphiprion_ocellaris:0.0695066816)98.8/1/100:0.0886337980)88.6/0.997/99:0.0240342919)98.1/1/99:0.0917021242,((XP_020795613.1_opsin-5-like_Boleophthalmus_pectinirostris:0.4192064089,(tr|A0A3B4AUP1|A0A3B4AUP1_9GOBI_Opsin_8_group_member_a_OS_Periophthalmus_magnuspinnatus_OX_409849_PE_3_SV_1:0.0768253610,tr|A0A3B4ASE7|A0A3B4ASE7_9GOBI_Opsin_8_group_member_a_OS_Periophthalmus_magnuspinnatus_OX_409849_PE_3_SV_1:0.1266019329)99.3/1/100:0.1549158994)99/1/100:0.1703512393,tr|A0A3Q3GNH5|A0A3Q3GNH5_9LABR_Opsin_8_group_member_a_OS_Labrus_bergylta_OX_56723_PE_3_SV_1:0.2708395670)85.1/0.891/100:0.0562574567)97/1/99:0.1018336255,XP_030200331.1_opsin-5-like_Gadus_morhua:0.4690001924)97.3/1/100:0.1098471002)97.6/1/100:0.0851936410,(((((tr|A0A672P5N2|A0A672P5N2_SINGR_Opsin_8_group_member_a_OS_Sinocyclocheilus_grahami_OX_75366_PE_4_SV_1:0.2568049543,tr|A0A673GX26|A0A673GX26_9TELE_Uncharacterized_protein_OS_Sinocyclocheilus_rhinocerous_OX_307959_PE_4_SV_1:0.0970844767)62.5/0.74/99:0.0164260065,((((XP_016151259.1_PREDICTED_opsin-5-like_Sinocyclocheilus_grahami:0.1406842575,tr|A0A672QS35|A0A672QS35_SINGR_Opsin_8_group_member_a_OS_Sinocyclocheilus_grahami_OX_75366_PE_4_SV_1:0.0941517499)99.8/1/100:0.1419102907,XP_026146098.1_opsin-5-like_Carassius_auratus:0.0272481622)85.1/0.953/100:0.0095453811,KTG31344.1_hypothetical_protein_cypCar_00026101_Cyprinus_carpio:0.0554502595)82.2/0.896/100:0.0117158929,NP_001303876.1_opsin_8_group_member_a_Danio_rerio:0.1040760519)48.6/0.557/99:0.0083366346)100/1/100:0.1660674949,XP_030628012.1_opsin-5-like_Chanos_chanos:0.1118110615)52.6/0.726/100:0.0266877703,(XP_017537125.1_PREDICTED_opsin-5-like_Pygocentrus_nattereri:0.0726316816,XP_022523774.1_opsin-5-like_Astyanax_mexicanus:0.0749539896)99/1/100:0.0791174881)98.1/1/100:0.1032240520,(XP_012680154.1_opsin-5-like_Clupea_harengus:0.2810588199,XP_028858812.1_opsin-5-like_Denticeps_clupeoides:0.2253656292)86.5/0.979/100:0.0506972351)84.8/0.999/100:0.0685799862)99.7/1/100:0.1626106780,XP_018599017.1_opsin-5-like_Scleropages_formosus:0.2679500338)98.8/1/100:0.1295545924,(XP_015199504.1_PREDICTED_opsin-5-like_isoform_X2_Lepisosteus_oculatus:0.0000010000,XP_015199483.1_PREDICTED_opsin-5-like_isoform_X1_Lepisosteus_oculatus:0.0000010000)100/1/100:0.2043592641)88.5/0.99/100:0.0675057004,RXN00215.1_Opsin-5_Acipenser_ruthenus:0.3309465184)97.1/1/100:0.1547570285,(((((((((((((((((((tr|A0A3Q2CXT2|A0A3Q2CXT2_CYPVA_Opsin_8_group_member_b_OS_Cyprinodon_variegatus_OX_28743_PE_3_SV_1:0.2139209602,tr|A0A3Q2PYJ6|A0A3Q2PYJ6_FUNHE_Opsin_8_group_member_b_OS_Fundulus_heteroclitus_OX_8078_PE_3_SV_1:0.0979574215)96.1/1/99:0.0505553060,(((((tr|A0A3B3TPC2|A0A3B3TPC2_9TELE_Opsin_8_group_member_b_OS_Poecilia_latipinna_OX_48699_PE_3_SV_1:0.1199999377,(tr|A0A3P9PTG2|A0A3P9PTG2_POERE_G_PROTEIN_RECEP_F1_2_domain-containing_protein_OS_Poecilia_reticulata_OX_8081_PE_3_SV_1:0.0087814609,tr|A0A3P9PT26|A0A3P9PT26_POERE_G_PROTEIN_RECEP_F1_2_domain-containing_protein_OS_Poecilia_reticulata_OX_8081_PE_3_SV_1:0.2019480357)94.9/1/100:0.0328443298)98.2/1/95:0.0634693701,tr|A0A3B5LNI7|A0A3B5LNI7_9TELE_Opsin_8_group_member_b_OS_Xiphophorus_couchianus_OX_32473_PE_3_SV_1:0.0351309243)94.1/1/78:0.0321281614,tr|A0A3B5LJD9|A0A3B5LJD9_9TELE_Opsin_8_group_member_b_OS_Xiphophorus_couchianus_OX_32473_PE_3_SV_1:0.1202079461)90.4/1/83:0.0208100973,tr|M3ZMH3|M3ZMH3_XIPMA_Opsin_8_group_member_b_OS_Xiphophorus_maculatus_OX_8083_PE_3_SV_2:0.0648063858)99/1/96:0.0537167439,((tr|A0A087X5H8|A0A087X5H8_POEFO_Opsin_8_group_member_b_OS_Poecilia_formosa_OX_48698_PE_3_SV_2:0.0000010000,XP_007566689.1_PREDICTED_opsin-5-like_isoform_X2_Poecilia_formosa:0.0000010000)91.6/1/100:0.0152105455,XP_008396503.1_PREDICTED_opsin-5-like_isoform_X3_Poecilia_reticulata:0.1415803691)88.7/1/86:0.0184022769)85/1/99:0.0461282748)83/0.99/100:0.0213782239,(SBP48421.1_Uncharacterized_protein_Nothobranchius_furzeri:0.1315421724,(tr|A0A3Q2ZHW5|A0A3Q2ZHW5_KRYMA_Opsin_8_group_member_b_OS_Kryptolebias_marmoratus_OX_37003_PE_3_SV_1:0.1092869219,XP_013875522.1_PREDICTED_opsin-5-like_Austrofundulus_limnaeus:0.0535515678)69.7/0.959/100:0.0247663715)91.8/1/100:0.0329721996)76.9/0.975/100:0.0130984860,XP_020570389.1_opsin-5-like_Oryzias_latipes:0.0899353553)98.6/1/100:0.0468737807,((XP_003440853.2_opsin-5_Oreochromis_niloticus:0.0144530992,(XP_024660981.1_opsin-5-like_Maylandia_zebra:0.0000026277,tr|A0A3B4H316|A0A3B4H316_9CICH_Opsin_8_group_member_b_OS_Pundamilia_nyererei_OX_303518_PE_3_SV_1:0.1180986388)93.9/1/100:0.0128784171)97.6/1/100:0.0401247719,tr|A0A3Q0R7K8|A0A3Q0R7K8_AMPCI_Opsin_8_group_member_b_OS_Amphilophus_citrinellus_OX_61819_PE_3_SV_1:0.0917240420)100/1/100:0.0699144771)91/0.993/93:0.0217140138,((tr|A0A3Q1FHS3|A0A3Q1FHS3_9TELE_G_PROTEIN_RECEP_F1_2_domain-containing_protein_OS_Acanthochromis_polyacanthus_OX_80966_PE_3_SV_1:0.0958983594,tr|A0A3Q1AW74|A0A3Q1AW74_AMPOC_G_PROTEIN_RECEP_F1_2_domain-containing_protein_OS_Amphiprion_ocellaris_OX_80972_PE_3_SV_1:0.0232871907)100/1/100:0.1322677715,((XP_028295783.1_opsin-5-like_Gouania_willdenowi:0.1264176689,tr|A0A672HRN2|A0A672HRN2_SALFA_Uncharacterized_protein_OS_Salarias_fasciatus_OX_181472_GN_LOC115402339_PE_4_SV_1:0.1506518411)92.8/1/100:0.0431997362,XP_028253561.1_opsin-5-like_Parambassis_ranga:0.0991786125)78.3/0.944/100:0.0232934577)64.5/0.587/98:0.0089205220)84.5/0.998/85:0.0146315448,(((XP_028460413.1_opsin-5-like_Perca_flavescens:0.0531922683,(XP_032399033.1_opsin-5-like_Etheostoma_spectabile:0.0877440530,XP_031143994.1_opsin-5-like_Sander_lucioperca:0.0495741081)78.8/0.788/100:0.0069565750)100/1/100:0.1094141072,(XP_034006272.1_opsin_8_group_member_b_Trematomus_bernacchii:0.1851768073,XP_031722080.1_opsin-5-like_Anarrhichthys_ocellatus:0.1715781674)93.5/1/100:0.0385514511)30.5/0.726/100:0.0147326432,XP_033504257.1_opsin_8_group_member_b_Epinephelus_lanceolatus:0.1281246826)95.1/1/100:0.0267179043)66.1/0.821/57:0.0091819818,(((XP_030260281.1_opsin-5-like_Sparus_aurata:0.1844535291,((TNM95153.1_hypothetical_protein_fugu_017912_Takifugu_bimaculatus:0.2819502697,tr|A0A3Q4ADZ6|A0A3Q4ADZ6_MOLML_Opsin_8_group_member_b_OS_Mola_mola_OX_94237_PE_3_SV_1:0.1292459977)64.5/0.931/100:0.0452821252,tr|A0A3Q3GHX3|A0A3Q3GHX3_9LABR_G_PROTEIN_RECEP_F1_2_domain-containing_protein_OS_Labrus_bergylta_OX_56723_PE_3_SV_1:0.2149162850)8.1/0.572/99:0.0244715724)91.6/0.999/100:0.0242564570,tr|A0A3Q3S1N6|A0A3Q3S1N6_9TELE_Opsin_8_group_member_b_OS_Mastacembelus_armatus_OX_205130_PE_3_SV_1:0.1697539498)85.1/0.986/100:0.0154742840,XP_026197605.1_opsin_8_group_member_b_Anabas_testudineus:0.1065997126)87/0.993/99:0.0135598042)86.6/0.969/63:0.0123876779,(((XP_034435453.1_opsin_8_group_member_b_Hippoglossus_hippoglossus:0.1060882544,XP_019962567.1_PREDICTED_opsin-5-like_Paralichthys_olivaceus:0.1046327557)97.7/1/100:0.0489797422,AWP19761.1_putative_opsin-5-like_Scophthalmus_maximus:0.2341410878)44.2/0.789/100:0.0168166065,(tr|A0A3P8UMY5|A0A3P8UMY5_CYNSE_Opsin_8_group_member_b_OS_Cynoglossus_semilaevis_OX_244447_PE_3_SV_1:0.0000020744,XP_024912393.1_opsin-5-like_Cynoglossus_semilaevis:0.0000024707)100/1/100:0.3588149265)87/0.978/99:0.0216483390)88.9/1/88:0.0441424751,((XP_020774151.1_opsin-5-like_Boleophthalmus_pectinirostris:0.0359725589,tr|A0A3B4ANT1|A0A3B4ANT1_9GOBI_Opsin_8_group_member_b_OS_Periophthalmus_magnuspinnatus_OX_409849_PE_3_SV_1:0.1163333190)100/1/100:0.2254436488,XP_029983766.1_opsin-5-like_Sphaeramia_orbicularis:0.1292806126)95.1/1/92:0.0546035624)87.8/0.988/99:0.0327754589,tr|A0A667Z0Q6|A0A667Z0Q6_9TELE_Opsin_8_group_member_b_OS_Myripristis_murdjan_OX_586833_PE_4_SV_1:0.1615295346)97.3/1/99:0.0951776023,XP_030201279.1_opsin-5-like_Gadus_morhua:0.5196021829)94.6/1/100:0.0814075475,((((XP_029534598.1_opsin-5-like_Oncorhynchus_nerka:0.0367437815,XP_029623940.1_opsin-5-like_Salmo_trutta:0.0718589805)46.6/0.962/100:0.0220384443,CDQ81059.1_unnamed_protein_product_Oncorhynchus_mykiss:0.0243178452)90.8/0.999/100:0.0504168631,CAB1340012.1_unnamed_protein_product_partial_Coregonus_sp._balchen:0.1258928293)97.4/1/100:0.1166004684,(tr|A0A3P8YEB0|A0A3P8YEB0_ESOLU_G_PROTEIN_RECEP_F1_2_domain-containing_protein_OS_Esox_lucius_OX_8010_PE_3_SV_1:0.0631558296,XP_010880466.2_opsin_8_group_member_b_Esox_lucius:0.0000025080)100/1/100:0.1703093953)99/1/100:0.0885190268)95.3/1/100:0.0563844555,(((((((XP_026114025.1_opsin-5-like_Carassius_auratus:0.0294325400,KTG22983.1_hypothetical_protein_cypCar_00030676_partial_Cyprinus_carpio:0.0496123697)79.6/0.905/100:0.0181425267,(XP_016411756.1_PREDICTED_opsin-5-like_Sinocyclocheilus_rhinocerous:0.0318493322,tr|A0A673GYI9|A0A673GYI9_9TELE_Uncharacterized_protein_OS_Sinocyclocheilus_rhinocerous_OX_307959_PE_4_SV_1:0.0356990038)100/1/100:0.3591312715)93.1/0.999/100:0.0391904681,((tr|A0A672QSC3|A0A672QSC3_SINGR_Opsin_8_group_member_b_OS_Sinocyclocheilus_grahami_OX_75366_PE_4_SV_1:0.1538658733,XP_016329734.1_PREDICTED_opsin-5-like_Sinocyclocheilus_anshuiensis:0.0000029498)82.1/1/100:0.0249700480,KAF4099826.1_hypothetical_protein_G5714_019952_Onychostoma_macrolepis:0.0147554149)69.6/0.921/100:0.0099335495)49.9/0.86/98:0.0152662998,(TRY66131.1_hypothetical_protein_DNTS_029072_Danionella_translucida:0.1453964553,NP_001303874.1_opsin_8_group_member_b_Danio_rerio:0.0663097673)22.9/0.711/99:0.0250534460)97.1/1/98:0.0604367738,KAA0708302.1_G-protein_coupled_receptor_136_Triplophysa_tibetana:0.1414253552)99.8/1/98:0.1168327524,((((XP_027005690.1_opsin-5-like_Tachysurus_fulvidraco:0.1059325617,TSK58049.1_Opsin-5_Bagarius_yarrelli:0.0937991168)96.2/1/100:0.0452353367,(XP_026800452.2_opsin-5-like_Pangasianodon_hypophthalmus:0.0449925148,XP_017311053.1_PREDICTED_opsin-5-like_Ictalurus_punctatus:0.1058303103)36.2/0.742/100:0.0114616059)100/1/100:0.1780806633,(XP_022542359.1_opsin-5-like_Astyanax_mexicanus:0.0861530802,XP_017537111.1_PREDICTED_opsin-5-like_Pygocentrus_nattereri:0.0686737127)3.8/0.512/63:0.0201671472)99.9/1/100:0.1023396198,XP_030628011.1_opsin-5-like_Chanos_chanos:0.0904405076)71.1/0.992/100:0.0407064135)38.9/0.787/98:0.0496358616,XP_028809320.1_opsin-5-like_Denticeps_clupeoides:0.3709888493)60.9/0.828/100:0.0355895226)98.6/1/100:0.1049938443,(XP_035278493.1_opsin_8_group_member_b_isoform_X1_Anguilla_anguilla:0.5169482172,XP_018599093.1_opsin-5-like_Scleropages_formosus:0.2491785599)28.3/0.724/98:0.0687974980)100/1/100:0.2324429092,(XP_015207092.1_PREDICTED_opsin-5-like_isoform_X1_Lepisosteus_oculatus:0.0070986092,XP_015207099.1_PREDICTED_opsin-5-like_isoform_X2_Lepisosteus_oculatus:0.3249933883)100/1/100:0.2027974115)85.6/0.986/100:0.0466796148,((RXM30241.1_Opsin-5_Acipenser_ruthenus:0.0000010000,XP_033872953.2_LOW_QUALITY_PROTEIN_opsin-5_Acipenser_ruthenus:0.0070338363)100/1/100:0.1475284120,XP_028652099.1_opsin-5-like_Erpetoichthys_calabaricus:0.3502590666)78.2/0.99/100:0.0530336730)99.9/1/100:0.2000936212,XP_033873901.2_opsin-5-like_Acipenser_ruthenus:0.4271715300)39.8/0.88/92:0.0418613647,(((((((XP_027588529.1_opsin-5-like_Pipra_filicauda:0.0977241751,(XP_008640127.1_PREDICTED_opsin-5_Corvus_brachyrhynchos:0.0354186995,(RMC17099.1_hypothetical_protein_DUI87_05676_Hirundo_rustica_rustica:0.0188325286,RLW12326.1_hypothetical_protein_DV515_00000618_Erythrura_gouldiae:0.0378357886)0/0.337/80:0.0009060671)93/1/80:0.0198225543)92.4/1/100:0.0183900461,KQK85332.1_opsin-5-like_protein_Amazona_aestiva:0.0280875396)74.2/0.649/90:0.0033037865,((OPJ73686.1_opsin-5_Patagioenas_fasciata_monilis:0.2051350484,XP_009568721.1_PREDICTED_opsin-5-like_Cuculus_canorus:0.0654042326)73.7/0.517/90:0.0096810365,((OXB62883.1_hypothetical_protein_ASZ78_003049_Callipepla_squamata:0.0723884123,XP_010116742.1_PREDICTED_opsin-5-like_partial_Chlamydotis_macqueenii:0.0995361237)0/0.333/96:0.0000020780,XP_021245076.1_opsin-5-like_isoform_X1_Numida_meleagris:0.0668157635)94.5/1/100:0.0285066684)34.9/0.736/90:0.0052096529)99.8/1/100:0.1084196767,(tr|A0A674IL96|A0A674IL96_TERCA_Uncharacterized_protein_OS_Terrapene_carolina_triunguis_OX_2587831_PE_4_SV_1:0.0647231032,XP_027679991.1_opsin-5_Chelonia_mydas:0.0397754561)99.9/1/100:0.0990870648)96.6/1/100:0.0518324417,((XP_003215417.1_PREDICTED_opsin-5_Anolis_carolinensis:0.2094422840,XP_020657187.1_opsin-5_Pogona_vitticeps:0.1019195885)78.8/0.698/100:0.0204542096,XP_028577708.1_opsin-5-like_Podarcis_muralis:0.0932488488)100/1/100:0.1270925780)95.3/1/100:0.0589432573,((XP_018121490.1_PREDICTED_opsin-5-like_Xenopus_laevis:0.0757368855,XP_018119570.1_PREDICTED_opsin-5-like_Xenopus_laevis:0.0795906154)98.1/1/100:0.0714185372,(XP_018425859.1_PREDICTED_opsin-5-like_Nanorana_parkeri:0.0384840469,PIO37900.1_hypothetical_protein_AB205_0179120_partial_Lithobates_catesbeianus:0.2585846701)100/1/100:0.1529775618)99.8/1/100:0.1410648354)97.7/1/100:0.1084685955,tr|A0A4W3I3A4|A0A4W3I3A4_CALMI_G_PROTEIN_RECEP_F1_2_domain-containing_protein_OS_Callorhinchus_milii_OX_7868_PE_4_SV_1:0.7082744727)58/0.587/98:0.0201980436)79/0.959/94:0.0741656209)99.9/1/100:0.4689371052,((((((((((XP_028253685.1_opsin-5-like_Parambassis_ranga:0.0762813472,XP_030578311.1_opsin-5-like_Archocentrus_centrarchus:0.0892866100)20.6/0.511/77:0.0054842169,XP_029966305.1_opsin-5-like_Salarias_fasciatus:0.1362193916)75.3/0.711/83:0.0041775898,RVE55722.1_hypothetical_protein_OJAV_G00228840_Oryzias_javanicus:0.3162637830)87/0.989/99:0.0097241573,((((XP_026197748.1_opsin_8_group_member_c_Anabas_testudineus:0.0521595449,(AXF38099.1_OPN8c_Paralichthys_olivaceus:0.0599931150,XP_034436314.1_opsin_8_group_member_c_Hippoglossus_hippoglossus:0.0974346134)99.2/1/100:0.0434709256)62.5/0.977/86:0.0149662539,XP_022621604.1_opsin-5-like_Seriola_dumerili:0.0486498800)0/0.333/81:0.0000021974,((TNN76140.1_Opsin-5_Liparis_tanakae:0.1014077094,XP_034383421.1_opsin_8_group_member_c_Cyclopterus_lumpus:0.0573992596)100/1/100:0.0931904608,XP_026175093.1_opsin-5-like_Mastacembelus_armatus:0.1114899469)93.5/1/57:0.0294806382)85.2/0.96/59:0.0098749452,((KAF1376753.1_hypothetical_protein_PFLUV_G00214730_Perca_fluviatilis:0.0280415465,XP_034756831.1_opsin_8_group_member_c_Etheostoma_cragini:0.1005977583)100/1/100:0.1038598253,(XP_010744502.3_opsin-5_Larimichthys_crocea:0.0861067076,XP_029131948.1_opsin-5-like_Labrus_bergylta:0.1229588168)87.9/0.98/100:0.0222198353)46.6/0.477/64:0.0065412032)71.9/0.978/52:0.0099044537)100/1/73:0.1021916704,XP_029903724.1_opsin-5-like_Myripristis_murdjan:0.0811019958)89.6/1/73:0.0349664016,((XP_010876720.2_opsin_8_group_member_c_isoform_X2_Esox_lucius:0.3515513378,XP_010876718.2_opsin_8_group_member_c_isoform_X1_Esox_lucius:0.0164212655)100/1/100:0.2552489978,(tr|A0A4W5NZA1|A0A4W5NZA1_9TELE_Opsin_8_group_member_c_OS_Hucho_hucho_OX_62062_PE_4_SV_1:0.0777031698,(CDQ62961.1_unnamed_protein_product_Oncorhynchus_mykiss:0.1208639392,XP_023829334.1_opsin-5-like_Salvelinus_alpinus:0.0000028342)53.2/0.879/100:0.0118720429)98.1/1/100:0.0477367960)94.7/1/99:0.0362613840)81.3/0.724/72:0.0227433279,XP_015202564.1_PREDICTED_opsin-5-like_isoform_X1_Lepisosteus_oculatus:0.4073341253)72.5/0.952/72:0.0340030225,(KAA0708943.1_G-protein_coupled_receptor_136_Triplophysa_tibetana:0.5773237344,NP_001304693.1_opsin_8_group_member_c_Danio_rerio:0.1005293528)97.2/1/100:0.0934235640)0/0.328/25:0.0228202049,XP_035278922.1_opsin_8_group_member_c_Anguilla_anguilla:0.2968895566)68.5/0.92/65:0.1089880478,XP_031437107.1_opsin-5-like_Clupea_harengus:0.2134047540)100/1/100:0.8918071189)97.1/1/100:0.2964239881,EFX84680.1_hypothetical_protein_DAPPUDRAFT_194423_Daphnia_pulex:1.3881945493)22.8/0.426/96:0.0378679145,(((((((((((tr|A0A3P8XI36|A0A3P8XI36_ESOLU_G_PROTEIN_RECEP_F1_2_domain-containing_protein_OS_Esox_lucius_OX_8010_PE_3_SV_1:0.1474222192,(CDQ64258.1_unnamed_protein_product_Oncorhynchus_mykiss:0.0976300852,XP_020351552.2_opsin-5-like_isoform_X1_Oncorhynchus_kisutch:0.0644599714)90.5/1/100:0.0205485328)80.2/0.991/100:0.0178523217,(XP_023856225.1_opsin-5_isoform_X2_Salvelinus_alpinus:0.0050040604,XP_014060872.1_PREDICTED_opsin-5-like_Salmo_salar:0.0188139497)96.8/1/100:0.0323013495)97.9/1/100:0.0385797333,((XP_028461363.1_opsin-5_isoform_X3_Perca_flavescens:0.0744449174,(KAF3702564.1_Opsin-5_G-protein_coupled_receptor_136_Channa_argus:0.1147764903,(XP_028997922.1_opsin-5_isoform_X1_Betta_splendens:0.0000023166,XP_028997923.1_opsin-5_isoform_X2_Betta_splendens:0.0000023595)100/1/100:0.1085538355)94.3/1/100:0.0432764097)11.4/0.605/92:0.0136061862,((((((((tr|A0A3B5L1S0|A0A3B5L1S0_9TELE_Opsin_5_OS_Xiphophorus_couchianus_OX_32473_PE_3_SV_1:0.0861613505,XP_014867708.1_PREDICTED_opsin-5-like_partial_Poecilia_mexicana:0.0771193601)55.3/0.976/100:0.0520072789,XP_008396794.1_PREDICTED_opsin-5_isoform_X1_Poecilia_reticulata:0.0170695474)99/1/100:0.0510463878,((XP_015829845.1_PREDICTED_opsin-5_isoform_X1_Nothobranchius_furzeri:0.0000028222,XP_015829848.1_PREDICTED_opsin-5_isoform_X3_Nothobranchius_furzeri:0.0000028688)100/1/100:0.0989447295,(tr|A0A3Q2ZX63|A0A3Q2ZX63_KRYMA_G_PROTEIN_RECEP_F1_2_domain-containing_protein_OS_Kryptolebias_marmoratus_OX_37003_PE_3_SV_1:0.1420957771,XP_013873352.1_PREDICTED_opsin-5_Austrofundulus_limnaeus:0.0581064547)97/1/100:0.0554301134)91.9/0.999/100:0.0287339750)95/1/100:0.0298069627,(tr|A0A3B4Z8X1|A0A3B4Z8X1_9TELE_G_PROTEIN_RECEP_F1_2_domain-containing_protein_OS_Stegastes_partitus_OX_144197_PE_3_SV_1:0.0648030300,tr|A0A3Q1EXW0|A0A3Q1EXW0_9TELE_G_PROTEIN_RECEP_F1_2_domain-containing_protein_OS_Acanthochromis_polyacanthus_OX_80966_PE_3_SV_1:0.0668060332)97.2/1/100:0.0458562446)82.4/0.955/100:0.0100652063,(XP_005753919.1_PREDICTED_opsin-5_Pundamilia_nyererei:0.0472110995,XP_030576693.1_opsin-5_isoform_X3_Archocentrus_centrarchus:0.0483573417)84.9/0.999/100:0.0187996511)92.3/1/97:0.0123915118,XP_026174734.1_opsin-5_Mastacembelus_armatus:0.0956743116)0/0.333/89:0.0000028919,((((tr|A0A0F8AW52|A0A0F8AW52_LARCR_Opsin-5_Fragment_OS_Larimichthys_crocea_OX_215358_GN_EH28_03265_PE_3_SV_1:0.0033208097,TMS12505.1_Opsin-5_Larimichthys_crocea:0.0000010000)0/0.333/100:0.0000011125,tr|A0A0F8BCX0|A0A0F8BCX0_LARCR_Opsin-5_OS_Larimichthys_crocea_OX_215358_GN_EH28_01924_PE_3_SV_1:0.0041596194)100/1/100:0.0701900413,((tr|H2V568|H2V568_TAKRU_G_PROTEIN_RECEP_F1_2_domain-containing_protein_OS_Takifugu_rubripes_OX_31033_GN_opn5_PE_3_SV_3:0.0000026916,AAP72121.1_G_protein-coupled_receptor_136_partial_Takifugu_rubripes:0.0000021082)94.9/1/100:0.0322391672,tr|H3DPD1|H3DPD1_TETNG_Opsin_5_OS_Tetraodon_nigroviridis_OX_99883_PE_3_SV_1:0.1614274868)96.3/1/100:0.0450579166)85.8/0.991/98:0.0118540772,XP_033476183.1_opsin-5_Epinephelus_lanceolatus:0.0497823137)82.8/0.954/97:0.0074837313)74.6/0.836/91:0.0033085889,(tr|A0A3B4U127|A0A3B4U127_SERDU_G_PROTEIN_RECEP_F1_2_domain-containing_protein_OS_Seriola_dumerili_OX_41447_PE_3_SV_1:0.0752984741,tr|A0A3B4Y9G3|A0A3B4Y9G3_SERLL_G_PROTEIN_RECEP_F1_2_domain-containing_protein_OS_Seriola_lalandi_dorsalis_OX_1841481_PE_3_SV_1:0.0056685230)94.7/1/100:0.0167942690)77.8/0.904/99:0.0085555479)84.9/1/100:0.0223341296)98.2/1/100:0.0439096890,(((((((KTG41240.1_hypothetical_protein_cypCar_00035160_partial_Cyprinus_carpio:0.0000020024,XP_018951007.1_PREDICTED_opsin-5-like_Cyprinus_carpio:0.2521915449)85.7/0.997/100:0.0169936562,tr|A0A673JYG5|A0A673JYG5_9TELE_Opsin_5_OS_Sinocyclocheilus_rhinocerous_OX_307959_PE_4_SV_1:0.0826726837)83/0.959/100:0.0102597368,(KTF78745.1_hypothetical_protein_cypCar_00022530_partial_Cyprinus_carpio:0.0513368500,NP_001186975.1_opsin-5_Danio_rerio:0.0816034714)81.8/0.98/97:0.0105288006)77.7/0.886/97:0.0098562120,ROL43425.1_Opsin-5_Anabarilius_grahami:0.0366491518)77.2/0.963/97:0.0211148014,KAA0708443.1_G-protein_coupled_receptor_136_Triplophysa_tibetana:0.0975313859)98.9/1/100:0.0579409397,(tr|A0A3B4ECG1|A0A3B4ECG1_PYGNA_G_PROTEIN_RECEP_F1_2_domain-containing_protein_OS_Pygocentrus_nattereri_OX_42514_PE_3_SV_1:0.0173125064,XP_015460314.2_opsin-5_Astyanax_mexicanus:0.0934484715)99.8/1/100:0.0788526592)0/0.418/6:0.0154950461,XP_030628624.1_opsin-5_Chanos_chanos:0.0411833448)94.6/1/100:0.0337499296)91.2/1/100:0.0255522752,((tr|A0A3B3SZ50|A0A3B3SZ50_9TELE_Opsin_5_OS_Paramormyrops_kingsleyae_OX_1676925_PE_3_SV_1:0.0058408077,XP_023687397.1_LOW_QUALITY_PROTEIN_opsin-5_Paramormyrops_kingsleyae:0.0043390693)100/1/100:0.2792902906,(XP_035277242.1_opsin-5_Anguilla_anguilla:0.1271903991,XP_018592452.1_opsin-5_Scleropages_formosus:0.1284651085)75.2/0.771/100:0.0137651232)84/0.958/100:0.0103347273)91.7/0.999/100:0.0378722840,XP_015205249.1_PREDICTED_opsin-5_isoform_X1_Lepisosteus_oculatus:0.0930607018)98.9/1/100:0.0922513533,((XP_033861096.2_opsin-5-like_Acipenser_ruthenus:0.0866146447,RXM37003.1_CD2-associated_protein_Acipenser_ruthenus:0.0908420826)98.1/1/100:0.0819268732,XP_028654941.1_opsin-5-like_Erpetoichthys_calabaricus:0.1366662174)94.1/0.999/100:0.0501985124)98.5/1/100:0.0826204950,((GCC25609.1_hypothetical_protein_chiPu_2000052_Chiloscyllium_punctatum:0.2479770378,XP_007901513.1_PREDICTED_opsin-5_Callorhinchus_milii:0.2323580611)98.7/1/100:0.1028940588,XP_005997473.1_PREDICTED_opsin-5_partial_Latimeria_chalumnae:0.2679443346)91.5/1/99:0.0526494427)27.6/0.676/91:0.0234282075,(((((((((XP_017703170.1_PREDICTED_opsin-5_Rhinopithecus_bieti:0.0000010000,tr|A0A2K6L978|A0A2K6L978_RHIBE_G_PROTEIN_RECEP_F1_2_domain-containing_protein_OS_Rhinopithecus_bieti_OX_61621_GN_OPN5_PE_3_SV_1:0.0326561213)90.4/1/100:0.0788044031,(XP_016865899.1_opsin-5_isoform_X2_Homo_sapiens:0.0000020557,((XP_016865903.1_opsin-5_isoform_X5_Homo_sapiens:0.0000023353,XP_016811140.1_opsin-5_isoform_X1_Pan_troglodytes:0.0037523842)100/1/100:0.0892373830,XP_016865905.1_opsin-5_isoform_X7_Homo_sapiens:0.0000023495)0/0.333/98:0.0000022808)86.9/0.991/100:0.0122573745)83.7/0.936/100:0.0117071826,(XP_035153685.1_opsin-5_Callithrix_jacchus:0.1003742666,(XP_023422477.1_opsin-5_Cavia_porcellus:0.1245629992,((((KAB0358552.1_hypothetical_protein_FD754_002708_Muntiacus_muntjak:0.1972315270,KAB0354974.1_hypothetical_protein_FD755_022433_Muntiacus_reevesi:0.1579550179)99.5/1/100:0.1807596664,(MXQ83656.1_hypothetical_protein_E5288_WYG014728_Bos_mutus:0.0113633375,KAF4013454.1_hypothetical_protein_G4228_005099_partial_Cervus_hanglu_yarkandensis:0.0039185834)0/0.333/99:0.0000025792)93.1/0.998/100:0.0147032688,(EPY76620.1_hypothetical_protein_CB1_001402123_Camelus_ferus:0.0470250859,KAB1262052.1_Opsin-5_Camelus_dromedarius:0.0000028457)80.6/0.998/100:0.0433374993)0/0.337/78:0.0009932035,(((ERE86664.1_opsin-5-like_protein_Cricetulus_griseus:0.0165335306,(XP_017173007.1_opsin-5_isoform_X2_Mus_musculus:0.5235443696,(XP_004649490.2_PREDICTED_opsin-5_Jaculus_jaculus:0.0394876720,NP_861437.1_opsin-5_Rattus_norvegicus:0.1051578157)2/0.475/32:0.0365887736)0/0.333/98:0.0000020156)72.2/0.977/100:0.0147369558,XP_012874528.1_PREDICTED_LOW_QUALITY_PROTEIN_opsin-5_Dipodomys_ordii:0.0606317336)95.1/1/100:0.0313473835,tr|A0A671EF51|A0A671EF51_RHIFE_Opsin_5_OS_Rhinolophus_ferrumequinum_OX_59479_GN_OPN5_PE_4_SV_1:0.0444591908)85.2/0.995/81:0.0167634496)73.7/0.549/74:0.0069234504)79.7/0.848/92:0.0144349692)24.7/0.557/83:0.0078870844)100/1/100:0.1122078391,XP_007484118.1_PREDICTED_opsin-5_Monodelphis_domestica:0.0705591415)61.9/0.878/100:0.0164004176,XP_028928374.1_opsin-5_Ornithorhynchus_anatinus:0.0563714973)99.7/1/100:0.0715024592,(((XP_005239246.2_opsin-5_Falco_peregrinus:0.0163048354,((((XP_015140637.1_opsin-5_isoform_X1_Gallus_gallus:0.0216982254,(OXB71536.1_hypothetical_protein_H355_015757_Colinus_virginianus:0.0122694215,OXB60528.1_hypothetical_protein_ASZ78_002159_Callipepla_squamata:0.0060073314)89.1/1/100:0.0241181849)88.7/0.998/94:0.0147051896,tr|A0A493T6P1|A0A493T6P1_ANAPP_Opsin_5_OS_Anas_platyrhynchos_platyrhynchos_OX_8840_GN_OPN5_PE_3_SV_1:0.0121072708)87.1/0.981/94:0.0075051883,XP_009980712.1_PREDICTED_LOW_QUALITY_PROTEIN_opsin-5-like_partial_Tauraco_erythrolophus:0.0774473210)0/0.333/22:0.0000023768,((RLW12200.1_hypothetical_protein_DV515_00000644_partial_Erythrura_gouldiae:0.0569986779,OWK55809.1_Opsin-5_Lonchura_striata_domestica:0.1170914314)86.6/0.994/98:0.0260122929,(XP_026648025.1_opsin-5_isoform_X2_Zonotrichia_albicollis:0.0000026368,KAF2987118.1_hypothetical_protein_EK904_012054_partial_Melospiza_melodia_maxima:0.2148281485)39.6/0.825/99:0.0163970177)94.8/1/98:0.0265618767)69.7/0.905/23:0.0033835413)0/0.333/24:0.0000026185,(XP_013811056.1_PREDICTED_opsin-5_Apteryx_mantelli_mantelli:0.0035282847,XP_025964486.1_opsin-5_isoform_X2_Dromaius_novaehollandiae:0.0146596261)76.2/0.989/100:0.0064733534)95/1/94:0.0306005522,((((XP_020652398.1_opsin-5-like_isoform_X1_Pogona_vitticeps:0.0000022498,XP_020652399.1_opsin-5-like_isoform_X2_Pogona_vitticeps:0.0000010000)100/1/100:0.0591974704,(XP_008114786.1_PREDICTED_opsin-5_Anolis_carolinensis:0.0523107090,((tr|A0A670Y2N7|A0A670Y2N7_PSETE_Uncharacterized_protein_OS_Pseudonaja_textilis_OX_8673_GN_OPN5_PE_4_SV_1:0.0110374288,ETE67854.1_Opsin-5_partial_Ophiophagus_hannah:0.0335343181)89.9/0.978/100:0.0340696886,XP_013917868.1_PREDICTED_opsin-5_Thamnophis_sirtalis:0.3059167723)99.3/1/100:0.0943107669)19/0.721/88:0.0223595550)86.5/0.995/100:0.0271293743,(XP_015268538.1_PREDICTED_opsin-5-like_Gekko_japonicus:0.3679971481,GCF52801.1_hypothetical_protein_parPi_0014502_Paroedura_picta:0.0501896911)97.2/1/100:0.0610594686)100/1/100:0.1001812470,((tr|A0A452HY96|A0A452HY96_9SAUR_Opsin_5_OS_Gopherus_agassizii_OX_38772_GN_OPN5_PE_3_SV_1:0.3351623721,tr|A0A674IKC9|A0A674IKC9_TERCA_Uncharacterized_protein_OS_Terrapene_carolina_triunguis_OX_2587831_GN_OPN5_PE_4_SV_1:0.0073732060)63.5/0.703/100:0.0109683030,tr|K7FFW2|K7FFW2_PELSI_Opsin_5_OS_Pelodiscus_sinensis_OX_13735_GN_OPN5_PE_3_SV_1:0.0589993547)94.9/1/100:0.0272670430)79.9/0.948/99:0.0134031799)96.3/1/100:0.0439651422)0/0.493/59:0.0155430528,KYO48856.1_opsin-5_Alligator_mississippiensis:0.1582931613)91.8/1/100:0.0394727034,XP_029452885.1_opsin-5_Rhinatrema_bivittatum:0.1673649815)44.3/0.801/97:0.0254630936,(XP_018426584.1_PREDICTED_opsin-5_Nanorana_parkeri:0.2640367337,(XP_018120306.1_PREDICTED_opsin-5-like_Xenopus_laevis:0.0466368140,tr|F6X3Z1|F6X3Z1_XENTR_Opsin_5_OS_Xenopus_tropicalis_OX_8364_GN_opn5_PE_3_SV_1:0.1219840237)98.5/1/100:0.0831824473)96.4/1/100:0.0787279242)97.6/1/97:0.0800878360)99/1/95:0.1905183117,XP_032829392.1_opsin-5-like_Petromyzon_marinus:0.5024423191)99.7/1/100:0.3631343888,((((((((((TRY94306.1_hypothetical_protein_DNTS_030386_Danionella_translucida:0.1007150459,NP_001304680.1_opsin_9_Danio_rerio:0.0636902756)84.1/0.999/100:0.0269726575,((((XP_016419673.1_PREDICTED_uncharacterized_protein_LOC107749110_Sinocyclocheilus_rhinocerous:0.0453700637,XP_016143046.1_PREDICTED_chemokine-like_receptor_1_isoform_X1_Sinocyclocheilus_grahami:0.0111311530)96/1/100:0.0181466550,RXN10464.1_intermediate_filament_family_orphan_1-like_protein_Labeo_rohita:0.1198289090)84.2/0.984/90:0.0076960150,XP_018975305.1_PREDICTED_visual_pigment-like_receptor_peropsin_Cyprinus_carpio:0.0270623552)0/0.333/89:0.0000020014,KAF4103477.1_hypothetical_protein_G5714_016360_Onychostoma_macrolepis:0.0690235848)84.1/0.839/100:0.0156262523)97.1/1/100:0.0396035125,KAA0703013.1_G-protein_coupled_receptor_136_Triplophysa_tibetana:0.1223076419)99.2/1/100:0.0711103434,(XP_017555982.1_PREDICTED_uncharacterized_protein_LOC108429034_Pygocentrus_nattereri:0.0775888959,(tr|W5LI72|W5LI72_ASTMX_Opsin_9_OS_Astyanax_mexicanus_OX_7994_PE_4_SV_2:0.0000023109,XP_022529076.1_uncharacterized_protein_LOC103040328_Astyanax_mexicanus:0.0000022987)100/1/100:0.2057809394)100/1/100:0.1478007580)92.9/1/97:0.0340710747,(XP_031431952.1_opsin-5-like_Clupea_harengus:0.3476786144,(XP_028836840.1_opsin-5-like_Denticeps_clupeoides:0.1447278399,XP_031432091.1_opsin-5-like_Clupea_harengus:0.0992111843)93.9/1/100:0.0646276988)43.5/0.633/96:0.0243238523)78.9/0.991/100:0.0246474830,XP_030641334.1_uncharacterized_protein_LOC115821667_Chanos_chanos:0.1197117023)97.1/1/100:0.0565802837,((((XP_029537415.1_parapinopsin-like_partial_Oncorhynchus_nerka:0.0357279523,tr|A0A4W5Q9R1|A0A4W5Q9R1_9TELE_Uncharacterized_protein_OS_Hucho_hucho_OX_62062_PE_4_SV_1:0.4433447065)97.5/1/100:0.2197985185,CAB1334507.1_unnamed_protein_product_Coregonus_sp._balchen:0.0647065944)71.7/0.594/100:0.0089094404,XP_010883303.3_opsin_9_isoform_X1_Esox_lucius:0.1222947777)98.8/1/86:0.0855192435,((((((XP_022612273.1_opsin-5-like_Seriola_dumerili:0.1070443847,((XP_027142283.1_uncharacterized_protein_LOC109139943_Larimichthys_crocea:0.2251622953,tr|A0A0F8ANA9|A0A0F8ANA9_LARCR_Intermediate_filament_family_orphan_1_OS_Larimichthys_crocea_OX_215358_GN_EH28_04864_PE_3_SV_1:0.0892787979)0/0.333/99:0.0000027048,KAE8288953.1_Opsin-5_G-protein_coupled_receptor_136_Larimichthys_crocea:0.0216992019)99.7/1/100:0.0645736416)61.7/0.791/87:0.0105672078,(((XP_034410244.1_opsin_9_Cyclopterus_lumpus:0.0680151184,(tr|G3P7B5|G3P7B5_GASAC_Opsin_9_OS_Gasterosteus_aculeatus_OX_69293_PE_4_SV_1:0.0579755392,XP_031708940.1_opsin-5-like_Anarrhichthys_ocellatus:0.0762028906)93.2/1/100:0.0401653336)98.4/1/100:0.0465064653,((XP_034729489.1_opsin_9_Etheostoma_cragini:0.0732609730,XP_032373867.1_opsin-5-like_Etheostoma_spectabile:0.0903028658)99.8/1/100:0.0957160496,XP_028436557.1_opsin-5-like_Perca_flavescens:0.0813969711)98.5/1/100:0.0510908733)89.6/0.991/100:0.0212369692,XP_030249899.1_opsin-5-like_isoform_X1_Sparus_aurata:0.1426437018)87.6/0.998/98:0.0177266303)51.9/0.873/84:0.0153329116,XP_018538269.1_PREDICTED_pinopsin-like_Lates_calcarifer:0.0963520501)89.5/0.993/99:0.0183551371,(((XP_020783782.1_opsin-5-like_Boleophthalmus_pectinirostris:0.0872965268,XP_033837453.1_opsin_9_Periophthalmus_magnuspinnatus:0.0848821585)100/1/100:0.3451870617,XP_028281095.1_opsin-5-like_Parambassis_ranga:0.1176831627)44.1/0.717/100:0.0342094004,(tr|A0A3B5AW62|A0A3B5AW62_9TELE_G_PROTEIN_RECEP_F1_2_domain-containing_protein_OS_Stegastes_partitus_OX_144197_PE_4_SV_1:0.1019806047,XP_022070553.1_opsin-5-like_Acanthochromis_polyacanthus:0.1089908601)99.1/1/100:0.0801970570)95.4/1/100:0.0365097140)99.8/1/100:0.0839905513,XP_029927987.1_opsin-5-like_Myripristis_murdjan:0.1095870557)26.3/0.646/100:0.0255444752,XP_030227392.1_opsin-5-like_Gadus_morhua:0.3171049830)98.4/1/100:0.0813507166)92.7/1/82:0.0430161326)99.4/1/82:0.1043986940,(KPP79344.1_opsin-5-like_partial_Scleropages_formosus:0.0124816565,XP_018592857.2_opsin-5-like_isoform_X1_Scleropages_formosus:0.0085609144)100/1/100:0.1745061767)98.8/1/82:0.1458481535,(tr|W5MJ35|W5MJ35_LEPOC_Opsin_9_OS_Lepisosteus_oculatus_OX_7918_PE_4_SV_1:0.0000027493,XP_015193329.1_PREDICTED_opsin-5-like_Lepisosteus_oculatus:0.0000020933)99.9/1/100:0.2213673775)90.6/1/82:0.1585327448,(XP_028665302.1_opsin-5-like_Erpetoichthys_calabaricus:0.3818991362,(XP_034760567.1_LOW_QUALITY_PROTEIN_opsin-5_Acipenser_ruthenus:0.0059544716,RXM36745.1_Sialidase_Acipenser_ruthenus:0.2749095613)100/1/100:0.3412386323)86.5/0.895/100:0.0826825640)100/1/100:0.5358835773)99.8/1/100:0.3329594536)85.8/0.928/99:0.0922433651,((((((((((((XP_029866206.1_opsin-5-like_isoform_X1_Aquila_chrysaetos_chrysaetos:0.0000022665,((tr|A0A663ENU4|A0A663ENU4_AQUCH_Uncharacterized_protein_OS_Aquila_chrysaetos_chrysaetos_OX_223781_PE_4_SV_1:0.0984575331,tr|A0A663ENK2|A0A663ENK2_AQUCH_Uncharacterized_protein_OS_Aquila_chrysaetos_chrysaetos_OX_223781_PE_4_SV_1:0.0346446121)0/0.342/92:0.0055114490,(NWI71936.1_OPN4_protein_partial_Todus_mexicanus:0.1951880633,(NWH71042.1_OPN5_protein_partial_Piaya_cayana:0.1896193672,NWH52244.1_OPN5_protein_partial_Fregata_magnificens:0.1493423132)79.3/0.862/90:0.0772810858)92.2/0.994/89:0.0971258279)78/0.993/71:0.0413421304)98.2/1/71:0.0251155983,(PKU37998.1_opsin-5-like_Limosa_lapponica_baueri:0.0000010000,XP_014799317.1_PREDICTED_opsin-5-like_Calidris_pugnax:0.0066884943)98.2/1/100:0.0243404379)21.3/0.505/31:0.0042931206,(((((XP_027501845.1_opsin-5-like_isoform_X1_Corapipo_altera:0.0083598746,XP_027758390.1_opsin-5-like_isoform_X1_Empidonax_traillii:0.0151546177)98.6/1/100:0.0412862787,(((((XP_019140008.1_opsin-5-like_Corvus_cornix_cornix:0.0000029524,XP_017591497.1_PREDICTED_opsin-5-like_Corvus_brachyrhynchos:0.1193250050)94/1/100:0.0271524519,XP_032931110.1_LOW_QUALITY_PROTEIN_opsin-5-like_Catharus_ustulatus:0.0872681764)72/0.528/26:0.0056478308,NWI17737.1_OPN5_protein_partial_Crypturellus_soui:0.3222369144)20.9/0.423/24:0.0049075701,(XP_023795910.1_opsin-5-like_Cyanistes_caeruleus:0.0175179676,XP_033374997.1_opsin-5-like_Parus_major:0.0486933609)100/1/100:0.0758448228)26.6/0.791/24:0.0075202497,((XP_014163547.1_opsin-5-like_Geospiza_fortis:0.0232357369,XP_026652244.1_opsin-5_partial_Zonotrichia_albicollis:0.0854961298)90.4/1/100:0.0247475135,XP_030088171.1_opsin-5-like_Serinus_canaria:0.0360917760)99.9/1/99:0.0656330067)98.5/1/88:0.0412262925)99.4/1/88:0.0564164192,XP_009997069.1_PREDICTED_opsin-5-like_Chaetura_pelagica:0.0576315187)93/1/86:0.0210429692,((XP_021143588.1_opsin-5_Columba_livia:0.0145452001,PKK23799.1_opsin-5_Columba_livia:0.1263222742)99.9/1/100:0.2604967696,OPJ85174.1_opsin-5_Patagioenas_fasciata_monilis:0.0073791943)97.3/1/100:0.0415652224)93.4/1/84:0.0209941360,XP_009932204.1_PREDICTED_opsin-5-like_Opisthocomus_hoazin:0.0488607154)81.7/0.982/67:0.0102689271)84.2/0.948/93:0.0100224200,(XP_014132827.1_opsin-5-like_Falco_cherrug:0.0440003395,XP_010201423.1_PREDICTED_uncharacterized_protein_LOC104558505_partial_Colius_striatus:0.0624584114)68.7/0.958/98:0.0153072019)87/0.953/98:0.0212502420,(XP_035199855.1_opsin-5-like_isoform_X1_Oxyura_jamaicensis:0.0846183644,(XP_027329117.1_opsin-5-like_isoform_X1_Anas_platyrhynchos:0.0810793232,XP_032054384.1_opsin-5-like_Aythya_fuligula:0.0181362230)25.6/0.844/86:0.0262214806)100/1/100:0.0845263024)93.5/1/100:0.0367808943,(XP_025936653.1_vasopressin_V1b_receptor-like_isoform_X1_Apteryx_rowi:0.0195995043,XP_025937000.1_arg8-vasotocin_receptor-like_isoform_X2_Apteryx_rowi:0.0000010000)98.3/1/100:0.0471765724)99.3/1/100:0.1031212908,((((XP_020635212.1_opsin-5-like_isoform_X1_Pogona_vitticeps:0.0329523490,XP_003220699.1_PREDICTED_opsin-5_Anolis_carolinensis:0.0663330534)85.7/0.972/100:0.0136782370,(((XP_034269694.1_opsin-5-like_isoform_X1_Pantherophis_guttatus:0.0000010000,XP_034269696.1_opsin-5-like_isoform_X2_Pantherophis_guttatus:0.0000010000)99.1/1/100:0.0679536642,ETE72707.1_Opsin-5_partial_Ophiophagus_hannah:0.0298166577)97.4/1/100:0.0478376573,XP_007432553.1_opsin-5-like_Python_bivittatus:0.0288686821)99.2/1/100:0.0428324793)99.9/1/100:0.1022748964,(tr|K7F751|K7F751_PELSI_G_PROTEIN_RECEP_F1_2_domain-containing_protein_OS_Pelodiscus_sinensis_OX_13735_PE_3_SV_1:0.2364877935,tr|A0A674I042|A0A674I042_TERCA_Uncharacterized_protein_OS_Terrapene_carolina_triunguis_OX_2587831_GN_LOC112111904_PE_4_SV_1:0.0510098266)98.1/1/100:0.0629711405)82.4/0.995/100:0.0181850533,KYO42110.1_spermatogenesis-associated_protein_2_Alligator_mississippiensis:0.0796201636)69.5/0.972/100:0.0406730877)99.6/1/100:0.1606586209,(XP_018425647.1_PREDICTED_opsin-5-like_Nanorana_parkeri:0.1180933013,KAE8576286.1_hypothetical_protein_XENTR_v10004133_Xenopus_tropicalis:0.2266880907)99.8/1/100:0.1658695574)78.1/0.986/100:0.0810328424,XP_005992099.1_PREDICTED_opsin-5-like_Latimeria_chalumnae:0.2769744617)96.3/1/100:0.0931889748,((((((((TRY99453.1_hypothetical_protein_DNTS_022996_Danionella_translucida:0.0836469038,(((XP_016120222.1_PREDICTED_opsin-5-like_partial_Sinocyclocheilus_grahami:0.0891459224,KTF82580.1_hypothetical_protein_cypCar_00040305_Cyprinus_carpio:0.1444631543)97.8/1/100:0.0579991875,(((((tr|A0A673HCW0|A0A673HCW0_9TELE_Opsin_7_group_member_d_OS_Sinocyclocheilus_rhinocerous_OX_307959_PE_4_SV_1:0.0529682478,tr|A0A673HEQ9|A0A673HEQ9_9TELE_Opsin_7_group_member_d_OS_Sinocyclocheilus_rhinocerous_OX_307959_PE_4_SV_1:0.0000024639)99.7/1/100:0.0849533622,XP_016329092.1_PREDICTED_opsin-5-like_Sinocyclocheilus_anshuiensis:0.0585331166)96.7/1/100:0.0428107662,KTF81147.1_hypothetical_protein_cypCar_00007676_Cyprinus_carpio:0.0000020515)75.8/0.825/100:0.0048094814,XP_026054596.1_opsin-5-like_Carassius_auratus:0.0871854978)87.8/0.995/100:0.0098106686,XP_026125702.1_opsin-5-like_Carassius_auratus:0.0148743665)75.7/0.738/100:0.0030789744)76/0.628/100:0.0040787291,tr|A0A672R3W5|A0A672R3W5_SINGR_Opsin_7_group_member_d_OS_Sinocyclocheilus_grahami_OX_75366_PE_4_SV_1:0.0207191861)78.3/0.757/100:0.0102391346)89.7/0.998/100:0.0271474254,KAA0713676.1_Visual_pigment-like_receptor_peropsin_Triplophysa_tibetana:0.0842505631)99.9/1/100:0.1013864188,(KAA0714004.1_Red-sensitive_opsin_Triplophysa_tibetana:0.0687188471,(((RXN08523.1_opsin-5-like_protein_Labeo_rohita:0.0171940471,(((tr|A0A671PG89|A0A671PG89_9TELE_Opsin_7_group_member_c_OS_Sinocyclocheilus_anshuiensis_OX_1608454_PE_4_SV_1:0.0194415716,XP_016372567.1_PREDICTED_opsin-5-like_isoform_X1_Sinocyclocheilus_rhinocerous:0.0186434281)0/0.333/100:0.0000020537,tr|A0A672PA20|A0A672PA20_SINGR_Opsin_7_group_member_c_OS_Sinocyclocheilus_grahami_OX_75366_PE_4_SV_1:0.0344416768)92.8/1/100:0.0119326000,KTG44876.1_hypothetical_protein_cypCar_00006946_Cyprinus_carpio:0.0697532503)43/0.542/100:0.0036096878)96.4/1/100:0.0283424165,NP_001038457.1_opsin_7_group_member_c_Danio_rerio:0.0458302549)20.8/0.523/99:0.0073186265,TRY66876.1_hypothetical_protein_DNTS_033040_Danionella_translucida:0.1215868185)75.8/0.982/100:0.0231744540)100/1/100:0.1317927798)18.9/0.565/94:0.0154384796,XP_012675537.2_opsin-5-like_Clupea_harengus:0.1866299377)57.3/0.978/100:0.0326456882,XP_028849702.1_opsin-5-like_isoform_X1_Denticeps_clupeoides:0.1302669160)98.2/1/100:0.0600436545,((((((((((TWW57067.1_Visual_pigment-like_receptor_peropsin_Takifugu_flavidus:0.0000010000,TNM86724.1_hypothetical_protein_fugu_006954_Takifugu_bimaculatus:0.0000010000)97.8/1/100:0.0344675579,CAG03922.1_unnamed_protein_product_Tetraodon_nigroviridis:0.0763227630)99.8/1/100:0.0688556643,tr|A0A3Q3XI61|A0A3Q3XI61_MOLML_Opsin_7_group_member_d_OS_Mola_mola_OX_94237_PE_3_SV_1:0.0712394045)96/1/100:0.0319916565,(XP_033988880.1_opsin-5-like_Trematomus_bernacchii:0.0091881424,KAF3861084.1_hypothetical_protein_F7725_001339_Dissostichus_mawsoni:0.0232751970)100/1/100:0.0780213417)78.1/0.88/89:0.0075821609,(TNN73273.1_Opsin-5_Liparis_tanakae:0.0578263723,XP_034393599.1_opsin-5-like_Cyclopterus_lumpus:0.0172463867)98.8/1/100:0.0328597131)89.6/1/90:0.0112441299,((((((((XP_032404238.1_opsin-5-like_isoform_X1_Xiphophorus_hellerii:0.0595587773,XP_023186063.1_opsin-5-like_isoform_X1_Xiphophorus_maculatus:0.0066230518)94.5/1/100:0.0233031310,tr|A0A087XFT9|A0A087XFT9_POEFO_Opsin_7_group_member_c_OS_Poecilia_formosa_OX_48698_PE_3_SV_2:0.0000023443)87.8/0.995/100:0.0197650907,((JAQ96829.1_Alpha-1A_adrenergic_receptor_partial_Fundulus_heteroclitus:0.2473597682,XP_012730941.1_opsin-5-like_Fundulus_heteroclitus:0.0000027419)96.1/0.899/100:0.0246695635,XP_015247833.1_PREDICTED_opsin-5-like_Cyprinodon_variegatus:0.0671873866)85.3/0.994/100:0.0178651963)99.3/1/100:0.0464172776,((XP_024860252.1_opsin-5-like_isoform_X1_Kryptolebias_marmoratus:0.0504117162,XP_013882478.1_PREDICTED_opsin-5-like_Austrofundulus_limnaeus:0.0376050827)91.5/1/100:0.0222103973,(SBQ52625.1_Uncharacterized_protein_partial_Nothobranchius_korthausae:0.0771452546,SBP45098.1_Uncharacterized_protein_Nothobranchius_furzeri:0.0186852457)98.9/1/100:0.0870891020)26.5/0.714/98:0.0092442832)77.9/0.981/98:0.0145445494,XP_024149458.1_opsin-5-like_isoform_X1_Oryzias_melastigma:0.0676294127)93.5/1/100:0.0227616193,(XP_029363063.1_opsin-5-like_Echeneis_naucrates:0.0000022088,tr|A0A665TGW5|A0A665TGW5_ECHNA_Uncharacterized_protein_OS_Echeneis_naucrates_OX_173247_GN_LOC115046681_PE_4_SV_1:0.0260820144)100/1/100:0.0672491092)66.7/0.401/84:0.0032465164,XP_023260846.1_opsin-5-like_isoform_X1_Seriola_lalandi_dorsalis:0.0275227172)73/0.877/82:0.0038957060,(TMS16603.1_Opsin-5_Larimichthys_crocea:0.0034307095,TKS76858.1_G-protein_coupled_receptor_136_Collichthys_lucidus:0.0036544954)99.9/1/100:0.0366301253)84.6/0.927/77:0.0078953100)84.2/0.935/80:0.0082345170,XP_029974721.1_opsin-5-like_Salarias_fasciatus:0.0753119686)26.1/0.611/97:0.0141308316,XP_019720586.1_PREDICTED_opsin-5-like_isoform_X1_Hippocampus_comes:0.1737376304)91.4/0.998/98:0.0269067738,XP_029911883.1_opsin-5-like_Myripristis_murdjan:0.0780512529)99.5/1/100:0.0555557886,((((tr|A0A673Y6V2|A0A673Y6V2_SALTR_Uncharacterized_protein_OS_Salmo_trutta_OX_8032_PE_4_SV_1:0.0027517306,tr|A0A4W5KAM6|A0A4W5KAM6_9TELE_G_PROTEIN_RECEP_F1_2_domain-containing_protein_OS_Hucho_hucho_OX_62062_PE_3_SV_1:0.0158155563)78/0.955/100:0.0062495741,CAB1329894.1_unnamed_protein_product_Coregonus_sp._balchen:0.0264080864)97.9/1/100:0.0385804401,(XP_013991957.1_PREDICTED_opsin-5-like_isoform_X1_Salmo_salar:0.0282292055,CAB1336510.1_unnamed_protein_product_Coregonus_sp._balchen:0.0599149027)98.3/1/100:0.0352139258)88.2/1/100:0.0350142116,XP_010888958.4_opsin-5_Esox_lucius:0.1614995498)94.9/1/100:0.0351165785)99.5/1/100:0.0759160457)99.4/1/100:0.0821412066,(((XP_028850105.1_opsin-5-like_Denticeps_clupeoides:0.1927783178,(((((((RXN15290.1_opsin-5-like_protein_Labeo_rohita:0.0277114483,KAF4097049.1_hypothetical_protein_G5714_023018_Onychostoma_macrolepis:0.0230661503)81.1/0.928/100:0.0106563087,tr|A0A671LAK4|A0A671LAK4_9TELE_Opsin_7_group_member_b_OS_Sinocyclocheilus_anshuiensis_OX_1608454_PE_4_SV_1:0.1051888488)42.7/0.88/99:0.0147069939,NP_001303878.1_opsin_7_group_member_b_Danio_rerio:0.0635196015)12.7/0.401/65:0.0069580759,ROL52188.1_Opsin-5_Anabarilius_grahami:0.4225887680)84.4/0.793/99:0.0489525455,ROL52189.1_Opsin-5_Anabarilius_grahami:0.0482814527)96.1/1/100:0.0966094752,((XP_017341950.1_PREDICTED_opsin-5-like_isoform_X1_Ictalurus_punctatus:0.0856889924,XP_026998341.1_opsin-5-like_Tachysurus_fulvidraco:0.0776456444)100/1/100:0.1238930186,(tr|A0A3B1KCA9|A0A3B1KCA9_ASTMX_Opsin_7_group_member_b_OS_Astyanax_mexicanus_OX_7994_PE_3_SV_1:0.0619383486,XP_017553679.1_PREDICTED_opsin-5-like_Pygocentrus_nattereri:0.0618290322)75.2/0.963/100:0.0271723173)98.9/1/100:0.0691213900)76.5/0.844/99:0.0176152111,XP_030625822.1_opsin-5-like_Chanos_chanos:0.0708354415)78.9/0.998/99:0.0301169004)94.2/1/100:0.0369420221,((((((((tr|A0A3Q3XPQ0|A0A3Q3XPQ0_MOLML_Opsin_7_group_member_b_OS_Mola_mola_OX_94237_PE_3_SV_1:0.0608608771,((TNM86985.1_hypothetical_protein_fugu_007215_Takifugu_bimaculatus:0.1805965007,TWW56777.1_G-protein_coupled_receptor_136_Takifugu_flavidus:0.0000025092)98.9/1/100:0.0507615416,CAG11258.1_unnamed_protein_product_Tetraodon_nigroviridis:0.0723984138)99.8/1/100:0.0709764212)94.2/1/100:0.0243739722,XP_029975519.1_opsin-5-like_Salarias_fasciatus:0.0529205877)77.9/0.942/90:0.0058505566,(((XP_007557721.1_PREDICTED_opsin-5-like_Poecilia_formosa:0.0176568744,JAQ76281.1_Melanopsin_partial_Fundulus_heteroclitus:0.0221737479)99.3/1/100:0.0432569081,(SBP59874.1_Uncharacterized_protein_Nothobranchius_furzeri:0.0694298712,XP_024861503.1_opsin-5-like_isoform_X1_Kryptolebias_marmoratus:0.0533602448)92.6/1/96:0.0188169352)57.7/0.592/96:0.0099309604,XP_029013198.1_opsin-5-like_isoform_X1_Betta_splendens:0.1827277321)90.5/0.998/94:0.0272776113)85.8/0.952/42:0.0117667528,TDH10457.1_hypothetical_protein_EPR50_G00075350_Perca_flavescens:0.2140626864)58/0.558/44:0.0041681360,XP_020785765.1_opsin-5-like_Boleophthalmus_pectinirostris:0.1198985518)66.6/0.962/97:0.0240988448,(XP_033943504.1_opsin_7_group_member_b_Pseudochaenichthys_georgianus:0.0088319367,KAF3860574.1_hypothetical_protein_F7725_000829_Dissostichus_mawsoni:0.0230721904)100/1/100:0.1397478567)94.9/1/100:0.0383936196,(XP_029911999.1_opsin-5-like_Myripristis_murdjan:0.0699446077,XP_030220824.1_opsin-5-like_Gadus_morhua:0.1881965136)18.3/0.645/97:0.0155985782)94.7/1/100:0.0367394012,((CDQ96743.1_unnamed_protein_product_Oncorhynchus_mykiss:0.1071972007,tr|A0A4W5MN55|A0A4W5MN55_9TELE_Opsin_7_group_member_b_OS_Hucho_hucho_OX_62062_PE_3_SV_1:0.0071718023)99.3/1/100:0.0734715486,XP_019907037.2_opsin_7_group_member_b_isoform_X1_Esox_lucius:0.1078978108)100/1/100:0.1264319122)95.8/1/100:0.0478858048)100/1/100:0.1037148445,(XP_018612135.1_opsin-5-like_Scleropages_formosus:0.1867692304,BBI55010.1_opsin-5-like_protein_Anguilla_japonica:0.0904319381)45.6/0.804/96:0.0256264022)90.1/0.999/97:0.0332326653)94.3/1/100:0.0525879185,(XP_034761160.1_opsin-5-like_Acipenser_ruthenus:0.1161946167,XP_028666433.1_opsin-5-like_Erpetoichthys_calabaricus:0.2247960818)84.3/0.958/100:0.0357832543)100/1/100:0.2090685119)92.7/1/100:0.0913561707,((XP_032897157.1_opsin-5-like_Amblyraja_radiata:0.2215520895,GCC31954.1_hypothetical_protein_chiPu_2000055_Chiloscyllium_punctatum:0.1876211224)96.2/1/100:0.0850694828,XP_007883754.1_PREDICTED_opsin-5-like_Callorhinchus_milii:0.2690546205)89.5/0.993/100:0.0624703942)98.5/1/100:0.2197123696,(((((((((((((((((OXB65227.1_hypothetical_protein_ASZ78_006222_Callipepla_squamata:0.0822043482,(POI31725.1_hypothetical_protein_CIB84_004523_Bambusicola_thoracicus:0.0142211761,XP_019469565.1_LOW_QUALITY_PROTEIN_opsin-5-like_Meleagris_gallopavo:0.0384487867)84.4/0.97/100:0.0121152702)30.4/0.542/100:0.0053254881,XP_021244784.1_opsin-5-like_isoform_X1_Numida_meleagris:0.0282146767)99.5/1/100:0.0400784921,tr|A0A493TG79|A0A493TG79_ANAPP_G_PROTEIN_RECEP_F1_2_domain-containing_protein_OS_Anas_platyrhynchos_platyrhynchos_OX_8840_PE_3_SV_1:0.0414483325)99/1/100:0.0364181684,((((XP_010572658.1_PREDICTED_opsin-5-like_Haliaeetus_leucocephalus:0.0499752787,(XP_010118058.1_PREDICTED_opsin-5-like_Chlamydotis_macqueenii:0.0319485170,XP_009932547.1_PREDICTED_opsin-5-like_Opisthocomus_hoazin:0.0672733027)0/0.333/93:0.0000029099)80.8/0.981/99:0.0028926381,(XP_014792395.1_PREDICTED_opsin-5-like_Calidris_pugnax:0.0462277460,XP_010135619.1_PREDICTED_LOW_QUALITY_PROTEIN_opsin-5-like_Buceros_rhinoceros_silvestris:0.1390189405)80.4/0.922/70:0.0074189266)85.9/0.994/69:0.0055637317,(((XP_010155787.1_PREDICTED_opsin-5-like_Eurypyga_helias:0.0304522129,XP_009559983.1_PREDICTED_opsin-5-like_Cuculus_canorus:0.0753940905)34.6/0.719/96:0.0064791101,((XP_005153594.2_opsin-5-like_Melopsittacus_undulatus:0.0519222823,(tr|A0A672TUE3|A0A672TUE3_STRHB_Uncharacterized_protein_OS_Strigops_habroptila_OX_2489341_PE_4_SV_1:0.0727615194,XP_030331523.1_LOW_QUALITY_PROTEIN_opsin-5-like_Strigops_habroptila:0.0060992897)100/1/100:0.2149561044)28.6/0.761/95:0.0220235127,XP_013151413.1_opsin-5-like_Falco_peregrinus:0.0354934829)88.9/1/100:0.0161002772)88.6/0.999/96:0.0083095327,(XP_009283899.1_PREDICTED_opsin-5-like_Aptenodytes_forsteri:0.0288246633,XP_009990461.1_PREDICTED_opsin-5-like_Tauraco_erythrolophus:0.0347764086)0/0.334/98:0.0000028145)79.4/0.98/69:0.0028332368)0/0.333/52:0.0000022072,XP_005504290.2_opsin-5_Columba_livia:0.0653793114)97.1/1/98:0.0242473609)91/1/99:0.0170423329,(XP_025935783.1_LOW_QUALITY_PROTEIN_opsin-5-like_Apteryx_rowi:0.1100240936,XP_009681344.1_PREDICTED_opsin-5-like_isoform_X1_Struthio_camelus_australis:0.0394708738)91.7/0.995/99:0.0195192758)99.2/1/100:0.0508659527,KYO26175.1_opsin_5-like_1_isoform_B_Alligator_mississippiensis:0.1373753102)90.8/0.996/100:0.0227444434,(((tr|A0A452GZV6|A0A452GZV6_9SAUR_G_PROTEIN_RECEP_F1_2_domain-containing_protein_OS_Gopherus_agassizii_OX_38772_PE_3_SV_1:0.0151894378,TFK00184.1_Opsin-5_Platysternon_megacephalum:0.2202340049)0/0.333/100:0.0000029207,EMP36726.1_Opsin-5_Chelonia_mydas:0.1135708043)96.1/1/100:0.0315699972,((XP_003223576.1_PREDICTED_opsin-5_isoform_X1_Anolis_carolinensis:0.1362806437,(tr|A0A670I7G8|A0A670I7G8_PODMU_Uncharacterized_protein_OS_Podarcis_muralis_OX_64176_GN_LOC114600655_PE_4_SV_1:0.0000010000,XP_028592929.1_opsin-5-like_isoform_X1_Podarcis_muralis:0.0000020458)99.1/1/100:0.0450178708)8.6/0.598/92:0.0158731030,XP_020646623.1_opsin-5-like_Pogona_vitticeps:0.1077816350)99.6/1/100:0.0572821508)83.1/0.967/100:0.0149863852)99.5/1/100:0.0929855372,(XP_018410806.1_PREDICTED_opsin-5-like_Nanorana_parkeri:0.2642759382,(XP_018122396.1_PREDICTED_medium-wave-sensitive_opsin_1-like_Xenopus_laevis:0.0773166844,(XP_031760459.1_opsin-5-like_Xenopus_tropicalis:0.0000020515,tr|F7CWU2|F7CWU2_XENTR_G_PROTEIN_RECEP_F1_2_domain-containing_protein_OS_Xenopus_tropicalis_OX_8364_GN_fryl_PE_3_SV_2:0.0729797407)94.4/1/100:0.0413036816)99.8/1/100:0.1809683838)100/1/100:0.1388407100)74/0.969/100:0.0438601258,tr|H3ALJ1|H3ALJ1_LATCH_Opsin_7_group_member_a_OS_Latimeria_chalumnae_OX_7897_GN_LOC102349847_PE_3_SV_1:0.2021276517)99.6/1/100:0.1099010581,XP_034776884.1_opsin_7_group_member_a_Acipenser_ruthenus:0.1136481487)83.4/0.864/97:0.0242049930,XP_015195021.1_PREDICTED_opsin-5-like_isoform_X1_Lepisosteus_oculatus:0.1359295068)97.9/1/97:0.0703009977,XP_018603215.1_opsin-5-like_Scleropages_formosus:0.1270485924)95.2/1/96:0.0504164915,XP_035268773.1_opsin_7_group_member_a_Anguilla_anguilla:0.1939693630)32.7/0.7/51:0.0296348975,((((((((((((TWW73872.1_G-protein_coupled_receptor_136_Takifugu_flavidus:0.1040514079,tr|H3CE93|H3CE93_TETNG_Opsin_7_group_member_a_OS_Tetraodon_nigroviridis_OX_99883_PE_3_SV_1:0.0790512173)98.1/1/100:0.0668345984,(tr|A0A3Q3X026|A0A3Q3X026_MOLML_Opsin_7_group_member_a_OS_Mola_mola_OX_94237_PE_3_SV_1:0.0000027153,tr|A0A3Q3XKC7|A0A3Q3XKC7_MOLML_Opsin_7_group_member_a_OS_Mola_mola_OX_94237_PE_3_SV_1:0.1047086990)100/1/100:0.0742860158)96/1/100:0.0274151152,XP_034558943.1_opsin_7_group_member_a_Notolabrus_celidotus:0.0608531309)72.2/0.904/91:0.0072372936,XP_030259867.1_opsin-5-like_Sparus_aurata:0.0658995527)74.5/0.832/91:0.0030114016,(((XP_029309161.1_opsin-5-like_Cottoperca_gobio:0.0763816464,XP_033507330.1_opsin_7_group_member_a_Epinephelus_lanceolatus:0.0519753489)75.4/0.698/100:0.0036240119,(KAF1383800.1_hypothetical_protein_PFLUV_G00135580_Perca_fluviatilis:0.0186785994,XP_032387677.1_opsin-5-like_Etheostoma_spectabile:0.0822803223)99.9/1/100:0.0475020372)74/0.915/100:0.0030562353,(XP_031711158.1_opsin-5-like_Anarrhichthys_ocellatus:0.0318364867,XP_034412084.1_opsin_7_group_member_a_Cyclopterus_lumpus:0.0652051606)99.8/1/100:0.0356420484)93.3/1/99:0.0106894716)88.8/1/99:0.0057417820,((((((KAF5164414.1_hypothetical_protein_HST_G00118270_Hippoglossus_stenolepis:0.0029663541,XP_034469761.1_opsin_7_group_member_a_Hippoglossus_hippoglossus:0.0000023484)100/1/100:0.0562373505,AXF38095.1_OPN7a_Paralichthys_olivaceus:0.0413751861)99.4/1/100:0.0438751908,AWP04003.1_putative_opsin-5-like_Scophthalmus_maximus:0.0638603332)49.8/0.854/99:0.0119476989,XP_008332521.1_opsin-5-like_Cynoglossus_semilaevis:0.1402142288)81/0.91/99:0.0084361201,(((tr|A0A3B4Y6G5|A0A3B4Y6G5_SERLL_G_PROTEIN_RECEP_F1_2_domain-containing_protein_OS_Seriola_lalandi_dorsalis_OX_1841481_PE_3_SV_1:0.0914792138,tr|A0A3B4VB62|A0A3B4VB62_SERDU_G_PROTEIN_RECEP_F1_2_domain-containing_protein_OS_Seriola_dumerili_OX_41447_PE_3_SV_1:0.0055813794)33.1/0.599/93:0.0036560667,tr|A0A3B4XYF7|A0A3B4XYF7_SERLL_G_PROTEIN_RECEP_F1_2_domain-containing_protein_OS_Seriola_lalandi_dorsalis_OX_1841481_PE_3_SV_1:0.0745637886)95.1/1/98:0.0165653310,((tr|A0A665VXK6|A0A665VXK6_ECHNA_Uncharacterized_protein_OS_Echeneis_naucrates_OX_173247_PE_4_SV_1:0.0000010000,XP_029380882.1_opsin-5-like_Echeneis_naucrates:0.0089129946)75/0.712/100:0.0068458405,tr|A0A665VXU2|A0A665VXU2_ECHNA_Uncharacterized_protein_OS_Echeneis_naucrates_OX_173247_PE_4_SV_1:0.1787716862)100/1/98:0.0787764127)19.1/0.481/20:0.0034175776)91.3/0.998/99:0.0165453507,XP_028988758.1_opsin-5-like_Betta_splendens:0.2637260895)81.7/0.833/7:0.0090001399)0/0.333/7:0.0000028547,((((tr|A0A3Q0SKQ6|A0A3Q0SKQ6_AMPCI_Opsin_7_group_member_a_OS_Amphilophus_citrinellus_OX_61819_PE_3_SV_1:0.0673166374,tr|A0A3Q0SH66|A0A3Q0SH66_AMPCI_Opsin_7_group_member_a_OS_Amphilophus_citrinellus_OX_61819_PE_3_SV_1:0.0178465470)99.9/1/100:0.0576806138,((XP_003437932.1_opsin-5-like_Oreochromis_niloticus:0.0110714756,(tr|A0A3Q2V280|A0A3Q2V280_HAPBU_G_PROTEIN_RECEP_F1_2_domain-containing_protein_OS_Haplochromis_burtoni_OX_8153_PE_3_SV_1:0.0000020516,XP_006787046.1_PREDICTED_opsin-5-like_Neolamprologus_brichardi:0.0197704441)86.5/0.998/100:0.0043882864)0/0.333/100:0.0000026417,(tr|A0A3P9DHL0|A0A3P9DHL0_9CICH_G_PROTEIN_RECEP_F1_2_domain-containing_protein_OS_Maylandia_zebra_OX_106582_PE_3_SV_1:0.0439281585,tr|A0A3B4G6Q2|A0A3B4G6Q2_9CICH_G_PROTEIN_RECEP_F1_2_domain-containing_protein_OS_Pundamilia_nyererei_OX_303518_PE_3_SV_1:0.0129596182)95.5/0.997/100:0.0327303418)98.9/1/100:0.0420340307)99.5/1/100:0.0542570714,(tr|A0A3B4ZBS0|A0A3B4ZBS0_9TELE_Opsin_7_group_member_a_OS_Stegastes_partitus_OX_144197_PE_3_SV_1:0.0764306262,tr|A0A3B4ZC00|A0A3B4ZC00_9TELE_Opsin_7_group_member_a_OS_Stegastes_partitus_OX_144197_PE_3_SV_1:0.0195428983)100/1/100:0.0549995481)84.3/0.992/98:0.0150276989,(((XP_015238643.1_PREDICTED_opsin-5-like_Cyprinodon_variegatus:0.0543895419,tr|A0A3P9NIF8|A0A3P9NIF8_POERE_G_PROTEIN_RECEP_F1_2_domain-containing_protein_OS_Poecilia_reticulata_OX_8081_PE_3_SV_1:0.0452645081)100/1/100:0.0727957411,(XP_017277906.1_opsin-5-like_Kryptolebias_marmoratus:0.0643694761,XP_013884172.1_PREDICTED_green-sensitive_opsin-3-like_Austrofundulus_limnaeus:0.2865307625)96.3/1/100:0.0494079121)89.1/0.992/100:0.0178428110,(tr|H2MS22|H2MS22_ORYLA_G_PROTEIN_RECEP_F1_2_domain-containing_protein_OS_Oryzias_latipes_OX_8090_GN_LOC101167486_PE_4_SV_2:0.0526139585,XP_024128949.1_opsin-5-like_isoform_X1_Oryzias_melastigma:0.0356587270)100/1/100:0.0825171419)98.3/1/100:0.0334562161)91.2/0.997/98:0.0135560631)41.3/0.615/7:0.0101648114,XP_019734506.1_PREDICTED_opsin-5-like_Hippocampus_comes:0.2749628235)93/0.998/92:0.0320767540,XP_030219383.1_opsin-5-like_Gadus_morhua:0.3570719477)85/0.894/100:0.0200534937,(XP_029930795.1_opsin-5-like_Myripristis_murdjan:0.0000022606,(tr|A0A668AJ52|A0A668AJ52_9TELE_Uncharacterized_protein_OS_Myripristis_murdjan_OX_586833_GN_LOC115375510_PE_4_SV_1:0.1428845258,tr|A0A668ART0|A0A668ART0_9TELE_Uncharacterized_protein_OS_Myripristis_murdjan_OX_586833_GN_LOC115375510_PE_4_SV_1:0.0201298158)93.8/1/100:0.0277914694)99.3/1/100:0.0501817969)99.1/1/100:0.0727992834,(((tr|A0A673YYW7|A0A673YYW7_SALTR_Uncharacterized_protein_OS_Salmo_trutta_OX_8032_PE_4_SV_1:0.0301674560,(XP_031662989.1_opsin-5-like_Oncorhynchus_kisutch:0.0000025451,(XP_021444281.1_opsin-5-like_Oncorhynchus_mykiss:0.0603184196,XP_024248013.1_opsin-5-like_Oncorhynchus_tshawytscha:0.0564882143)99/1/100:0.1648282763)90.5/0.987/100:0.0207964291)100/1/100:0.0735319718,(((tr|A0A4W5KH62|A0A4W5KH62_9TELE_G_PROTEIN_RECEP_F1_2_domain-containing_protein_OS_Hucho_hucho_OX_62062_PE_3_SV_1:0.0588617382,tr|A0A4W5KZ34|A0A4W5KZ34_9TELE_G_PROTEIN_RECEP_F1_2_domain-containing_protein_OS_Hucho_hucho_OX_62062_PE_3_SV_1:0.0062292582)100/1/100:0.1872750232,((tr|A0A674F3X8|A0A674F3X8_SALTR_Uncharacterized_protein_OS_Salmo_trutta_OX_8032_PE_4_SV_1:0.0946794549,XP_013995671.1_PREDICTED_opsin-5-like_isoform_X1_Salmo_salar:0.0137338196)86.8/1/100:0.0097924983,(CDQ68109.1_unnamed_protein_product_Oncorhynchus_mykiss:0.0086500283,XP_031666701.1_opsin-5_isoform_X1_Oncorhynchus_kisutch:0.0101485337)97.3/1/100:0.0162336548)84.2/0.974/100:0.0098178697)82.9/0.956/100:0.0098871826,CAB1326354.1_unnamed_protein_product_Coregonus_sp._balchen:0.0289902376)94.4/1/100:0.0272991977)83.5/0.994/100:0.0210159839,(XP_019899143.1_opsin-5-like_Esox_lucius:0.0000029203,tr|A0A3P9AEI4|A0A3P9AEI4_ESOLU_G_PROTEIN_RECEP_F1_2_domain-containing_protein_OS_Esox_lucius_OX_8010_PE_3_SV_1:0.0000021676)100/1/100:0.1454866680)99.5/1/100:0.0789862427)88.2/0.993/98:0.0378030066,((((tr|A0A3B1JHE9|A0A3B1JHE9_ASTMX_G_PROTEIN_RECEP_F1_2_domain-containing_protein_OS_Astyanax_mexicanus_OX_7994_PE_3_SV_1:0.0237727578,XP_022533396.1_opsin-5-like_Astyanax_mexicanus:0.3847759513)89.4/0.998/100:0.0914291179,(tr|A0A3B4DDP0|A0A3B4DDP0_PYGNA_G_PROTEIN_RECEP_F1_2_domain-containing_protein_OS_Pygocentrus_nattereri_OX_42514_PE_3_SV_1:0.0229456417,XP_017573126.1_PREDICTED_opsin-5-like_Pygocentrus_nattereri:0.0000029628)98.6/1/100:0.0584834198)100/1/100:0.1968196501,XP_030631698.1_opsin-5-like_Chanos_chanos:0.1383760875)0/0.398/21:0.0166042522,XP_031419034.1_opsin-5-like_Clupea_harengus:0.2724326588)75.8/0.958/99:0.0387320603)100/1/98:0.1543841300)97.7/1/45:0.0694420919,((((XP_013978747.1_PREDICTED_opsin-5-like_Salmo_salar:0.0093582383,(tr|A0A673XTT3|A0A673XTT3_SALTR_Opsin_7_group_member_a_OS_Salmo_trutta_OX_8032_PE_4_SV_1:0.0247128080,tr|A0A673XLR6|A0A673XLR6_SALTR_Opsin_7_group_member_a_OS_Salmo_trutta_OX_8032_PE_4_SV_1:0.0171348440)87.3/1/100:0.0312647744)89.4/1/100:0.0440577576,((CAB1324030.1_unnamed_protein_product_Coregonus_sp._balchen:0.0420217539,XP_023859543.1_opsin-5-like_Salvelinus_alpinus:0.0661027782)85.2/0.929/100:0.0210454263,tr|A0A4W5KRB6|A0A4W5KRB6_9TELE_Opsin_7_group_member_a_OS_Hucho_hucho_OX_62062_PE_3_SV_1:0.0246189170)69.1/0.433/100:0.0069480655)95.1/1/100:0.0534032545,XP_010896146.3_opsin_7_group_member_a_Esox_lucius:0.1073620989)98.9/1/100:0.0893335954,XP_030227959.1_opsin-5-like_isoform_X1_Gadus_morhua:0.4284299167)80.6/0.805/99:0.0318511849)95.8/1/44:0.0514391607,((((KAA0708773.1_Melanopsin_Opsin-4_Triplophysa_tibetana:0.1089117329,TRY59257.1_hypothetical_protein_DNTS_034182_partial_Danionella_translucida:0.0885899372)73.9/0.879/100:0.0168226295,((XP_018981433.1_PREDICTED_opsin-5-like_Cyprinus_carpio:0.0962571809,KTF89755.1_hypothetical_protein_cypCar_00034061_Cyprinus_carpio:0.0033357744)97.9/1/100:0.0282728900,(XP_026089333.1_opsin-5-like_Carassius_auratus:0.0086979545,TRY83597.1_hypothetical_protein_DNTS_021444_Danionella_translucida:0.1382922158)77.5/0.955/100:0.0293187967)97.1/1/100:0.0314900599)99.9/1/100:0.0883115383,(XP_017543215.1_PREDICTED_opsin-5-like_isoform_X1_Pygocentrus_nattereri:0.0992925779,XP_022519977.1_opsin-5-like_Astyanax_mexicanus:0.0435155178)99.8/1/100:0.0984366824)92/0.998/100:0.0442708715,XP_030626601.1_opsin-5-like_Chanos_chanos:0.1467282083)92.9/1/100:0.0602616076)71.8/0.976/44:0.0648854165,(XP_028818682.1_opsin-5-like_Denticeps_clupeoides:0.3758365995,XP_012686984.2_opsin-5-like_isoform_X1_Clupea_harengus:0.1947599592)54.1/0.951/100:0.0845544399)97.9/1/85:0.2302963185)100/1/100:0.8842938905)92.4/0.996/100:0.1215996413,((((((XP_021358232.1_opsin-5-like_Mizuhopecten_yessoensis:0.1218274533,APB88013.1_neuropsin-like_protein_Argopecten_irradians:0.1162132786)19/0.528/76:0.0346884442,XP_033747186.1_opsin-5-like_Pecten_maximus:0.0471874068)100/1/100:0.4763454593,(tr|K1QW48|K1QW48_CRAGI_Opsin-5_Fragment_OS_Crassostrea_gigas_OX_29159_GN_CGI_10017784_PE_3_SV_1:0.1184031947,XP_022346175.1_opsin-5-like_Crassostrea_virginica:0.1239983500)100/1/100:0.5311726186)100/1/100:0.5056709046,((((XP_025091580.1_opsin-5-like_Pomacea_canaliculata:0.0000026854,PVD33044.1_hypothetical_protein_C0Q70_08492_Pomacea_canaliculata:0.0385591727)100/1/100:0.6415315390,BBH84661.1_opsin-5A_Ambigolimax_valentianus:1.0484382428)96.5/1/100:0.3921043179,((((CEK53058.1_hypothetical_protein_partial_Arion_vulgaris:0.0660794284,RUS83771.1_hypothetical_protein_EGW08_008477_partial_Elysia_chlorotica:0.4552944676)34.7/0.671/91:0.0845282561,BBH84662.1_opsin-5B_Ambigolimax_valentianus:0.3542444654)100/1/100:0.4096402747,XP_025092468.1_opsin-5-like_isoform_X1_Pomacea_canaliculata:0.6056255114)94.8/1/100:0.1856555928,XP_009048325.1_hypothetical_protein_LOTGIDRAFT_140119_partial_Lottia_gigantea:0.5959082335)91.3/1/100:0.2398638309)53.7/0.825/99:0.1434835212,(XP_009051341.1_hypothetical_protein_LOTGIDRAFT_72363_partial_Lottia_gigantea:0.0781197447,XP_009051533.1_hypothetical_protein_LOTGIDRAFT_152765_Lottia_gigantea:0.4905931661)100/1/100:1.1330116850)71.9/0.971/99:0.1376388536)83/0.991/100:0.1860361078,XP_013419317.1_visual_pigment-like_receptor_peropsin_Lingula_anatina:1.2047745398)44.2/0.842/97:0.1555467036,((((AIT11645.1_neuropsin_partial_Platynereis_dumerilii:0.0064716030,Pdu-Neuropsin1_Platynereis_dumerilii:0.0214351169)100/1/100:0.8388654946,(Notalux_sp1_TRINITY_DN83989_c0_g1_i1|ORF1:0.5569513548,Stylomma_palmatum_TRINITY_DN34354_c0_g1_i1|ORF9:0.3298542715)96.8/1/100:0.3700755848)88.3/0.97/75:0.1519758372,(Parasabella_TRINITY_DN38834_c0_g1_i1|ORF3:1.2297167350,ELT87076.1_hypothetical_protein_CAPTEDRAFT_197851_Capitella_teleta:1.2218196080)14.6/0.533/63:0.1275417845)95.3/0.999/100:0.2324287989,OQV16664.1_putative_Opsin-5_Hypsibius_dujardini:1.9303336045)91.4/0.999/99:0.2266219242)87.3/0.997/98:0.0668715625)82/0.921/98:0.0468171319,(((((((((((((XP_028580070.1_opsin-5-like_isoform_X1_Podarcis_muralis:0.0000026942,XP_028580071.1_opsin-5-like_isoform_X2_Podarcis_muralis:0.0000010000)90.4/0.99/100:0.0193022052,XP_028906122.1_opsin-5-like_Ornithorhynchus_anatinus:0.2428550848)91.8/0.994/100:0.0238626751,tr|G1KHD6|G1KHD6_ANOCA_G_PROTEIN_RECEP_F1_2_domain-containing_protein_OS_Anolis_carolinensis_OX_28377_PE_3_SV_1:0.0659541629)78.7/0.662/100:0.0134597845,XP_015278696.1_PREDICTED_visual_pigment-like_receptor_peropsin_Gekko_japonicus:0.1159502920)83/0.928/75:0.0080897622,(XP_007420987.1_visual_pigment-like_receptor_peropsin_Python_bivittatus:0.0312429953,XP_013932108.1_PREDICTED_visual_pigment-like_receptor_peropsin_Thamnophis_sirtalis:0.0811825618)100/1/100:0.1260109889)91.8/0.997/100:0.0164337595,XP_019356090.1_PREDICTED_visual_pigment-like_receptor_peropsin_Alligator_mississippiensis:0.1269984646)30.7/0.82/72:0.0192209377,TFK09300.1_translocating_chain-associated_membrane_protein_2_Platysternon_megacephalum:0.0383272056)80.8/0.987/100:0.0214183983,(((((((XP_026648833.1_opsin-5_isoform_X1_Zonotrichia_albicollis:0.0070208938,(((TRZ25167.1_hypothetical_protein_HGM15179_001975_Zosterops_borbonicus:0.0556906710,RMC12614.1_hypothetical_protein_DUI87_10137_Hirundo_rustica_rustica:0.0545721297)79.2/0.566/98:0.0144817801,KAF4794934.1_hypothetical_protein_TURU_097586_Turdus_rufiventris:0.0703373612)30.5/0.421/98:0.0183620729,RLV98644.1_hypothetical_protein_DV515_00010540_Erythrura_gouldiae:0.0366663026)0/0.333/99:0.0000021678)56/0.346/94:0.0064303049,tr|A0A493TJ74|A0A493TJ74_ANAPP_G_PROTEIN_RECEP_F1_2_domain-containing_protein_OS_Anas_platyrhynchos_platyrhynchos_OX_8840_PE_3_SV_1:0.2359560448)73/0.365/16:0.0099323265,XP_029891758.1_opsin-5-like_isoform_X2_Aquila_chrysaetos_chrysaetos:0.0000023259)84/0.995/16:0.0051837269,XP_010080344.1_PREDICTED_opsin-5-like_Pterocles_gutturalis:0.0140645548)0/0.333/16:0.0000024959,XP_021247801.1_opsin-5-like_isoform_X1_Numida_meleagris:0.0283545875)74.1/0.48/94:0.0030446476,((PKU49131.1_vitrin_Limosa_lapponica_baueri:0.0509152067,XP_014805967.1_PREDICTED_visual_pigment-like_receptor_peropsin_Calidris_pugnax:0.0460566957)94/1/100:0.0310819868,(KQK86044.1_opsin-5-like_protein_Amazona_aestiva:0.0503043688,OPJ72511.1_vitrin_isoform_B_Patagioenas_fasciata_monilis:0.0000029281)74.5/0.946/99:0.0052073066)83.9/0.946/96:0.0130585512)92.1/1/99:0.0184986632,(XP_013799268.1_PREDICTED_LOW_QUALITY_PROTEIN_visual_pigment-like_receptor_peropsin_Apteryx_mantelli_mantelli:0.0728991076,XP_025958325.1_visual_pigment-like_receptor_peropsin_isoform_X1_Dromaius_novaehollandiae:0.0636031229)83.6/0.891/99:0.0133438270)97.7/1/100:0.0452253068)99.3/1/100:0.0736462654,((((((((((((((XP_024658597.1_opsin-5-like_Maylandia_zebra:0.0101964551,XP_004574092.1_opsin-5_Maylandia_zebra:0.0000022740)99.9/1/100:0.0592024514,(((((tr|A0A3B3V944|A0A3B3V944_9TELE_G_PROTEIN_RECEP_F1_2_domain-containing_protein_OS_Poecilia_latipinna_OX_48699_PE_4_SV_1:0.0148111137,tr|A0A3B3YX10|A0A3B3YX10_9TELE_G_PROTEIN_RECEP_F1_2_domain-containing_protein_OS_Poecilia_mexicana_OX_48701_PE_4_SV_1:0.2684481546)0/0.333/99:0.0000027557,(XP_023189669.1_opsin-5-like_isoform_X1_Xiphophorus_maculatus:0.0098530610,PWA15581.1_hypothetical_protein_CCH79_00020634_Gambusia_affinis:0.0031838800)86.2/0.997/100:0.0098056737)100/1/100:0.0585552924,((tr|A0A3Q2QHS2|A0A3Q2QHS2_FUNHE_Opsin_6_group_member_a_OS_Fundulus_heteroclitus_OX_8078_PE_4_SV_1:0.0134424707,XP_021169899.1_opsin-5-like_Fundulus_heteroclitus:0.0000023141)99.8/1/100:0.0530986789,XP_015226945.1_PREDICTED_opsin-5-like_Cyprinodon_variegatus:0.0608466354)61.6/0.964/100:0.0107389740)90.4/0.999/100:0.0184940576,(XP_017296812.1_opsin-5-like_Kryptolebias_marmoratus:0.0922994975,(XP_015827907.1_PREDICTED_opsin-5-like_Nothobranchius_furzeri:0.0997146559,SBP19893.1_Uncharacterized_protein_Iconisemion_striatum:0.0624036632)75.4/0.823/100:0.0158642363)88.1/0.996/100:0.0210497951)72.9/0.976/97:0.0175086624,tr|A0A3P9MRA9|A0A3P9MRA9_ORYLA_Opsin_6_group_member_a_OS_Oryzias_latipes_OX_8090_PE_4_SV_1:0.1520270639)63.4/0.942/99:0.0217149663)92.2/1/97:0.0216510018,(XP_029950093.1_opsin-5-like_Salarias_fasciatus:0.0411824382,XP_030007526.1_opsin-5-like_isoform_X1_Sphaeramia_orbicularis:0.1179080858)92.7/1/97:0.0222451876)22.6/0.724/79:0.0098520981,(XP_008299860.1_PREDICTED_opsin-5-like_Stegastes_partitus:0.0474459611,XP_029349724.1_opsin-5-like_Echeneis_naucrates:0.0742138543)94.7/1/84:0.0286069365)80.2/0.775/79:0.0091277559,(((XP_030275339.1_opsin-5-like_Sparus_aurata:0.0348590696,KAF3688231.1_Opsin-5_G-protein_coupled_receptor_136_Channa_argus:0.0523529153)49.1/0.911/96:0.0105795790,(AWP05099.1_putative_opsin-5-like_Scophthalmus_maximus:0.0353379752,(AXF38093.1_OPN6a_Paralichthys_olivaceus:0.0093040123,XP_019933830.1_PREDICTED_opsin-5-like_Paralichthys_olivaceus:0.1346153079)93.3/1/89:0.0414261477)97.7/1/88:0.0293758953)74.9/0.614/72:0.0053064852,(XP_033478874.1_opsin-5-like_Epinephelus_lanceolatus:0.0362169719,((XP_034721356.1_rhodopsin-like_Etheostoma_cragini:0.1289415563,tr|G3Q956|G3Q956_GASAC_Opsin_6_group_member_a_OS_Gasterosteus_aculeatus_OX_69293_PE_4_SV_1:0.1236748919)86.4/0.986/99:0.0272532101,XP_031734054.1_opsin-5-like_Anarrhichthys_ocellatus:0.0468485427)87.4/0.999/95:0.0185486504)72.7/0.399/82:0.0024647100)86.3/1/80:0.0069064177)86.8/0.98/76:0.0118903382,((TWW59199.1_G-protein_coupled_receptor_136_Takifugu_flavidus:0.0660014467,XP_029706492.1_opsin-5-like_Takifugu_rubripes:0.0030882645)96.9/1/100:0.0428550200,(CAF93334.1_unnamed_protein_product_partial_Tetraodon_nigroviridis:0.0000025946,tr|H3CHJ8|H3CHJ8_TETNG_Opsin_6_group_member_a_OS_Tetraodon_nigroviridis_OX_99883_PE_4_SV_1:0.0000028994)99.9/1/100:0.1537748369)100/1/100:0.0849429110)71/0.514/71:0.0078433651,XP_018530288.1_PREDICTED_opsin-5-like_Lates_calcarifer:0.0331828751)99.8/1/99:0.0959959110,XP_030206940.1_opsin-5-like_Gadus_morhua:0.1817708220)92.9/1/100:0.0584216341,((XP_029595956.1_opsin-5-like_isoform_X2_Salmo_trutta:0.0320106445,((CAB1344826.1_unnamed_protein_product_Coregonus_sp._balchen:0.0000010000,CAB1344799.1_unnamed_protein_product_partial_Coregonus_sp._balchen:0.0173308007)0/0.333/100:0.0000025259,(XP_020345798.1_opsin-5_Oncorhynchus_kisutch:0.0096184727,CDQ72699.1_unnamed_protein_product_Oncorhynchus_mykiss:0.0842619307)92.8/1/100:0.0266223851)88.3/0.999/100:0.0119318960)89.6/0.999/100:0.0227436506,(XP_010904167.1_opsin_6_group_member_a_isoform_X3_Esox_lucius:0.0000025526,XP_010904163.1_opsin_6_group_member_a_isoform_X1_Esox_lucius:0.0000027558)100/1/100:0.1051089731)96.6/1/100:0.0507925728)89.7/0.999/99:0.0434802935,(((((XP_017333830.1_PREDICTED_visual_pigment-like_receptor_peropsin_Ictalurus_punctatus:0.0000020546,KAF4082977.1_hypothetical_protein_AMELA_G00134780_Ameiurus_melas:0.0571984571)87.1/0.982/100:0.0511195028,(XP_027018640.1_opsin-5-like_Tachysurus_fulvidraco:0.0284682569,TSL68199.1_Opsin-5_Bagarius_yarrelli:0.1070964942)92.8/1/100:0.0273861406)100/1/100:0.1295255684,(tr|A0A3B4BRY8|A0A3B4BRY8_PYGNA_G_PROTEIN_RECEP_F1_2_domain-containing_protein_OS_Pygocentrus_nattereri_OX_42514_PE_4_SV_1:0.0362478180,XP_007246178.2_opsin-5-like_Astyanax_mexicanus:0.0703652332)82.9/0.991/100:0.0245513792)96.4/1/100:0.0409673705,(XP_030628789.1_opsin-5-like_Chanos_chanos:0.0669496642,((((XP_018951086.1_PREDICTED_opsin-5-like_Cyprinus_carpio:0.1140455533,(tr|A0A673MEG2|A0A673MEG2_9TELE_Opsin_6_group_member_a_OS_Sinocyclocheilus_rhinocerous_OX_307959_PE_4_SV_1:0.2050411022,((XP_018971796.1_PREDICTED_rhodopsin-like_Cyprinus_carpio:0.1050908488,tr|A0A671LY47|A0A671LY47_9TELE_Opsin_6_group_member_a_OS_Sinocyclocheilus_anshuiensis_OX_1608454_PE_4_SV_1:0.0358148241)99.4/1/94:0.2492194657,XP_016108825.1_PREDICTED_opsin-5-like_Sinocyclocheilus_grahami:0.0091278001)0/0.294/5:0.0000021686)79.4/0.584/94:0.0094628683)94.1/1/100:0.0362920485,KAA0707371.1_G-protein_coupled_receptor_136_Triplophysa_tibetana:0.1097594353)57.2/0.865/100:0.0221884003,ROL43730.1_Eukaryotic_initiation_factor_4A-III_Anabarilius_grahami:0.0526365520)86.8/0.998/100:0.0228054575,(NP_001073125.1_opsin_6_group_member_a_Danio_rerio:0.0793836467,TRY83881.1_hypothetical_protein_DNTS_030106_Danionella_translucida:0.1674338756)99.5/1/100:0.0977259245)90.1/0.997/72:0.0260823632)37.2/0.758/72:0.0144149018)87.2/0.984/91:0.0195135405,(XP_012671783.1_opsin-5-like_Clupea_harengus:0.1168754235,XP_028827539.1_opsin-5-like_Denticeps_clupeoides:0.1107321394)94.3/1/100:0.0438858480)94.1/1/99:0.0411540033)67.4/0.855/100:0.0200366600,(KPP77002.1_opsin-5-like_partial_Scleropages_formosus:0.0924672455,XP_035262346.1_opsin_6_group_member_a_Anguilla_anguilla:0.0998020692)92.1/1/100:0.0435623368)96.6/1/100:0.0622781865,((((((((((TKS85365.1_G-protein_coupled_receptor_136_Collichthys_lucidus:0.0979290338,(XP_025753515.1_visual_pigment-like_receptor_peropsin_isoform_X1_Oreochromis_niloticus:0.0068259262,XP_005936365.1_PREDICTED_visual_pigment-like_receptor_peropsin_isoform_X1_Haplochromis_burtoni:0.0028916539)99.9/1/100:0.0764011283)47.9/0.724/58:0.0092493461,(XP_034040724.1_opsin-5-like_isoform_X1_Thalassophryne_amazonica:0.1135002615,XP_026165696.1_opsin-5-like_Mastacembelus_armatus:0.0570781502)89.8/1/53:0.0266475249)80.5/0.939/51:0.0106316122,((XP_024153329.1_opsin-5-like_Oryzias_melastigma:0.0938454174,((JAR19746.1_Opsin-5_Fundulus_heteroclitus:0.0000010000,JAR69803.1_Opsin-5_Fundulus_heteroclitus:0.0099226814)99/1/100:0.0466139076,PWA25806.1_hypothetical_protein_CCH79_00001463_partial_Gambusia_affinis:0.0620778446)97.6/1/100:0.0400968053)30.6/0.824/80:0.0198445293,XP_013861390.1_PREDICTED_opsin-5-like_isoform_X1_Austrofundulus_limnaeus:0.0865576474)97.9/1/97:0.0410139623)76.9/0.797/74:0.0096230358,((((XP_028459997.1_opsin-5-like_Perca_flavescens:0.0738561781,KAF3842285.1_hypothetical_protein_F7725_024236_Dissostichus_mawsoni:0.0726616070)73.8/0.458/100:0.0025676482,(tr|G3NKI4|G3NKI4_GASAC_G_PROTEIN_RECEP_F1_2_domain-containing_protein_OS_Gasterosteus_aculeatus_OX_69293_PE_4_SV_1:0.0538908080,tr|G3NKJ0|G3NKJ0_GASAC_Uncharacterized_protein_OS_Gasterosteus_aculeatus_OX_69293_PE_4_SV_1:0.0000024346)97.2/1/100:0.0320833613)87/0.999/100:0.0098488601,((XP_020776727.1_opsin-5-like_Boleophthalmus_pectinirostris:0.1041668760,XP_030011795.1_opsin-5-like_Sphaeramia_orbicularis:0.0519501690)93.9/1/100:0.0364252128,TNN62646.1_Opsin-5_Liparis_tanakae:0.0830327178)78.5/0.646/98:0.0088195969)78.2/0.863/98:0.0053323044,XP_028982987.1_opsin-5-like_Betta_splendens:0.1129942131)71.6/0.624/66:0.0065872332)94.5/1/100:0.0231261624,XP_029925723.1_visual_pigment-like_receptor_peropsin_Myripristis_murdjan:0.0877974495)7.1/0.372/97:0.0034872115,XP_030234088.1_visual_pigment-like_receptor_peropsin_Gadus_morhua:0.1547926620)96.9/1/100:0.0449446020,((CAB1311707.1_unnamed_protein_product_partial_Coregonus_sp._balchen:0.1689727891,((XP_021422954.1_opsin-5-like_Oncorhynchus_mykiss:0.2535305081,XP_020328562.1_visual_pigment-like_receptor_peropsin_Oncorhynchus_kisutch:0.0084125448)82.4/0.958/100:0.0110167891,tr|A0A674CI01|A0A674CI01_SALTR_Uncharacterized_protein_OS_Salmo_trutta_OX_8032_GN_LOC115148429_PE_4_SV_1:0.0666885963)94.2/1/100:0.0342717772)90.5/0.999/100:0.0475151357,tr|A0A3P8YNM2|A0A3P8YNM2_ESOLU_G_PROTEIN_RECEP_F1_2_domain-containing_protein_OS_Esox_lucius_OX_8010_PE_4_SV_1:0.2129681535)99.8/1/100:0.1100852015)91.2/1/100:0.0429097962,(((XP_028843907.1_opsin-5-like_isoform_X1_Denticeps_clupeoides:0.1874755047,XP_012695790.2_opsin-5-like_Clupea_harengus:0.1955597060)96/1/100:0.0695029590,((tr|A0A3B4DCP0|A0A3B4DCP0_PYGNA_G_PROTEIN_RECEP_F1_2_domain-containing_protein_OS_Pygocentrus_nattereri_OX_42514_PE_4_SV_1:0.1011175947,XP_022537303.1_opsin-5-like_Astyanax_mexicanus:0.1854556835)14.6/0.362/99:0.0153197143,tr|A0A4W4ER37|A0A4W4ER37_ELEEL_G_PROTEIN_RECEP_F1_2_domain-containing_protein_OS_Electrophorus_electricus_OX_8005_PE_4_SV_1:0.5501367897)99.7/1/100:0.1926758264)46.5/0.835/100:0.0348762848,XP_030628170.1_opsin-5-like_Chanos_chanos:0.1259113291)64.5/0.976/100:0.0279879387)93.8/1/100:0.0585344459,XP_035256773.1_opsin-5-like_Anguilla_anguilla:0.2667389147)85.3/0.902/100:0.0283487793,XP_018595535.1_opsin-5-like_Scleropages_formosus:0.1715739683)74/0.955/100:0.0159586652)93.6/1/100:0.0476055510,tr|W5NG63|W5NG63_LEPOC_Opsin_6_group_member_a_OS_Lepisosteus_oculatus_OX_7918_PE_4_SV_1:0.1298351401)95.4/1/100:0.0492070021,(RXM36310.1_Opsin-5_Acipenser_ruthenus:0.1197152707,XP_028676483.1_opsin-5-like_Erpetoichthys_calabaricus:0.1212648967)83.5/0.999/100:0.0454212050)99/1/100:0.0770428409)80.2/0.746/100:0.0226873241,(XP_018425298.1_PREDICTED_opsin-5-like_Nanorana_parkeri:0.0920086376,XP_018117917.1_PREDICTED_visual_pigment-like_receptor_peropsin_Xenopus_laevis:0.0688698449)99.4/1/100:0.0933776674)90.6/0.991/96:0.0639073387,((XP_020370052.1_opsin-5-like_Rhincodon_typus:0.0452803505,GCC31727.1_hypothetical_protein_chiPu_0010188_Chiloscyllium_punctatum:0.0839682138)99.9/1/100:0.1896337873,XP_032877977.1_opsin-5-like_Amblyraja_radiata:0.1766461879)98.9/1/100:0.1032653298)93.1/1/96:0.0848177219,XP_032804387.1_LOW_QUALITY_PROTEIN_visual_pigment-like_receptor_peropsin_Petromyzon_marinus:0.2978061831)92.1/0.981/97:0.1045431779,((((tr|H3AUJ3|H3AUJ3_LATCH_Opsin_6_group_member_b_OS_Latimeria_chalumnae_OX_7897_PE_3_SV_1:0.2636291807,(TFK12592.1_carbohydrate_sulfotransferase_13_Platysternon_megacephalum:0.0198295589,XP_006116446.1_opsin-5-like_isoform_X1_Pelodiscus_sinensis:0.0939742582)99.9/1/100:0.2032948277)69.8/0.958/100:0.0681138900,(((OCT68725.1_hypothetical_protein_XELAEV_18040013mg_Xenopus_laevis:0.0000010000,XP_018086329.1_PREDICTED_opsin-5-like_Xenopus_laevis:0.0000010000)96.4/1/100:0.0489729551,XP_002932888.2_visual_pigment-like_receptor_peropsin_Xenopus_tropicalis:0.0316276683)99.8/1/100:0.1401759764,(PIO38664.1_hypothetical_protein_AB205_0080280_Lithobates_catesbeianus:0.0840586120,XP_018409651.1_PREDICTED_opsin-5-like_Nanorana_parkeri:0.0632053876)99.9/1/100:0.1673599178)100/1/100:0.2727999022)22.2/0.678/100:0.0557276123,((((((((((NP_001303879.1_opsin_6_group_member_b_Danio_rerio:0.0054319443,CAD58747.1_novel_7_transmembrane_receptor_rhodopsin_family_partial_Danio_rerio:0.0000010000)93.8/1/100:0.0300227846,(TRY84989.1_hypothetical_protein_DNTS_028862_Danionella_translucida:0.0429600401,TRY84988.1_hypothetical_protein_DNTS_028862_Danionella_translucida:0.0000024889)100/1/100:0.1363997747)5.7/0.603/94:0.0200803476,ROL41577.1_Cochlin_Anabarilius_grahami:0.0419884715)75.2/0.971/100:0.0235862462,(((tr|A0A672LYI0|A0A672LYI0_SINGR_Opsin_6_group_member_b_OS_Sinocyclocheilus_grahami_OX_75366_PE_4_SV_1:0.0000010000,tr|A0A671RJ38|A0A671RJ38_9TELE_Opsin_6_group_member_b_OS_Sinocyclocheilus_anshuiensis_OX_1608454_PE_4_SV_1:0.0266045499)95.8/1/100:0.0191524203,tr|A0A672QFM0|A0A672QFM0_SINGR_Opsin_6_group_member_b_OS_Sinocyclocheilus_grahami_OX_75366_PE_4_SV_1:0.0477204552)54.2/0.581/99:0.0033626054,((KTF93330.1_hypothetical_protein_cypCar_00023134_Cyprinus_carpio:0.0399830042,XP_018938883.1_PREDICTED_opsin-5-like_isoform_X3_Cyprinus_carpio:0.0314705865)79.2/0.762/100:0.0227087647,RXN20734.1_sec1_family_domain-containing_1_Labeo_rohita:0.1079936659)97.7/1/100:0.1234462903)86.2/0.998/100:0.0127256733)99.3/1/100:0.0797274538,(XP_022528332.1_opsin-5-like_Astyanax_mexicanus:0.0818391944,XP_017558808.1_PREDICTED_opsin-5-like_Pygocentrus_nattereri:0.0894608922)92.1/1/100:0.0372769280)86.3/0.998/100:0.0291413307,XP_030641979.1_opsin-5-like_Chanos_chanos:0.1220787160)96.5/1/100:0.0701999634,(XP_028830292.1_opsin-5-like_Denticeps_clupeoides:0.1128614644,XP_031436744.1_opsin-5-like_Clupea_harengus:0.1873587221)98.5/1/100:0.0767105481)43/0.872/98:0.0466551899,(CAB1335429.1_unnamed_protein_product_Coregonus_sp._balchen:0.1495038720,(((CDQ63131.1_unnamed_protein_product_Oncorhynchus_mykiss:0.0867016253,XP_021429664.1_opsin-5-like_Oncorhynchus_mykiss:0.0000022235)100/1/100:0.0872857754,CAB1331145.1_unnamed_protein_product_Coregonus_sp._balchen:0.0152408801)92.3/1/100:0.0374379963,XP_010891229.2_opsin_6_group_member_b_Esox_lucius:0.2199755477)0/0.333/98:0.0000028519)100/1/100:0.1854032157)99.1/1/100:0.1325517793,tr|W5MTU2|W5MTU2_LEPOC_Opsin_6_group_member_b_OS_Lepisosteus_oculatus_OX_7918_PE_3_SV_1:0.1643573589)97.4/1/100:0.1071506733,XP_028677262.1_visual_pigment-like_receptor_peropsin_Erpetoichthys_calabaricus:0.2682776033)94.5/1/100:0.0881008047)98/1/100:0.1146657316,(XP_020392399.1_opsin-5-like_Rhincodon_typus:0.0475553421,GCC24133.1_hypothetical_protein_chiPu_2000054_Chiloscyllium_punctatum:0.1297925816)100/1/100:0.2788464871)77.3/0.958/99:0.0942964798)100/1/100:1.0322749120)95.9/1/100:0.1249384324,((((((((DAC74073.1_TPA_exp_Go_opsin_Branchiostoma_belcheri:0.0685358913,(AWU78801.1_Go_opsin_Branchiostoma_lanceolatum:0.0978821313,DAC74053.1_TPA_exp_Go_opsin_Branchiostoma_floridae:0.0749630775)64.2/0.67/83:0.0264798017)100/1/100:0.6497846684,(((((BAC76019.1_opsin_Branchiostoma_belcheri:0.1124159054,DAC74075.1_TPA_exp_Go_opsin_Branchiostoma_belcheri:0.0967698604)98.6/1/100:0.0919504255,XP_002609116.1_hypothetical_protein_BRAFLDRAFT_91094_Branchiostoma_floridae:0.1384134626)77.4/0.955/100:0.0273813873,AWU78803.1_Go_opsin_Branchiostoma_lanceolatum:0.1632597136)98.8/1/100:0.1279511437,((AWU78804.1_Go_opsin_Branchiostoma_lanceolatum:0.0665023162,AWU78805.1_Go_opsin_Branchiostoma_lanceolatum:0.1035440195)100/1/100:0.1490595682,(XP_002609117.1_hypothetical_protein_BRAFLDRAFT_91095_partial_Branchiostoma_floridae:0.1060054570,XP_019615553.1_PREDICTED_visual_pigment-like_receptor_peropsin_Branchiostoma_belcheri:0.1308968458)93/1/100:0.0553433378)98.5/1/100:0.1286305532)100/1/100:0.3695383286,(XP_019615173.1_PREDICTED_visual_pigment-like_receptor_peropsin_Branchiostoma_belcheri:0.0412100754,ASW31195.1_Go_opsin_Branchiostoma_floridae:0.0715166619)100/1/100:0.6069867597)95.1/1/100:0.1932563684)38.6/0.633/99:0.0833040111,(XP_002604146.1_hypothetical_protein_BRAFLDRAFT_71561_Branchiostoma_floridae:0.1064653515,(BAC76020.1_opsin_Branchiostoma_belcheri:0.0682508000,XP_019623100.1_PREDICTED_rhodopsin_G0-coupled-like_Branchiostoma_belcheri:0.0889240458)58.7/0.958/100:0.0813697833)100/1/100:1.1828860800)55.9/0.775/95:0.0872319344,((AKS48306.1_Go_coupled_opsin_1_Platynereis_dumerilii:0.9171574160,(XP_009045392.1_hypothetical_protein_LOTGIDRAFT_156508_Lottia_gigantea:0.5677179282,(PVD28621.1_hypothetical_protein_C0Q70_11214_Pomacea_canaliculata:0.0034073511,XP_025097888.1_opsin-5-like_Pomacea_canaliculata:0.1414581370)100/1/100:0.6699947964)99/1/100:0.2868751644)33/0.837/99:0.1127942125,(((RUS75700.1_hypothetical_protein_EGW08_016542_Elysia_chlorotica:0.2651277817,RUS75702.1_hypothetical_protein_EGW08_016544_Elysia_chlorotica:0.1611303034)66.6/0.807/100:0.0590861641,RUS75699.1_hypothetical_protein_EGW08_016541_Elysia_chlorotica:0.1316108014)100/1/100:0.7620813651,XP_009053517.1_hypothetical_protein_LOTGIDRAFT_116468_partial_Lottia_gigantea:0.5871317232)99.5/1/98:0.3611419811)81.1/0.981/96:0.1276436923)87.3/0.943/92:0.0872472620,(APB88015.1_Go_coupled_opsin_2_Argopecten_irradians:0.2034328321,XP_021363577.1_pinopsin-like_Mizuhopecten_yessoensis:0.1805136581)100/1/100:1.0915633810)35.8/0.529/63:0.0466002564,((ROT62698.1_hypothetical_protein_C7M84_019413_Penaeus_vannamei:0.3069043993,XP_027233207.1_opsin-5-like_Penaeus_vannamei:0.0488873826)100/1/100:0.8152055157,((JAM94099.1_Opsin-5_Daphnia_magna:0.0000022748,JAM65504.1_putative_Opsin-5_sw_partial_Daphnia_magna:0.0460808170)40.9/0.441/68:0.0042103007,JAN47732.1_Opsin-5_Daphnia_magna:0.0000029647)100/1/100:0.7166331450)99.4/1/100:0.3519577425)88.8/0.999/73:0.0949182632,((((DAniello2015_ops3.2_Paracentrotus_lividus:0.1110377993,(MOS16714.1_rhodopsin_G0-coupled_Strongylocentrotus_purpuratus:0.1324387431,DAniello2015_ops3.2_Lytechinus_variegatus:0.1714384169)90.2/0.998/100:0.0491092588)99.3/1/100:0.2273895021,(DAniello2015_ops3.1.B_Paracentrotus_lividus:0.1404427338,(tr|W4ZHH2|W4ZHH2_STRPU_G_PROTEIN_RECEP_F1_2_domain-containing_protein_OS_Strongylocentrotus_purpuratus_OX_7668_PE_4_SV_1:0.0803294183,DAniello2015_ops3.1.A_Paracentrotus_lividus:0.0722508946)38.4/0.43/100:0.0388111259)34.9/0.673/100:0.0877728876)99.1/1/100:0.2625638384,(XP_033626698.1_rhodopsin_G0-coupled-like_Asterias_rubens:0.3256991402,(XP_022104350.1_visual_pigment-like_receptor_peropsin_Acanthaster_planci:0.1490499675,DAniello2015_ops3.1_Patiria_miniata:0.1030263056)96.5/1/100:0.1542728964)100/1/100:0.4538403814)58.4/0.942/81:0.1757444999,PIK54405.1_putative_rhodopsin_G0-coupled-like_Apostichopus_japonicus:0.5952402443)99.9/1/100:0.4723650089)89.7/0.999/97:0.1686255916,((((XP_019921313.2_rhodopsin_G0-coupled_Crassostrea_gigas:0.0000027071,tr|K1R620|K1R620_CRAGI_Rhodopsin_G0-coupled_OS_Crassostrea_gigas_OX_29159_GN_CGI_10023806_PE_4_SV_1:0.0552566182)99.9/1/100:0.3517386129,XP_022319070.1_rhodopsin_G0-coupled-like_Crassostrea_virginica:0.1613818873)100/1/100:0.6958321774,(APB88014.1_Go_coupled_opsin_1_Argopecten_irradians:0.0984127388,XP_033749475.1_rhodopsin_G0-coupled-like_Pecten_maximus:0.1610191332)100/1/100:0.8313366490)98.6/1/100:0.4383315868,XP_009049184.1_hypothetical_protein_LOTGIDRAFT_173452_Lottia_gigantea:1.0428779581)91.3/1/97:0.2943512072)99.2/1/100:0.3079953217)80.1/0.983/98:0.0998136268,(((((((((((((((((((((((tr|A0A3B4FU81|A0A3B4FU81_9CICH_G_PROTEIN_RECEP_F1_2_domain-containing_protein_OS_Pundamilia_nyererei_OX_303518_PE_3_SV_1:0.0844869313,tr|A0A3B4FU91|A0A3B4FU91_9CICH_G_PROTEIN_RECEP_F1_2_domain-containing_protein_OS_Pundamilia_nyererei_OX_303518_PE_3_SV_1:0.1005000133)99.2/1/100:0.1344246413,tr|A0A669EH42|A0A669EH42_ORENI_Uncharacterized_protein_OS_Oreochromis_niloticus_OX_8128_GN_rrh_PE_4_SV_1:0.0000022323)98.5/1/100:0.0700202059,XP_033844460.1_visual_pigment-like_receptor_peropsin_Periophthalmus_magnuspinnatus:0.0513108667)68.8/0.981/99:0.0138100330,((((JAR62785.1_Visual_pigment_receptor_peropsin-like_protein_partial_Fundulus_heteroclitus:0.0000010000,JAR85840.1_Visual_pigment_receptor_peropsin-like_protein_Fundulus_heteroclitus:0.0000020201)0/0.333/100:0.0000023545,tr|A0A3B5LXH7|A0A3B5LXH7_9TELE_G_PROTEIN_RECEP_F1_2_domain-containing_protein_OS_Xiphophorus_couchianus_OX_32473_PE_3_SV_1:0.2073629067)95.2/0.999/92:0.0461631317,tr|A0A3Q3SHB7|A0A3Q3SHB7_9TELE_Retinal_pigment_epithelium-derived_rhodopsin_homolog_OS_Mastacembelus_armatus_OX_205130_PE_3_SV_1:0.1629653923)79.2/0.747/86:0.0109968700,((tr|G3NB48|G3NB48_GASAC_Retinal_pigment_epithelium-derived_rhodopsin_homolog_OS_Gasterosteus_aculeatus_OX_69293_PE_3_SV_1:0.0425221273,((XP_033991188.1_visual_pigment-like_receptor_peropsin_Trematomus_bernacchii:0.0661878994,XP_029316855.1_visual_pigment-like_receptor_peropsin_isoform_X2_Cottoperca_gobio:0.0459961161)75.1/0.565/89:0.0052002010,XP_034530956.1_visual_pigment-like_receptor_peropsin_isoform_X2_Notolabrus_celidotus:0.1141241743)81.4/0.908/27:0.0091643337)89.4/0.999/38:0.0148347219,(KAF3693483.1_Visual_pigment-like_receptor_peropsin_Channa_argus:0.0548238260,SBQ90499.1_retinal_pigment_epithelium-derived_rhodopsin_homolog_Nothobranchius_kuhntae:0.0529664476)90.7/0.984/92:0.0160685458)76.5/0.937/36:0.0057900126)0/0.333/32:0.0000025932)96.6/1/100:0.0344318814,tr|A0A667X2K8|A0A667X2K8_9TELE_Retinal_pigment_epithelium-derived_rhodopsin_homolog_OS_Myripristis_murdjan_OX_586833_PE_4_SV_1:0.0217085495)83.4/0.967/99:0.0157029732,XP_030213007.1_visual_pigment-like_receptor_peropsin_Gadus_morhua:0.0871361435)92.2/1/98:0.0225538667,((TRY82204.1_hypothetical_protein_DNTS_003390_Danionella_translucida:0.0536281941,(((tr|A0A671PML8|A0A671PML8_9TELE_Retinal_pigment_epithelium-derived_rhodopsin_homolog_OS_Sinocyclocheilus_anshuiensis_OX_1608454_PE_4_SV_1:0.0254680519,(XP_018970094.1_PREDICTED_LOW_QUALITY_PROTEIN_visual_pigment-like_receptor_peropsin_Cyprinus_carpio:0.0031537923,XP_018941674.1_PREDICTED_visual_pigment-like_receptor_peropsin_partial_Cyprinus_carpio:0.0126796826)90.3/1/98:0.0408473530)87.8/0.991/99:0.0208228196,tr|A0A673LEG0|A0A673LEG0_9TELE_Retinal_pigment_epithelium-derived_rhodopsin_homolog_OS_Sinocyclocheilus_rhinocerous_OX_307959_PE_4_SV_1:0.0927836758)0/0.333/64:0.0000026222,tr|A0A672SAC2|A0A672SAC2_SINGR_Retinal_pigment_epithelium-derived_rhodopsin_homolog_OS_Sinocyclocheilus_grahami_OX_75366_PE_4_SV_1:0.3088680762)81/0.622/100:0.0089490299)79.2/0.822/100:0.0084665145,tr|F1Q8F2|F1Q8F2_DANRE_Retinal_pigment_epithelium-derived_rhodopsin_homolog_Fragment_OS_Danio_rerio_OX_7955_GN_rrh_PE_3_SV_1:0.0225268096)99.5/1/100:0.0556301709)1.1/0.378/12:0.0049410650,(XP_012688455.1_visual_pigment-like_receptor_peropsin_Clupea_harengus:0.1065142297,(((XP_026879425.1_visual_pigment-like_receptor_peropsin_Electrophorus_electricus:0.1699363421,XP_017545889.1_PREDICTED_visual_pigment-like_receptor_peropsin_Pygocentrus_nattereri:0.0260901775)93/1/94:0.0293823242,XP_028822134.1_visual_pigment-like_receptor_peropsin_Denticeps_clupeoides:0.0856836213)81.6/0.949/81:0.0157763677,XP_030628797.1_visual_pigment-like_receptor_peropsin_Chanos_chanos:0.0429116053)74.9/0.99/81:0.0208104368)66.6/0.981/81:0.0094880469)87.4/0.999/100:0.0181904745,(XP_019909891.1_visual_pigment-like_receptor_peropsin_isoform_X1_Esox_lucius:0.0000025034,XP_034153223.1_visual_pigment-like_receptor_peropsin_isoform_X2_Esox_lucius:0.0000022665)99.5/1/100:0.0419497588)92.7/1/100:0.0237021840,KPP58578.1_hypothetical_protein_Z043_123585_Scleropages_formosus:0.0968258622)25.3/0.762/100:0.0143447896,tr|A0A3B3Q366|A0A3B3Q366_9TELE_Retinal_pigment_epithelium-derived_rhodopsin_homolog_OS_Paramormyrops_kingsleyae_OX_1676925_PE_3_SV_1:0.1413860601)77.2/0.9/100:0.0202429380,BBI55004.1_peropsin_Anguilla_japonica:0.0691347909)99.7/1/100:0.0788455734,(XP_033869620.2_LOW_QUALITY_PROTEIN_visual_pigment-like_receptor_peropsin_Acipenser_ruthenus:0.1077822668,XP_015200719.1_PREDICTED_visual_pigment-like_receptor_peropsin_Lepisosteus_oculatus:0.0496038613)79.2/0.998/100:0.0374698377)50.2/0.882/66:0.0215738329,XP_028660944.1_visual_pigment-like_receptor_peropsin_Erpetoichthys_calabaricus:0.1719899671)66.8/0.963/89:0.0293215040,(XP_006012043.1_PREDICTED_visual_pigment-like_receptor_peropsin_Latimeria_chalumnae:0.0000027010,tr|H2ZYF5|H2ZYF5_LATCH_Retinal_pigment_epithelium-derived_rhodopsin_homolog_OS_Latimeria_chalumnae_OX_7897_GN_RRH_PE_3_SV_1:0.0000022921)99.9/1/100:0.1028693227)70.1/0.578/56:0.0138747638,((((((((((((((ERE90153.1_visual_pigment-like_receptor_peropsin-like_protein_Cricetulus_griseus:0.0313152303,OBS76137.1_hypothetical_protein_A6R68_17411_partial_Neotoma_lepida:0.0362474006)74.9/0.758/100:0.0096681329,((((XP_034356982.1_visual_pigment-like_receptor_peropsin_isoform_X2_Arvicanthis_niloticus:0.0414299250,(XP_031231335.1_visual_pigment-like_receptor_peropsin_Mastomys_coucha:0.0387665266,((AAH46288.1_Rrh_protein_Mus_musculus:0.0000010000,EDL12232.1_retinal_pigment_epithelium_derived_rhodopsin_homolog_isoform_CRA_a_Mus_musculus:0.0000010000)0/0.333/100:0.0000024872,tr|A0A0G2JFN6|A0A0G2JFN6_MOUSE_Visual_pigment-like_receptor_peropsin_Fragment_OS_Mus_musculus_OX_10090_GN_Rrh_PE_4_SV_1:0.3045868709)90.1/0.996/100:0.0298632091)72.1/0.513/100:0.0047127540)75.7/0.923/100:0.0079690697,(NP_001101196.1_visual_pigment-like_receptor_peropsin_Rattus_norvegicus:0.0000020784,(XP_017446426.1_PREDICTED_visual_pigment-like_receptor_peropsin_isoform_X2_Rattus_norvegicus:0.0000010000,XP_006232065.1_PREDICTED_visual_pigment-like_receptor_peropsin_isoform_X1_Rattus_norvegicus:0.0000010000)0/0.333/95:0.0000027840)100/1/100:0.0741927824)97.4/1/100:0.0347472474,XP_021501095.1_visual_pigment-like_receptor_peropsin_Meriones_unguiculatus:0.0688885783)92.6/1/100:0.0248598599,XP_005357329.1_visual_pigment-like_receptor_peropsin_Microtus_ochrogaster:0.0301581048)57.8/0.985/100:0.0195736021)92.4/0.999/100:0.0318937443,XP_008841944.1_LOW_QUALITY_PROTEIN_visual_pigment-like_receptor_peropsin_Nannospalax_galili:0.2039353320)91.1/0.999/100:0.0330731786,XP_004658682.1_PREDICTED_visual_pigment-like_receptor_peropsin_Jaculus_jaculus:0.1092153077)98.3/1/100:0.0572407131,(((XP_028347976.1_visual_pigment-like_receptor_peropsin_isoform_X3_Physeter_catodon:0.0155121712,(XP_019273066.1_PREDICTED_visual_pigment-like_receptor_peropsin_isoform_X2_Panthera_pardus:0.1239407744,XP_022422838.1_visual_pigment-like_receptor_peropsin_isoform_X2_Delphinapterus_leucas:0.1476205460)41.6/0.872/56:0.0327253956)99.7/1/98:0.1731350683,XP_028347975.1_visual_pigment-like_receptor_peropsin_isoform_X1_Physeter_catodon:0.0000021835)99.7/1/98:0.0738692502,tr|W5P3U5|W5P3U5_SHEEP_Retinal_pigment_epithelium-derived_rhodopsin_homolog_OS_Ovis_aries_OX_9940_GN_RRH_PE_3_SV_1:0.0379617526)91.6/1/96:0.0271302378)38.9/0.891/89:0.0113643518,(((((tr|A0A452QP63|A0A452QP63_URSAM_Retinal_pigment_epithelium-derived_rhodopsin_homolog_OS_Ursus_americanus_OX_9643_GN_RRH_PE_3_SV_1:0.1209448675,tr|M3YAY1|M3YAY1_MUSPF_Retinal_pigment_epithelium-derived_rhodopsin_homolog_OS_Mustela_putorius_furo_OX_9669_GN_RRH_PE_3_SV_1:0.0300973802)73.5/0.748/91:0.0039090758,XP_005639327.1_visual_pigment-like_receptor_peropsin_Canis_lupus_familiaris:0.0111798544)95.2/1/100:0.0153737961,(XP_019684650.1_visual_pigment-like_receptor_peropsin_isoform_X2_Felis_catus:0.1304864055,XP_029775147.1_visual_pigment-like_receptor_peropsin_isoform_X1_Suricata_suricatta:0.0477772273)90.3/0.999/92:0.0131555554)95.8/1/98:0.0223746369,((ELK06410.1_Visual_pigment-like_receptor_peropsin_Pteropus_alecto:0.2558646153,XP_024907589.1_visual_pigment-like_receptor_peropsin_Pteropus_alecto:0.0171575687)84.9/0.915/100:0.0348038157,XP_023387180.1_visual_pigment-like_receptor_peropsin_Pteropus_vampyrus:0.0104695877)89.2/1/100:0.0187436214)80.3/0.932/63:0.0088041459,((((((KAF4019713.1_hypothetical_protein_G4228_011440_Cervus_hanglu_yarkandensis:0.0240711303,MXQ81574.1_hypothetical_protein_E5288_WYG011931_Bos_mutus:0.0489105868)100/1/99:0.0906246453,ELK36546.1_Pro-epidermal_growth_factor_Myotis_davidii:0.0300466932)99.7/1/99:0.0917039132,EPQ11557.1_Visual_pigment-like_receptor_peropsin_Myotis_brandtii:0.0037267262)92.2/1/98:0.0300103307,(XP_016064948.1_PREDICTED_visual_pigment-like_receptor_peropsin_Miniopterus_natalensis:0.0908264637,XP_014400206.1_PREDICTED_visual_pigment-like_receptor_peropsin_isoform_X1_Myotis_brandtii:0.0165205709)100/1/99:0.1001519066)0/0.333/97:0.0000022290,tr|G1PJY3|G1PJY3_MYOLU_Retinal_pigment_epithelium-derived_rhodopsin_homolog_OS_Myotis_lucifugus_OX_59463_GN_RRH_PE_3_SV_1:0.0110632325)95.6/1/98:0.0274826254,XP_028363566.1_visual_pigment-like_receptor_peropsin_Phyllostomus_discolor:0.1091093954)87.4/0.98/98:0.0101538047)85.6/0.998/70:0.0103574462)79.1/0.91/78:0.0092944867,(((XP_003929508.1_PREDICTED_visual_pigment-like_receptor_peropsin_Saimiri_boliviensis_boliviensis:0.0090536521,((XP_032962655.1_visual_pigment-like_receptor_peropsin_isoform_X1_Rhinolophus_ferrumequinum:0.1722497607,XP_017365120.1_PREDICTED_H_ACA_ribonucleoprotein_complex_subunit_1_isoform_X1_Cebus_capucinus_imitator:0.0034366063)97.6/1/100:0.0639336491,tr|A0A5F4WFW4|A0A5F4WFW4_CALJA_Retinal_pigment_epithelium-derived_rhodopsin_homolog_OS_Callithrix_jacchus_OX_9483_GN_RRH_PE_3_SV_1:0.0738776956)74/0.75/100:0.0263582504)83.8/0.975/100:0.0149614891,tr|A0A494C1B2|A0A494C1B2_HUMAN_Visual_pigment-like_receptor_peropsin_Fragment_OS_Homo_sapiens_OX_9606_GN_RRH_PE_1_SV_1:0.0278312683)81.8/0.82/100:0.0165609571,XP_012510533.1_PREDICTED_visual_pigment-like_receptor_peropsin_Propithecus_coquereli:0.1845927882)88.7/1/100:0.0215930508)86.7/0.968/98:0.0144982791,(XP_006869378.1_PREDICTED_visual_pigment-like_receptor_peropsin_Chrysochloris_asiatica:0.0938198522,XP_003410445.2_visual_pigment-like_receptor_peropsin_Loxodonta_africana:0.0284012320)90.1/1/100:0.0281245255)91.1/0.999/100:0.0301469786,((XP_003468046.1_visual_pigment-like_receptor_peropsin_Cavia_porcellus:0.0458654033,EHA99336.1_Visual_pigment-like_receptor_peropsin_Heterocephalus_glaber:0.1012315048)56.8/0.567/100:0.0116702607,XP_023565897.1_visual_pigment-like_receptor_peropsin_Octodon_degus:0.0320187833)91.9/1/100:0.0367600339)95.4/1/100:0.0577766386,ELV13710.1_Visual_pigment-like_receptor_peropsin_Tupaia_chinensis:0.2154403383)93.9/1/100:0.0427589550,(tr|A0A4X2K3N4|A0A4X2K3N4_VOMUR_Retinal_pigment_epithelium-derived_rhodopsin_homolog_OS_Vombatus_ursinus_OX_29139_GN_RRH_PE_3_SV_1:0.0343852022,XP_007496057.1_PREDICTED_visual_pigment-like_receptor_peropsin_Monodelphis_domestica:0.0744700465)100/1/100:0.1165387570)86.1/1/100:0.0355482377,(tr|F7E735|F7E735_ORNAN_Retinal_pigment_epithelium-derived_rhodopsin_homolog_OS_Ornithorhynchus_anatinus_OX_9258_GN_RRH_PE_3_SV_1:0.0000010000,XP_001506416.1_visual_pigment-like_receptor_peropsin_Ornithorhynchus_anatinus:0.0000010000)100/1/100:0.1561909803)96.9/1/100:0.0508871176,(((XP_018096438.1_PREDICTED_visual_pigment-like_receptor_peropsin_Xenopus_laevis:0.0102370488,OCT97123.1_hypothetical_protein_XELAEV_18009346mg_Xenopus_laevis:0.3085291553)96.8/1/100:0.0646711594,XP_002934288.2_visual_pigment-like_receptor_peropsin_Xenopus_tropicalis:0.0220911543)94.4/1/100:0.0323548108,XP_018425334.1_PREDICTED_visual_pigment-like_receptor_peropsin_Nanorana_parkeri:0.0702051646)99.9/1/100:0.0883990046)83.7/0.992/95:0.0192695011,(((XP_009663703.1_PREDICTED_visual_pigment-like_receptor_peropsin_isoform_X1_Struthio_camelus_australis:0.1242104991,(tr|A0A669Q475|A0A669Q475_PHACC_Retinal_pigment_epithelium-derived_rhodopsin_homolog_OS_Phasianus_colchicus_OX_9054_GN_RRH_PE_4_SV_1:0.0814076753,(OXB68168.1_hypothetical_protein_ASZ78_012266_Callipepla_squamata:0.0000010000,OXB84836.1_hypothetical_protein_H355_015958_Colinus_virginianus:0.0000010000)71.6/0.577/100:0.0051644840)56.9/0.977/96:0.0210547293)0/0.333/47:0.0000029150,(((OWK57165.1_Visual_pigment-like_receptor_peropsin_Lonchura_striata_domestica:0.0000021436,(TRZ23247.1_hypothetical_protein_HGM15179_003816_Zosterops_borbonicus:0.0973032207,tr|U3JVC7|U3JVC7_FICAL_G_PROTEIN_RECEP_F1_2_domain-containing_protein_OS_Ficedula_albicollis_OX_59894_GN_RRH_PE_3_SV_1:0.1725728669)0/0.333/100:0.0000024214)93.5/1/100:0.0182650048,XP_026703985.1_visual_pigment-like_receptor_peropsin_isoform_X2_Athene_cunicularia:0.2289098294)0/0.333/85:0.0000026898,KQK81800.1_hypothetical_protein_AAES_77590_Amazona_aestiva:0.0217495786)77.2/0.959/81:0.0036985110)93.5/1/72:0.0294715536,((ETE65084.1_H_ACA_ribonucleoprotein_complex_subunit_1_Ophiophagus_hannah:0.2942212970,(GCF64632.1_hypothetical_protein_parPi_0031534_partial_Paroedura_picta:0.0953320653,GCF40539.1_hypothetical_protein_parPi_0000830_Paroedura_picta:0.0120539430)98.3/1/100:0.0689684727)43.3/0.62/100:0.0112279346,XP_028599879.1_visual_pigment-like_receptor_peropsin_isoform_X2_Podarcis_muralis:0.0474106068)94.7/1/100:0.0336484905)36.1/0.71/97:0.0187714136)95.5/1/95:0.0530900660)85.2/0.967/81:0.0744544698,XP_032874758.1_visual_pigment-like_receptor_peropsin_Amblyraja_radiata:0.1923841702)97/1/89:0.1684284699,XP_032805970.1_visual_pigment-like_receptor_peropsin_Petromyzon_marinus:0.3419944187)100/1/99:0.5022075328,(XP_019631461.1_PREDICTED_visual_pigment-like_receptor_peropsin_Branchiostoma_belcheri:0.0938729167,AWU78806.1_peropsin_Branchiostoma_lanceolatum:0.0642643887)100/1/100:0.7111386165)0/0.473/46:0.1049430141,(((((((((((BAQ54696.1_opsin_RGR-like_Sympetrum_frequens:0.1159790568,BAQ54740.1_opsin_RGR-like_Somatochlora_uchidai:0.0166573614)100/1/100:0.1140642174,BAQ54791.1_opsin_RGR-like_Anotogaster_sieboldii:0.0841993848)94.5/1/100:0.0462503719,(BAQ54831.1_opsin_RGR-like_Asiagomphus_melaenops:0.2832106394,BAQ54813.1_opsin_RGR-like_Tanypteryx_pryeri:0.1474272025)93/0.994/100:0.0517102694)96.7/1/100:0.0738959681,BAQ54848.1_opsin_RGR-like_Anax_parthenope:0.1666840729)98.5/1/100:0.0806557699,BAQ54883.1_opsin_RGR-like_Epiophlebia_superstes:0.0754633433)99.1/1/100:0.0929142901,(BAQ54923.1_opsin_RGR-like_Mnais_costalis:0.0731847089,BAQ54907.1_opsin_RGR-like_Ischnura_asiatica:0.1047760339)99.8/1/100:0.1202845690)38.5/0.572/98:0.0528926352,BAQ54938.1_opsin_RGR-like_Indolestes_peregrinus:0.1838057786)100/1/100:0.8435308646,(((((((XP_013133440.1_PREDICTED_uncharacterized_protein_LOC106099427_Papilio_polytes:0.0375442899,(KPJ12282.1_Visual_pigment-like_receptor_peropsin_Papilio_machaon:0.0048622554,XP_014362025.1_PREDICTED_uncharacterized_protein_LOC106713694_Papilio_machaon:0.0000027881)90.9/0.988/100:0.0243967399)100/1/100:0.1797847895,(((XP_028157551.1_visual_pigment-like_receptor_peropsin_isoform_X1_Ostrinia_furnacalis:0.0848565418,(XP_026757420.1_visual_pigment-like_receptor_peropsin_Galleria_mellonella:0.1081849813,XP_013182897.1_PREDICTED_visual_pigment-like_receptor_peropsin_Amyelois_transitella:0.2015670020)76.3/0.992/100:0.0483765640)92.8/1/100:0.0587933130,(((XP_032529682.1_visual_pigment-like_receptor_peropsin_isoform_X2_Danaus_plexippus_plexippus:0.1230119841,(XP_034824836.1_rhodopsin_GQ-coupled-like_Aphantopus_hyperantus:0.0328541536,XP_023941529.1_visual_pigment-like_receptor_peropsin_Bicyclus_anynana:0.1065145460)98.2/1/100:0.0591703771)15.9/0.64/100:0.0202332938,(QDR50945.1_retinal_G_protein_coupled_receptor-like_protein_Heliconius_melpomene:0.1145106531,XP_026488410.1_visual_pigment-like_receptor_peropsin_isoform_X1_Vanessa_tameamea:0.0563275128)64.7/0.969/100:0.0266630490)99/1/100:0.0997557702,XP_026329002.1_rhodopsin_GQ-coupled-like_Hyposmocoma_kahamanoa:0.2178323058)72.1/0.988/100:0.0452918944)23.5/0.605/36:0.0192477841,(((XP_030031533.1_visual_pigment-like_receptor_peropsin_isoform_X1_Manduca_sexta:0.0650201156,XP_021206870.1_visual_pigment-like_receptor_peropsin_Bombyx_mori:0.1601968424)40/0.696/93:0.0262931618,(XP_022821074.1_visual_pigment-like_receptor_peropsin_Spodoptera_litura:0.0993888174,(PCG74332.1_hypothetical_protein_B5V51_13457_Heliothis_virescens:0.1246047203,XP_026726933.1_visual_pigment-like_receptor_peropsin_Trichoplusia_ni:0.0529790250)82.4/0.979/100:0.0344615524)97.5/1/100:0.0646588177)88/0.983/100:0.0538574125,KOB72507.1_Visual_pigment-like_receptor_peropsin_Operophtera_brumata:0.1870708188)55.7/0.903/37:0.0326939916)81.4/0.988/97:0.0456556984)98/1/100:0.1208533507,XP_011552121.1_PREDICTED_visual_pigment-like_receptor_peropsin_Plutella_xylostella:0.2911897925)82.3/0.946/100:0.0761894371,GBP31162.1_Visual_pigment-like_receptor_peropsin_Eumeta_japonica:0.3141547631)99.9/1/100:0.6501563392,XP_022914402.1_visual_pigment-like_receptor_peropsin_Onthophagus_taurus:1.1730069149)94.9/0.999/100:0.2660365005,JAT06339.1_hypothetical_protein_g.4539_Homalodisca_liturata:0.9742577628)39.6/0.735/100:0.1238951363,((XP_023715830.1_visual_pigment-like_receptor_peropsin_Cryptotermes_secundus:0.2896530734,XP_021936833.1_visual_pigment-like_receptor_peropsin_Zootermopsis_nevadensis:0.2508895155)95.2/0.999/100:0.2096685674,PSN54238.1_hypothetical_protein_C0J52_09248_partial_Blattella_germanica:0.5078813798)99.7/1/100:0.4801938885)94.7/1/100:0.2240742268)93.8/0.999/100:0.2629031629,KAF4524041.1_hypothetical_protein_B566_EDAN016024_Ephemera_danica:1.2367277316)100/1/100:0.6737847972,(((((((MAA41210.1_Peropsin_1_partial_Ornithodoros_erraticus:0.1680211473,MBY04491.1_putative_visual_pigment-like_receptor_peropsin_partial_Ornithodoros_turicata:0.0591664992)86/0.975/100:0.0895104978,JAV99628.1_Peropsin_partial_Ornithodoros_moubata:0.0564755062)99.9/1/100:0.3728709496,MXU95173.1_putative_visual_pigment-like_receptor_peropsin_partial_Ixodes_ricinus:0.3324977139)92.7/0.998/100:0.1876303776,((XP_003744578.1_visual_pigment-like_receptor_peropsin_Galendromus_occidentalis:0.2355703669,OQR72254.1_visual_pigment_receptor_peropsin-like_Tropilaelaps_mercedesae:0.1496040322)99.3/1/100:0.3759394689,((OQR76027.1_visual_pigment_receptor_peropsin-like_Tropilaelaps_mercedesae:0.2108031251,XP_022670895.1_visual_pigment-like_receptor_peropsin_Varroa_destructor:0.1712996142)97.4/1/100:0.1570923308,XP_018495507.1_visual_pigment-like_receptor_peropsin_Galendromus_occidentalis:0.3476260015)93.2/1/100:0.1917019284)100/1/100:0.9959490420)90.1/0.959/83:0.1130942712,((NP_001301037.1_visual_pigment-like_receptor_peropsin_Limulus_polyphemus:0.1445180136,XP_013776973.2_visual_pigment-like_receptor_peropsin_Limulus_polyphemus:0.3279364590)99.7/1/100:0.1744117151,((CCP46949.1_peropsin_Cupiennius_salei:0.0811798326,BAJ22674.1_peropsin_Hasarius_adansoni:0.1339211483)98.7/1/100:0.0892963530,((GBN41875.1_Visual_pigment-like_receptor_peropsin_partial_Araneus_ventricosus:0.1263603353,XP_015920587.1_visual_pigment-like_receptor_peropsin_isoform_X1_Parasteatoda_tepidariorum:0.1163187719)90.2/0.999/100:0.0572458825,XP_035206630.1_visual_pigment-like_receptor_peropsin_isoform_X1_Stegodyphus_dumicola:0.0691832820)45.5/0.852/86:0.0498601241)99.5/1/100:0.1681585558)89.3/1/100:0.0715640496)11.6/0.546/64:0.0408641877,XP_023223957.1_visual_pigment-like_receptor_peropsin_isoform_X3_Centruroides_sculpturatus:0.4490717138)93.1/1/83:0.1347348457,(XP_027221987.1_visual_pigment-like_receptor_peropsin_Penaeus_vannamei:0.5528479203,AMP19653.1_peropsin_Euphausia_superba:0.2510768121)100/1/100:0.3926088477)97.9/1/100:0.2574203338)62.2/0.922/93:0.1412996947,((((((Sabella_spallanzanii_Velvet_k35_Locus_8495_Transcript_14_Confidence_0.667_Length_2417|ORF9:0.1610315576,scTrinity_TR56578|c0_g1_i2|ORF1:0.1308637913)100/1/100:0.7706796932,((Bispira_guinensis_TRINITY_DN30775_c0_g1_i1|ORF9:0.6357574290,Notalux_sp1_TRINITY_DN24909_c0_g1_i1|ORF1:0.4923747405)96.2/0.998/100:0.2971887073,miTrinity_TR5983|c1_g1_i2|ORF1:0.5668560805)94.6/0.999/100:0.2860004558)92.1/0.996/100:0.2983661461,THD28001.1_hypothetical_protein_D915_000926_Fasciola_hepatica:2.0736193795)84.3/0.952/100:0.2440413187,AHI16247.1_peropsin_partial_Platynereis_dumerilii:1.3123476813)92.4/0.986/100:0.1942905700,(((((((XP_013096913.1_PREDICTED_retinochrome-like_Biomphalaria_glabrata:0.3014050965,BBH84663.1_retinochrome_Ambigolimax_valentianus:0.3809152024)63.5/0.915/99:0.0856139057,(XP_005094221.2_PREDICTED_retinochrome-like_Aplysia_californica:0.2750154890,RUS89700.1_hypothetical_protein_EGW08_002518_partial_Elysia_chlorotica:0.4603733564)66.4/0.545/100:0.0357455701)99.9/1/100:0.3154058798,(PVD38370.1_hypothetical_protein_C0Q70_00984_Pomacea_canaliculata:0.2912728163,XP_025113272.1_visual_pigment-like_receptor_peropsin_Pomacea_canaliculata:0.0041052815)100/1/100:0.4112001882)99/1/100:0.3423380714,XP_009060307.1_hypothetical_protein_LOTGIDRAFT_154374_Lottia_gigantea:0.6258348567)97.8/1/100:0.2998400875,(((XP_011438181.2_visual_pigment-like_receptor_peropsin_Crassostrea_gigas:0.0000020999,tr|K1S037|K1S037_CRAGI_Visual_pigment-like_receptor_peropsin_OS_Crassostrea_gigas_OX_29159_GN_CGI_10021860_PE_4_SV_1:0.0045248116)89.1/0.948/100:0.0643433669,XP_022317074.1_visual_pigment-like_receptor_peropsin_Crassostrea_virginica:0.1833225118)99.9/1/100:0.6598504591,(XP_021349313.1_visual_pigment-like_receptor_peropsin_Mizuhopecten_yessoensis:0.0646582904,APB88020.1_retinochrome_Argopecten_irradians:0.1159709624)99.8/1/100:0.4571316613)100/1/100:0.6534522870)41.7/0.643/91:0.0948159994,(APF30603.1_opsin_Stenoplax_conspicua:0.0935751562,APF30602.1_opsin_Chiton_virgulatus:0.0816221551)100/1/100:0.7479316529)75.1/0.992/91:0.1605294328,(BAR90769.1_retinochrome_Nautilus_pompilius:0.5406448649,((((AKI33349.1_retinochrome_Doryteuthis_pealeii:0.1176832855,AKI33353.1_retinochrome_Sepia_latimanus:0.0525550198)83.3/0.985/100:0.0501374322,BAR90774.1_retinochrome1_Idiosepius_paradoxus:0.1180382952)100/1/100:0.4378131947,QHA94768.1_retinochrome_2_Sepia_officinalis:0.6192563127)45.4/0.951/97:0.1954099546,XP_014770715.1_PREDICTED_retinochrome-like_Octopus_bimaculoides:0.2058169272)100/1/100:0.9690452686)99.1/1/100:0.4394835200)95.9/1/100:0.2094141853)99.3/1/100:0.3161474293,(XP_784266.3_visual_pigment-like_receptor_peropsin_Strongylocentrotus_purpuratus:1.1160780682,(DAniello2015_ops6.1_Holothuria_glaberrima:0.1833130536,PIK53973.1_putative_visual_pigment-like_receptor_peropsin_Apostichopus_japonicus:0.3723573556)97.2/1/100:0.4000626973)98/1/100:0.3247823238)90.5/0.974/94:0.1138978625)88.5/0.999/92:0.1283393096)82.9/0.921/88:0.0813335056,((XP_022318047.1_visual_pigment-like_receptor_peropsin_Crassostrea_virginica:0.9663348223,Bispira_serrata_TRINITY_DN59578_c0_g1_i1|ORF6:0.5198123353)23.9/0.525/69:0.1586022847,XP_029640189.1_visual_pigment-like_receptor_peropsin_Octopus_vulgaris:0.7194107751)96.2/1/87:0.2423292620)39.8/0.421/68:0.0562151776,(VDO76747.1_unnamed_protein_product_Heligmosomoides_polygyrus:0.1229448755,KJH43103.1_hypothetical_protein_DICVIV_10905_Dictyocaulus_viviparus:0.2662073244)100/1/100:2.2719598010)73.1/0.965/100:0.2120226433,((((((((((((((((((((XP_006743029.1_RPE-retinal_G_protein-coupled_receptor_isoform_X1_Leptonychotes_weddellii:0.0771285112,(XP_008694540.1_PREDICTED_RPE-retinal_G_protein-coupled_receptor_Ursus_maritimus:0.0149822585,XP_026360367.1_RPE-retinal_G_protein-coupled_receptor_isoform_X1_Ursus_arctos_horribilis:0.1789819122)97.1/1/100:0.0470065054)46.1/0.823/87:0.0130277043,(KAF0872696.1_RGR_protein_partial_Crocuta_crocuta:0.1952339557,XP_015397961.1_PREDICTED_RPE-retinal_G_protein-coupled_receptor_isoform_X3_Panthera_tigris_altaica:0.0190627276)93.1/0.999/100:0.0257247420)45/0.517/87:0.0056746157,XP_022355907.1_RPE-retinal_G_protein-coupled_receptor_isoform_X1_Enhydra_lutris_kenyoni:0.0748641122)97.1/1/100:0.0390894732,XP_017503157.1_PREDICTED_RPE-retinal_G_protein-coupled_receptor_Manis_javanica:0.1092555439)89.5/0.998/100:0.0209033693,(((tr|A0A2K5C1E6|A0A2K5C1E6_AOTNA_G_PROTEIN_RECEP_F1_2_domain-containing_protein_OS_Aotus_nancymaae_OX_37293_GN_RGR_PE_3_SV_1:0.0101075545,(tr|F6VQB0|F6VQB0_CALJA_Retinal_G_protein_coupled_receptor_OS_Callithrix_jacchus_OX_9483_GN_RGR_PE_3_SV_3:0.0836050771,XP_035121961.1_RPE-retinal_G_protein-coupled_receptor_isoform_X1_Callithrix_jacchus:0.0550890392)70.7/0.505/100:0.0054084225)85.5/0.99/100:0.0135629311,tr|A0A494C187|A0A494C187_HUMAN_RPE-retinal_G_protein-coupled_receptor_OS_Homo_sapiens_OX_9606_GN_RGR_PE_1_SV_1:0.0333548255)100/1/100:0.0673854810,(((tr|G1SQD6|G1SQD6_RABIT_Retinal_G_protein_coupled_receptor_OS_Oryctolagus_cuniculus_OX_9986_GN_RGR_PE_3_SV_3:0.0000020546,XP_017206019.1_PREDICTED_RPE-retinal_G_protein-coupled_receptor_isoform_X2_Oryctolagus_cuniculus:0.0000024614)100/1/100:0.1290907061,((((XP_012922110.1_RPE-retinal_G_protein-coupled_receptor_isoform_X1_Heterocephalus_glaber:0.0644607516,XP_010620899.1_RPE-retinal_G_protein-coupled_receptor_Fukomys_damarensis:0.0632726438)97.6/1/100:0.0500263547,(XP_004641306.1_RPE-retinal_G_protein-coupled_receptor_Octodon_degus:0.1108930230,XP_023419284.1_RPE-retinal_G_protein-coupled_receptor_isoform_X1_Cavia_porcellus:0.1737300375)97.2/1/100:0.0760014966)99.6/1/100:0.0819747074,XP_023365352.1_RPE-retinal_G_protein-coupled_receptor_isoform_X1_Otolemur_garnettii:0.0653654718)85.4/0.993/25:0.0212275649,(((((((XP_032775157.1_RPE-retinal_G_protein-coupled_receptor_isoform_X1_Rattus_rattus:0.0000020298,XP_032775158.1_RPE-retinal_G_protein-coupled_receptor_isoform_X2_Rattus_rattus:0.0000022595)99.9/1/100:0.0732038920,XP_021500571.1_RPE-retinal_G_protein-coupled_receptor_isoform_X3_Meriones_unguiculatus:0.0958365728)15.2/0.506/69:0.0084187013,(OBS64006.1_hypothetical_protein_A6R68_07454_Neotoma_lepida:0.0237202989,(tr|A0A3L7GUU5|A0A3L7GUU5_CRIGR_RGR_OS_Cricetulus_griseus_OX_10029_GN_CgPICR_006218_PE_4_SV_1:0.0000010000,ERE86957.1_RPE-retinal_G_protein-coupled_receptor-like_protein_Cricetulus_griseus:0.0000010000)94.9/1/100:0.0337758078)87.6/0.991/100:0.0184112340)94.6/1/100:0.0536348065,XP_017654320.1_LOW_QUALITY_PROTEIN_RPE-retinal_G_protein-coupled_receptor_Nannospalax_galili:0.1080370086)50/0.939/100:0.0237168714,XP_004658063.1_PREDICTED_RPE-retinal_G_protein-coupled_receptor_Jaculus_jaculus:0.1147924724)63.8/0.381/100:0.0056482225,(XP_026252839.1_RPE-retinal_G_protein-coupled_receptor_isoform_X1_Urocitellus_parryii:0.0000025046,XP_015355524.1_PREDICTED_RPE-retinal_G_protein-coupled_receptor_isoform_X2_Marmota_marmota_marmota:0.0047763496)99.9/1/100:0.1056712278)66.4/0.995/100:0.0272481021,XP_020040636.1_RPE-retinal_G_protein-coupled_receptor_isoform_X1_Castor_canadensis:0.0638521946)83.8/0.993/100:0.0220689596)49.9/0.872/38:0.0208071230)76.1/0.691/75:0.0134908004,ELW65957.1_RPE-retinal_G_protein-coupled_receptor_Tupaia_chinensis:0.2870246108)75.3/0.669/81:0.0122429348)92.7/1/81:0.0253725204)74.4/0.932/80:0.0112667779,((((KAB0404893.1_hypothetical_protein_E2I00_006669_partial_Balaenoptera_physalus:0.0204969542,XP_004273063.1_RPE-retinal_G_protein-coupled_receptor_isoform_X3_Orcinus_orca:0.0242114723)94.8/1/100:0.0274419413,tr|F1SEP7|F1SEP7_PIG_Retinal_G_protein_coupled_receptor_OS_Sus_scrofa_OX_9823_GN_RGR_PE_3_SV_2:0.0510846219)98.6/1/100:0.0491383142,(((tr|A0A671FXY5|A0A671FXY5_RHIFE_Retinal_G_protein_coupled_receptor_OS_Rhinolophus_ferrumequinum_OX_59479_GN_RGR_PE_4_SV_1:0.0000020324,XP_032986739.1_RPE-retinal_G_protein-coupled_receptor_isoform_X2_Rhinolophus_ferrumequinum:0.0000022522)100/1/100:0.0972995892,(XP_006915520.1_RPE-retinal_G_protein-coupled_receptor_isoform_X1_Pteropus_alecto:0.0105448094,XP_015985667.1_PREDICTED_RPE-retinal_G_protein-coupled_receptor_isoform_X3_Rousettus_aegyptiacus:0.0240917521)95.7/1/100:0.0385891788)89/1/100:0.0196315914,(XP_028369943.1_RPE-retinal_G_protein-coupled_receptor_isoform_X1_Phyllostomus_discolor:0.0000021077,XP_028369945.1_RPE-retinal_G_protein-coupled_receptor_isoform_X3_Phyllostomus_discolor:0.0000022253)100/1/100:0.0804581444)75.8/0.834/100:0.0084889338)87.3/0.999/100:0.0187337015,XP_014589134.1_RPE-retinal_G_protein-coupled_receptor_Equus_caballus:0.0960489718)0/0.333/53:0.0000023798)100/1/50:0.1195937345,XP_007952426.1_PREDICTED_RPE-retinal_G_protein-coupled_receptor_Orycteropus_afer_afer:0.1238221308)36.7/0.588/11:0.0094167490,(XP_004389951.1_RPE-retinal_G_protein-coupled_receptor_isoform_X3_Trichechus_manatus_latirostris:0.0863970480,XP_003418607.1_RPE-retinal_G_protein-coupled_receptor_Loxodonta_africana:0.0671667049)79.9/0.917/100:0.0135451808)84.4/0.997/11:0.0611524812,XP_006901086.1_PREDICTED_RPE-retinal_G_protein-coupled_receptor_Elephantulus_edwardii:0.1460232127)100/1/100:0.4181325095,(tr|F7FTA8|F7FTA8_ORNAN_Retinal_G_protein_coupled_receptor_OS_Ornithorhynchus_anatinus_OX_9258_GN_RGR_PE_4_SV_1:0.1687496043,XP_028917129.1_RPE-retinal_G_protein-coupled_receptor_Ornithorhynchus_anatinus:0.0095433524)99.8/1/100:0.1464614514)99.2/1/100:0.1392416686,((((((((XP_027751734.1_RPE-retinal_G_protein-coupled_receptor_Empidonax_traillii:0.0440797574,KFW85645.1_RPE-retinal_G_protein-coupled_receptor_partial_Manacus_vitellinus:0.2138302041)99.4/1/100:0.0753920261,KAF2982872.1_hypothetical_protein_EK904_005807_Melospiza_melodia_maxima:0.0137954730)99.1/1/100:0.0442184947,OXB68072.1_hypothetical_protein_ASZ78_003313_Callipepla_squamata:0.0283427602)68.4/0.422/62:0.0055880409,(PKU36071.1_rpe-retinal_g_protein-coupled_receptor_Limosa_lapponica_baueri:0.4098390284,KFO13091.1_RPE-retinal_G_protein-coupled_receptor_partial_Balearica_regulorum_gibbericeps:0.0223067074)76.1/0.915/100:0.0176871807)11.3/0.346/98:0.0035972824,(tr|U3IWV3|U3IWV3_ANAPP_Retinal_G_protein_coupled_receptor_OS_Anas_platyrhynchos_platyrhynchos_OX_8840_GN_RGR_PE_4_SV_1:0.1238973928,XP_010012797.1_PREDICTED_RPE-retinal_G_protein-coupled_receptor_Nestor_notabilis:0.0249536415)43.4/0.755/63:0.0220829123)99.2/1/100:0.0678143237,XP_006029559.1_RPE-retinal_G_protein-coupled_receptor_Alligator_sinensis:0.1670027589)94.9/1/100:0.0413713001,XP_006112451.2_RPE-retinal_G_protein-coupled_receptor_isoform_X1_Pelodiscus_sinensis:0.0468745294)0/0.463/38:0.0091062220,(XP_030425772.1_RPE-retinal_G_protein-coupled_receptor_isoform_X1_Gopherus_evgoodei:0.0101319424,EMP28740.1_RPE-retinal_G_protein-coupled_receptor_Chelonia_mydas:0.2342070406)29.3/0.704/85:0.0116392663)85.2/0.946/76:0.0165003569)84/0.999/93:0.0311412869,(((XP_028585071.1_RPE-retinal_G_protein-coupled_receptor_isoform_X1_Podarcis_muralis:0.0010757181,XP_028585073.1_RPE-retinal_G_protein-coupled_receptor_isoform_X3_Podarcis_muralis:0.2111599151)98.3/1/100:0.0660615682,((XP_020652502.1_RPE-retinal_G_protein-coupled_receptor_isoform_X2_Pogona_vitticeps:0.0000010000,XP_020652501.1_RPE-retinal_G_protein-coupled_receptor_isoform_X1_Pogona_vitticeps:0.0000024788)99.9/1/100:0.0985344434,((XP_015272252.1_PREDICTED_RPE-retinal_G_protein-coupled_receptor_Gekko_japonicus:0.0035605574,GCF44026.1_hypothetical_protein_parPi_0003314_Paroedura_picta:0.2333136342)100/1/100:0.1067307542,XP_003223311.2_PREDICTED_RPE-retinal_G_protein-coupled_receptor_isoform_X1_Anolis_carolinensis:0.0572820132)70.2/0.997/79:0.0383821764)86.2/0.99/79:0.0238795680)0/0.358/20:0.0196775498,((XP_032088141.1_RPE-retinal_G_protein-coupled_receptor_Thamnophis_elegans:0.0874176792,XP_034508798.1_RPE-retinal_G_protein-coupled_receptor-like_Ailuropoda_melanoleuca:0.0755067623)12.5/0.574/9:0.0205311375,(ETE69021.1_RPE-retinal_G_protein-coupled_receptor_partial_Ophiophagus_hannah:0.1217121724,XP_007442166.1_RPE-retinal_G_protein-coupled_receptor_Python_bivittatus:0.0444355702)95.4/1/10:0.0374009263)100/1/100:0.1646836030)99.8/1/100:0.1191556473)98.7/1/100:0.0698118954,(((XP_033799702.1_RPE-retinal_G_protein-coupled_receptor_Geotrypetes_seraphini:0.0186071651,XP_030060842.1_LOW_QUALITY_PROTEIN_RPE-retinal_G_protein-coupled_receptor_Microcaecilia_unicolor:0.3921379446)99.6/1/100:0.1093612249,XP_029466509.1_RPE-retinal_G_protein-coupled_receptor_isoform_X1_Rhinatrema_bivittatum:0.0712351684)98.5/1/100:0.0850256166,(((XP_018413917.1_PREDICTED_RPE-retinal_G_protein-coupled_receptor_isoform_X2_Nanorana_parkeri:0.0000028487,XP_018413919.1_PREDICTED_RPE-retinal_G_protein-coupled_receptor_isoform_X3_Nanorana_parkeri:0.0000010000)68.3/0.418/100:0.0082142773,(PIO33247.1_hypothetical_protein_AB205_0212880_partial_Lithobates_catesbeianus:0.0784822564,PIO33248.1_hypothetical_protein_AB205_0212880_partial_Lithobates_catesbeianus:0.2600843945)99.7/1/100:0.2166806923)98/1/100:0.0716350832,NP_001016013.1_RPE-retinal_G_protein-coupled_receptor_Xenopus_tropicalis:0.1212904030)97/1/100:0.0559362123)98/1/100:0.0835557881)42.9/0.91/28:0.0442433669,((XP_005992482.1_PREDICTED_RPE-retinal_G_protein-coupled_receptor_isoform_X1_Latimeria_chalumnae:0.0000021190,XP_014341846.1_PREDICTED_RPE-retinal_G_protein-coupled_receptor_isoform_X2_Latimeria_chalumnae:0.0000010000)100/1/100:0.1912216747,(GCC26500.1_hypothetical_protein_chiPu_0004917_Chiloscyllium_punctatum:0.1291713365,XP_032868690.1_RPE-retinal_G_protein-coupled_receptor_Amblyraja_radiata:0.1394133602)100/1/100:0.2467352996)75.3/0.947/29:0.0469208770)91.8/1/100:0.0509413221,XP_033880176.1_retinal_G_protein_coupled_receptor_a_Acipenser_ruthenus:0.1390152034)95.2/1/100:0.0606304358,tr|W5MEJ9|W5MEJ9_LEPOC_Retinal_G_protein_coupled_receptor_a_OS_Lepisosteus_oculatus_OX_7918_PE_3_SV_1:0.0673387880)97.6/1/100:0.1034452895,((((((((((XP_007249548.2_RPE-retinal_G_protein-coupled_receptor-like_Astyanax_mexicanus:0.1061253926,XP_026871586.1_RPE-retinal_G_protein-coupled_receptor-like_isoform_X1_Electrophorus_electricus:0.1061285095)31.5/0.837/100:0.0230341736,((XP_026997981.1_RPE-retinal_G_protein-coupled_receptor-like_Tachysurus_fulvidraco:0.0761580797,TSK22739.1_RPE-retinal_G_protein-coupled_receptor_Bagarius_yarrelli:0.1153060964)5.6/0.39/100:0.0163962037,AHH39082.1_RPE-retinal_G_protein-coupled_receptor_Ictalurus_punctatus:0.0584477471)99.5/1/100:0.0839919218)96.9/1/100:0.0472544136,TRY56781.1_hypothetical_protein_DNTS_035600_Danionella_translucida:0.0706134975)87.9/0.993/100:0.0139484861,((RXN21737.1_RPE-retinal_G_-coupled_receptor-like_protein_Labeo_rohita:0.0253944840,(tr|A0A673G102|A0A673G102_9TELE_Retinal_G_protein_coupled_receptor_a_OS_Sinocyclocheilus_rhinocerous_OX_307959_PE_4_SV_1:0.0287963927,tr|A0A671PNT3|A0A671PNT3_9TELE_Retinal_G_protein_coupled_receptor_a_OS_Sinocyclocheilus_anshuiensis_OX_1608454_PE_4_SV_1:0.2662429218)96.4/1/100:0.0614293106)41.8/0.88/92:0.0132035906,KAA0718028.1_RPE-retinal_G_protein-coupled_receptor_Triplophysa_tibetana:0.0507470814)86.6/0.992/100:0.0146466373)99.8/1/100:0.0611179182,((tr|A0A3Q3IR66|A0A3Q3IR66_MONAL_G_PROTEIN_RECEP_F1_2_domain-containing_protein_OS_Monopterus_albus_OX_43700_PE_4_SV_1:0.0931290266,tr|A0A3Q3IR55|A0A3Q3IR55_MONAL_G_PROTEIN_RECEP_F1_2_domain-containing_protein_OS_Monopterus_albus_OX_43700_PE_4_SV_1:0.0542115390)99.3/1/100:0.0578273090,XP_026165322.1_RPE-retinal_G_protein-coupled_receptor-like_Mastacembelus_armatus:0.0565696331)95.8/1/100:0.0340940800)85.8/0.979/83:0.0119514647,((((tr|A0A3P8Y5R8|A0A3P8Y5R8_ESOLU_G_PROTEIN_RECEP_F1_2_domain-containing_protein_OS_Esox_lucius_OX_8010_PE_4_SV_1:0.1342976089,(CAB1343295.1_unnamed_protein_product_Coregonus_sp._balchen:0.3032985207,XP_020335500.1_RPE-retinal_G_protein-coupled_receptor_Oncorhynchus_kisutch:0.0512142658)65.9/0.545/92:0.0097980489)0/0.333/92:0.0000020872,XP_023862873.1_RPE-retinal_G_protein-coupled_receptor_isoform_X2_Salvelinus_alpinus:0.0334528938)98.3/1/96:0.0511917990,XP_034537141.1_retinal_G_protein_coupled_receptor_a_isoform_X1_Notolabrus_celidotus:0.0354062521)25.3/0.481/96:0.0069983326,XP_034464338.1_LOW_QUALITY_PROTEIN_retinal_G_protein_coupled_receptor_a_Hippoglossus_hippoglossus:0.1126589610)85.4/0.998/100:0.0215550995)74.9/0.934/77:0.0073123751,(tr|A0A4W6EA39|A0A4W6EA39_LATCA_G_PROTEIN_RECEP_F1_2_domain-containing_protein_OS_Lates_calcarifer_OX_8187_GN_LOC108880363_PE_4_SV_1:0.0087551891,(((XP_017287157.1_RPE-retinal_G_protein-coupled_receptor-like_Kryptolebias_marmoratus:0.0707334843,JAR67027.1_RPE-retinal_G_protein-coupled_receptor_Fundulus_heteroclitus:0.0107215450)75.5/0.853/100:0.0062914887,XP_008427760.1_PREDICTED_RPE-retinal_G_protein-coupled_receptor-like_isoform_X2_Poecilia_reticulata:0.1641321959)92.4/1/100:0.0219759411,tr|A0A3B3D3W1|A0A3B3D3W1_ORYME_Retinal_G_protein_coupled_receptor_a_OS_Oryzias_melastigma_OX_30732_PE_3_SV_1:0.0855729800)98.1/1/100:0.0469233407)79.3/0.995/80:0.0156563701)86.4/0.956/83:0.0183305524,(XP_008319977.1_RPE-retinal_G_protein-coupled_receptor-like_Cynoglossus_semilaevis:0.1613842019,XP_030235208.1_RPE-retinal_G_protein-coupled_receptor_Gadus_morhua:0.0916907315)91/1/99:0.0312463678)85.7/0.998/83:0.0247206566,XP_033835519.1_retinal_G_protein_coupled_receptor_a_Periophthalmus_magnuspinnatus:0.0291587250)100/1/100:0.1195188223,(KPP60430.1_RPE-retinal_G_protein-coupled_receptor-like_Scleropages_formosus:0.0334529336,XP_023698421.1_RPE-retinal_G_protein-coupled_receptor-like_Paramormyrops_kingsleyae:0.1919253104)93.9/1/100:0.0578861607)94.2/1/100:0.0773484769)81.7/0.811/100:0.0813159766,(((((((((((SBP16091.1_retinal_G_protein_coupled_receptor_b_Iconisemion_striatum:0.1034493293,RVE59733.1_hypothetical_protein_OJAV_G00191490_Oryzias_javanicus:0.1076287517)80.1/0.991/100:0.0331714989,(tr|A0A3Q0QRU8|A0A3Q0QRU8_AMPCI_Retinal_G_protein_coupled_receptor_b_OS_Amphilophus_citrinellus_OX_61819_PE_4_SV_1:0.0920738609,(tr|A0A3Q4HK20|A0A3Q4HK20_NEOBR_G_PROTEIN_RECEP_F1_2_domain-containing_protein_OS_Neolamprologus_brichardi_OX_32507_PE_4_SV_1:0.0774206695,XP_004561269.2_RPE-retinal_G_protein-coupled_receptor_Maylandia_zebra:0.0000020038)94.5/1/100:0.0415862202)97.7/1/100:0.0498897083)78.8/0.988/100:0.0239754270,(PWA21430.1_hypothetical_protein_CCH79_00003084_Gambusia_affinis:0.0352672133,tr|A0A3Q2QLE6|A0A3Q2QLE6_FUNHE_G_PROTEIN_RECEP_F1_2_domain-containing_protein_OS_Fundulus_heteroclitus_OX_8078_PE_4_SV_1:0.2119978803)95.7/1/99:0.0615582623)93/1/99:0.0332653933,((((XP_008312752.1_RPE-retinal_G_protein-coupled_receptor_Cynoglossus_semilaevis:0.1394484089,XP_019739125.1_PREDICTED_RPE-retinal_G_protein-coupled_receptor-like_Hippocampus_comes:0.1239832075)90.1/0.991/88:0.0336869102,(XP_030196905.1_RPE-retinal_G_protein-coupled_receptor-like_Gadus_morhua:0.1893906725,XP_029933170.1_RPE-retinal_G_protein-coupled_receptor-like_Myripristis_murdjan:0.0743168029)77.9/0.983/88:0.0292155918)53.7/0.869/78:0.0187244484,tr|A0A672J426|A0A672J426_SALFA_Retinal_G_protein_coupled_receptor_b_OS_Salarias_fasciatus_OX_181472_PE_4_SV_1:0.0501090126)90.7/0.993/90:0.0264801744,((XP_018554730.1_PREDICTED_RPE-retinal_G_protein-coupled_receptor-like_Lates_calcarifer:0.0506549559,tr|A0A3B4YUI6|A0A3B4YUI6_SERLL_G_PROTEIN_RECEP_F1_2_domain-containing_protein_OS_Seriola_lalandi_dorsalis_OX_1841481_PE_4_SV_1:0.0605170193)76.5/0.894/92:0.0121317620,(TNN83763.1_RPE-retinal_G_protein-coupled_receptor_Liparis_tanakae:0.0729642147,TKS89748.1_RPE-retinal_G_protein-coupled_receptor_Collichthys_lucidus:0.1046968525)74.1/0.546/100:0.0068537513)85.3/1/97:0.0248199993)83.6/0.995/100:0.0201968045)50.1/0.884/97:0.0104470641,(XP_026171515.1_RPE-retinal_G_protein-coupled_receptor-like_isoform_X1_Mastacembelus_armatus:0.0628602110,XP_020460843.1_RPE-retinal_G_protein-coupled_receptor-like_isoform_X1_Monopterus_albus:0.2178686523)99.2/1/100:0.0547405843)83.2/0.936/96:0.0122788642,(KAF3704304.1_RPE-retinal_G_protein-coupled_receptor_Channa_argus:0.0440635587,XP_026206435.1_retinal_G_protein_coupled_receptor_b_Anabas_testudineus:0.0924145244)91.2/1/99:0.0237889927)99.5/1/98:0.1186800757,(CAB1338653.1_unnamed_protein_product_Coregonus_sp._balchen:0.2288184634,tr|A0A3P9A007|A0A3P9A007_ESOLU_G_PROTEIN_RECEP_F1_2_domain-containing_protein_OS_Esox_lucius_OX_8010_PE_4_SV_1:0.1320937568)100/1/100:0.2126701362)98.2/1/100:0.1061700219,((((TRY59410.1_hypothetical_protein_DNTS_004314_Danionella_translucida:0.1362820815,(KTG32105.1_hypothetical_protein_cypCar_00030152_partial_Cyprinus_carpio:0.0655768392,NP_001019607.1_retinal_G_protein_coupled_receptor_b_Danio_rerio:0.1239875588)38/0.818/100:0.0229613751)84.9/0.994/100:0.0262327401,KAA0724804.1_RPE-retinal_G_protein-coupled_receptor_Triplophysa_tibetana:0.0879948918)88.5/1/100:0.0519667041,(XP_017570819.1_PREDICTED_RPE-retinal_G_protein-coupled_receptor_Pygocentrus_nattereri:0.0961086076,(XP_027016970.1_LOW_QUALITY_PROTEIN_RPE-retinal_G_protein-coupled_receptor-like_Tachysurus_fulvidraco:0.1143673387,AHH38087.1_RPE-retinal_G_protein-coupled_receptor_Ictalurus_punctatus:0.0796696968)100/1/100:0.1234833241)99.6/1/100:0.0993309989)94.5/1/100:0.0542174871,XP_030629790.1_RPE-retinal_G_protein-coupled_receptor-like_Chanos_chanos:0.0765328907)97/1/100:0.0708100395)39.4/0.866/94:0.0332182923,(XP_012688870.1_RPE-retinal_G_protein-coupled_receptor_Clupea_harengus:0.2789898931,XP_028845411.1_RPE-retinal_G_protein-coupled_receptor-like_Denticeps_clupeoides:0.2110552990)95.5/1/100:0.0826976187)99.3/1/100:0.1351143311,XP_035259558.1_RPE-retinal_G_protein-coupled_receptor-like_isoform_X1_Anguilla_anguilla:0.2343743096)78.7/0.996/100:0.0815602478,(XP_023698091.1_RPE-retinal_G_protein-coupled_receptor-like_Paramormyrops_kingsleyae:0.2906382682,XP_018616401.1_RPE-retinal_G_protein-coupled_receptor-like_Scleropages_formosus:0.1895227140)94/1/100:0.0823209439)99.4/1/100:0.2917071846)100/1/100:1.1765686500,(((DAniello2015_ops7.2_Patiria_miniata:0.1886860672,XP_022087443.1_RPE-retinal_G_protein-coupled_receptor-like_isoform_X1_Acanthaster_planci:0.2422562905)67.6/0.959/100:0.1970626181,DAniello2015_ops7_RadialNerve_Asterias_rubens:0.4936484821)99.6/1/100:0.5558253387,(MOS24969.1_RPE-retinal_G_protein-coupled_receptor_Strongylocentrotus_purpuratus:0.1339908633,DAniello2015_ops7_Paracentrotus_lividus:0.0498114281)100/1/100:1.0281776810)99.4/1/100:0.5579261673)84.9/0.865/100:0.1668726107,((DAniello2015_ops7_Harrimaniidae_spp:0.4481144991,(DAniello2015_ops7_Saccoglossus_mereschkowskii:0.1541463173,DAniello2015_ops7_Saccoglossus_kowalevskii:0.1327799189)96.2/1/100:0.1148868296)96.3/1/100:0.1649999555,(DAniello2015_ops7_Ptychodera_bahamensis:0.2402734111,DAniello2015_ops7_Balanoglossus_aurantiacus:0.2380652835)92.8/1/100:0.1685789143)100/1/100:0.8152794615)99.2/1/100:0.3997977410)99.8/1/100:0.4078486931)97.1/1/100:0.1769184312,((((((PRD26003.1_Rhodopsin_Trichonephila_clavipes:0.6701689521,(XP_015907951.1_rhodopsin_GQ-coupled_Parasteatoda_tepidariorum:0.2189227896,(CCP46951.1_arthropsin_Cupiennius_salei:0.2054757730,XP_035205617.1_rhodopsin_GQ-coupled-like_partial_Stegodyphus_dumicola:0.1346039794)91.5/0.992/100:0.0748427326)56.2/0.854/89:0.1213358496)99.2/1/100:0.2657991060,(ANF89420.1_arthopsin_1_partial_Limulus_polyphemus:0.2760279302,ANF89421.1_arthopsin_2_Limulus_polyphemus:0.2193763784)100/1/100:0.3737544880)99.6/1/100:0.2593887005,(((CAB3383337.1_Hypothetical_predicted_protein_Cloeon_dipterum:0.2664900976,((BAQ54880.1_opsin_arthropsin_type_Epiophlebia_superstes:0.0419461542,((((BAQ54714.1_opsin_arthropsin_type_Orthetrum_albistylum:0.0416162396,BAQ54762.1_opsin_arthropsin_type_partial_Macromia_amphigena:0.1459015378)93.3/1/100:0.0389741637,BAQ54809.1_opsin_arthropsin_type_partial_Tanypteryx_pryeri:0.0122333878)80.3/0.993/100:0.0121261046,BAQ54788.1_opsin_arthropsin_type_partial_Anotogaster_sieboldii:0.0532551329)75.1/0.767/100:0.0071633346,BAQ54829.1_opsin_arthropsin_type_partial_Asiagomphus_melaenops:0.0151318901)95.3/1/100:0.0340589715)26.8/0.603/77:0.0200787201,((BAQ54921.1_opsin_arthropsin_type_partial_Mnais_costalis:0.0344052948,BAQ54904.1_opsin_arthropsin_type_partial_Ischnura_asiatica:0.0164063562)99.5/1/100:0.0450691657,BAQ54936.1_opsin_arthropsin_type_Indolestes_peregrinus:0.0578700842)87.8/0.996/100:0.0282994196)100/1/100:0.2304498121)99.2/1/100:0.1679044963,((XP_018896152.1_PREDICTED_rhodopsin_GQ-coupled-like_Bemisia_tabaci:0.5815230630,(VVC31550.1_G_protein-coupled_receptor_rhodopsin-likeGPCR_rhodopsin-like_7TM_Cinara_cedri:0.0163233828,(XP_026809919.1_rhodopsin-like_isoform_X1_Rhopalosiphum_maidis:0.0754034900,MBY73150.1_Rhodopsin_GQ-coupled_partial_Sipha_flava:0.1145059980)90.3/0.998/99:0.0602900593)100/1/100:0.5085124156)87.6/0.996/100:0.0763058982,((XP_024084814.1_rhodopsin_GQ-coupled-like_Cimex_lectularius:0.2823179786,KAE9436766.1_hypothetical_protein_GE061_16497_Apolygus_lucorum:0.3597064626)100/1/100:0.3436303294,(RZF46997.1_hypothetical_protein_LSTR_LSTR014303_Laodelphax_striatellus:0.0118263170,RZF35391.1_hypothetical_protein_LSTR_LSTR013865_Laodelphax_striatellus:0.4506972638)98.9/1/100:0.2759603038)70.9/0.963/100:0.0782956076)94.7/1/100:0.1023484662)97.5/1/100:0.1404239496,((((((JAM18043.1_Class_a_rhodopsin_g-protein_coupled_receptor_gprop2_partial_Daphnia_magna:0.0000022715,(((JAL09962.1_Class_a_rhodopsin_g-protein_coupled_receptor_gprop2_Daphnia_magna:0.1044794341,(JAM07544.1_Class_a_rhodopsin_g-protein_coupled_receptor_gprop2_partial_Daphnia_magna:0.0404998410,JAN29545.1_putative_Class_a_rhodopsin_g-protein_coupled_receptor_gprop2_Daphnia_magna:0.0000025153)100/1/100:0.1569197104)0/0.333/100:0.0000022314,XP_032795650.1_melanopsin-like_isoform_X1_Daphnia_magna:0.0000022526)83.5/0.987/100:0.0025726712,(JAL80447.1_Class_a_rhodopsin_g-protein_coupled_receptor_gprop2_partial_Daphnia_magna:0.0000025501,JAM93797.1_Class_a_rhodopsin_g-protein_coupled_receptor_gprop2_Daphnia_magna:0.0000020839)0/0.333/83:0.0000021795)100/1/100:0.0495226408)100/1/100:0.1302374753,((JAM65169.1_Class_a_rhodopsin_g-protein_coupled_receptor_gprop2_Daphnia_magna:0.0051505454,JAL81943.1_Class_a_rhodopsin_g-protein_coupled_receptor_gprop2_partial_Daphnia_magna:0.0000010000)0/0.333/90:0.0000024617,JAM08640.1_Class_a_rhodopsin_g-protein_coupled_receptor_gprop2_partial_Daphnia_magna:0.0052229320)54.1/0.95/92:0.0237006939)98.4/1/100:0.0722238670,(EFX83831.1_arthropsin5_Daphnia_pulex:0.0761083969,(((EFX83619.1_arthropsin3_Daphnia_pulex:0.1934105414,((((JAM58881.1_Class_a_rhodopsin_g-protein_coupled_receptor_gprop2_Daphnia_magna:0.0000000000,JAM64720.1_Class_a_rhodopsin_g-protein_coupled_receptor_gprop2_Daphnia_magna:0.0000000000):0.0000010000,JAL92173.1_Class_a_rhodopsin_g-protein_coupled_receptor_gprop2_Daphnia_magna:0.0000010000)0/0.333/99:0.0000010000,(JAJ83083.1_putative_Class_a_rhodopsin_g-protein_coupled_receptor_gprop2_partial_Daphnia_magna:0.3321826597,JAK90011.1_putative_Class_a_rhodopsin_g-protein_coupled_receptor_gprop2_partial_Daphnia_magna:0.0070772010)100/1/100:0.1813457181)0/0.333/97:0.0000026873,JAL36258.1_putative_Class_a_rhodopsin_g-protein_coupled_receptor_gprop2_partial_Daphnia_magna:0.0000010000)90.2/0.885/99:0.0324315018)100/1/100:0.2733752908,JAN75169.1_Class_a_rhodopsin_g-protein_coupled_receptor_gprop2_Daphnia_magna:0.0000025358)99.9/1/22:0.0940055770,(JAN51643.1_Class_a_rhodopsin_g-protein_coupled_receptor_gprop2_Daphnia_magna:0.1051126007,JAM98846.1_Class_a_rhodopsin_g-protein_coupled_receptor_gprop2_Daphnia_magna:0.0000021768)21.8/0.386/88:0.0141451886)100/1/22:0.0910746102)97.1/1/22:0.0564086600)67.4/0.884/21:0.0715930441,EFX83617.1_arthropsin1_Daphnia_pulex:0.1366666861)100/1/100:0.4914753109,(((((JAN40335.1_Class_a_rhodopsin_g-protein_coupled_receptor_gprop2_Daphnia_magna:0.0000010000,(JAL51641.1_Class_a_rhodopsin_g-protein_coupled_receptor_gprop2_Daphnia_magna:0.0000010000,JAK33232.1_Class_a_rhodopsin_g-protein_coupled_receptor_gprop2_Daphnia_magna:0.0000010000)0/0.333/47:0.0000026039)0/0.333/41:0.0000010000,JAN83336.1_Class_a_rhodopsin_g-protein_coupled_receptor_gprop2_Daphnia_magna:0.1017634016)74.6/0.932/86:0.0025666969,(JAM82655.1_Class_a_rhodopsin_g-protein_coupled_receptor_gprop2_Daphnia_magna:0.0000028882,JAJ75168.1_Class_a_rhodopsin_g-protein_coupled_receptor_gprop2_Daphnia_magna:0.0000029780)87/1/100:0.0051825729)99.8/1/100:0.0920165140,(((KZS07501.1_Prostacyclin_receptor_Daphnia_magna:0.0000021810,JAM17924.1_Class_a_rhodopsin_g-protein_coupled_receptor_gprop2_partial_Daphnia_magna:0.4352375118)91.9/1/100:0.1336326544,EFX84250.1_arthropsin6_Daphnia_pulex:0.1088706410)99.3/1/100:0.0811549633,EFX84032.1_arthropsin8_Daphnia_pulex:0.0867779772)93.3/0.999/99:0.0449299946)97.5/1/99:0.1101623812,(((KZS07598.1_G-protein_coupled_receptor_20_Daphnia_magna:0.0000000000,JAM87448.1_Class_a_rhodopsin_g-protein_coupled_receptor_gprop2_Daphnia_magna:0.0000000000):0.0000010000,JAM91650.1_Class_a_rhodopsin_g-protein_coupled_receptor_gprop2_Daphnia_magna:0.0000010000)0/0.333/81:0.0000010000,JAL76886.1_Class_a_rhodopsin_g-protein_coupled_receptor_gprop2_Daphnia_magna:0.0000010000)97.6/1/100:0.1079130194)100/1/100:0.4161350090)99.9/1/100:0.3564274754,ROT82707.1_putative_rhodopsin-like_Penaeus_vannamei:0.6263269985)22.1/0.615/87:0.0847624004)99.1/1/100:0.2424251532)99.7/1/100:0.2669000179,CCP46948.1_Ek_arthropsin_Euperipatoides_kanangrensis:0.5760514593)99.5/1/100:0.2194474420,(((((XP_025099879.1_rhodopsin_GQ-coupled-like_Pomacea_canaliculata:0.6364624420,((XP_005094193.1_PREDICTED_rhodopsin-like_Aplysia_californica:0.2518353903,XP_013061934.1_PREDICTED_rhodopsin_GQ-coupled-like_Biomphalaria_glabrata:0.2389455824)87.7/0.994/100:0.1214096392,RUS76535.1_hypothetical_protein_EGW08_015707_partial_Elysia_chlorotica:0.3621392965)99.9/1/100:0.3442989337)94/1/100:0.2092766820,(XP_011431889.1_rhodopsin_Crassostrea_gigas:0.0511203373,XP_022318649.1_rhodopsin_GQ-coupled-like_Crassostrea_virginica:0.0759117374)100/1/100:0.8526179543)36.3/0.816/93:0.1463660748,(XP_012943629.1_PREDICTED_rhodopsin_GQ-coupled-like_Aplysia_californica:0.6332230155,XP_025112895.1_rhodopsin_GQ-coupled-like_Pomacea_canaliculata:0.6291244516)77/0.961/100:0.1667953560)99.8/1/100:0.3621593560,((((Notalux_sp4_TRINITY_DN12929_c0_g2_i1|ORF2:0.5272038021,((Bispira_serrata_TRINITY_DN19630_c0_g1_i1|ORF17:0.1895953458,Stylomma_palmatum_TRINITY_DN33062_c0_g1_i1|ORF5:0.1011347539)0/0.34/99:0.0117340983,Bispira_serrata_TRINITY_DN19630_c0_g1_i1|ORF3:0.2527778034)99.9/1/100:0.3451797356)18.7/0.407/95:0.0401996399,miTrinity_TR39252|c0_g3_i1|ORF2:0.4058525574)99.7/1/100:0.2873149040,Pdu-r-opsin6_Platynereis_dumerilii:0.9376072479)89.4/0.997/100:0.1326159852,(AKS48309.1_rhabdomeric_opsin_5_Platynereis_dumerilii:0.6235124352,AGL94565.1_rhabdomeric_opsin_4_Platynereis_dumerilii:0.4805827768)99.9/1/100:0.3700915427)89/0.991/100:0.1268793974)62.1/0.937/94:0.0974307956,(((((DAC74062.1_TPA_exp_Amphiop6_Branchiostoma_floridae:0.2777418410,(BAC76024.1_opsin_Branchiostoma_belcheri:0.1037345566,DAC74082.1_TPA_exp_Amphiop6_Branchiostoma_belcheri:0.0484800674)98.3/1/100:0.1063929286)91.7/0.999/100:0.1271323930,((AWU78812.1_Amphiop6_Branchiostoma_lanceolatum:0.0893542824,DAC74083.1_TPA_exp_Amphiop6_Branchiostoma_belcheri:0.1336049827)83.3/0.993/100:0.0541143711,XP_002586120.1_hypothetical_protein_BRAFLDRAFT_110003_Branchiostoma_floridae:0.1016787204)98.6/1/100:0.1769194368)99.9/1/100:0.5602270973,(((DAC74081.1_TPA_exp_Amphiop6_Branchiostoma_belcheri:0.1843785994,AWU78810.1_Amphiop6_Branchiostoma_lanceolatum:0.1139186838)79.6/0.816/100:0.0497670585,DAC74061.1_TPA_exp_Amphiop6_Branchiostoma_floridae:0.0608169635)100/1/100:0.8352004290,(((DAC74060.1_TPA_exp_Amphiop6_Branchiostoma_floridae:0.2542800914,AWU78809.1_Amphiop6_Branchiostoma_lanceolatum:0.1700017345)93.3/1/100:0.0637305074,AWU78808.1_Amphiop6_Branchiostoma_lanceolatum:0.2546847201)61.3/0.885/100:0.0522452893,XP_002603809.1_hypothetical_protein_BRAFLDRAFT_86640_Branchiostoma_floridae:0.1448949262)100/1/100:0.8049581224)95.2/1/100:0.2798319363)100/1/100:0.7155950131,((XP_022318338.1_rhodopsin-like_isoform_X2_Crassostrea_virginica:0.0569831876,XP_022318337.1_rhodopsin-like_isoform_X1_Crassostrea_virginica:0.0459383966)100/1/100:0.5917992441,OWF38997.1_Rhodopsin_Mizuhopecten_yessoensis:0.8439056975)89.4/0.998/100:0.2370472869)42/0.703/89:0.0861662077,((PVD39348.1_hypothetical_protein_C0Q70_01978_Pomacea_canaliculata:0.1730734588,XP_025104434.1_rhodopsin_GQ-coupled-like_Pomacea_canaliculata:0.0176036157)100/1/100:0.7356081138,XP_009062294.1_hypothetical_protein_LOTGIDRAFT_154846_Lottia_gigantea:0.6354556171)99.9/1/100:0.3883455453)94.7/1/89:0.1289350283)90.9/0.998/92:0.0785709030)63/0.915/88:0.0988199162,((((((((((((((((((((((((((KAA8584596.1_hypothetical_protein_FQN60_008381_Etheostoma_spectabile:0.0031093459,(XP_032395930.1_melanopsin-B-like_isoform_X4_Etheostoma_spectabile:0.0000010000,XP_032395929.1_melanopsin-B-like_isoform_X3_Etheostoma_spectabile:0.0000010000)0/0.333/87:0.0000028089)99.5/1/100:0.0301234924,XP_031133836.1_melanopsin-B-like_isoform_X1_Sander_lucioperca:0.0173589046)99.9/1/100:0.0456553224,((XP_029300356.1_melanopsin-B-like_Cottoperca_gobio:0.0315060029,XP_034064416.1_LOW_QUALITY_PROTEIN_opsin_4xa_Gymnodraco_acuticeps:0.0732395591)79.5/0.99/100:0.0141410639,TNN81247.1_Melanopsin-B_Liparis_tanakae:0.0867595391)67.8/0.985/99:0.0091479555)20.1/0.662/32:0.0061408630,XP_031711386.1_LOW_QUALITY_PROTEIN_melanopsin-B-like_Anarrhichthys_ocellatus:0.0203737888)96.1/1/99:0.0288354401,(XP_034566015.1_opsin_4xa_Notolabrus_celidotus:0.0264214616,XP_029132455.1_melanopsin-B-like_Labrus_bergylta:0.0300905623)96.8/1/99:0.0303858056)79.7/0.928/31:0.0079951906,((XP_029024087.1_melanopsin-B-like_isoform_X1_Betta_splendens:0.0492043979,XP_026212025.1_opsin_4xa_Anabas_testudineus:0.0558580707)98.2/1/100:0.0347084388,XP_026153256.1_melanopsin-B-like_isoform_X1_Mastacembelus_armatus:0.1105573649)75.1/0.721/69:0.0049712400)47.7/0.78/21:0.0086508091,(XP_035039851.1_opsin_4xa_isoform_X1_Hippoglossus_stenolepis:0.0636913951,XP_019742652.1_PREDICTED_melanopsin-B-like_isoform_X1_Hippocampus_comes:0.0621247134)87.5/0.99/45:0.0144883577)26.5/0.358/30:0.0014916794,(((((XP_015258091.1_PREDICTED_melanopsin-B-like_Cyprinodon_variegatus:0.0798706699,((XP_021175456.1_melanopsin-B-like_Fundulus_heteroclitus:0.0169423574,tr|A0A3Q2PYK6|A0A3Q2PYK6_FUNHE_G_PROTEIN_RECEP_F1_2_domain-containing_protein_OS_Fundulus_heteroclitus_OX_8078_PE_3_SV_1:0.0040036600)94.1/0.992/100:0.0649292962,tr|A0A3Q2R155|A0A3Q2R155_FUNHE_G_PROTEIN_RECEP_F1_2_domain-containing_protein_OS_Fundulus_heteroclitus_OX_8078_PE_3_SV_1:0.0553630296)95.7/1/100:0.0722249702)74.5/0.538/100:0.0092282663,XP_024155269.1_melanopsin-B-like_isoform_X1_Oryzias_melastigma:0.0866312248)55.2/0.968/100:0.0166815936,((tr|A0A3Q3FLP0|A0A3Q3FLP0_KRYMA_Uncharacterized_protein_OS_Kryptolebias_marmoratus_OX_37003_PE_3_SV_1:0.2980132718,XP_013859172.1_PREDICTED_melanopsin-B-like_isoform_X1_Austrofundulus_limnaeus:0.0372432158)90.6/1/99:0.0331919727,XP_015797420.1_PREDICTED_melanopsin-B-like_Nothobranchius_furzeri:0.0532003527)83.2/0.992/99:0.0185190416)97.9/1/99:0.0291659647,tr|A0A3Q3CCC8|A0A3Q3CCC8_HAPBU_G_PROTEIN_RECEP_F1_2_domain-containing_protein_OS_Haplochromis_burtoni_OX_8153_PE_3_SV_1:0.1105929016)89.9/0.999/95:0.0126459012,tr|A0A3Q3WSS5|A0A3Q3WSS5_MOLML_Opsin_4xa_OS_Mola_mola_OX_94237_PE_3_SV_1:0.0526025717)84.1/0.983/43:0.0068692984)77.2/0.823/30:0.0041378404,(tr|A0A672ZHH4|A0A672ZHH4_9TELE_Opsin_4xa_OS_Sphaeramia_orbicularis_OX_375764_PE_4_SV_1:0.0277970404,tr|A0A672ZGN5|A0A672ZGN5_9TELE_Opsin_4xa_OS_Sphaeramia_orbicularis_OX_375764_PE_4_SV_1:0.0585751008)95/1/100:0.0852806672)73.6/0.691/31:0.0051950401,((CAF99228.1_unnamed_protein_product_Tetraodon_nigroviridis:0.1917167972,XP_029921156.1_melanopsin-B-like_Myripristis_murdjan:0.0518852109)52.8/0.789/30:0.0094626567,XP_034048746.1_opsin_4xa_Thalassophryne_amazonica:0.1667642479)87/0.987/31:0.0155257570)25/0.725/25:0.0175009416,(SBP14574.1_Uncharacterized_protein_partial_Iconisemion_striatum:0.8780505342,XP_022070784.1_melanopsin-B-like_isoform_X1_Acanthochromis_polyacanthus:0.0000024446)49.6/0.669/20:0.0389573484)90.6/0.987/21:0.0403410241,ACC94181.1_melanopsin_partial_Coryphaenoides_armatus:0.1237163684)92.4/1/21:0.0381289660,(((XP_021457040.1_melanopsin-B-like_Oncorhynchus_mykiss:0.0320739620,XP_013984214.1_PREDICTED_melanopsin_isoform_X1_Salmo_salar:0.0102087585)95.5/1/100:0.0192338399,(tr|A0A3P9ALS1|A0A3P9ALS1_ESOLU_G_PROTEIN_RECEP_F1_2_domain-containing_protein_OS_Esox_lucius_OX_8010_PE_3_SV_1:0.0589627842,XP_019908754.1_opsin_4xa_Esox_lucius:0.0000025156)100/1/100:0.0790373700)88.7/0.999/100:0.0157871311,(XP_023866467.1_melanopsin-B-like_Salvelinus_alpinus:0.0370650285,CAB1352891.1_unnamed_protein_product_Coregonus_sp._balchen:0.0146200698)91.3/1/100:0.0210434872)99.1/1/100:0.0494744377)92.3/1/21:0.0193016826,XP_031414719.1_melanopsin-B-like_isoform_X1_Clupea_harengus:0.1230542016)67.5/0.986/21:0.0173180624,((((((KAF4108611.1_hypothetical_protein_G5714_011370_Onychostoma_macrolepis:0.0153779214,(tr|A0A672MFQ8|A0A672MFQ8_SINGR_Opsin_4xa_OS_Sinocyclocheilus_grahami_OX_75366_PE_4_SV_1:0.0512617502,XP_016100580.1_PREDICTED_melanopsin-B-like_Sinocyclocheilus_grahami:0.0023900479)98.9/1/100:0.0658376872)56.4/0.705/100:0.0079883928,(XP_026076294.1_melanopsin-B-like_isoform_X1_Carassius_auratus:0.0302896289,XP_018947965.1_PREDICTED_melanopsin-B-like_partial_Cyprinus_carpio:0.5543165229)11.9/0.496/99:0.0135282112)92.2/1/100:0.0224810647,(TRY64568.1_hypothetical_protein_DNTS_033868_Danionella_translucida:0.0859058394,NP_001243006.1_opsin_4xa_Danio_rerio:0.0748127487)89.2/0.951/100:0.0257632671)49/0.88/100:0.0156913151,KAA0704320.1_Melanopsin-B_Opsin-4B_Triplophysa_tibetana:0.1016394424)99/1/100:0.0404964238,(XP_028837333.1_melanopsin-B-like_isoform_X1_Denticeps_clupeoides:0.1314743098,(TSM28183.1_Melanopsin-B_Bagarius_yarrelli:0.2189411274,(XP_022537236.1_melanopsin-B-like_Astyanax_mexicanus:0.0336654643,(tr|A0A3B4E9I7|A0A3B4E9I7_PYGNA_G_PROTEIN_RECEP_F1_2_domain-containing_protein_OS_Pygocentrus_nattereri_OX_42514_PE_3_SV_1:0.0172128832,tr|A0A3B4E6T6|A0A3B4E6T6_PYGNA_G_PROTEIN_RECEP_F1_2_domain-containing_protein_OS_Pygocentrus_nattereri_OX_42514_PE_3_SV_1:0.0743976422)97.4/1/100:0.0434160842)88/0.994/100:0.0206354725)96.1/1/100:0.0350933035)83.3/1/100:0.0239680634)92.2/0.997/100:0.0199764780,XP_030623912.1_melanopsin-B-like_Chanos_chanos:0.0438199207)94.5/1/99:0.0281205926)93.3/1/22:0.0324961944,XP_018605680.2_melanopsin-B-like_Scleropages_formosus:0.1125612692)58.9/0.841/22:0.0195859072,XP_035247445.1_melanopsin-A-like_Anguilla_anguilla:0.1173702213)66.8/0.979/67:0.0298949473,(((((((((((XP_018935119.1_PREDICTED_melanopsin-A-like_Cyprinus_carpio:0.0104657341,KTG34267.1_hypothetical_protein_cypCar_00048514_partial_Cyprinus_carpio:0.0284170779)90.8/1/100:0.0262712285,(XP_016362491.1_PREDICTED_melanopsin-A-like_Sinocyclocheilus_anshuiensis:0.0197295867,tr|A0A672M752|A0A672M752_SINGR_Uncharacterized_protein_OS_Sinocyclocheilus_grahami_OX_75366_PE_4_SV_1:0.1442269371)84.5/0.997/100:0.0118470505)77/0.751/100:0.0055134370,((tr|A0A671KFI1|A0A671KFI1_9TELE_Uncharacterized_protein_OS_Sinocyclocheilus_anshuiensis_OX_1608454_PE_4_SV_1:0.0148175989,tr|A0A672QUS3|A0A672QUS3_SINGR_Uncharacterized_protein_OS_Sinocyclocheilus_grahami_OX_75366_PE_4_SV_1:0.0281099855)91/1/100:0.0123757959,XP_026097804.1_melanopsin-A-like_Carassius_auratus:0.0412725828)89.4/1/93:0.0187951858)73.3/0.542/89:0.0056657380,RXN22307.1_PDZ_and_LIM_domain_5_isoform_X1_Labeo_rohita:0.0482683115)87.6/0.999/90:0.0103037235,(KAA0717465.1_Melanopsin-A_Opsin-4A_Triplophysa_tibetana:0.1232016903,ROL53761.1_Melanopsin-A_Anabarilius_grahami:0.0310087462)86.3/0.997/97:0.0179879600)24.1/0.575/67:0.0129746371,((ALG92572.1_Xenopus-like_melanopsin-2_Danio_rerio:0.0000028289,XP_021331932.1_uncharacterized_protein_LOC563080_isoform_X1_Danio_rerio:0.0000010000)97.4/1/100:0.0379469936,TRY98300.1_hypothetical_protein_DNTS_032802_Danionella_translucida:0.1133374789)69.2/0.778/97:0.0125637159)99.3/1/99:0.0897606780,(XP_017540811.1_PREDICTED_melanopsin-A-like_Pygocentrus_nattereri:0.0921181136,tr|A0A3B1IBX2|A0A3B1IBX2_ASTMX_Opsin_4xb_OS_Astyanax_mexicanus_OX_7994_PE_3_SV_1:0.1398168867)100/1/100:0.2427150434)99.4/1/100:0.1094536554,((XP_030647323.1_melanopsin-A-like_Chanos_chanos:0.1040809956,(XP_028852432.1_melanopsin-B-like_isoform_X1_Denticeps_clupeoides:0.0000020173,XP_028852433.1_melanopsin-A-like_isoform_X2_Denticeps_clupeoides:0.0000022025)100/1/100:0.1687679897)64.3/0.966/85:0.0548611877,XP_031426397.1_melanopsin-A-like_Clupea_harengus:0.1839138400)79.1/0.986/82:0.0381338617)90.2/1/100:0.0527580117,(((((((((((KAA8592173.1_hypothetical_protein_FQN60_017628_Etheostoma_spectabile:0.1232464613,XP_031164551.1_melanopsin-A-like_Sander_lucioperca:0.0326898451)99.8/1/100:0.0547872260,((tr|G3NY68|G3NY68_GASAC_Opsin_4xb_OS_Gasterosteus_aculeatus_OX_69293_PE_3_SV_1:0.0821600554,XP_031712403.1_melanopsin-A-like_Anarrhichthys_ocellatus:0.0262085047)88.5/1/100:0.0136418507,XP_034397625.1_opsin_4xb_Cyclopterus_lumpus:0.0345654218)89.8/1/100:0.0126543030)97/1/100:0.0205582910,XP_029296068.1_melanopsin-A-like_Cottoperca_gobio:0.0399731214)0/0.387/48:0.0035875376,TKS78615.1_Melanopsin-A_Opsin-4A_Collichthys_lucidus:0.0781299483)66.8/0.984/58:0.0105207929,(((XP_020496497.1_melanopsin-A-like_Labrus_bergylta:0.0659665354,(XP_026199420.1_opsin_4xb_Anabas_testudineus:0.0000022976,tr|A0A3Q1IJ86|A0A3Q1IJ86_ANATE_G_PROTEIN_RECEP_F1_2_domain-containing_protein_OS_Anabas_testudineus_OX_64144_PE_3_SV_1:0.0402467943)100/1/100:0.0655304248)87.5/0.995/98:0.0160943980,ANA75359.1_melanopsin_3_Paralichthys_dentatus:0.0370241711)73.1/0.603/31:0.0035628234,KAF3851142.1_hypothetical_protein_F7725_012914_Dissostichus_mawsoni:0.0890461490)85.1/0.991/29:0.0081442444)88.2/0.995/43:0.0078741597,(tr|A0A3B4VIH7|A0A3B4VIH7_SERDU_G_PROTEIN_RECEP_F1_2_domain-containing_protein_OS_Seriola_dumerili_OX_41447_PE_3_SV_1:0.0494830488,AWP07212.1_Melanopsin-B-like_Scophthalmus_maximus:0.0543900683)22.2/0.718/37:0.0086745741)80.1/0.992/89:0.0060395415,(((tr|A0A3Q1CC36|A0A3Q1CC36_AMPOC_G_PROTEIN_RECEP_F1_2_domain-containing_protein_OS_Amphiprion_ocellaris_OX_80972_PE_3_SV_1:0.0226933291,tr|A0A3Q1CE25|A0A3Q1CE25_AMPOC_G_PROTEIN_RECEP_F1_2_domain-containing_protein_OS_Amphiprion_ocellaris_OX_80972_PE_3_SV_1:0.0000026855)100/1/100:0.0753242855,((((XP_024131452.1_melanopsin-A-like_isoform_X2_Oryzias_melastigma:0.0233250670,AIE45490.1_melanopsin_Oryzias_latipes:0.0231387289)99.9/1/100:0.0813397797,((((tr|A0A087YKT0|A0A087YKT0_POEFO_G_PROTEIN_RECEP_F1_2_domain-containing_protein_OS_Poecilia_formosa_OX_48698_PE_3_SV_2:0.0264808564,tr|A0A3B5L1U6|A0A3B5L1U6_9TELE_G_PROTEIN_RECEP_F1_2_domain-containing_protein_OS_Xiphophorus_couchianus_OX_32473_PE_3_SV_1:0.0762559319)96.2/1/100:0.0296298814,XP_015229746.1_PREDICTED_melanopsin-A-like_Cyprinodon_variegatus:0.0799756356)82.3/1/100:0.0237434446,tr|A0A3Q2QUB7|A0A3Q2QUB7_FUNHE_G_PROTEIN_RECEP_F1_2_domain-containing_protein_OS_Fundulus_heteroclitus_OX_8078_PE_3_SV_1:0.0281947645)98.4/1/100:0.0326011128,((XP_013876254.1_PREDICTED_melanopsin-A-like_Austrofundulus_limnaeus:0.0614493289,XP_017269119.1_melanopsin-A-like_isoform_X1_Kryptolebias_marmoratus:0.0239699719)99.5/1/100:0.0541973834,XP_015828218.1_PREDICTED_melanopsin-A-like_Nothobranchius_furzeri:0.1279027615)78.9/0.886/100:0.0115744509)89.3/0.999/100:0.0205659437)95.9/1/100:0.0321556625,XP_028312291.1_melanopsin-A-like_Gouania_willdenowi:0.0740580176)48.8/0.918/55:0.0106549383,XP_029960576.1_melanopsin-A-like_Salarias_fasciatus:0.0388022647)93/1/64:0.0188932210)88.1/0.997/58:0.0098873853,((tr|A0A3Q0R5J9|A0A3Q0R5J9_AMPCI_G_PROTEIN_RECEP_F1_2_domain-containing_protein_OS_Amphilophus_citrinellus_OX_61819_PE_3_SV_1:0.0053527318,(XP_030594005.1_melanopsin-A-like_isoform_X3_Archocentrus_centrarchus:0.0000020296,XP_030594004.1_melanopsin-A-like_isoform_X2_Archocentrus_centrarchus:0.0029259170)0/0.333/100:0.0000021031)99.9/1/100:0.0451257135,XP_031616171.1_melanopsin-A-like_Oreochromis_aureus:0.0258504904)100/1/100:0.0492986739)86.1/0.998/96:0.0065278523)72.5/0.67/85:0.0061220864,(XP_019722612.1_PREDICTED_melanopsin-A-like_Hippocampus_comes:0.0006767762,tr|A0A3Q3DGC2|A0A3Q3DGC2_HIPCM_G_PROTEIN_RECEP_F1_2_domain-containing_protein_OS_Hippocampus_comes_OX_109280_PE_3_SV_1:0.1757694594)100/1/100:0.0832921423)89.5/0.999/94:0.0192275899,XP_029999718.1_melanopsin-A-like_isoform_X1_Sphaeramia_orbicularis:0.0627368334)85.4/0.991/100:0.0242176740,((XP_033828783.1_melanopsin-A-like_Periophthalmus_magnuspinnatus:0.0000010000,tr|A0A3B4B442|A0A3B4B442_9GOBI_G_PROTEIN_RECEP_F1_2_domain-containing_protein_OS_Periophthalmus_magnuspinnatus_OX_409849_PE_3_SV_1:0.0000010000)98.2/1/100:0.0492966731,XP_020773048.1_melanopsin-A-like_Boleophthalmus_pectinirostris:0.0467220995)100/1/100:0.1612715501)98.7/1/100:0.0648437767,((XP_010875318.1_opsin_4xb_isoform_X1_Esox_lucius:0.1124563522,(CDQ85421.1_unnamed_protein_product_Oncorhynchus_mykiss:0.0264439428,NP_001265982.1_opsin_4xb_Salmo_salar:0.0090824690)94.3/1/100:0.0325179702)100/1/100:0.1298876670,(ACC94180.1_melanopsin_Coryphaenoides_armatus:0.0743631138,sp|Q804X9.1|OPN4A_GADMO_RecName_Full_Melanopsin-A_AltName_Full_Opsin-4A:0.0752137392)100/1/100:0.1091567173)38.4/0.815/100:0.0140875832)95.9/1/100:0.0528845540)99.1/1/100:0.0878578610,XP_018613829.1_melanopsin-B-like_Scleropages_formosus:0.1995851284)0/0.304/20:0.0074976203,BBI55008.1_melanopsin_Anguilla_japonica:0.0403513352)94.2/1/100:0.0552568700)97.9/1/100:0.0797142990,XP_015195760.1_PREDICTED_melanopsin-like_Lepisosteus_oculatus:0.1434233016)99.7/1/100:0.1345910944,((((((((((XP_027635772.1_melanopsin-like_isoform_X1_Falco_peregrinus:0.0000021168,XP_027635775.1_melanopsin-like_isoform_X3_Falco_peregrinus:0.0000010000)98.7/1/100:0.0265184502,XP_009978467.1_PREDICTED_melanopsin-like_partial_Tauraco_erythrolophus:0.0031463923)89.3/0.998/99:0.0153094126,(((KAF4792105.1_Melanopsin-B_Turdus_rufiventris:0.0321986774,(((RLW00807.1_hypothetical_protein_DV515_00008456_Erythrura_gouldiae:0.0223922067,OWK60101.1_Melanopsin_Lonchura_striata_domestica:0.0059985573)97.6/1/100:0.0214081265,KAF2984372.1_hypothetical_protein_EK904_000760_partial_Melospiza_melodia_maxima:0.0208133064)14.2/0.345/100:0.0009784165,(XP_023781594.1_melanopsin-like_partial_Cyanistes_caeruleus:0.2772855230,RMC13754.1_hypothetical_protein_DUI87_08836_Hirundo_rustica_rustica:0.0100052432)66.3/0.409/100:0.0030096104)76.4/0.56/100:0.0034758595)76/0.874/100:0.0043947788,(XP_017599622.1_PREDICTED_melanopsin_isoform_X1_Corvus_brachyrhynchos:0.0000023271,XP_019148807.1_melanopsin-like_isoform_X1_Corvus_cornix_cornix:0.0000010000)96.5/1/100:0.0133541745)98.5/1/100:0.0193542919,(XP_009073084.1_PREDICTED_LOW_QUALITY_PROTEIN_melanopsin-like_Acanthisitta_chloris:0.0497154731,XP_027492142.1_melanopsin-like_isoform_X2_Corapipo_altera:0.0429360927)57.5/0.942/100:0.0122399373)85.4/0.998/100:0.0089971213)85.4/0.993/92:0.0054367361,(XP_026703798.1_melanopsin-like_isoform_X1_Athene_cunicularia:0.0409152780,XP_009472973.1_PREDICTED_melanopsin-like_Nipponia_nippon:0.0252448190)56/0.817/93:0.0049536331)96.1/1/100:0.0189268009,((XP_032300415.1_melanopsin-like_isoform_X2_Coturnix_japonica:0.0182323507,POI23135.1_hypothetical_protein_CIB84_013117_Bambusicola_thoracicus:0.0149787748)84.3/0.932/98:0.0164515814,OXB68591.1_hypothetical_protein_ASZ78_014370_Callipepla_squamata:0.0308108752)98.5/1/100:0.0317183686)90.2/1/100:0.0163896846,XP_025897221.1_melanopsin-like_Nothoprocta_perdicaria:0.0685532245)97.3/1/100:0.0387722782,(((XP_006112011.1_melanopsin-like_isoform_X2_Pelodiscus_sinensis:0.0050356326,tr|K7FLL1|K7FLL1_PELSI_Uncharacterized_protein_OS_Pelodiscus_sinensis_OX_13735_PE_3_SV_1:0.0046396467)99.6/1/100:0.0422460537,((tr|A0A674ILD0|A0A674ILD0_TERCA_Uncharacterized_protein_OS_Terrapene_carolina_triunguis_OX_2587831_PE_4_SV_1:0.1240061711,XP_023955715.1_melanopsin-like_isoform_X1_Chrysemys_picta_bellii:0.0000029497)84.6/0.974/100:0.0100291304,EMP32790.1_Melanopsin-B_partial_Chelonia_mydas:0.0321850973)85.8/0.996/100:0.0184908525)97.4/1/100:0.0299630217,KYO38017.1_opsin_4xa_Alligator_mississippiensis:0.1453463794)10.4/0.644/73:0.0185536180)51.5/0.749/75:0.0178712498,(((GCF49913.1_hypothetical_protein_parPi_0010748_Paroedura_picta:0.1130466810,(((((tr|A0A670YZB4|A0A670YZB4_PSETE_Uncharacterized_protein_OS_Pseudonaja_textilis_OX_8673_PE_4_SV_1:0.0501939795,XP_026553643.1_melanopsin_Pseudonaja_textilis:0.0005085562)95.8/1/100:0.0225226326,(ETE69674.1_Melanopsin_partial_Ophiophagus_hannah:0.0969866217,(XP_032080482.1_melanopsin_isoform_X2_Thamnophis_elegans:0.0000028300,XP_032080481.1_melanopsin_isoform_X1_Thamnophis_elegans:0.0000021383)99.5/1/100:0.0368528892)0/0.333/99:0.0000027677)84.7/0.995/100:0.0105320566,(QDZ59819.1_melanopsin_partial_Dipsas_neuwiedi:0.0376609960,QDZ59811.1_melanopsin_partial_Erythrolamprus_aesculapii:0.0417253436)81.1/0.997/100:0.0146777937)79.5/0.96/100:0.0133936642,XP_029139918.1_melanopsin_Protobothrops_mucrosquamatus:0.0294991803)100/1/100:0.0739561716,XP_007429462.2_melanopsin_partial_Python_bivittatus:0.0498214027)99.7/1/100:0.0728989771)90.2/1/48:0.0343316237,((XP_028599830.1_melanopsin_isoform_X1_Podarcis_muralis:0.0000010000,XP_028599831.1_melanopsin_isoform_X2_Podarcis_muralis:0.0000010000)0/0.333/95:0.0000021264,XP_028599832.1_melanopsin_isoform_X3_Podarcis_muralis:0.0000010000)100/1/100:0.0753362543)53/0.591/48:0.0073952133,(XP_020654310.1_melanopsin-like_isoform_X1_Pogona_vitticeps:0.0705295600,XP_008109262.1_PREDICTED_melanopsin_isoform_X1_Anolis_carolinensis:0.0503851784)89/0.995/100:0.0187798088)100/1/100:0.1236188420)98.7/1/100:0.0825102547,((((XP_012811014.2_melanopsin-B_isoform_X2_Xenopus_tropicalis:0.0000010000,XP_031759018.1_melanopsin-B_isoform_X1_Xenopus_tropicalis:0.0000010000)99.8/1/100:0.0423695023,(OCT97223.1_hypothetical_protein_XELAEV_18009453mg_Xenopus_laevis:0.0000028098,XP_018098897.1_PREDICTED_melanopsin-B-like_Xenopus_laevis:0.0000010000)99.7/1/100:0.0421203337)47.1/0.736/100:0.0095124960,XP_018109959.1_PREDICTED_melanopsin-B_isoform_X1_Xenopus_laevis:0.0427187769)98/1/100:0.0850351708,XP_018409997.1_PREDICTED_melanopsin-B-like_Nanorana_parkeri:0.1471480765)99.8/1/100:0.1284548277)95.7/1/100:0.0784333940,XP_006013787.1_PREDICTED_melanopsin-B-like_Latimeria_chalumnae:0.2671010190)50.7/0.795/100:0.0386527636)94.3/1/100:0.0912962275,NP_001279400.1_melanopsin-B-like_Callorhinchus_milii:0.3042158815)100/1/100:0.3109741669,(((((((((((((tr|A0A3P8YQR2|A0A3P8YQR2_ESOLU_G_PROTEIN_RECEP_F1_2_domain-containing_protein_OS_Esox_lucius_OX_8010_PE_3_SV_1:0.0176580677,XP_010868545.3_melanopsin-A_isoform_X1_Esox_lucius:0.0040384964)100/1/100:0.0675070843,(XP_029608843.1_melanopsin-A-like_Salmo_trutta:0.0249566303,(XP_029527803.1_melanopsin-A-like_Oncorhynchus_nerka:0.0103391336,(CDQ61147.1_unnamed_protein_product_Oncorhynchus_mykiss:0.1131630616,XP_021472296.1_melanopsin-A-like_Oncorhynchus_mykiss:0.0561961461)0/0.335/100:0.0002892693)94.4/1/100:0.0121213548)96.5/1/100:0.0197322683)14.4/0.479/84:0.0027688389,(tr|A0A4W5P7I9|A0A4W5P7I9_9TELE_G_PROTEIN_RECEP_F1_2_domain-containing_protein_OS_Hucho_hucho_OX_62062_PE_3_SV_1:0.0162882642,XP_014056816.1_PREDICTED_long_melanopsin_isoform_X1_Salmo_salar:0.0000024190)96.9/1/100:0.0210086231)98.3/1/91:0.0325294371,((((((XP_015253985.1_PREDICTED_melanopsin-A-like_Cyprinodon_variegatus:0.0210919717,((((JAR45428.1_Melanopsin_Fundulus_heteroclitus:0.0362855705,JAR45427.1_Melanopsin_Fundulus_heteroclitus:0.1170660061)0/0.333/94:0.0000029321,tr|A0A3Q2QTQ8|A0A3Q2QTQ8_FUNHE_G_PROTEIN_RECEP_F1_2_domain-containing_protein_OS_Fundulus_heteroclitus_OX_8078_PE_3_SV_1:0.0056128155)0/0.333/94:0.0000020392,(JAR45429.1_Melanopsin_Fundulus_heteroclitus:0.0000010000,JAR79968.1_Melanopsin_partial_Fundulus_heteroclitus:0.0000010000)0/0.333/100:0.0000020802)97.5/1/100:0.0289419867,((tr|A0A3B5PUP4|A0A3B5PUP4_XIPMA_Opsin_4a_melanopsin_OS_Xiphophorus_maculatus_OX_8083_PE_3_SV_1:0.0276352117,tr|A0A3B3Y3C9|A0A3B3Y3C9_9TELE_G_PROTEIN_RECEP_F1_2_domain-containing_protein_OS_Poecilia_mexicana_OX_48701_PE_3_SV_1:0.0207487023)71.3/0.651/100:0.0044418302,XP_017164322.1_PREDICTED_melanopsin_Poecilia_reticulata:0.1018170000)98.2/1/100:0.0320917835)57.7/0.96/100:0.0119067065)95.4/1/100:0.0267787874,(tr|A0A3Q3EXQ0|A0A3Q3EXQ0_KRYMA_G_PROTEIN_RECEP_F1_2_domain-containing_protein_OS_Kryptolebias_marmoratus_OX_37003_PE_3_SV_1:0.0358960444,XP_017290986.1_melanopsin-A-like_Kryptolebias_marmoratus:0.0000021017)100/1/100:0.0601178580)84.4/0.989/100:0.0104643110,(((tr|A0A3Q4I0H1|A0A3Q4I0H1_NEOBR_G_PROTEIN_RECEP_F1_2_domain-containing_protein_OS_Neolamprologus_brichardi_OX_32507_PE_3_SV_1:0.3489237635,tr|A0A3Q4H1T1|A0A3Q4H1T1_NEOBR_G_PROTEIN_RECEP_F1_2_domain-containing_protein_OS_Neolamprologus_brichardi_OX_32507_PE_3_SV_1:0.1305474272)74.2/0.96/100:0.0466718128,XP_004575838.1_melanopsin_Maylandia_zebra:0.0000021208)95/1/100:0.0214267142,(tr|A0A3Q0R1S8|A0A3Q0R1S8_AMPCI_G_PROTEIN_RECEP_F1_2_domain-containing_protein_OS_Amphilophus_citrinellus_OX_61819_PE_3_SV_1:0.0216922319,XP_030603586.1_melanopsin_isoform_X2_Archocentrus_centrarchus:0.0071053370)98.2/1/100:0.0221505711)95.7/1/100:0.0141894526)92/1/100:0.0124813720,((((TNN45495.1_Melanopsin-A_Liparis_tanakae:0.0516358945,XP_030235612.1_melanopsin-A-like_Gadus_morhua:0.2764223379)81.3/0.956/12:0.0236701020,XP_031733200.1_melanopsin-A-like_isoform_X1_Anarrhichthys_ocellatus:0.0341305550)39.9/0.769/12:0.0131221678,tr|G3PCB7|G3PCB7_GASAC_Opsin_4a_melanopsin_OS_Gasterosteus_aculeatus_OX_69293_PE_3_SV_1:0.1279673145)94/0.999/12:0.0225558953,(((KAF1375371.1_hypothetical_protein_PFLUV_G00219190_Perca_fluviatilis:0.1237822770,((TKS86010.1_Melanopsin-A_Mammalian-like_melanopsin_Collichthys_lucidus:0.0000010000,TMS04626.1_hypothetical_protein_E3U43_009783_Larimichthys_crocea:0.0000023009)0/0.342/100:0.0030122204,tr|A0A0F8AM67|A0A0F8AM67_LARCR_Melanopsin-A_OS_Larimichthys_crocea_OX_215358_GN_EH28_06591_PE_3_SV_1:0.1052473345)96/1/100:0.0235686759)88.9/0.994/12:0.0130655640,(XP_029691349.1_melanopsin-A_isoform_X2_Takifugu_rubripes:0.0423959847,CAF96662.1_unnamed_protein_product_partial_Tetraodon_nigroviridis:0.0769406988)99.5/1/100:0.0544906599)86.8/0.991/10:0.0084539977,((tr|A0A3Q3WM91|A0A3Q3WM91_MOLML_G_PROTEIN_RECEP_F1_2_domain-containing_protein_OS_Mola_mola_OX_94237_PE_3_SV_1:0.0121810814,tr|A0A3Q3W6S3|A0A3Q3W6S3_MOLML_G_PROTEIN_RECEP_F1_2_domain-containing_protein_OS_Mola_mola_OX_94237_PE_3_SV_1:0.0079879087)95.6/1/100:0.0345346722,tr|A0A671YCV0|A0A671YCV0_SPAAU_Uncharacterized_protein_OS_Sparus_aurata_OX_8175_PE_4_SV_1:0.0981264831)76.3/0.818/84:0.0047152967)86.4/0.997/12:0.0071683623)87.6/1/93:0.0102574790)0/0.344/64:0.0009286250,(((((XP_023264332.1_melanopsin-A-like_isoform_X1_Seriola_lalandi_dorsalis:0.0128240797,(tr|A0A665UBJ8|A0A665UBJ8_ECHNA_Uncharacterized_protein_OS_Echeneis_naucrates_OX_173247_PE_4_SV_1:0.0270162099,XP_029377612.1_melanopsin-A-like_Echeneis_naucrates:0.0000020817)100/1/100:0.0800720303)76.2/0.618/100:0.0037799875,tr|A0A3B4TF41|A0A3B4TF41_SERDU_G_PROTEIN_RECEP_F1_2_domain-containing_protein_OS_Seriola_dumerili_OX_41447_PE_3_SV_1:0.0407070952)90.7/1/100:0.0096666369,((tr|A0A3Q3SZX7|A0A3Q3SZX7_9TELE_G_PROTEIN_RECEP_F1_2_domain-containing_protein_OS_Mastacembelus_armatus_OX_205130_PE_3_SV_1:0.0746369063,(tr|A0A3Q3QVZ6|A0A3Q3QVZ6_MONAL_G_PROTEIN_RECEP_F1_2_domain-containing_protein_OS_Monopterus_albus_OX_43700_PE_3_SV_1:0.0000010000,XP_020441855.1_melanopsin-A-like_Monopterus_albus:0.0000025411)99.9/1/100:0.0546786160)33.1/0.536/39:0.0082986109,(KAF3707923.1_Melanopsin-A_Mammalian-like_melanopsin_Melanopsin-M_Opsin-4-A_Opsin-4M_Channa_argus:0.0312232689,(XP_033182249.1_melanopsin-A-like_Anabas_testudineus:0.0000010000,tr|A0A3Q1J8Y3|A0A3Q1J8Y3_ANATE_G_PROTEIN_RECEP_F1_2_domain-containing_protein_OS_Anabas_testudineus_OX_64144_PE_3_SV_1:0.0133180280)97.8/1/100:0.0230429004)74/0.604/42:0.0034119389)98.4/1/100:0.0196327087)35.7/0.643/97:0.0039274946,(tr|A0A3B4AWG7|A0A3B4AWG7_9GOBI_G_PROTEIN_RECEP_F1_2_domain-containing_protein_OS_Periophthalmus_magnuspinnatus_OX_409849_PE_3_SV_1:0.0431147411,tr|A0A673BTD3|A0A673BTD3_9TELE_Uncharacterized_protein_OS_Sphaeramia_orbicularis_OX_375764_PE_4_SV_1:0.0236311151)95.8/1/98:0.0166283295)87.2/0.992/94:0.0049798463,(tr|A0A3B5BBD5|A0A3B5BBD5_9TELE_G_PROTEIN_RECEP_F1_2_domain-containing_protein_OS_Stegastes_partitus_OX_144197_PE_3_SV_1:0.2108891131,(XP_023149641.1_melanopsin-A-like_Amphiprion_ocellaris:0.0000010000,tr|A0A3Q1C4T5|A0A3Q1C4T5_AMPOC_G_PROTEIN_RECEP_F1_2_domain-containing_protein_OS_Amphiprion_ocellaris_OX_80972_PE_3_SV_1:0.0000010000)0/0.334/100:0.0000023063)91.3/0.999/100:0.0201837266)88.6/0.997/67:0.0051487068)87.4/1/98:0.0054324064,(tr|A0A667YTW5|A0A667YTW5_9TELE_Uncharacterized_protein_OS_Myripristis_murdjan_OX_586833_GN_opn4_PE_4_SV_1:0.0000022485,XP_029927119.1_melanopsin_isoform_X1_Myripristis_murdjan:0.0000020863)85.8/0.744/100:0.0046948902)99.9/1/100:0.0469997741)88.9/1/100:0.0167976795,((((XP_017571373.1_PREDICTED_melanopsin-A-like_Pygocentrus_nattereri:0.0163605704,XP_007258812.1_melanopsin_Astyanax_mexicanus:0.0266275731)84.7/0.901/100:0.0116919928,(XP_027030845.1_melanopsin_isoform_X1_Tachysurus_fulvidraco:0.0744116119,XP_017318327.1_PREDICTED_melanopsin_Ictalurus_punctatus:0.0608521939)100/1/100:0.1284679695)96.1/1/100:0.0349597037,(XP_016352941.1_PREDICTED_LOW_QUALITY_PROTEIN_melanopsin-A-like_Sinocyclocheilus_anshuiensis:0.0209264874,(((XP_016149554.1_PREDICTED_melanopsin-A_Sinocyclocheilus_grahami:0.0173423432,(tr|F1QGX5|F1QGX5_DANRE_Melanopsin-A_OS_Danio_rerio_OX_7955_GN_opn4a_PE_3_SV_1:0.0144998507,TRY92449.1_hypothetical_protein_DNTS_029600_Danionella_translucida:0.0194878194)94.5/1/100:0.0162840418)64.3/0.377/99:0.0018047150,RXN27851.1_LIM_domain-binding_3-like_isoform_X3_Labeo_rohita:0.0467454155)0/0.333/98:0.0000026375,KTG33249.1_hypothetical_protein_cypCar_00005169_Cyprinus_carpio:0.0027736040)89.9/0.999/99:0.0091056533)99.5/1/100:0.0391909957)90.6/1/99:0.0209325281,XP_030628254.1_melanopsin-A-like_Chanos_chanos:0.0279765247)79.8/0.991/99:0.0141435738)96.5/1/99:0.0274731399,(((((((((((XP_031699390.1_melanopsin-A-like_Anarrhichthys_ocellatus:0.0268932853,(TNN68419.1_Melanopsin-A_Liparis_tanakae:0.0290284921,XP_034415220.1_melanopsin-A-like_Cyclopterus_lumpus:0.0269244048)80.7/0.977/100:0.0105949741)48.3/0.819/100:0.0077180423,(((XP_010775951.1_PREDICTED_melanopsin_Notothenia_coriiceps:0.0026129729,XP_033975768.1_melanopsin-A-like_Trematomus_bernacchii:0.0055403323)74.3/0.933/100:0.0031277704,KAF3853781.1_hypothetical_protein_F7725_014469_partial_Dissostichus_mawsoni:0.0061411109)99.9/1/100:0.0462095450,XP_029312568.1_LOW_QUALITY_PROTEIN_melanopsin-A-like_Cottoperca_gobio:0.0230011958)98.8/1/100:0.0305887784)95.4/1/100:0.0173871151,((tr|A0A3Q3WRK5|A0A3Q3WRK5_MOLML_Opsin_4b_OS_Mola_mola_OX_94237_PE_3_SV_1:0.0246126419,(TWW53051.1_Melanopsin-A_Mammalian-like_melanopsin_partial_Takifugu_flavidus:0.0846295491,XP_029701123.1_melanopsin-A-like_isoform_X1_Takifugu_rubripes:0.0000020437)99.8/1/99:0.1105941612)95.1/1/99:0.0278595294,(tr|A0A671YYL1|A0A671YYL1_SPAAU_Uncharacterized_protein_OS_Sparus_aurata_OX_8175_GN_LOC115570955_PE_4_SV_1:0.0155932193,XP_030255671.1_melanopsin-A-like_isoform_X1_Sparus_aurata:0.0000021011)99.9/1/100:0.0378416733)64.9/0.957/99:0.0090822611)93.3/1/100:0.0139524081,((((((XP_005471491.1_melanopsin-A_isoform_X1_Oreochromis_niloticus:0.0000010000,XP_003441802.2_melanopsin-A_isoform_X2_Oreochromis_niloticus:0.0000010000)0/0.333/100:0.0000029394,tr|A0A669CN55|A0A669CN55_ORENI_Uncharacterized_protein_OS_Oreochromis_niloticus_OX_8128_GN_LOC100707262_PE_4_SV_1:0.0000010000)100/1/100:0.0440463948,(((((((JAQ54769.1_Melanopsin-A_partial_Fundulus_heteroclitus:0.0000025506,XP_012720886.1_melanopsin-A-like_Fundulus_heteroclitus:0.0000027629)55.6/0.595/100:0.0177807901,tr|A0A3Q2GPU7|A0A3Q2GPU7_CYPVA_G_PROTEIN_RECEP_F1_2_domain-containing_protein_OS_Cyprinodon_variegatus_OX_28743_PE_3_SV_1:0.0161318822)95.8/1/100:0.0262447269,(tr|A0A3B5LCY6|A0A3B5LCY6_9TELE_Opsin_4b_OS_Xiphophorus_couchianus_OX_32473_PE_3_SV_1:0.0718537335,((XP_014824249.1_PREDICTED_melanopsin_Poecilia_mexicana:0.0000020515,tr|A0A3B3WYH7|A0A3B3WYH7_9TELE_G_PROTEIN_RECEP_F1_2_domain-containing_protein_OS_Poecilia_mexicana_OX_48701_PE_3_SV_1:0.0168970422)98.1/1/100:0.0150872414,tr|A0A3P9NBG9|A0A3P9NBG9_POERE_G_PROTEIN_RECEP_F1_2_domain-containing_protein_OS_Poecilia_reticulata_OX_8081_PE_3_SV_1:0.0033371868)12.4/0.463/100:0.0029783774)98.2/1/100:0.0267986047)96.3/1/100:0.0207660937,(RVE59795.1_hypothetical_protein_OJAV_G00192060_Oryzias_javanicus:0.0328272475,tr|A0A3P9H4Y7|A0A3P9H4Y7_ORYLA_Opsin_4b_OS_Oryzias_latipes_OX_8090_PE_3_SV_1:0.0133281828)99/1/100:0.0441024791)0/0.322/9:0.0033290442,(SBR42733.1_opsin_4b_Nothobranchius_pienaari:0.0060079657,SBP50041.1_opsin_4b_Nothobranchius_furzeri:0.0135540418)100/1/100:0.0454365825)84.2/0.999/93:0.0094692580,((XP_024866570.1_melanopsin-A-like_isoform_X3_Kryptolebias_marmoratus:0.0000010000,XP_024866567.1_melanopsin-A-like_isoform_X1_Kryptolebias_marmoratus:0.0000010000)99.4/1/100:0.0346884761,XP_013862536.1_PREDICTED_melanopsin-A-like_Austrofundulus_limnaeus:0.0443944752)95.9/1/100:0.0200986625)95.6/1/100:0.0181818154,XP_028331800.1_melanopsin-A-like_Gouania_willdenowi:0.0860567307)86.7/0.996/99:0.0110677453)26.9/0.769/90:0.0112713614,((XP_008298630.1_PREDICTED_melanopsin-A-like_Stegastes_partitus:0.0000020832,tr|A0A3B4ZKE7|A0A3B4ZKE7_9TELE_G_PROTEIN_RECEP_F1_2_domain-containing_protein_OS_Stegastes_partitus_OX_144197_PE_3_SV_1:0.0000026893)97.3/1/100:0.0325684035,(XP_029978187.1_melanopsin-like_Sphaeramia_orbicularis:0.0022931948,tr|A0A673ATP8|A0A673ATP8_9TELE_Opsin_4b_OS_Sphaeramia_orbicularis_OX_375764_PE_4_SV_1:0.0472684006)100/1/100:0.1509076683)87.6/0.985/100:0.0141709614)92.7/1/99:0.0135380607,((tr|A0A4W6EK21|A0A4W6EK21_LATCA_G_PROTEIN_RECEP_F1_2_domain-containing_protein_OS_Lates_calcarifer_OX_8187_GN_LOC108882805_PE_3_SV_1:0.0000026743,XP_018531043.1_PREDICTED_melanopsin-A-like_Lates_calcarifer:0.0000026913)99.5/1/100:0.0336310550,tr|A0A665WSW2|A0A665WSW2_ECHNA_Opsin_4b_OS_Echeneis_naucrates_OX_173247_PE_4_SV_1:0.0394972098)75.9/0.963/72:0.0063849345)0/0.333/71:0.0000020195,((XP_026207403.1_melanopsin-A-like_Anabas_testudineus:0.0000010000,tr|A0A3Q1IIM4|A0A3Q1IIM4_ANATE_Opsin_4b_OS_Anabas_testudineus_OX_64144_PE_3_SV_1:0.0000010000)98.5/1/100:0.0337810260,XP_028991160.1_melanopsin-A-like_isoform_X1_Betta_splendens:0.0752418766)99.5/1/98:0.0453227970)79.5/0.941/76:0.0052634677)18.7/0.567/94:0.0037042805,((AIG92842.1_melanopsin_3long_Hippoglossus_hippoglossus:0.0024723168,AIG92841.1_melanopsin_3short_Hippoglossus_hippoglossus:0.0000010000)99.9/1/100:0.0353013717,AWP17932.1_mammal-like_melanopsin_1-like_Scophthalmus_maximus:0.0574818414)94.4/1/100:0.0186171883)99.9/1/100:0.0567033215,XP_029934536.1_melanopsin-like_Myripristis_murdjan:0.0594327102)97.1/1/100:0.0351904457,XP_030195191.1_melanopsin-A-like_Gadus_morhua:0.0933828808)94.4/1/100:0.0354785093,((XP_010862533.2_melanopsin-A_Esox_lucius:0.0776458820,(tr|A0A674D8S9|A0A674D8S9_SALTR_Opsin_4b_OS_Salmo_trutta_OX_8032_PE_4_SV_1:0.0527724625,((tr|A0A674D8N1|A0A674D8N1_SALTR_Opsin_4b_OS_Salmo_trutta_OX_8032_PE_4_SV_1:0.1141164766,tr|A0A674D8R0|A0A674D8R0_SALTR_Opsin_4b_OS_Salmo_trutta_OX_8032_PE_4_SV_1:0.0000025221)88/0.809/85:0.0269937874,tr|A0A674D8V6|A0A674D8V6_SALTR_Opsin_4b_OS_Salmo_trutta_OX_8032_PE_4_SV_1:0.0221357782)83/0.991/85:0.0237388341)100/1/100:0.2616829496)51.1/0.521/100:0.0093863824,(((((tr|A0A4W5M6M9|A0A4W5M6M9_9TELE_G_PROTEIN_RECEP_F1_2_domain-containing_protein_OS_Hucho_hucho_OX_62062_PE_3_SV_1:0.0360339696,tr|A0A673X2T8|A0A673X2T8_SALTR_Opsin_4b_OS_Salmo_trutta_OX_8032_PE_4_SV_1:0.0000010000)86.9/0.974/100:0.0087064881,tr|A0A673X2S2|A0A673X2S2_SALTR_Opsin_4b_OS_Salmo_trutta_OX_8032_PE_4_SV_1:0.0169576883)0/0.333/77:0.0000010340,(XP_021422984.1_melanopsin-A-like_Oncorhynchus_mykiss:0.2083342382,XP_021422985.1_melanopsin-A-like_Oncorhynchus_mykiss:0.0000023251)83.3/0.925/61:0.0102870053)0/0.334/62:0.0072218184,XP_029560365.1_melanopsin-A-like_Salmo_trutta:0.0000020535)91.4/1/62:0.0118299586,(XP_024268128.1_melanopsin-A-like_Oncorhynchus_tshawytscha:0.0956931931,CAB1311869.1_unnamed_protein_product_Coregonus_sp._balchen:0.0327126259)0/0.333/62:0.0000027856)82.5/0.851/100:0.0133463296)100/1/100:0.1046833641)99.9/1/99:0.0806400936,((((RXN09622.1_melanopsin-A-like_protein_Labeo_rohita:0.0194407583,TRY57819.1_hypothetical_protein_DNTS_009480_Danionella_translucida:0.0329361008)83.9/0.97/98:0.0048474551,KAF4106546.1_hypothetical_protein_G5714_012536_Onychostoma_macrolepis:0.0074404639)89.5/1/95:0.0049457443,(((tr|A0A671MUD7|A0A671MUD7_9TELE_Opsin_4b_OS_Sinocyclocheilus_anshuiensis_OX_1608454_PE_4_SV_1:0.0116451557,tr|A0A671MU94|A0A671MU94_9TELE_Opsin_4b_OS_Sinocyclocheilus_anshuiensis_OX_1608454_PE_4_SV_1:0.2611005734)97.8/1/96:0.0513832275,tr|A0A672KJ20|A0A672KJ20_SINGR_Uncharacterized_protein_OS_Sinocyclocheilus_grahami_OX_75366_GN_LOC107552747_PE_4_SV_1:0.0037215139)98.7/1/96:0.0231806109,KTG31699.1_hypothetical_protein_cypCar_00031868_Cyprinus_carpio:0.0000024986)80/0.956/96:0.0026494422)69.1/0.432/87:0.0019350211,((XP_016124239.1_PREDICTED_inactive_ubiquitin_carboxyl-terminal_hydrolase_54-like_isoform_X3_Sinocyclocheilus_grahami:0.0073299640,KTF81696.1_hypothetical_protein_cypCar_00024878_Cyprinus_carpio:0.0978493092)0/0.333/95:0.0000023799,tr|A0A671SQ09|A0A671SQ09_9TELE_Opsin_4b_OS_Sinocyclocheilus_anshuiensis_OX_1608454_PE_4_SV_1:0.0075333095)84.6/0.965/96:0.0055990818)94.2/1/94:0.0173379308)18.8/0.812/95:0.0182999508,((((XP_027018874.1_melanopsin-A-like_Tachysurus_fulvidraco:0.0324194855,(TSK14880.1_Inactive_ubiquitin_carboxyl-terminal_hydrolase_54_Bagarius_yarrelli:0.0957286578,XP_026771261.1_opsin_4b_isoform_X1_Pangasianodon_hypophthalmus:0.0307911260)0/0.448/30:0.0055512701)100/1/100:0.0701646048,((XP_017558322.1_PREDICTED_melanopsin-A-like_Pygocentrus_nattereri:0.0000021454,tr|A0A3B4BVJ3|A0A3B4BVJ3_PYGNA_G_PROTEIN_RECEP_F1_2_domain-containing_protein_OS_Pygocentrus_nattereri_OX_42514_PE_3_SV_1:0.0000029956)96.8/1/100:0.0211984338,(XP_022526048.1_melanopsin-A-like_Astyanax_mexicanus:0.0022784856,tr|W5K247|W5K247_ASTMX_Opsin_4b_OS_Astyanax_mexicanus_OX_7994_PE_3_SV_2:0.0547349065)99.2/1/100:0.0356245669)58.6/0.858/89:0.0093181412)85.3/0.944/89:0.0174983218,(tr|A0A4W4GJX0|A0A4W4GJX0_ELEEL_Opsin_4b_OS_Electrophorus_electricus_OX_8005_PE_3_SV_1:0.0111275742,XP_026858487.1_melanopsin-A-like_Electrophorus_electricus:0.0071244301)100/1/100:0.1624687706)98/1/100:0.0485229068,XP_031438693.1_melanopsin-A-like_Clupea_harengus:0.1529559457)91.5/1/100:0.0236983371)90.4/0.998/100:0.0207601151,(XP_018608561.2_melanopsin-A-like_Scleropages_formosus:0.0000010000,KPP63696.1_opsin_4b-like_Scleropages_formosus:0.0076364681)100/1/100:0.0785888160)99.2/1/100:0.0405427802)99.5/1/100:0.0432563492,tr|W5N430|W5N430_LEPOC_Opsin_4a_melanopsin_OS_Lepisosteus_oculatus_OX_7918_PE_3_SV_1:0.0589096441)95.5/1/100:0.0281178886,(XP_028649220.1_melanopsin_Erpetoichthys_calabaricus:0.0724098574,(XP_033881641.1_melanopsin-A_isoform_X1_Acipenser_ruthenus:0.0000029603,RXM29788.1_Melanopsin-A_Acipenser_ruthenus:0.0316573473)100/1/100:0.0504010156)62.3/0.972/100:0.0146814839)83.7/0.981/100:0.0171067572,((((((XP_007229372.2_melanopsin-like_Astyanax_mexicanus:0.0612365597,(KAB5579619.1_hypothetical_protein_PHYPO_G00197040_Pangasianodon_hypophthalmus:0.0602546979,((XP_027025299.1_melanopsin-like_Tachysurus_fulvidraco:0.0414841130,TSK82152.1_Melanopsin_Bagarius_yarrelli:0.1053095303)92.2/1/100:0.0206691036,NP_001187239.1_melanopsin-like_Ictalurus_punctatus:0.0403780932)77.3/0.864/100:0.0095200746)100/1/100:0.1236497797)98.4/1/100:0.0485431309,((((((tr|A0A671N902|A0A671N902_9TELE_Uncharacterized_protein_OS_Sinocyclocheilus_anshuiensis_OX_1608454_PE_4_SV_1:0.0043472207,tr|A0A671N509|A0A671N509_9TELE_Uncharacterized_protein_OS_Sinocyclocheilus_anshuiensis_OX_1608454_PE_4_SV_1:0.0757836657)99.4/1/100:0.0354637863,tr|A0A673KKF8|A0A673KKF8_9TELE_Uncharacterized_protein_OS_Sinocyclocheilus_rhinocerous_OX_307959_PE_4_SV_1:0.0107563640)85.6/0.978/88:0.0056383716,KTG01410.1_hypothetical_protein_cypCar_00038665_Cyprinus_carpio:0.0310171204)81.6/0.867/88:0.0050692502,ADL62692.1_truncated_opsin_4_mammalian-like_2_partial_Garra_andruzzii:0.1323761304)67.7/0.743/90:0.0030013103,(NP_840074.2_melanopsin-like_Danio_rerio:0.0442119117,TRY91236.1_hypothetical_protein_DNTS_035568_Danionella_translucida:0.0472221018)75.5/0.751/94:0.0048756189)96.2/1/94:0.0242860119,KAA0719344.1_Melanopsin-like_Melanopsin_Triplophysa_tibetana:0.0861101386)98.5/1/100:0.0408889605)91.6/0.996/72:0.0237029777,(XP_030630409.1_melanopsin-like_Chanos_chanos:0.0723466300,KPP74530.1_melanopsin-like_Scleropages_formosus:0.1521079210)86.1/0.991/72:0.0190606347)89/0.995/100:0.0207768576,XP_028832494.1_melanopsin-like_Denticeps_clupeoides:0.1227615300)92.1/0.995/100:0.0359377843,((((XP_030258984.1_melanopsin-like_Sparus_aurata:0.0457630217,(TNM97627.1_hypothetical_protein_fugu_013873_Takifugu_bimaculatus:0.0000021203,TNM97636.1_hypothetical_protein_fugu_013882_Takifugu_bimaculatus:0.0165797654)100/1/100:0.1586473481)0/0.442/37:0.0173130741,(((((XP_028283426.1_melanopsin-like_Parambassis_ranga:0.0939063055,((tr|A0A3Q1BAD3|A0A3Q1BAD3_AMPOC_G_PROTEIN_RECEP_F1_2_domain-containing_protein_OS_Amphiprion_ocellaris_OX_80972_PE_3_SV_1:0.0652007034,XP_022066945.1_melanopsin-like_Acanthochromis_polyacanthus:0.0188705936)99.5/1/100:0.0588311295,(((PWA32768.1_hypothetical_protein_CCH79_00020362_Gambusia_affinis:0.0275688309,XP_014823413.1_PREDICTED_melanopsin-like_Poecilia_mexicana:0.0209799004)99.9/1/100:0.0655979927,(JAR80542.1_Melanopsin_Fundulus_heteroclitus:0.0000022072,JAR00200.1_Alpha-1B_adrenergic_receptor_Fundulus_heteroclitus:0.0027953772)100/1/100:0.0746699395)83.1/0.998/100:0.0304305205,XP_011484638.1_melanopsin-like_Oryzias_latipes:0.1459225387)93.2/1/96:0.0362725992)91.4/1/68:0.0213134598)15.6/0.647/7:0.0110798311,((tr|A0A3Q4HP51|A0A3Q4HP51_NEOBR_G_PROTEIN_RECEP_F1_2_domain-containing_protein_OS_Neolamprologus_brichardi_OX_32507_PE_3_SV_1:0.0717554629,XP_003458177.1_melanopsin_Oreochromis_niloticus:0.0308365564)99/1/100:0.0385894233,XP_030608659.1_melanopsin-like_Archocentrus_centrarchus:0.0347360119)99.8/1/100:0.0586770559)53.4/0.878/12:0.0066068802,(XP_008299965.1_PREDICTED_melanopsin-like_Stegastes_partitus:0.0313426837,tr|A0A672FLB5|A0A672FLB5_SALFA_Uncharacterized_protein_OS_Salarias_fasciatus_OX_181472_PE_4_SV_1:0.0706144155)15.9/0.688/53:0.0094007767)91.2/0.999/39:0.0153197172,XP_018534620.1_PREDICTED_melanopsin-like_Lates_calcarifer:0.0384775276)85/0.771/42:0.0206581323,(tr|A0A3Q3X851|A0A3Q3X851_MOLML_G_PROTEIN_RECEP_F1_2_domain-containing_protein_OS_Mola_mola_OX_94237_PE_4_SV_1:0.0165187190,tr|A0A3Q4BXV1|A0A3Q4BXV1_MOLML_Uncharacterized_protein_OS_Mola_mola_OX_94237_PE_4_SV_1:0.0048908188)100/1/100:0.4982147250)0/0.335/33:0.0011560687)86.8/0.981/93:0.0202090539,XP_031734000.1_LOW_QUALITY_PROTEIN_melanopsin-like_Anarrhichthys_ocellatus:0.1759259879)100/1/100:0.1510514916,((tr|A0A673YVF2|A0A673YVF2_SALTR_Uncharacterized_protein_OS_Salmo_trutta_OX_8032_PE_4_SV_1:0.1666732032,XP_023994873.1_melanopsin-like_Salvelinus_alpinus:0.2991713287)90.8/0.99/100:0.0446403088,XP_010893792.2_melanopsin-like_Esox_lucius:0.1929309394)98.9/1/100:0.0752902109)18.8/0.601/62:0.0222518870)100/1/100:0.2442427189,tr|W5NNM8|W5NNM8_LEPOC_Opsin_4_OS_Lepisosteus_oculatus_OX_7918_GN_OPN4_1_of_many_PE_3_SV_1:0.1014132660)99.9/1/100:0.1407770416)99.1/1/99:0.0510082574,((((XP_020367109.1_melanopsin-A-like_partial_Rhincodon_typus:0.0565462458,GCC32224.1_hypothetical_protein_chiPu_0010685_Chiloscyllium_punctatum:0.0139771498)91.7/0.998/100:0.0275884377,GCB59860.1_hypothetical_protein_scyTo_0012615_Scyliorhinus_torazame:0.1101581297)100/1/100:0.0915296814,NP_001279045.1_melanopsin_Callorhinchus_milii:0.1253839215)42.3/0.74/100:0.0149797864,NP_001279357.1_melanopsin-A-like_Callorhinchus_milii:0.1041411313)90.8/1/100:0.0281429309)86.4/0.997/92:0.0208375553,((((((((((((XP_017601753.1_PREDICTED_melanopsin_isoform_X2_Corvus_brachyrhynchos:0.0196413354,((((OWK53710.1_Melanopsin_Lonchura_striata_domestica:0.0207850252,tr|A0A674GIH3|A0A674GIH3_TAEGU_Opsin_4_OS_Taeniopygia_guttata_OX_59729_GN_OPN4_PE_4_SV_1:0.0903763200)83.3/0.993/100:0.0140081114,KAF2982848.1_hypothetical_protein_EK904_005783_Melospiza_melodia_maxima:0.0031746506)78.8/0.987/99:0.0057977608,(TRZ15983.1_hypothetical_protein_HGM15179_011143_Zosterops_borbonicus:0.0036470882,RMC11727.1_hypothetical_protein_DUI87_11850_Hirundo_rustica_rustica:0.0367108168)77.6/0.99/90:0.0038345280)0/0.333/90:0.0000023078,(XP_032921526.1_melanopsin_isoform_X6_Catharus_ustulatus:0.0143838097,XP_014733433.1_PREDICTED_melanopsin_Sturnus_vulgaris:0.0075280963)86.3/1/100:0.0075171716)86.9/0.999/97:0.0054632321)99/1/98:0.0230828794,XP_027751738.1_melanopsin_Empidonax_traillii:0.0533973115)88.2/1/100:0.0091166267,XP_009074448.1_PREDICTED_melanopsin-A-like_Acanthisitta_chloris:0.0352458316)87.5/0.999/100:0.0076038552,XP_027641504.1_LOW_QUALITY_PROTEIN_melanopsin_Falco_peregrinus:0.0370161358)71.6/0.409/99:0.0015951854,tr|A0A672U6G2|A0A672U6G2_STRHB_Opsin_4_OS_Strigops_habroptila_OX_2489341_GN_OPN4_PE_4_SV_1:0.0803421018)79.5/0.982/90:0.0024999456,((((XP_008942995.1_PREDICTED_melanopsin-A-like_Merops_nubicus:0.0492732729,XP_010142035.1_PREDICTED_melanopsin-A-like_Buceros_rhinoceros_silvestris:0.0490609611)84.1/0.996/98:0.0097306652,XP_009875553.1_PREDICTED_melanopsin-A-like_Apaloderma_vittatum:0.0288612548)91/1/98:0.0087765989,(XP_029886893.1_melanopsin_isoform_X1_Aquila_chrysaetos_chrysaetos:0.0090931600,XP_021152970.1_melanopsin_isoform_X1_Columba_livia:0.0509715021)73.1/0.705/97:0.0030852925)0/0.348/97:0.0025208440,XP_026707678.1_melanopsin_isoform_X4_Athene_cunicularia:0.0390004785)0/0.334/89:0.0000021714)99.5/1/100:0.0244005680,(((tr|A0A669QMZ1|A0A669QMZ1_PHACC_Opsin_4_OS_Phasianus_colchicus_OX_9054_GN_OPN4_PE_4_SV_1:0.0069413605,ABX10833.1_melanopsin_2_isoform_S_Gallus_gallus:0.0358869887)80/0.958/100:0.0112393426,(OXB70914.1_hypothetical_protein_H355_011109_Colinus_virginianus:0.0473320612,OXB68093.1_hypothetical_protein_ASZ78_003334_Callipepla_squamata:0.0099818392)80.5/0.964/100:0.0127660185)93/1/100:0.0247711418,(XP_013030030.1_PREDICTED_melanopsin_isoform_X4_Anser_cygnoides_domesticus:0.0556645296,(XP_012961233.1_melanopsin_isoform_X1_Anas_platyrhynchos:0.0000010000,XP_021132451.1_melanopsin_isoform_X3_Anas_platyrhynchos:0.0000010000)84.9/0.991/100:0.0070207514)97.6/1/100:0.0235666566)92.8/1/100:0.0151622333)82.3/0.776/100:0.0083244075,((XP_009684253.1_PREDICTED_melanopsin_isoform_X2_Struthio_camelus_australis:0.0000025251,XP_009684278.1_PREDICTED_melanopsin_isoform_X5_Struthio_camelus_australis:0.0189180209)100/1/100:0.0337638161,(XP_025898859.1_melanopsin_Nothoprocta_perdicaria:0.0930997635,(XP_025972600.1_melanopsin_Dromaius_novaehollandiae:0.0200827724,XP_013816925.1_PREDICTED_LOW_QUALITY_PROTEIN_melanopsin_Apteryx_mantelli_mantelli:0.0542940002)73.7/0.713/99:0.0033289844)22.7/0.482/98:0.0039453219)97.2/1/99:0.0236814769)100/1/100:0.0594516532,((XP_019357637.1_PREDICTED_LOW_QUALITY_PROTEIN_melanopsin_Gavialis_gangeticus:0.0722277052,XP_019411096.1_PREDICTED_LOW_QUALITY_PROTEIN_melanopsin_Crocodylus_porosus:0.1217253427)92.8/1/100:0.0457780465,(XP_019352616.1_PREDICTED_LOW_QUALITY_PROTEIN_melanopsin_Alligator_mississippiensis:0.0787046135,XP_014375452.1_LOW_QUALITY_PROTEIN_melanopsin_Alligator_sinensis:0.0310241715)99.8/1/100:0.0951999663)100/1/100:0.2105413972)0/0.444/8:0.0121648679,((EMP26532.1_Melanopsin-A_Chelonia_mydas:0.0153017016,XP_014434224.1_LOW_QUALITY_PROTEIN_melanopsin_Pelodiscus_sinensis:0.0486006002)61.8/0.916/92:0.0068536409,(tr|A0A674HYX6|A0A674HYX6_TERCA_Opsin_4_OS_Terrapene_carolina_triunguis_OX_2587831_GN_OPN4_PE_4_SV_1:0.0639035068,TFK05715.1_replication_factor_C_subunit_5_Platysternon_megacephalum:0.0024438966)22.8/0.49/99:0.0034276548)100/1/100:0.0719901425)42.5/0.738/8:0.0099848900,((XP_034993740.1_melanopsin_isoform_X1_Zootoca_vivipara:0.0707835468,XP_020661617.1_melanopsin_Pogona_vitticeps:0.0788273670)8.2/0.59/83:0.0143532125,(XP_008117316.1_PREDICTED_melanopsin_isoform_X1_Anolis_carolinensis:0.0000010000,XP_008117318.1_PREDICTED_melanopsin_isoform_X3_Anolis_carolinensis:0.0000010000)100/1/100:0.0811305114)100/1/100:0.0879020843)94.3/1/100:0.0241832649,((((((XP_030742373.1_melanopsin_Echinops_telfairi:0.0865238784,(XP_007954124.1_PREDICTED_melanopsin_Orycteropus_afer_afer:0.0774227947,XP_023414389.1_melanopsin_isoform_X1_Loxodonta_africana:0.0583071591)85.1/0.965/96:0.0159259150)0/0.303/35:0.0072913021,XP_006894549.1_PREDICTED_melanopsin_Elephantulus_edwardii:0.1153609882)72.3/0.975/79:0.0211948601,XP_006875988.1_PREDICTED_melanopsin_Chrysochloris_asiatica:0.0792403838)89.1/0.999/76:0.0222836951,(((((((((((ERE91209.1_LIM_domain-binding_protein_3_isoform_2_Cricetulus_griseus:0.0145074396,ERE91210.1_LIM_domain-binding_protein_3_isoform_2_Cricetulus_griseus:0.0000027245)99.4/1/100:0.0394015927,(XP_005348726.2_melanopsin_Microtus_ochrogaster:0.0598127610,XP_021491671.1_melanopsin_Meriones_unguiculatus:0.0430894093)21.1/0.729/32:0.0114150704)75.4/0.958/32:0.0047654571,((AKF15494.1_light-activatable_chimeric_Melanopsin_mGluR6_GPCR_CMII_synthetic_construct:0.2121196263,EDL24885.1_opsin_4_melanopsin_partial_Mus_musculus:0.0000025573)94.3/1/100:0.0380201317,(XP_017455474.1_PREDICTED_melanopsin_isoform_X1_Rattus_norvegicus:0.0000025354,XP_017455475.1_PREDICTED_melanopsin_isoform_X2_Rattus_norvegicus:0.0000022563)99.2/1/100:0.0341954812)82.8/0.917/100:0.0066925947)99.6/1/100:0.0456083817,CAO02487.1_melanopsin_Nannospalax_ehrenbergi:0.0594742994)90.5/0.999/100:0.0154779995,XP_004657893.1_PREDICTED_melanopsin_Jaculus_jaculus:0.1209545171)85.7/0.976/100:0.0110280580,(XP_012372369.2_melanopsin_Octodon_degus:0.0257345505,(((XP_013361773.1_PREDICTED_melanopsin_isoform_X3_Chinchilla_lanigera:0.0000010000,(XP_013361775.1_PREDICTED_melanopsin_isoform_X5_Chinchilla_lanigera:0.0000023249,XP_013361776.1_PREDICTED_melanopsin_isoform_X6_Chinchilla_lanigera:0.0627537760)0/0.333/98:0.0000027852)99.2/1/100:0.0368121714,tr|H0UV98|H0UV98_CAVPO_Opsin_4_OS_Cavia_porcellus_OX_10141_GN_OPN4_PE_3_SV_2:0.0658561637)5.6/0.556/8:0.0096458156,(XP_004867779.1_melanopsin_isoform_X2_Heterocephalus_glaber:0.0000029993,XP_021102425.1_melanopsin_isoform_X1_Heterocephalus_glaber:0.2788643142)100/1/99:0.0706510590)83.8/0.869/7:0.0097560230)99.9/1/100:0.0305663332)80.2/0.778/14:0.0086649560,(((XP_026252813.1_melanopsin_isoform_X1_Urocitellus_parryii:0.0193772149,XP_021576073.1_melanopsin_isoform_X1_Ictidomys_tridecemlineatus:0.0200962170)96.2/1/100:0.0220130649,XP_027795799.1_melanopsin_isoform_X1_Marmota_flaviventris:0.0209964773)88.8/0.984/100:0.0182805488,VTJ62058.1_Hypothetical_predicted_protein_Marmota_monax:0.1135353133)100/1/100:0.1217862180)27.8/0.6/13:0.0058934600,(XP_020016924.1_LOW_QUALITY_PROTEIN_melanopsin_Castor_canadensis:0.1172917990,XP_012887516.1_PREDICTED_melanopsin_Dipodomys_ordii:0.0601188326)89.4/1/97:0.0206824336)85.9/0.997/97:0.0175983806,ELV12080.1_Melanopsin_Tupaia_chinensis:0.0832226663)12.2/0.621/34:0.0112061356,((tr|H0XGM2|H0XGM2_OTOGA_Opsin_4_OS_Otolemur_garnettii_OX_30611_GN_OPN4_PE_3_SV_1:0.0663775285,XP_012643469.1_melanopsin_isoform_X1_Microcebus_murinus:0.0858587807)95.3/1/97:0.0288045447,(((((((XP_007960896.1_PREDICTED_melanopsin_isoform_X4_Chlorocebus_sabaeus:0.0000010000,XP_007960894.1_PREDICTED_melanopsin_isoform_X2_Chlorocebus_sabaeus:0.0000010000)77.7/0.978/100:0.0031164180,XP_016872444.1_melanopsin_isoform_X1_Homo_sapiens:0.0233387313)72.6/0.559/100:0.0023914301,(tr|A0A2K5ESR5|A0A2K5ESR5_AOTNA_G_PROTEIN_RECEP_F1_2_domain-containing_protein_OS_Aotus_nancymaae_OX_37293_GN_OPN4_PE_4_SV_1:0.0000027078,XP_021527924.1_LOW_QUALITY_PROTEIN_melanopsin_Aotus_nancymaae:0.0041907379)99.3/1/100:0.0438075268)84.6/0.999/100:0.0195718723,(((XP_035122007.1_LIM_domain-binding_protein_3_isoform_X1_Callithrix_jacchus:0.0000000000,XP_035122011.1_LIM_domain-binding_protein_3_isoform_X5_Callithrix_jacchus:0.0000000000):0.0000000000,XP_035122012.1_LIM_domain-binding_protein_3_isoform_X6_Callithrix_jacchus:0.0000000000):0.0000010000,XP_035122009.1_LIM_domain-binding_protein_3_isoform_X3_Callithrix_jacchus:0.0000027134)99.7/1/100:0.0422254896)85.2/0.991/100:0.0116210237,EHH19031.1_hypothetical_protein_EGK_19666_Macaca_mulatta:0.1001329375)98.8/1/100:0.0290105700,XP_008568538.1_PREDICTED_melanopsin_Galeopterus_variegatus:0.0684547734)50.3/0.937/43:0.0112084275,XP_008058289.1_melanopsin_isoform_X1_Carlito_syrichta:0.0297472211)65.2/0.962/39:0.0075086016)98.4/1/100:0.0275077704)83.1/0.951/56:0.0097333163,((((((NP_001009325.1_melanopsin_Felis_catus:0.0254323985,XP_025773612.1_melanopsin_Puma_concolor:0.0026118227)87.2/0.993/100:0.0066468462,XP_029775844.1_melanopsin_Suricata_suricatta:0.0572161328)79.5/0.969/100:0.0093105713,(((VCX13301.1_unnamed_protein_product_Gulo_gulo:0.0394806234,(XP_025291230.1_melanopsin_partial_Canis_lupus_dingo:0.0000025637,XP_022273694.1_melanopsin_Canis_lupus_familiaris:0.0064813784)99.7/1/100:0.0534986888)89.6/1/100:0.0164973770,(XP_030891534.1_melanopsin_Leptonychotes_weddellii:0.0420009742,KAF3827694.1_hypothetical_protein_GH733_000929_Mirounga_leonina:0.0158840818)95.8/1/100:0.0254941635)84.9/0.993/100:0.0079445635,(tr|A0A452STF2|A0A452STF2_URSAM_Opsin_4_OS_Ursus_americanus_OX_9643_GN_OPN4_PE_3_SV_1:0.1012147578,XP_008694349.1_PREDICTED_melanopsin_Ursus_maritimus:0.0040601345)99.3/1/100:0.0317339395)95.1/1/100:0.0164461138)96.2/1/100:0.0226954514,XP_017528699.1_PREDICTED_LOW_QUALITY_PROTEIN_melanopsin_Manis_javanica:0.1058315666)72.3/0.944/100:0.0076659353,(((((tr|A0A2U4AK64|A0A2U4AK64_TURTR_melanopsin_OS_Tursiops_truncatus_OX_9739_GN_OPN4_PE_3_SV_1:0.1574440868,TEA39174.1_hypothetical_protein_DBR06_SOUSAS13510094_Sousa_chinensis:0.0021712223)87/0.972/100:0.0147928582,NIG58720.1_melanopsin_isoform_2_Pontoporia_blainvillei:0.1467346287)94/1/100:0.0213322607,(tr|A0A287BQI1|A0A287BQI1_PIG_Opsin_4_OS_Sus_scrofa_OX_9823_GN_OPN4_PE_3_SV_2:0.0028801985,HDB23524.1_TPA_melanopsin_isoform_1_Sus_scrofa:0.0000023878)100/1/100:0.0414248073)73.3/0.791/100:0.0032103444,(((((tr|W5NQS1|W5NQS1_SHEEP_Opsin_4_OS_Ovis_aries_OX_9940_GN_OPN4_PE_3_SV_1:0.0145856162,KAF4018982.1_hypothetical_protein_G4228_010888_Cervus_hanglu_yarkandensis:0.0185486211)87.7/0.829/95:0.0119189435,tr|A0A452E0N2|A0A452E0N2_CAPHI_G_PROTEIN_RECEP_F1_2_domain-containing_protein_OS_Capra_hircus_OX_9925_GN_OPN4_PE_3_SV_1:0.0241121858)92.1/1/99:0.0165148987,XP_017898137.1_PREDICTED_melanopsin_isoform_X3_Capra_hircus:0.0000020362)96.1/1/93:0.0135582734,(MXQ85732.1_hypothetical_protein_E5288_WYG016479_Bos_mutus:0.0477811256,ELR45903.1_Melanopsin_partial_Bos_mutus:0.0252032355)85.1/0.96/95:0.0054002294)76.2/0.859/98:0.0032104184,OWK07541.1_OPN4_Cervus_elaphus_hippelaphus:0.0151602048)99.3/1/98:0.0244687003)73/0.751/100:0.0027046864,((XP_032347529.1_melanopsin_isoform_X1_Camelus_ferus:0.0000020144,XP_032347531.1_melanopsin_isoform_X3_Camelus_ferus:0.0000024380)73.3/0.559/100:0.0072479515,KAB1270748.1_Melanopsin_Camelus_dromedarius:0.1139098066)96.7/1/100:0.0436150575)98.7/1/100:0.0268073961)83.1/0.986/99:0.0081014897,((((XP_019516020.1_PREDICTED_melanopsin_isoform_X2_Hipposideros_armiger:0.0217117681,XP_032986961.1_melanopsin_isoform_X2_Rhinolophus_ferrumequinum:0.0157322084)72.4/0.619/89:0.0035759663,ELK09468.1_Melanopsin_Pteropus_alecto:0.0609241561)96.5/1/100:0.0203035677,(XP_016070221.1_PREDICTED_melanopsin_Miniopterus_natalensis:0.0296996959,(XP_024417179.1_melanopsin_isoform_X1_Desmodus_rotundus:0.0313359692,(EPQ10710.1_Melanopsin_Myotis_brandtii:0.0703112716,XP_028368537.1_LOW_QUALITY_PROTEIN_melanopsin_Phyllostomus_discolor:0.0272682797)31.4/0.972/69:0.0267331216)62.1/0.96/59:0.0162767860)89/0.998/95:0.0140957611)88.1/1/100:0.0163634173,(XP_012787928.1_PREDICTED_melanopsin_Sorex_araneus:0.1200512895,(XP_007530279.1_PREDICTED_melanopsin_Erinaceus_europaeus:0.0559487155,XP_004681111.2_PREDICTED_melanopsin_Condylura_cristata:0.0958035896)68.7/0.982/100:0.0163745214)96.1/1/100:0.0268173591)81.7/0.898/99:0.0078707977)89.7/1/99:0.0103541164)47.2/0.5/55:0.0073327851)100/1/100:0.2154247229,(((((XP_027702179.1_melanopsin_isoform_X3_Vombatus_ursinus:0.1025804846,XP_027702180.1_melanopsin_isoform_X4_Vombatus_ursinus:0.0000010000)0/0.333/78:0.0000027149,XP_027702181.1_melanopsin_isoform_X5_Vombatus_ursinus:0.0000010000)98.9/1/100:0.0284015205,XP_003754961.1_melanopsin_Sarcophilus_harrisii:0.0712792391)53.4/0.752/87:0.0056582084,XP_020850383.1_LOW_QUALITY_PROTEIN_melanopsin_Phascolarctos_cinereus:0.0448719190)84.5/0.995/87:0.0168787921,(XP_001377369.2_PREDICTED_melanopsin_isoform_X1_Monodelphis_domestica:0.0000010000,tr|F7BBH4|F7BBH4_MONDO_Opsin_4_OS_Monodelphis_domestica_OX_13616_GN_OPN4_PE_3_SV_3:0.0079572878)96.2/1/100:0.0294140937)99.8/1/94:0.1147073013)99.9/1/100:0.1155589443,XP_028915702.1_melanopsin_Ornithorhynchus_anatinus:0.1157329982)95.3/1/100:0.0474843086)23.5/0.768/99:0.0185379699)76/0.601/75:0.0089415544,((tr|F6UWU2|F6UWU2_XENTR_MCF.2_cell_line_derived_transforming_sequence-like_OS_Xenopus_tropicalis_OX_8364_GN_nfic_PE_3_SV_2:0.0325184894,OCT59799.1_hypothetical_protein_XELAEV_18000672mg_Xenopus_laevis:0.0052285991)99.2/1/100:0.0383256733,XP_018425444.1_PREDICTED_melanopsin-A-like_Nanorana_parkeri:0.0403402727)97.8/1/100:0.0295427940)85.8/0.986/75:0.0327847535,XP_033798843.1_melanopsin_Geotrypetes_seraphini:0.0575566588)99.5/1/100:0.1895687509)100/1/100:0.3473303552,((AWU78807.1_melanopsin_Branchiostoma_lanceolatum:0.0486279447,XP_019635260.1_PREDICTED_melanopsin_Branchiostoma_belcheri:0.0248656621)70.6/0.673/100:0.0049275053,(XP_002596283.1_hypothetical_protein_BRAFLDRAFT_65960_Branchiostoma_floridae:0.0000022484,ASW31190.1_melanopsin_partial_Branchiostoma_floridae:0.0041199007)79.9/0.488/99:0.0045983754)100/1/99:0.6436388714)94.6/0.996/100:0.1976994976,((XP_002590523.1_hypothetical_protein_BRAFLDRAFT_86195_Branchiostoma_floridae:0.0877698749,AWU78813.1_Amphiop6_Branchiostoma_lanceolatum:0.0625047687)60.9/0.789/100:0.0558277757,XP_019637774.1_PREDICTED_LOW_QUALITY_PROTEIN_melanopsin-like_Branchiostoma_belcheri:0.0739223224)100/1/100:1.2409085930)95.4/1/94:0.2659749551,(((((((((THD26788.1_Opsin_Fasciola_hepatica:0.7855548050,(VDP66119.1_unnamed_protein_product_Echinostoma_caproni:0.2768984253,KAA0185798.1_rhodopsin_Fasciolopsis_buski:0.3432344456)0/0.343/55:0.0187229887)98.7/1/100:0.3280845924,(KAA3672659.1_r-opsin_Paragonimus_westermani:0.2360145655,KAF5399400.1_RHO_G-protein_coupled_receptor_Paragonimus_heterotremus:0.0478010689)100/1/100:0.6070063840)90.2/0.992/100:0.1477047379,(((((((OON21722.1_7_transmembrane_receptor_Opisthorchis_viverrini:0.0045758457,XP_009168079.1_hypothetical_protein_T265_04947_Opisthorchis_viverrini:0.1007827283)46.1/0.786/95:0.0490291744,RJW63090.1_Rhodopsin_Clonorchis_sinensis:0.0392576269)100/1/100:0.7063535102,((XP_009168093.1_hypothetical_protein_T265_13638_partial_Opisthorchis_viverrini:0.0093005689,OON21721.1_7_transmembrane_receptor_partial_Opisthorchis_viverrini:0.0072202086)93.2/0.984/97:0.0770216161,(RJW63039.1_Rhodopsin_Clonorchis_sinensis:0.0000026538,GAA35102.1_r-opsin_Clonorchis_sinensis:0.0136595878)96/0.999/100:0.0869709976)100/1/97:0.7454261283)97.3/1/100:0.2793775256,((XP_009162778.1_hypothetical_protein_T265_12593_partial_Opisthorchis_viverrini:0.0394593419,GAA51030.1_r-opsin_Clonorchis_sinensis:0.0624175675)72.6/0.703/100:0.0276556468,TGZ73942.1_hypothetical_protein_CRM22_001222_Opisthorchis_felineus:0.0827132128)100/1/100:1.0540964360)90.8/0.996/100:0.1994501446,((KAA0185799.1_rhodopsin_Fasciolopsis_buski:0.2527021211,THD26787.1_Rhabdomeric_opsin_Fasciola_hepatica:0.1471339839)98.4/1/100:0.1903248657,VDP66121.1_unnamed_protein_product_Echinostoma_caproni:0.4271414065)99.7/1/100:0.2572825804)99.3/1/100:0.2507678796,((VDQ15270.1_unnamed_protein_product_Trichobilharzia_regenti:0.3698455581,((XP_012800935.1_Rhodopsin_Schistosoma_haematobium:0.0210273850,RTG84761.1_r-opsin_Schistosoma_bovis:0.0946916524)92.8/1/100:0.0657638274,XP_018655261.1_putative_opsin-like_receptor_Schistosoma_mansoni:0.0581253296)98.5/1/100:0.2804130116)99.8/1/100:0.5078775331,((VDO69487.1_unnamed_protein_product_Schistosoma_margrebowiei:0.0413056756,tr|A0A183RQS1|A0A183RQS1_9TREM_G_PROTEIN_RECEP_F1_2_domain-containing_protein_OS_Schistosoma_rodhaini_OX_6188_PE_3_SV_1:0.1717296233)97.2/1/100:0.1494463155,VDP97440.1_unnamed_protein_product_Trichobilharzia_regenti:0.1151535033)100/1/100:0.5441397519)90.5/0.999/100:0.1805432117)94/1/100:0.1322772844,(((((VDN43099.1_unnamed_protein_product_Dibothriocephalus_latus:0.2189524992,VDN09051.1_unnamed_protein_product_Dibothriocephalus_latus:0.1304238467)0/0.334/90:0.0027824726,VDN40900.1_unnamed_protein_product_partial_Dibothriocephalus_latus:0.1723977706)56.5/0.94/94:0.2021351090,(((VDK88887.1_unnamed_protein_product_Dibothriocephalus_latus:0.3575407504,VDN13197.1_unnamed_protein_product_Dibothriocephalus_latus:0.1421937060)91.1/0.985/100:0.0919475386,VDK86506.1_unnamed_protein_product_Dibothriocephalus_latus:0.3751331385)83/0.96/100:0.0686231378,VDN08980.1_unnamed_protein_product_Dibothriocephalus_latus:0.3051540194)97.8/1/100:0.2027252043)81.2/0.767/94:0.0599873823,VDN28331.1_unnamed_protein_product_Dibothriocephalus_latus:0.2136090657)96/1/95:0.2217144752,VZI25389.1_unnamed_protein_product_Sparganum_proliferum:0.8218891523)99.9/1/100:0.4530671573)25.2/0.693/88:0.0671428670)86.5/0.997/96:0.1137978580,(((XP_009168078.1_hypothetical_protein_T265_04946_Opisthorchis_viverrini:0.0620697100,(GAA55305.1_opsin-like_receptor_Clonorchis_sinensis:0.0171515559,TGZ69003.1_hypothetical_protein_CRM22_003975_Opisthorchis_felineus:0.0220077603)87.6/0.988/100:0.0309002571)100/1/100:0.1755457628,((VDP70127.1_unnamed_protein_product_Echinostoma_caproni:0.0617722688,TPP55856.1_Gq-coupled_opsin_Fasciola_gigantica:0.1954896099)100/1/100:0.3573872964,KAF5399401.1_RHO_G-protein_coupled_receptor_Paragonimus_heterotremus:0.1932354792)50.7/0.979/96:0.0844763359)99.7/1/100:0.1327295043,(TNN16153.1_rhodopsin_Schistosoma_japonicum:0.0686421057,(KAF1324907.1_putative_opsin-like_receptor_Schistosoma_haematobium:0.0000026905,((XP_018655263.1_putative_opsin-like_receptor_Schistosoma_mansoni:0.0664107609,RTG84766.1_r-opsin_Schistosoma_bovis:0.0034893718)86.2/0.997/80:0.0091894350,XP_012801220.1_Rhodopsin_Schistosoma_haematobium:0.0111365634)72.2/0.985/80:0.0030343856)91.6/0.994/95:0.0381059242)100/1/100:0.2211915859)91.6/1/100:0.0838466371)99.8/1/100:0.1911989985,(((tr|A0A1I8IF11|A0A1I8IF11_9PLAT_G_PROTEIN_RECEP_F1_2_domain-containing_protein_OS_Macrostomum_lignano_OX_282301_PE_3_SV_1:0.0000020150,tr|A0A1I8I7K6|A0A1I8I7K6_9PLAT_Uncharacterized_protein_OS_Macrostomum_lignano_OX_282301_PE_3_SV_1:0.0123255068)100/1/100:0.3757633648,((DAC80522.1_TPA_inf_rhabdomeric_opsin_Schmidtea_mediterranea:0.0641484393,JAA92594.1_opsin_Dendrocoelum_lacteum:0.0835137407)98.9/1/100:0.1420876301,DAC80521.1_TPA_inf_rhabdomeric_opsin_partial_Rhynchomesostoma_rostratum:0.3609524150)72.6/0.993/98:0.0876590932)74.8/0.918/67:0.0349364119,(DAC80520.1_TPA_inf_rhabdomeric_opsin_partial_Prostheceraeus_vittatus:0.1350422321,DAC80523.1_TPA_inf_rhabdomeric_opsin_partial_Stylochus_ellipticus:0.1200750425)99.9/1/100:0.1702630722)10.8/0.39/59:0.0178551346)100/1/99:0.3038027529,CAC86665.1_rhabdomeric_opsin_Platynereis_dumerilii:0.6511446527)97.4/1/100:0.1178546283,((((((((((((AAT47921.1_rhodopsin_partial_Heteroteuthis_hawaiiensis:0.0638074684,(ACB05672.1_opsin_Euprymna_scolopes:0.0489431429,AAT47920.1_rhodopsin_partial_Rossia_pacifica:0.0735211922)36.7/0.567/97:0.0065884187)85.5/0.994/100:0.0163818082,(((AAT48013.1_rhodopsin_partial_Cranchia_scabra:0.0389106622,AAT48012.1_rhodopsin_partial_Teuthowenia_megalops:0.0375624668)98/1/100:0.0497265968,AAT48006.1_rhodopsin_partial_Abraliopsis_pacificus:0.0345780330)77.3/0.962/100:0.0122472417,sp|P31356.2|OPSD_TODPA_RecName_Full_Rhodopsin:0.0490719961)91/1/100:0.0239958694)83.5/1/100:0.0298987715,(AAS67114.1_rhodopsin_partial_Spirula_spirula:0.1913586727,AKI33355.1_rhodopsin_Sepia_latimanus:0.0369985163)92.2/1/99:0.0291572936)83.6/0.998/99:0.0193664301,sp|P24603.1|OPSD_LOLFO_RecName_Full_Rhodopsin:0.0679577117)62.7/0.962/99:0.0282919283,(BAR90771.1_rhabdomeric_opsin1_partial_Idiosepius_paradoxus:0.0180331745,AAS67112.1_rhodopsin_partial_Idiosepius_notoides:0.0191209611)94.8/0.999/100:0.0401887041)100/1/100:0.1762659365,((((((ADZ05930.1_rhodopsin_partial_Graneledone_verrucosa:0.0204904168,ADZ05931.1_rhodopsin_partial_Praealtus_paralbida:0.0000022426)91.9/1/100:0.0417390052,ABW81342.1_rhodopsin_partial_Thaumeledone_rotunda:0.0471803240)12.8/0.701/59:0.0280699129,ABW81345.1_rhodopsin_partial_Velodona_togata:0.0536326511)94.5/1/100:0.0466812157,(AAT47993.1_rhodopsin_partial_Bathypolypus_sp._JMS-2004:0.0201894043,ACS82088.1_rhodopsin_partial_Bathypolypus_sponsalis:0.0000028750)80.8/0.501/100:0.0195255161)92.8/1/100:0.0326824587,((XP_029650125.1_rhodopsin_Octopus_vulgaris:0.0536530488,ADZ05929.1_rhodopsin_partial_Eledone_cirrhosa:0.0043597309)80.1/0.851/100:0.0088666451,(ADX42275.1_rhodopsin_partial_Benthoctopus_sp._C_JMS-2011:0.0202986361,ADX42280.1_rhodopsin_partial_Benthoctopus_eureka:0.0343477364)92.3/1/100:0.0402904260)72/0.95/100:0.0089262508)77.9/0.958/100:0.0130722783,AYN79444.1_rhodopsin_partial_Callistoctopus_sp._SM1_EAR-2018:0.0204538032)87/0.878/100:0.0294043770)51.9/0.877/100:0.0359296476,AAS67094.1_rhodopsin_partial_Vampyroteuthis_infernalis:0.1749077279)100/1/100:0.2939131982,BAR90770.1_rhabdomeric_opsin_Nautilus_pompilius:0.2281947855)99/1/100:0.1364295972,((XP_013084162.1_PREDICTED_rhodopsin-like_Biomphalaria_glabrata:0.0626763846,(BBA21101.1_rhodopsin_Ambigolimax_valentianus:0.1337234439,(RUS81779.1_hypothetical_protein_EGW08_010471_partial_Elysia_chlorotica:0.0886734554,RUS81783.1_hypothetical_protein_EGW08_010475_partial_Elysia_chlorotica:0.1432234211)96/1/100:0.0622547342)14.9/0.593/97:0.0277715725)100/1/100:0.1747662853,XP_025114680.1_rhodopsin-like_Pomacea_canaliculata:0.1036088984)99.6/1/100:0.1330264989)77.2/1/100:0.0548399368,(APF30601.1_opsin_partial_Acanthopleura_granulata:0.0652277740,AMB26726.1_r-opsin_partial_Leptochiton_asellus:0.2146552450)100/1/100:0.1956203844)84.5/0.993/100:0.0532971570,XP_009065095.1_hypothetical_protein_LOTGIDRAFT_108602_partial_Lottia_gigantea:0.2992909462)24.7/0.724/70:0.0572594690,((((AGN95800.1_Gq-coupled_opsin_partial_Semipallium_marybellae:0.1183358635,OWF48482.1_Rhodopsin_GQ-coupled_Mizuhopecten_yessoensis:0.0377309860)87.5/0.977/100:0.0548638286,ALO02514.1_opsin_Gq1_Argopecten_irradians:0.1320000081)100/1/100:0.3084868232,(XP_022315064.1_LOW_QUALITY_PROTEIN_rhodopsin_GQ-coupled-like_Crassostrea_virginica:0.0229034443,XP_011447068.2_rhodopsin_GQ-coupled_Crassostrea_gigas:0.0282121647)100/1/100:0.2821322112)94.4/0.999/100:0.0798049913,(((ALO02517.1_opsin_Gq4_Argopecten_irradians:0.0525755470,XP_033747548.1_rhodopsin_GQ-coupled-like_Pecten_maximus:0.0221672150)97.2/1/100:0.0493622913,OWF40989.1_Rhodopsin_GQ-coupled_Mizuhopecten_yessoensis:0.0378205891)100/1/100:0.2156860741,((XP_021373133.1_rhodopsin_GQ-coupled-like_Mizuhopecten_yessoensis:0.0649501720,ALO02515.1_opsin_Gq2_Argopecten_irradians:0.0627754616)100/1/100:0.1332307418,((XP_033747547.1_rhodopsin_GQ-coupled-like_Pecten_maximus:0.0194711466,ALO02516.1_opsin_Gq3_Argopecten_irradians:0.0756174083)81.4/0.991/100:0.0199561967,XP_021373217.1_rhodopsin_GQ-coupled-like_Mizuhopecten_yessoensis:0.0524531982)99.8/1/100:0.1016075738)95.3/1/100:0.0624717099)99.8/1/100:0.1866995273)99.2/1/100:0.1444958940)96.9/1/100:0.0917534465)71.7/0.976/95:0.0863927663,(((Bispira_brunnea_TRINITY_DN69665_c0_g1_i1|ORF2:0.3560098467,AGL94564.1_rhabdomeric_opsin_3_Platynereis_dumerilii:0.3107705822)87.3/0.937/100:0.1070219054,AKS48308.1_rhabdomeric_opsin_2_Platynereis_dumerilii:0.5542335937)97.3/1/100:0.1737337318,(AID66634.1_opsin_B_partial_Helobdella_robusta:0.5354599470,XP_009024616.1_hypothetical_protein_HELRODRAFT_85596_Helobdella_robusta:0.5793255056)99.9/1/100:0.4048033942)99/1/100:0.1986066955)65/0.906/96:0.1145750304,AGJ70280.1_rhabdomeric_opsin_Terebratalia_transversa:1.1938875762)85.8/0.995/100:0.1041712101)84.9/0.999/92:0.0892624527,((((((((((((((((((((JAC06024.1_Opsin_Rh2_Ceratitis_capitata:0.0179792418,(XP_017484596.1_PREDICTED_opsin_Rh2-like_Rhagoletis_zephyria:0.1527826437,XP_014085801.1_PREDICTED_opsin_Rh2_Bactrocera_oleae:0.0929324682)65.6/0.856/100:0.0188167831)100/1/100:0.0797735455,((tr|A0A1A9VS39|A0A1A9VS39_GLOAU_G_PROTEIN_RECEP_F1_2_domain-containing_protein_OS_Glossina_austeni_OX_7395_PE_3_SV_1:0.1239482528,(XP_023299072.1_opsin_Rh2_Lucilia_cuprina:0.0705975347,TMW44031.1_hypothetical_protein_DOY81_010889_Sarcophaga_bullata:0.0716484885)84/0.984/100:0.0150697884)89.8/1/100:0.0325804818,AFP61493.1_7_transmembrane_receptor_rhodopsin_family_Musca_domestica:0.0713080697)91.5/1/100:0.0346488233)95.5/1/100:0.0457394784,((KRF78371.1_rhodopsin_2_isoform_B_Drosophila_virilis:0.0474992275,TDG49497.1_hypothetical_protein_AWZ03_003988_Drosophila_navojoa:0.0164114024)84.6/0.999/100:0.0231967149,CAA46709.1_rh2_opsin_Drosophila_pseudoobscura:0.0686616094)97.9/1/100:0.0499300636)99.9/1/100:0.1378222968,((((((((AAA28735.1_opsin_Drosophila_melanogaster:0.0073014963,AAO01038.1_ninaE-PA_Drosophila_virilis:0.0063812973)0/0.262/21:0.0074632104,XP_017846757.1_opsin_Rh1_Drosophila_busckii:0.1114379048)94.5/1/100:0.0349893816,XP_017481578.1_PREDICTED_opsin_Rh1-like_Rhagoletis_zephyria:0.0855274658)73.6/0.999/100:0.0347421431,sp|P22269.1|OPS1_CALVI_RecName_Full_Opsin_Rh1_AltName_Full_Outer_R1-R6_photoreceptor_cells_opsin:0.0744606899)52.6/0.933/100:0.0190067379,((XP_013114605.1_PREDICTED_opsin_Rh1_isoform_X1_Stomoxys_calcitrans:0.0293060542,XP_005182995.1_PREDICTED_opsin_Rh1-like_Musca_domestica:0.2759119655)97.4/1/100:0.0488458156,(XP_005182983.1_PREDICTED_opsin_Rh1_Musca_domestica:0.0465996003,(tr|A0A1I8MRM4|A0A1I8MRM4_MUSDO_G_PROTEIN_RECEP_F1_2_domain-containing_protein_OS_Musca_domestica_OX_7370_PE_3_SV_1:0.1976595728,(XP_013114609.1_PREDICTED_opsin_Rh1-like_isoform_X3_Stomoxys_calcitrans:0.0361551206,XP_013114607.1_PREDICTED_opsin_Rh1-like_isoform_X1_Stomoxys_calcitrans:0.0893865559)75.6/0.988/100:0.0397539530)98.7/1/100:0.0742387300)99.8/1/100:0.1008195254)84.5/0.994/95:0.0174462083)90.5/1/95:0.0393435785,XP_013114610.1_PREDICTED_opsin_Rh1-like_isoform_X1_Stomoxys_calcitrans:0.0803036950)99.3/1/100:0.1346788598,((AAQ54662.1_long-wavelength_rhodopsin_partial_Empis_sp._NCSU-99060925:0.1302992525,AAQ84754.1_short-wavelength_rhodopsin_partial_Mythicomyia_sp._NCSU-0300011:0.1363706921)73.5/0.555/100:0.0219932899,tr|T1H4Z7|T1H4Z7_MEGSC_G_PROTEIN_RECEP_F1_2_domain-containing_protein_OS_Megaselia_scalaris_OX_36166_PE_3_SV_1:0.3020329827)34.6/0.693/94:0.0269205049)48/0.911/99:0.0407541112,(((AAQ84740.1_short-wavelength_rhodopsin_partial_Ataenogera_abdominalis:0.0935782201,AAQ84759.1_short-wavelength_rhodopsin_partial_Phycus_sp._MEI050693:0.0723343171)88.9/0.998/100:0.0689886854,AAQ84750.1_short-wavelength_rhodopsin_partial_Hemigephyra_sp._MEI124388:0.0209683357)67.2/0.897/98:0.0166900799,(AAQ84746.1_short-wavelength_rhodopsin_partial_Patanothrix_wilsoni:0.0000020515,AAQ84735.1_short-wavelength_rhodopsin_partial_Agapophytus_adonis:0.0376419554)87.5/0.997/100:0.0453179678)89/0.999/99:0.0541730576)31.3/0.522/81:0.0212397475)95.8/1/100:0.1040172610,WP_151851540.1_hypothetical_protein_partial_Bacteroides_vulgatus:0.2133545716)98.1/1/100:0.1520107386,QGA28421.1_long-wavelength-sensitive_opsin_Bradysia_odoriphaga:0.2040777340)99.7/1/100:0.1307997630,(((((((((OXU26320.1_hypothetical_protein_TSAR_000720_Trichomalopsis_sarcophagae:0.0032731426,XP_031785405.1_rhodopsin-like_isoform_X1_Nasonia_vitripennis:0.1374370826)99.3/1/100:0.0741476221,(XP_023246947.1_rhodopsin-like_Copidosoma_floridanum:0.2357202472,(CAB0031251.1_unnamed_protein_product_Trichogramma_brassicae:0.0488089222,XP_014220575.1_rhodopsin-like_isoform_X1_Trichogramma_pretiosum:0.0055891991)90.7/0.994/100:0.0409303067)96.7/1/100:0.0684604727)94.3/1/100:0.0542498538,AGH15791.1_long_wavelength_sensitive_opsin_2_Ceratosolen_solmsi:0.1197637796)100/1/100:0.1735327964,(XP_015110386.1_rhodopsin_Diachasma_alloeum:0.0759960974,(APY20526.1_long_wavelength_sensitive_opsin_2_Cotesia_vestalis:0.0293501603,XP_008557308.1_PREDICTED_rhodopsin-like_Microplitis_demolitor:0.0395421613)100/1/100:0.2111401344)78.8/0.999/85:0.0465489933)98.1/1/92:0.0510591474,XP_024947869.1_rhodopsin_isoform_X1_Cephus_cinctus:0.0669325906)50.6/0.903/36:0.0143969555,((XP_012261691.1_rhodopsin-like_isoform_X1_Athalia_rosae:0.0571571740,XP_015510992.1_PREDICTED_rhodopsin-like_isoform_X1_Neodiprion_lecontei:0.0681733815)99.3/1/100:0.0523857538,XP_015175615.1_PREDICTED_LOW_QUALITY_PROTEIN_rhodopsin-like_Polistes_dominula:0.0516818941)86.9/0.999/48:0.0227193949)14.1/0.59/19:0.0116278862,((((XP_033341647.1_rhodopsin-like_isoform_X2_Megalopta_genalis:0.1779520454,XP_031847306.1_rhodopsin-like_isoform_X2_Nomia_melanderi:0.0388260153)61.9/0.914/99:0.0159952158,XP_015433153.1_PREDICTED_rhodopsin-like_Dufourea_novaeangliae:0.0284784072)93.2/1/99:0.0254637081,(KOC59207.1_Rhodopsin_Habropoda_laboriosa:0.0333200735,(((XP_029036869.1_LOW_QUALITY_PROTEIN_rhodopsin-like_Osmia_bicornis_bicornis:0.0000024249,XP_034177212.1_LOW_QUALITY_PROTEIN_rhodopsin-like_Osmia_lignaria:0.3749492205)99.9/1/100:0.0705010084,XP_033206301.1_rhodopsin-like_Bombus_vancouverensis_nearcticus:0.0241341456)37.2/0.893/99:0.0158482080,XP_017889373.1_rhodopsin-like_Ceratina_calcarata:0.0857850842)71.6/0.957/100:0.0097554845)77.5/0.664/100:0.0075019162)99.9/1/100:0.0795600196,XP_012278711.1_rhodopsin_Orussus_abietinus:0.1045112852)91.9/1/91:0.0311958277)98.8/1/77:0.0598209203,(((((((XP_018314937.1_PREDICTED_rhodopsin-like_isoform_X2_Trachymyrmex_zeteki:0.0000010000,XP_018314936.1_PREDICTED_rhodopsin-like_isoform_X1_Trachymyrmex_zeteki:0.0000010000)99.1/1/100:0.0481043554,(XP_018351838.1_PREDICTED_rhodopsin-like_isoform_X1_Trachymyrmex_septentrionalis:0.0387809814,KYN32702.1_Rhodopsin_Trachymyrmex_septentrionalis:0.0000010000)99.9/1/100:0.0511344264)18.6/0.701/97:0.0103111884,KYN13670.1_Rhodopsin_Trachymyrmex_cornetzi:0.0413269427)95/1/100:0.0274217642,XP_012537840.1_rhodopsin_isoform_X1_Monomorium_pharaonis:0.1194954330)77.5/0.985/96:0.0148127278,((XP_011694524.1_PREDICTED_rhodopsin-like_Wasmannia_auropunctata:0.0333215352,XP_011882363.1_PREDICTED_rhodopsin-like_Vollenhovia_emeryi:0.0515847940)93.8/1/100:0.0259486594,TGZ54608.1_rhodopsin_partial_Temnothorax_longispinosus:0.0808920726)71/0.452/39:0.0057199842)94/1/40:0.0135186405,((XP_032663388.1_rhodopsin-like_Odontomachus_brunneus:0.0478247589,(XP_014472264.1_PREDICTED_rhodopsin-like_Dinoponera_quadriceps:0.0573831497,XP_011150408.1_rhodopsin_isoform_X1_Harpegnathos_saltator:0.0453941066)82.2/0.898/47:0.0097554861)84.3/0.98/49:0.0100469303,(((XP_025264056.1_rhodopsin-like_isoform_X1_Camponotus_floridanus:0.0000010000,EFN67091.1_Rhodopsin_Camponotus_floridanus:0.0000010000)99.9/1/100:0.0648148591,XP_029669064.1_rhodopsin-like_isoform_X1_Formica_exsecta:0.0517082314)93.6/1/100:0.0304350958,XP_029155480.1_rhodopsin-like_isoform_X2_Nylanderia_fulva:0.0563775849)94.2/1/99:0.0232752696)75.2/0.897/24:0.0053320807)69.1/0.719/66:0.0060220757,XP_012235214.1_PREDICTED_rhodopsin-like_isoform_X2_Linepithema_humile:0.0389423360)95.1/1/99:0.0352696575)83.3/0.999/77:0.0503341404,XP_034938625.1_rhodopsin-like_Chelonus_insularis:0.1370054618)99.1/1/99:0.0892515795)91/1/30:0.0529102266,APY20678.1_long_wavelength_sensitive_opsin_1_Xanthostigma_xanthostigma:0.1682841319)98.8/1/23:0.0667945282,((AKZ24905.1_putative_green_opsin_Periplaneta_americana:0.0649331620,PSN33893.1_Opsin-1_Blattella_germanica:0.0729095443)90.9/1/100:0.0360201274,XP_023705069.2_rhodopsin_Cryptotermes_secundus:0.0796324942)85.4/0.954/97:0.0208799946)97.5/1/24:0.0585041550,((((((((((((((AAY16533.1_long_wavelength-sensitive_visual_pigment_Colias_philodice:0.0742404629,BAD06459.1_piceropsin_Pieris_rapae:0.0350133152)96.3/1/100:0.0386189202,BAM67003.1_long_wavelength-sensitive_opsin_Eurema_hecabe:0.0542993536)96.3/1/100:0.0348815111,((((((ABI97873.1_long_wavelength-sensitive_opsin_Coenonympha_tullia:0.1156083819,(AAL91508.1_LW_opsin_partial_Bicyclus_anynana:0.1108814342,XP_034841125.1_opsin-1_Aphantopus_hyperantus:0.0395633066)89.6/0.994/98:0.0322841365)70.7/0.861/98:0.0142225761,(AEG80176.1_long_wavelength-sensitive_visual_pigment_Eueides_aliphera:0.0311983371,ABY84497.1_long_wavelength-sensitive_opsin_Danaus_gilippus:0.0858338684)92.5/1/99:0.0314337648)82.1/0.998/100:0.0246053264,ABI97872.1_long_wavelength-sensitive_opsin_Euphydryas_chalcedona:0.0801899867)87.7/0.997/100:0.0265174498,AAU93394.1_long_wavelength-sensitive_rhodopsin_partial_Inachis_io:0.0427756316)87.7/0.989/100:0.0190011693,(((ABW69110.1_long_wavelength-sensitive_rhodopsin_Polyommatus_icarus:0.0768013938,AAT91638.1_long_wavelength-sensitive_rhodopsin_Lycaena_rubidus:0.0448062918)99.6/1/100:0.0743669744,AAT91645.1_long_wavelength-sensitive_rhodopsin_Apodemia_mormo:0.2104975114)94.8/1/100:0.0527965145,AAT91644.1_long_wavelength-sensitive_rhodopsin_Apodemia_mormo:0.0958738131)98.5/1/100:0.0614136852)64.7/0.991/100:0.0244298783,BAM95292.1_long_wavelength-sensitive_opsin_Leptidea_amurensis:0.0701240006)96.6/1/100:0.0343629123)35.9/0.861/94:0.0180249247,((BAP11253.1_long_wavelength-sensitive_opsin_3b_Luehdorfia_japonica:0.0167362422,BAJ22054.1_long_wavelength-sensitive_opsin_Parnassius_glacialis:0.0876252237)97.7/1/100:0.0390665676,XP_013173149.1_PREDICTED_uncharacterized_protein_LOC106121868_Papilio_xuthus:0.0746603065)99.7/1/100:0.0598887204)94.5/1/100:0.0331458190,BAP11265.1_long_wavelength-sensitive_opsin_2_Graphium_sarpedon:0.0494999308)79.2/1/100:0.0306291161,((KPI93338.1_Opsin-1_Papilio_xuthus:0.0000025133,XP_013166631.1_PREDICTED_opsin-1-like_Papilio_xuthus:0.0000029674)100/1/100:0.2199072193,BAJ22053.1_long_wavelength-sensitive_opsin_Parnassius_glacialis:0.0497302510)37.4/0.898/94:0.0274896808)99.2/1/100:0.0545086488,((XP_021205252.1_opsin-1_Bombyx_mori:0.0228896397,NP_001036882.1_ceropsin_Bombyx_mori:0.1111364253)92.4/1/99:0.0226614353,CAB3248489.1_unnamed_protein_product_Arctia_plantaginis:0.0442452172)84.4/0.987/99:0.0117846759)76.3/0.833/98:0.0171511243,(KPI95998.1_Opsin-1_Papilio_xuthus:0.1031132347,XP_013145866.1_PREDICTED_opsin-1-like_Papilio_polytes:0.0734579043)94.5/1/100:0.0526533556)97.2/1/100:0.0490463107,AAW80329.1_long-wavelength_opsin_partial_Panorpa_arakavae:0.1546105869)84.3/0.999/100:0.0291209488,(((((((((tr|A0A182YHS4|A0A182YHS4_ANOST_G_PROTEIN_RECEP_F1_2_domain-containing_protein_OS_Anopheles_stephensi_OX_30069_PE_3_SV_1:0.0333624321,(tr|A0A182FS77|A0A182FS77_ANOAL_Uncharacterized_protein_OS_Anopheles_albimanus_OX_7167_PE_3_SV_1:0.0557243987,ETN57903.1_rhodopsin_Anopheles_darlingi:0.0000023863)90.6/0.996/100:0.0161148482)99.7/1/97:0.0475484438,ETN59671.1_rhodopsin_Anopheles_darlingi:0.0000020583)0/0.333/38:0.0000029783,JAA99658.1_putative_rhodopsin_receptor_1_partial_Anopheles_aquasalis:0.0263787556)74.8/0.453/95:0.0061480835,(((tr|A0A182NQX7|A0A182NQX7_9DIPT_Uncharacterized_protein_OS_Anopheles_dirus_OX_7168_PE_4_SV_1:0.0069098089,tr|A0A182JD71|A0A182JD71_9DIPT_G_PROTEIN_RECEP_F1_2_domain-containing_protein_OS_Anopheles_atroparvus_OX_41427_PE_3_SV_1:0.0241214940)0/0.333/98:0.0000028735,tr|A0A182L8D6|A0A182L8D6_9DIPT_G_PROTEIN_RECEP_F1_2_domain-containing_protein_OS_Anopheles_coluzzii_OX_1518534_PE_3_SV_1:0.0107136177)91.8/1/99:0.0120524985,tr|A0A182QYM4|A0A182QYM4_9DIPT_G_PROTEIN_RECEP_F1_2_domain-containing_protein_OS_Anopheles_farauti_OX_69004_PE_3_SV_1:0.0195535542)93.7/1/97:0.0178402059)13.6/0.455/80:0.0040466517,(XP_001651997.1_opsin-1_Aedes_aegypti:0.0552398652,(ACR24651.1_permethrin_resistance-associated_opsin_Culex_pipiens_pallens:0.3709139172,AAP56249.1_deltamethrin_resistance-associated_NYD-OP3_Culex_pipiens_pallens:0.0492401399)98.2/1/98:0.0634491529)90.7/1/97:0.0219401489)96.8/1/94:0.0503991060,(tr|A0A182NQX8|A0A182NQX8_9DIPT_Uncharacterized_protein_OS_Anopheles_dirus_OX_7168_PE_3_SV_1:0.0265911840,tr|A0A182FS85|A0A182FS85_ANOAL_Uncharacterized_protein_OS_Anopheles_albimanus_OX_7167_PE_3_SV_1:0.0326600647)98.2/1/100:0.0514486491)18.3/0.779/93:0.0328800882,(XP_001862200.1_opsin-1_Culex_quinquefasciatus:0.0918343103,KXJ76505.1_hypothetical_protein_RP20_CCG009532_Aedes_albopictus:0.1182870463)100/1/100:0.1227943639)89/1/99:0.0399065950,((XP_001870286.1_rhodopsin_Culex_quinquefasciatus:0.0982814823,XP_001863486.1_rhodopsin_Culex_quinquefasciatus:0.1300464913)88.8/1/100:0.0319916062,(XP_001651166.1_opsin-1_Aedes_aegypti:0.0621269890,(XP_001862201.1_rhodopsin_Culex_quinquefasciatus:0.0503571701,XP_019551889.1_LOW_QUALITY_PROTEIN_opsin-1-like_Aedes_albopictus:0.0507380175)91.1/0.999/52:0.0204663908)19/0.499/33:0.0139735478)98.8/1/100:0.0707434774)98.1/1/99:0.0557276631,((((tr|A0A336M3P1|A0A336M3P1_CULSO_CSON008077_protein_OS_Culicoides_sonorensis_OX_179676_GN_CSON008077_PE_3_SV_1:0.2513046381,tr|A0A336KHB2|A0A336KHB2_CULSO_CSON008079_protein_OS_Culicoides_sonorensis_OX_179676_GN_CSON008079_PE_3_SV_1:0.2275886217)21.7/0.653/92:0.0367572040,(AAQ54659.1_long-wavelength_rhodopsin_partial_Apsilocephala_sp._MEI103270:0.2816077851,tr|A0A336MD80|A0A336MD80_CULSO_CSON009885_protein_OS_Culicoides_sonorensis_OX_179676_GN_CSON009885_PE_3_SV_1:0.2997841281)77.6/0.923/26:0.0582640837)93.3/1/34:0.0591869997,(((tr|A0A182FT40|A0A182FT40_ANOAL_G_PROTEIN_RECEP_F1_2_domain-containing_protein_OS_Anopheles_albimanus_OX_7167_PE_3_SV_1:0.0329160336,KXJ68111.1_hypothetical_protein_RP20_CCG005632_Aedes_albopictus:0.2079900020)94.1/1/100:0.0494648640,tr|A0A182SBE7|A0A182SBE7_9DIPT_G_PROTEIN_RECEP_F1_2_domain-containing_protein_OS_Anopheles_maculatus_OX_74869_PE_3_SV_1:0.0437524305)100/1/100:0.2555554879,ACB70939.1_long_wavelength_rhodopsin_partial_Sphaeropthalma_pensylvanica:0.1168731251)70.2/0.623/33:0.0151715547)82.9/1/91:0.0415026880,XP_031623381.1_opsin-1_Contarinia_nasturtii:0.2143617697)0/0.392/20:0.0139726023)94.5/1/96:0.0381350729)92.9/1/97:0.0283769345,((((((ACB70915.1_long_wavelength_rhodopsin_partial_Dolichovespula_maculata:0.0649278562,XP_015175604.1_PREDICTED_rhodopsin_long-wavelength-like_Polistes_dominula:0.0713073489)99/1/100:0.0953378495,(((((AAK28988.2_long-wavelength_rhodopsin_partial_Hesperapis_larreae:0.0941329309,AAK29007.2_long-wavelength_rhodopsin_partial_Anthophora_montana:0.0515065675)73.3/0.982/99:0.0164794055,PBC29422.1_Rhodopsin_long-wavelength_Apis_cerana_cerana:0.0600101187)79.1/0.933/91:0.0087644777,(((((AIJ19299.1_long-wavelength_rhodopsin_partial_Epicharis_luteocincta:0.0126048677,AIJ19294.1_long-wavelength_rhodopsin_partial_Epicharis_minima:0.0000010000)0/0.333/80:0.0000023532,AIJ19311.1_long-wavelength_rhodopsin_partial_Epicharis_bova:0.0000020344)73.6/0.471/100:0.0164057238,((AAZ94233.1_long-wavelength_rhodopsin_partial_Oxybelus_abdominalis:0.0551921474,AAZ95187.1_long-wavelength_rhodopsin_partial_Anacrabro_ocellatus:0.0785753002)97.8/1/98:0.1187511857,AAZ94235.1_long-wavelength_rhodopsin_partial_Eucerceris_tricolor:0.0455713075)90.6/1/98:0.0577527759)90.9/0.994/98:0.0358984019,XP_031847307.1_rhodopsin_long-wavelength_Nomia_melanderi:0.0188736012)9.2/0.666/23:0.0155989956,(((XP_033341648.1_rhodopsin_long-wavelength-like_Megalopta_genalis:0.0759568204,AEM61028.1_long-wavelength_opsin_partial_Xenochlora_nigrofemorata:0.0437199524)97.3/1/100:0.0481454046,ABK59122.1_long-wavelength_rhodopsin_partial_Ptiloglossidia_fallax:0.0593684769)83.4/0.991/100:0.0279619859,AGZ14024.1_long-wavelength_rhodopsin_partial_Lasioglossum_albipes:0.1173718712)84.5/0.82/23:0.0227455987)96.1/1/89:0.0296307376)86.7/1/96:0.0138454001,((((AHN54745.1_long-wavelength_rhodopsin_partial_Trachypus_boharti:0.0911840208,AEE80688.1_long-wavelength_rhodopsin_partial_Microthurge_sp._JS-2010:0.0768879855)83.6/0.992/98:0.0180627390,ANA52245.1_long-wavelength_rhodopsin_partial_Notanthidium_rudolphi:0.0495425897)80.7/0.991/98:0.0164558385,(ABK59173.1_long-wavelength_rhodopsin_partial_Leioproctus_sp._EABA-2006:0.0840160055,ABK59120.1_long-wavelength_rhodopsin_partial_Cadeguala_occidentalis:0.0741281859)92.9/1/98:0.0388082462)77.7/0.99/100:0.0139540172,(XP_015433151.1_PREDICTED_rhodopsin_long-wavelength_isoform_X1_Dufourea_novaeangliae:0.0777377650,ABW89792.1_long-wavelength_rhodopsin_partial_Patellapis_joffrei:0.0678566536)88.2/0.993/100:0.0240957055)36.2/0.789/83:0.0090151937)81.4/0.972/83:0.0152607222,(AAZ94248.1_long-wavelength_rhodopsin_partial_Dasypoda_hirtipes:0.1112228421,AAZ94255.1_long-wavelength_rhodopsin_partial_Melitta_leporina:0.0425826237)92.5/1/96:0.0352393109)97.7/1/100:0.0541993929)93.4/0.999/100:0.0357091467,(((ACB70926.1_long_wavelength_rhodopsin_partial_Myzinum_quinquecinctum:0.0412514198,ACB70942.1_long_wavelength_rhodopsin_partial_Tiphia_sayi:0.1360695077)90.2/0.996/100:0.0393058503,((AAY58299.1_long-wavelength_rhodopsin_partial_Krombeinella_thoracica:0.1706475574,ACB70913.1_long_wavelength_rhodopsin_partial_Diamma_bicolor:0.0571362306)13.1/0.644/44:0.0319512591,ACB70924.1_long_wavelength_rhodopsin_partial_Methocha_sp._1_EMP-2008:0.0526802563)40.1/0.573/41:0.0130928484)84.4/0.998/100:0.0243868759,(ACB70932.1_long_wavelength_rhodopsin_partial_Proscolia_spectator:0.0895808061,ACB70906.1_long_wavelength_rhodopsin_partial_Campsomeris_cf._plumipes_EMP-2008:0.0281190707)95.3/1/98:0.0638887601)15.7/0.818/95:0.0326799753)19/0.508/72:0.0132818406,(((CAB0041961.1_unnamed_protein_product_Trichogramma_brassicae:0.1044366038,OXU26325.1_hypothetical_protein_TSAR_000725_Trichomalopsis_sarcophagae:0.0129718771)53.4/0.927/94:0.0178994286,AGH15790.1_long_wavelength_sensitive_opsin_1_Ceratosolen_solmsi:0.0436049095)92.3/1/100:0.0318578943,XP_014212026.1_rhodopsin_long-wavelength-like_Copidosoma_floridanum:0.1047637561)100/1/100:0.1199091239)55.1/0.983/89:0.0332671391,(((XP_008557309.1_PREDICTED_rhodopsin_Microplitis_demolitor:0.0290992643,CAD59840.1_long-wavelength_rhodopsin_partial_Microgaster_canadensis:0.0755414679)97.8/1/100:0.0886917766,XP_034938626.1_rhodopsin_Chelonus_insularis:0.0467324840)62.8/0.991/100:0.0344029986,XP_011302802.1_PREDICTED_rhodopsin-like_Fopius_arisanus:0.0840149149)96/1/100:0.0467972414)29.2/0.662/28:0.0110358191,(((((AKO70513.1_long_wavelength_rhodopsin_partial_Prionopelta_sp._MG01:0.0705457080,AIA23660.1_long_wavelength_rhodopsin_partial_Labidus_praedator:0.2006646683)86.5/0.995/98:0.0255551016,(((AIM42955.1_long-wavelength_rhodopsin_partial_Adelomyrmex_paratristani:0.0904321197,ABW36768.1_long-wavelength_rhodopsin_partial_Pheidole_browni:0.0649278962)85.6/0.934/95:0.0303727298,AIM42981.1_long-wavelength_rhodopsin_partial_Carebarella_sp._PA01:0.0954247276)39.2/0.721/73:0.0189641457,(((AKO70434.1_long_wavelength_rhodopsin_partial_Carebara_sp._FAS02:0.0568131880,ABD18375.1_long-wavelength_rhodopsin_partial_Carebara_sp._Pheidologeton_CSM-2006:0.0706132736)59.1/0.881/99:0.0088299910,ABD18362.1_long-wavelength_rhodopsin_partial_Oligomyrmex_sp._CSM-2006:0.1024696488)86.2/0.986/100:0.0207204102,ABD18332.1_long-wavelength_rhodopsin_partial_Leptothorax_sp._CSM-2006:0.0747824537)88.9/0.999/98:0.0230037722)81.4/0.973/90:0.0114584343)85.2/0.989/80:0.0242930343,(((XP_014472268.1_PREDICTED_rhodopsin_Dinoponera_quadriceps:0.0262714689,SHD60980.1_long-wavelength_rhodopsin_partial_Anochetus_ghilianii:0.0776582049)86.8/0.994/94:0.0175079176,((AEB97414.1_long-wavelength_rhodopsin_partial_Platythyrea_prizo:0.0633411483,ABY26632.1_long-wavelength_rhodopsin_partial_Platythyrea_strenua:0.0750231886)91.5/1/97:0.0452932493,SHD60989.1_long-wavelength_rhodopsin_partial_Myrmecia_croslandi:0.0378731390)63.3/0.922/86:0.0241258513)39.1/0.706/35:0.0045480570,ADY69533.1_long-wavelength_rhodopsin_partial_Leptomyrmex_rufipes:0.0445172215)86.7/0.993/95:0.0157032341)51.1/0.91/74:0.0127676789,(ANN75151.1_long_wavelength_rhodopsin_partial_Stigmatomma_armigerum:0.1135438761,(ANN75150.1_long_wavelength_rhodopsin_partial_Stigmatomma_sp._AFRC_LIM_01:0.0511150748,ABD18366.1_long-wavelength_rhodopsin_partial_Protanilla_sp._CSM-2006:0.1627183140)63.7/0.822/77:0.0376272932)92.2/0.991/97:0.0431296367)80/0.771/91:0.0117521634,((ALQ26926.1_long_wavelength_rhodopsin_partial_Tetraponera_anthracina:0.0770167862,XP_020292127.1_rhodopsin_Pseudomyrmex_gracilis:0.0688524461)32.1/0.801/93:0.0139845900,ALQ26934.1_long_wavelength_rhodopsin_partial_Tetraponera_extenuata:0.0680018313)94.1/1/99:0.0348817921)99/1/100:0.0540791900)99.6/1/100:0.0677724572)99.1/1/98:0.0462957113,((((((((((BAU71685.1_long-wavelength_sensitive_opsin_Luciola_parvula:0.0775897368,ALB34911.1_LW_opsin_Phausis_reticulata:0.0386716212)89.3/1/100:0.0340458592,ALH22332.1_LW-sensitive_opsin_Ellychnia_sp._GJM-2015:0.1277401264)99.1/1/100:0.0766820480,KAF2898842.1_hypothetical_protein_ILUMI_07334_Ignelater_luminosus:0.0653230721)93.6/1/100:0.0418355445,APY20522.1_long_wavelength_sensitive_opsin_Xylobiops_basilaris:0.0672193957)92.2/1/100:0.0302723007,(((APY20628.1_long_wavelength_sensitive_opsin_Metrius_contractus:0.0683075851,APY20683.1_long_wavelength_sensitive_opsin_6_partial_Xenos_vesparum:0.1079093397)20.5/0.671/100:0.0191359429,APY20654.1_long_wavelength_sensitive_opsin_Pogonus_chalceus:0.0826747158)98.9/1/100:0.0796780067,APY20501.1_long_wavelength_sensitive_opsin_Hydrochara_caraboides:0.0889446989)96.4/1/100:0.0520960737)87.6/0.999/99:0.0164334353,((APY20594.1_long_wavelength_sensitive_opsin_Cryptolaemus_montrouzieri:0.1492270123,((((((APY20565.1_long_wavelength_sensitive_opsin_1_Brassicogethes_aeneus:0.2082271031,APY20549.1_long_wavelength_sensitive_opsin_Aethina_tumida:0.0425689656)90.5/1/100:0.0336477803,APY20566.1_long_wavelength_sensitive_opsin_2_Brassicogethes_aeneus:0.1140024613)100/1/100:0.1011461374,((APY20633.1_long_wavelength_sensitive_opsin_Monochamus_alternatus:0.0221229975,XP_018572267.1_LOW_QUALITY_PROTEIN_rhodopsin_Anoplophora_glabripennis:0.1957639789)58.9/0.829/97:0.0287754916,VEN56334.1_unnamed_protein_product_Callosobruchus_maculatus:0.1153299524)42.1/0.826/96:0.0293608861)45.1/0.885/12:0.0226688279,(XP_028150648.1_rhodopsin-like_Diabrotica_virgifera_virgifera:0.0645597622,APY20515.1_long_wavelength_sensitive_opsin_Oreina_cacaliae:0.0711540094)93.3/1/98:0.0370179393)10.8/0.617/9:0.0142326362,(APY20597.1_long_wavelength_sensitive_opsin_Cylas_puncticollis:0.0894785193,(APY20638.1_long_wavelength_sensitive_opsin_Octodonta_nipae:0.1002781940,XP_030748141.1_opsin-1_Sitophilus_oryzae:0.0868708098)95.7/1/100:0.0430646297)77.2/0.962/12:0.0097827533)90.4/1/92:0.0227738026,APY20492.1_long_wavelength_sensitive_opsin_Cucujus_clavipes:0.1157754456)89.4/1/83:0.0215527364)41.4/0.852/20:0.0102390269,(APY20671.1_long_wavelength_sensitive_opsin_Tenebrio_molitor:0.0463919774,RZB84930.1_rhodopsin_1_6-like_Asbolus_verrucosus:0.0689038932)98.7/1/99:0.0504076317)90.5/1/79:0.0176161419)73.7/0.978/77:0.0188260798,APY20555.1_long_wavelength_sensitive_opsin_Aleochara_curtula:0.1666915294)83.3/0.973/65:0.0124256901,(ANN11833.1_long_wavelength_sensitive_opsin_2_Chrysochroa_saundersii_tonkinensis:0.0644167925,(((((((APY20557.1_long_wavelength_sensitive_opsin_1_partial_Aphanisticus_sp._CRS-2017:0.0868254514,XP_018320950.1_rhodopsin_Agrilus_planipennis:0.0579824204)100/1/100:0.1049781391,(ANN11832.1_long_wavelength_sensitive_opsin_1_Chrysochroa_saundersii_tonkinensis:0.1031667467,ANN11840.1_long_wavelength_sensitive_opsin_1_Steraspis_amplipennis:0.0566098683)99.4/1/100:0.0817635142)49.7/0.874/11:0.0185677740,ANN11836.1_long_wavelength_sensitive_opsin_1_Sphenoptera_sp._NPL-2016:0.0866902827)77.4/0.999/11:0.0304613178,ANN11824.1_long_wavelength_sensitive_opsin_1_Chrysobothris_lateralis:0.0922681276)90.5/0.996/100:0.0402924858,ANN11807.1_long_wavelength_sensitive_opsin_1_Acmaeodera_diffusa:0.1553364605)100/1/100:0.2365177613,ANN11808.1_long_wavelength_sensitive_opsin_2_Acmaeodera_diffusa:0.2691961455)0/0.453/32:0.0389235872,APY20558.1_long_wavelength_sensitive_opsin_2_Aphanisticus_sp._CRS-2017:0.0799112174)94.2/1/41:0.0546742789)100/1/100:0.1174654616)95.1/1/90:0.0294539250,((PSN33891.1_rhodopsin_Blattella_germanica:0.0920071992,((BAN42618.1_opsin-Long_Wave_Modicogryllus_siamensis:0.1481180953,AEG78684.1_green-sensitive_opsin_Gryllus_bimaculatus:0.0088663528)100/1/100:0.0881030686,(XP_021916766.1_rhodopsin_isoform_X1_Zootermopsis_nevadensis:0.1110504900,AKZ20952.1_putative_green_opsin_1_Periplaneta_americana:0.0574184181)66.1/0.998/100:0.0230919248)60.9/0.968/100:0.0180366830)64.6/0.997/100:0.0289709444,KAF0314802.1_hypothetical_protein_GQ607_017966_Colletotrichum_asianum:0.0843877694)97.5/1/100:0.0453788584)94/1/96:0.0218009588,(((((((((XP_015787273.1_ocellar_opsin-like_Tetranychus_urticae:0.3107483315,(RWS24862.1_ocellar_opsin-like_protein_Leptotrombidium_deliense:0.0905733920,RWS14076.1_ocellar_opsin-like_protein_Dinothrombium_tinctorium:0.1915045944)42/0.926/95:0.0416997050)99.9/1/100:0.1232703894,((MBY06813.1_putative_7_transmembrane_receptor_partial_Ornithodoros_turicata:0.0361038538,XP_029833293.1_ocellar_opsin_Ixodes_scapularis:0.0936698005)100/1/100:0.1851160097,(((((CCO61974.1_rhodopsin_2_Cupiennius_salei:0.0698722607,(XP_015921071.1_ocellar_opsin-like_Parasteatoda_tepidariorum:0.0694723772,XP_035215467.1_ocellar_opsin-like_Stegodyphus_dumicola:0.0638285205)68.2/0.959/100:0.0247865794)32.1/0.8/100:0.0298273651,BAG14331.1_kumopsin2_Hasarius_adansoni:0.1213052561)89.4/0.998/100:0.0605177052,AIW62530.1_kumopsin_partial_Scytodes_thoracica:0.1387405606)92.4/0.999/100:0.0665869889,XP_023233036.1_ocellar_opsin-like_Centruroides_sculpturatus:0.1108275974)64.8/0.917/93:0.0305952914,NP_001301089.1_ocellar_opsin_Limulus_polyphemus:0.1246236891)51.7/0.941/93:0.0322940896)89.6/0.996/98:0.0396076738)8.7/0.6/56:0.0358779852,(((XP_015911002.1_ocellar_opsin_Parasteatoda_tepidariorum:0.2569288691,GBM83457.1_Ocellar_opsin_Araneus_ventricosus:0.1725295319)98.5/1/100:0.1010269788,CCO61973.1_rhodopsin_1_Cupiennius_salei:0.1594131072)40.3/0.87/78:0.0651017495,pdb|6I9K|A_Chain_A_Kumopsin1:0.3386096141)100/1/100:0.2285536153)92.6/1/99:0.0657617463,NP_001301103.1_ocellar_opsin-like_Limulus_polyphemus:0.3118628578)100/1/100:0.2498583535,((((((CAD33866.1_long-wavelength_opsin_partial_Lachnus_roboris:0.1000330326,AKM15815.1_long-wavelength_opsin_partial_Stomaphis_quercisucta:0.1216529822)99.4/1/100:0.1381517842,CAD33864.1_long-wavelength_opsin_partial_Tetraneura_caerulescens:0.0581338039)95.4/1/99:0.0502924138,CAQ65099.1_long-wavelength_opsin_partial_Chromaphis_juglandicola:0.1222797078)53.5/0.967/95:0.0400089913,XP_025414175.1_opsin-1-like_Sipha_flava:0.0713007742)34.9/0.738/95:0.0174491415,XP_015377282.1_PREDICTED_opsin-1-like_Diuraphis_noxia:0.0373277234)99.9/1/100:0.1820520583,XP_008480124.1_rhodopsin-like_Diaphorina_citri:0.4463070880)68.1/0.809/91:0.0423653193)70.1/0.816/91:0.0417651104,XP_018901683.1_PREDICTED_rhodopsin_isoform_X2_Bemisia_tabaci:0.2967928884)95.8/1/100:0.0725068665,AHK12248.1_longwave_opsin_Empoasca_vitis:0.1800515536)59.3/0.963/100:0.0257246619,JAS20512.1_hypothetical_protein_g.4660_Clastoptera_arizonana:0.1115983987)98.3/1/100:0.0670625504,(tr|A0A2R7VSR7|A0A2R7VSR7_ONCFA_Long_wavelength_sensitive_opsin_2_OS_Oncopeltus_fasciatus_OX_7536_GN_OFAS_OFAS003183_PE_3_SV_1:0.1208843930,CAB0019511.1_unnamed_protein_product_Nesidiocoris_tenuis:0.1462284206)60.1/0.997/98:0.0516743098)95.8/1/97:0.0466869519)79.6/0.973/95:0.0106177716)26.5/0.821/87:0.0391038507,(((((((KAB7499537.1_Opsin-1_Armadillidium_nasatum:0.2393513026,((((AWX63629.1_putative_LWS_opsin_partial_Niphargus_hrabei:0.0599739673,(QDE09702.1_long-wavelength_opsin_partial_Niphargus_virei:0.0748188158,QDE09713.1_long-wavelength_opsin_partial_Niphargus_grandii:0.0991469953)75.4/0.951/100:0.0257970474)99.7/1/100:0.1199357577,(QDE09719.1_long-wavelength_opsin_partial_Hadzia_sp._AM-2019:0.0562046150,QDE09725.1_long-wavelength_opsin_partial_Typhlogammarus_mrazeki:0.1937369143)91.6/0.992/100:0.0466519284)3.5/0.557/67:0.0477849974,(KAF2351955.1_G_protein-coupled_receptor_rhodopsin-like_Trinorchestia_longiramus:0.1029897845,XP_018016260.1_PREDICTED_rhodopsin-like_Hyalella_azteca:0.0865275086)95.5/1/100:0.0422901328)81.6/0.998/100:0.0295309226,(QDE09704.1_long-wavelength_opsin_partial_Niphargus_hvarensis:0.1022384989,((KAF2351956.1_G_protein-coupled_receptor_rhodopsin-like_Trinorchestia_longiramus:0.0670806010,XP_018016256.1_PREDICTED_rhodopsin-like_Hyalella_azteca:0.0442769716)0/0.338/17:0.0235709013,QDD55728.1_opsin_1_Parhyale_hawaiensis:0.0695919057)38.5/0.705/94:0.0185421316)98.7/1/100:0.0703179474)95.6/1/100:0.0590042506)91.1/1/100:0.0381831908,ACI32555.1_opsin_Rh1_partial_Neognathophausia_ingens:0.3540704634)85.2/0.966/92:0.0367927114,(((ABI48885.1_opsin_partial_Mysis_diluviana:0.1329230223,(ABY81042.1_long-wave_opsin_partial_Caspiomysis_knipowitschi:0.0958416798,(ABY81012.1_long-wave_opsin_partial_Paramysis_bakuensis:0.0946283382,ABY81037.1_long-wave_opsin_partial_Katamysis_warpachowskyi:0.0575411533)84.7/1/100:0.0579827560)95.8/1/100:0.1002194394)100/1/100:0.3639074418,ABI48870.1_opsin_partial_Euphausia_superba:0.2797148945)89.9/0.998/90:0.1037740015,AUC64079.1_LWS_opsin_2_Neogonodactylus_oerstedii:0.1009759065)94.1/1/84:0.0510080637)83.5/0.947/40:0.0296141835,((((((((((((ROT69182.1_rhodopsin_Penaeus_vannamei:0.0000022918,ROT69152.1_rhodopsin_Penaeus_vannamei:0.0162086428)56.6/0.991/99:0.0898626592,((((ROT66561.1_rhodopsin_Penaeus_vannamei:0.1510130694,ROT77766.1_rhodopsin_Penaeus_vannamei:0.1776891439)0/0.333/37:0.0000026053,(ROT66558.1_rhodopsin_Penaeus_vannamei:0.0000010000,(ROT69173.1_rhodopsin_Penaeus_vannamei:0.0827829716,(ROT66557.1_rhodopsin_Penaeus_vannamei:0.0642220833,ROT69155.1_rhodopsin_Penaeus_vannamei:0.1687794734)85.1/0.738/94:0.0473955091)74.9/0.648/85:0.0155588430)0/0.334/78:0.0000028972)86.4/0.532/58:0.0084541572,ROT69171.1_rhodopsin_Penaeus_vannamei:0.0688247117)0/0.333/59:0.0000027818,(((ROT69156.1_opsin_Penaeus_vannamei:0.1451975106,ROT69191.1_opsin_Penaeus_vannamei:0.0000023090)91.6/0.741/96:0.0453260455,ROT69187.1_rhodopsin_Penaeus_vannamei:0.0000029396)70.2/0.95/97:0.0923635140,XP_027223051.1_rhodopsin-like_Penaeus_vannamei:0.0239667505)99.8/1/98:0.0757098866)80/0.87/56:0.0060281028)80.7/0.883/53:0.0071946881,ROT77765.1_rhodopsin_Penaeus_vannamei:0.0051226923)88/0.993/92:0.0108096178,ROT66570.1_rhodopsin_Penaeus_vannamei:0.0431242677)95.3/1/94:0.0242181010,(ROT69198.1_rhodopsin_Penaeus_vannamei:0.1697229781,XP_027223065.1_rhodopsin-like_Penaeus_vannamei:0.0000023676)99.1/1/99:0.0456849952)34.1/0.796/94:0.0381446034,ROT66596.1_rhodopsin_Penaeus_vannamei:0.1070473254)18.3/0.43/94:0.0256456910,((ROT66580.1_rhodopsin_Penaeus_vannamei:0.0028629716,(AEK32591.1_opsin_partial_Systellaspis_debilis:0.1231851850,ROT66593.1_rhodopsin_Penaeus_vannamei:0.0000025667)72.7/0.973/99:0.2438870645)0/0.335/56:0.0008886462,(ROT66581.1_rhodopsin_Penaeus_vannamei:0.0049511836,(ROT66595.1_rhodopsin_Penaeus_vannamei:0.0443369769,XP_027226602.1_LOW_QUALITY_PROTEIN_uncharacterized_protein_LOC113818606_Penaeus_vannamei:0.0059293132)90/1/100:0.0098513675)78.4/0.84/100:0.0054961374)98.5/1/99:0.0429011384)20/0.824/48:0.0215935676,ROT66589.1_rhodopsin_Penaeus_vannamei:0.1012016484)79.6/0.99/96:0.0162729793,(ROT66575.1_rhodopsin_Penaeus_vannamei:0.0240973023,XP_027226618.1_rhodopsin-like_Penaeus_vannamei:0.0229539224)81.3/0.989/46:0.0146156036)99.1/1/100:0.0584018304,XP_027226629.1_rhodopsin-like_Penaeus_vannamei:0.1039133578)21.6/0.857/54:0.0285094490,((ABI48886.1_opsin_partial_Neomysis_americana:0.0451405349,((((HDB73223.1_TPA_melanopsin_isoform_1_Sus_scrofa:0.0000028835,HDB73224.1_TPA_melanopsin_isoform_1_Sus_scrofa:0.2179904995)94.7/1/100:0.0208472705,HDC65287.1_TPA_melanopsin_isoform_1_Sus_scrofa:0.0197423420)45.1/0.68/100:0.0034343714,HCZ86391.1_TPA_melanopsin_isoform_1_Sus_scrofa:0.0064247516)100/1/100:0.1303948256,DAniello2015_ops4.2_Labidiaster_annulatus:0.1298731791)92.2/1/98:0.0628442919)87.1/0.992/98:0.0249864571,(DAniello2015_ops4.4_Labidiaster_annulatus:0.1187300251,DAniello2015_ops4.1_Labidiaster_annulatus:0.0923990087)22.9/0.693/93:0.0144595163)96.1/1/93:0.0457612912)93/1/100:0.0607381902,(((ROT78948.1_opsin_Penaeus_vannamei:0.1472675661,(QIW86048.1_opsin_L15_Neogonodactylus_oerstedii:0.3550558836,(ROT67127.1_opsin_Penaeus_vannamei:0.1138484338,XP_027214829.1_rhodopsin-like_Penaeus_vannamei:0.0563659314)100/1/100:0.2207400929)90.6/1/99:0.0636455698)1.8/0.508/78:0.0412631511,(ABG37008.1_opsin_Neogonodactylus_oerstedii:0.2791254328,AWX63625.1_putative_LWS_opsin_partial_Asellus_aquaticus:0.3448704071)68.3/0.994/98:0.0566854112)100/1/100:0.3014604224,((HDB64174.1_TPA_melanopsin_isoform_1_Sus_scrofa:0.0360886444,HDB70827.1_TPA_melanopsin_isoform_X3_Sus_scrofa:0.0000027135)99.5/1/100:0.0807136988,HDB63583.1_TPA_melanopsin_isoform_1_Sus_scrofa:0.0465648632)100/1/100:0.2158071409)95.3/1/98:0.0847143957)91.9/1/71:0.0598818261)53.3/0.943/40:0.0434929732,((((((((ACU00197.1_opsin_partial_Coronis_scolopendra:0.0895269501,(ACU00189.1_opsin_partial_Coronis_scolopendra:0.0624225979,ADT71768.1_opsin_partial_Hemisquilla_californiensis:0.0501437049)57.9/0.925/100:0.0198547625)65.8/0.979/100:0.0216807093,ACU00227.1_opsin_partial_Odontodactylus_scyllarus:0.0594050833)94.2/1/100:0.0393904409,QIW86043.1_opsin_L8_Neogonodactylus_oerstedii:0.0680821428)92.4/1/100:0.0295563251,QIW86042.1_opsin_L7_Neogonodactylus_oerstedii:0.0505101236)100/1/100:0.1120171505,ACU00238.1_opsin_partial_Squilla_empusa:0.0190026190)96.2/1/100:0.0758705218,((AUC64080.1_LWS_opsin_3_Neogonodactylus_oerstedii:0.0323527107,ADT71767.1_opsin_partial_Lysiosquillina_maculata:0.1110306005)86.6/0.997/100:0.0235112762,QIW86029.1_opsin_L18_Neogonodactylus_oerstedii:0.0808404588)96.6/1/100:0.0583574839)99/1/100:0.0805814387,(((QIW86025.1_opsin_L9_Neogonodactylus_oerstedii:0.0816690757,(ACU00226.1_opsin_partial_Odontodactylus_scyllarus:0.0042403808,ACU00225.1_opsin_partial_Odontodactylus_scyllarus:0.0000010000)99.7/1/100:0.1061672933)68.2/0.972/100:0.0255601224,ACU00198.1_opsin_partial_Coronis_scolopendra:0.0751054502)99.7/1/100:0.1392344036,QIW86050.1_opsin_L20_Neogonodactylus_oerstedii:0.2054565973)99.2/1/100:0.1040613638)91.3/1/100:0.0567122630,ABG37007.1_opsin_Neogonodactylus_oerstedii:0.2504682940)98.5/1/100:0.0832789743)95.3/1/82:0.0819849968,AMP19652.1_opsin_6_Euphausia_superba:0.5408879953)99/1/100:0.1460756883,XP_017470085.1_PREDICTED_opsin_Rh6_Rhagoletis_zephyria:0.5329427664)95.3/1/81:0.0887560026)26.1/0.526/46:0.0142267238,((((((BAQ54767.1_opsin_long-wavelength_sensitive_type_Macromia_amphigena:0.0476379827,(BAQ54698.1_opsin_long-wavelength_sensitive_type_Sympetrum_frequens:0.0568513174,BAQ54742.1_opsin_long-wavelength_sensitive_type_Somatochlora_uchidai:0.0660627630)87/0.961/100:0.0159930420)97.9/1/100:0.0429445486,BAQ54833.1_opsin_long-wavelength_sensitive_type_Asiagomphus_melaenops:0.0555734085)91.2/0.999/100:0.0189713170,((BAQ54909.1_opsin_long-wavelength_sensitive_type_Ischnura_asiatica:0.1246393027,BAQ54940.1_opsin_long-wavelength_sensitive_type_Indolestes_peregrinus:0.0800711687)96.1/1/100:0.0426771440,BAQ54850.1_opsin_long-wavelength_sensitive_type_Anax_parthenope:0.0710944721)87.3/0.996/42:0.0175319730)65/0.986/42:0.0175556860,BAQ54885.1_opsin_long-wavelength_sensitive_type_Epiophlebia_superstes:0.0664171994)94.1/1/98:0.0362153760,BAQ54851.1_opsin_long-wavelength_sensitive_type_Anax_parthenope:0.0294477306)97.2/1/99:0.0469494166,BAQ54834.1_opsin_long-wavelength_sensitive_type_Asiagomphus_melaenops:0.0542067028)100/1/100:0.2277655860)92.9/1/82:0.0448078390)50.7/0.927/18:0.0303276367,KAF4529148.1_Long_wavelength_sensitive_opsin_5_Ephemera_danica:0.2184413064)99.7/1/21:0.0969631565,(((((((((BAQ54778.1_opsin_long-wavelength_sensitive_type_Macromia_amphigena:0.0291949522,(BAQ54706.1_opsin_long-wavelength_sensitive_type_Sympetrum_frequens:0.0535786246,BAQ54750.1_opsin_long-wavelength_sensitive_type_Somatochlora_uchidai:0.0624178873)83.2/1/99:0.0260206643)71/0.953/99:0.0157414391,BAQ54821.1_opsin_long-wavelength_sensitive_type_Tanypteryx_pryeri:0.0378306124)17.7/0.768/94:0.0147760041,BAQ54837.1_opsin_long-wavelength_sensitive_type_Asiagomphus_melaenops:0.0835749759)87.4/0.999/95:0.0152267708,(BAQ54771.1_opsin_long-wavelength_sensitive_type_Macromia_amphigena:0.0783249344,BAQ54819.1_opsin_long-wavelength_sensitive_type_Tanypteryx_pryeri:0.0498598958)100/1/100:0.0889549554)77.7/0.997/36:0.0237519821,BAQ54803.1_opsin_long-wavelength_sensitive_type_Anotogaster_sieboldii:0.0343186607)70.6/0.98/37:0.0205892036,(((((((((BAQ54856.1_opsin_long-wavelength_sensitive_type_Anax_parthenope:0.0468087120,BAQ54866.1_opsin_long-wavelength_sensitive_type_Anax_parthenope:0.0680004746)74.2/0.985/100:0.0168526495,BAQ54865.1_opsin_long-wavelength_sensitive_type_Anax_parthenope:0.0637452521)97.2/1/100:0.0363727938,BAQ54864.1_opsin_long-wavelength_sensitive_type_Anax_parthenope:0.0776595346)89.2/1/100:0.0315205637,BAQ54836.1_opsin_long-wavelength_sensitive_type_Asiagomphus_melaenops:0.1812182836)77.3/0.554/59:0.0095177381,BAQ54858.1_opsin_long-wavelength_sensitive_type_Anax_parthenope:0.0437487572)84.7/0.998/59:0.0221845179,BAQ54860.1_opsin_long-wavelength_sensitive_type_Anax_parthenope:0.0473865975)96.3/1/100:0.0461038256,(BAQ54703.1_opsin_long-wavelength_sensitive_type_Sympetrum_frequens:0.0739437521,BAQ54772.1_opsin_long-wavelength_sensitive_type_Macromia_amphigena:0.0741345876)100/1/100:0.1572238098)58.4/0.979/99:0.0286020983,(BAQ54946.1_opsin_long-wavelength_sensitive_type_Indolestes_peregrinus:0.1443148693,(BAQ54913.1_opsin_long-wavelength_sensitive_type_Ischnura_asiatica:0.1339982605,BAQ54929.1_opsin_long-wavelength_sensitive_type_Mnais_costalis:0.0652665431)99.3/1/100:0.0738542623)45.6/0.973/100:0.0352590555)95.3/1/99:0.0446749309,BAQ54930.1_opsin_long-wavelength_sensitive_type_Mnais_costalis:0.0594630244)78.5/0.992/98:0.0139746752)86.4/1/36:0.0255522398,(BAQ54841.1_opsin_long-wavelength_sensitive_type_Asiagomphus_melaenops:0.0462243279,BAQ54840.1_opsin_long-wavelength_sensitive_type_Asiagomphus_melaenops:0.0579371802)91.4/1/100:0.0260483698)98.2/1/100:0.0635576256,(BAQ54943.1_opsin_long-wavelength_sensitive_type_Indolestes_peregrinus:0.0610726705,BAQ54928.1_opsin_long-wavelength_sensitive_type_Mnais_costalis:0.0882074311)90.5/1/100:0.0456420536)94.3/1/100:0.0410992177,((BAQ54769.1_opsin_long-wavelength_sensitive_type_Macromia_amphigena:0.0913984259,BAQ54700.1_opsin_long-wavelength_sensitive_type_Sympetrum_frequens:0.0794503902)100/1/100:0.0908131355,(BAQ54795.1_opsin_long-wavelength_sensitive_type_Anotogaster_sieboldii:0.0676212267,(BAQ54853.1_opsin_long-wavelength_sensitive_type_Anax_parthenope:0.1666346218,(BAQ54887.1_opsin_long-wavelength_sensitive_type_Epiophlebia_superstes:0.0920132373,BAQ54852.1_opsin_long-wavelength_sensitive_type_Anax_parthenope:0.0710973106)43.7/0.958/85:0.0263972415)49.3/0.9/40:0.0098193075)41.7/0.755/37:0.0143026203)99.3/1/100:0.0587509342)84.7/0.935/99:0.0148290548)94.3/1/13:0.0297740545,((BAQ54835.1_opsin_long-wavelength_sensitive_type_Asiagomphus_melaenops:0.0859148071,BAQ54927.1_opsin_long-wavelength_sensitive_type_Mnais_costalis:0.1405884630)88.2/0.973/99:0.0257010795,(BAQ54818.1_opsin_long-wavelength_sensitive_type_Tanypteryx_pryeri:0.0401922160,BAQ54854.1_opsin_long-wavelength_sensitive_type_Anax_parthenope:0.0945215000)85.4/1/100:0.0388576505)90.8/1/99:0.0301113886)97.3/1/12:0.0423918278,(BAQ54721.1_opsin_long-wavelength_sensitive_type_Orthetrum_albistylum:0.0465266645,BAQ54745.1_opsin_long-wavelength_sensitive_type_Somatochlora_uchidai:0.0933400850)97.1/1/100:0.0450754139)65.7/0.985/12:0.0474128521,BAQ54770.1_opsin_long-wavelength_sensitive_type_Macromia_amphigena:0.0332624822)100/1/99:0.3746688408,(NP_001301068.1_ocellar_opsin-like_Limulus_polyphemus:0.4133250874,NP_001301099.1_ocellar_opsin-like_Limulus_polyphemus:0.1791954256)100/1/100:0.5310095306)99.8/1/100:0.2926279477,((((((((((((((JAJ56956.1_Class_a_rhodopsin_g-protein_coupled_receptor_gprop1_Daphnia_magna:0.0000010000,JAL82961.1_Class_a_rhodopsin_g-protein_coupled_receptor_gprop1_Daphnia_magna:0.0000010000)0/0.333/93:0.0000027037,JAJ64852.1_Class_a_rhodopsin_g-protein_coupled_receptor_gprop1_Daphnia_magna:0.0000010000)0/0.333/92:0.0000021205,JAJ01105.1_Class_a_rhodopsin_g-protein_coupled_receptor_gprop1_Daphnia_magna:0.0000025699)75.9/0.573/94:0.0026827732,((JAN56459.1_Class_a_rhodopsin_g-protein_coupled_receptor_gprop1_Daphnia_magna:0.0000025416,(((((JAJ24609.1_Class_a_rhodopsin_g-protein_coupled_receptor_gprop1_putative_partial_Daphnia_magna:0.0882083767,JAJ41107.1_Class_a_rhodopsin_g-protein_coupled_receptor_gprop1_Daphnia_magna:0.1334876238)0/0.333/98:0.0000021762,JAM60745.1_Class_a_rhodopsin_g-protein_coupled_receptor_gprop1_Daphnia_magna:0.0000010000)77.3/0.84/100:0.0030383520,JAM48543.1_Class_a_rhodopsin_g-protein_coupled_receptor_gprop1_Daphnia_magna:0.0398760474)0/0.333/89:0.0000016251,JAL75672.1_Class_a_rhodopsin_g-protein_coupled_receptor_gprop1_partial_Daphnia_magna:0.0000010000)0/0.403/99:0.0030872284,JAN67924.1_Class_a_rhodopsin_g-protein_coupled_receptor_gprop1_Daphnia_magna:0.0000024399)100/1/100:0.0878077106)79.5/0.968/97:0.0052018850,JAN78671.1_Class_a_rhodopsin_g-protein_coupled_receptor_gprop1_Daphnia_magna:0.0173309798)99.1/1/97:0.0283874071)85.5/0.974/97:0.0081138855,(JAM78405.1_Class_a_rhodopsin_g-protein_coupled_receptor_gprop1_Daphnia_magna:0.0000024598,JAJ89570.1_Class_a_rhodopsin_g-protein_coupled_receptor_gprop1_Daphnia_magna:0.0557283174)87.6/0.992/100:0.0108152601)98.3/1/98:0.0449801266,(((((JAM29400.1_Class_a_rhodopsin_g-protein_coupled_receptor_gprop1_Daphnia_magna:0.0000029751,JAL65016.1_Class_a_rhodopsin_g-protein_coupled_receptor_gprop1_Daphnia_magna:0.0000025426)0/0.333/12:0.0000022217,(JAM27909.1_Class_a_rhodopsin_g-protein_coupled_receptor_gprop1_Daphnia_magna:0.0228255785,JAM27910.1_Class_a_rhodopsin_g-protein_coupled_receptor_gprop1_putative_Daphnia_magna:0.0584592020)0/0.336/18:0.0038531208)97.7/1/17:0.0217749295,JAL70159.1_Class_a_rhodopsin_g-protein_coupled_receptor_gprop1_Daphnia_magna:0.0000027842)86.3/0.919/17:0.0506232821,JAJ09903.1_Class_a_rhodopsin_g-protein_coupled_receptor_gprop1_putative_partial_Daphnia_magna:0.3898210286)74.1/0.986/100:0.0887506143,((((JAL63914.1_putative_Class_a_rhodopsin_g-protein_coupled_receptor_gprop1_Daphnia_magna:0.0000020580,JAJ66796.1_Class_a_rhodopsin_g-protein_coupled_receptor_gprop1_Daphnia_magna:0.1541350042)100/1/100:0.0777981877,JAL76215.1_Class_a_rhodopsin_g-protein_coupled_receptor_gprop1_putative_partial_Daphnia_magna:0.0000022912)100/1/100:0.2325972973,(JAK48755.1_putative_Class_a_rhodopsin_g-protein_coupled_receptor_gprop1_Daphnia_magna:0.2027366934,JAK81505.1_putative_Class_a_rhodopsin_g-protein_coupled_receptor_gprop1_Daphnia_magna:0.0000020319)84.9/1/90:0.2691162128)94.2/1/100:0.0290711004,JAM38155.1_Class_a_rhodopsin_g-protein_coupled_receptor_gprop1_Daphnia_magna:0.0000024308)0/0.336/60:0.0011537679)98.8/1/100:0.0604010433)98.5/1/100:0.0633027235,((((((JAN84718.1_Class_a_rhodopsin_g-protein_coupled_receptor_gprop1_Daphnia_magna:0.0260571054,JAN64911.1_Class_a_rhodopsin_g-protein_coupled_receptor_gprop1_Daphnia_magna:0.0000020180)0/0.333/97:0.0000025314,(JAN06388.1_Class_a_rhodopsin_g-protein_coupled_receptor_gprop1_Daphnia_magna:0.0000010000,JAK41409.1_putative_Class_a_rhodopsin_g-protein_coupled_receptor_gprop1_Daphnia_magna:0.0299269805)100/1/100:0.1071526282)81.8/0.785/9:0.0031562374,(JAM80992.1_Class_a_rhodopsin_g-protein_coupled_receptor_gprop1_Daphnia_magna:0.0000010000,JAM55009.1_Class_a_rhodopsin_g-protein_coupled_receptor_gprop1_Daphnia_magna:0.0000010000)0/0.333/19:0.0000023299)0/0.333/6:0.0000025078,(((JAL86679.1_Class_a_rhodopsin_g-protein_coupled_receptor_gprop1_Daphnia_magna:0.0000020797,JAL77511.1_Class_a_rhodopsin_g-protein_coupled_receptor_gprop1_putative_Daphnia_magna:0.0000024780)98/1/100:0.0132534931,JAM12163.1_Class_a_rhodopsin_g-protein_coupled_receptor_gprop1_Daphnia_magna:0.0000022227)100/1/100:0.1197154645,JAM00972.1_Class_a_rhodopsin_g-protein_coupled_receptor_gprop1_Daphnia_magna:0.0116936684)0/0.333/8:0.0000021030)82.1/0.825/96:0.0125553641,(EFX77475.1_hypothetical_protein_DAPPUDRAFT_321382_Daphnia_pulex:0.1020845297,EFX87234.1_hypothetical_protein_DAPPUDRAFT_346976_Daphnia_pulex:0.2708447123)89.1/1/98:0.0595655392)100/1/100:0.1473205799,JAJ52774.1_Class_a_rhodopsin_g-protein_coupled_receptor_gprop1_Daphnia_magna:0.0000025714)100/1/100:0.1890893135)42.4/0.937/96:0.0601379053,((JAM86001.1_Class_a_rhodopsin_g-protein_coupled_receptor_gprop1_Daphnia_magna:0.0948178574,JAL39525.1_putative_Class_a_rhodopsin_g-protein_coupled_receptor_gprop1_Daphnia_magna:0.1663375247)47.4/0.714/93:0.0496825358,((JAL86063.1_Class_a_rhodopsin_g-protein_coupled_receptor_gprop1_putative_Daphnia_magna:0.0163269402,(JAM55048.1_Class_a_rhodopsin_g-protein_coupled_receptor_gprop1_Daphnia_magna:0.0000010000,JAM60905.1_Class_a_rhodopsin_g-protein_coupled_receptor_gprop1_Daphnia_magna:0.0000010000)0/0.333/100:0.0000024105)86.5/0.903/100:0.0190428191,EFX77470.1_hypothetical_protein_DAPPUDRAFT_305771_Daphnia_pulex:0.0911240727)89.9/1/99:0.0763348215)97.8/1/100:0.1205964817)99.8/1/100:0.1433108764,(((((((JAK54258.1_putative_Class_a_rhodopsin_g-protein_coupled_receptor_gprop1_partial_Daphnia_magna:0.0000027875,(((((JAI74766.1_hypothetical_protein_Daphnia_magna:0.0042685271,JAL83510.1_hypothetical_protein_Daphnia_magna:0.1428794776)95.5/1/100:0.0407755037,JAJ90816.1_hypothetical_protein_Daphnia_magna:0.0615275859)93.2/1/100:0.0761388446,JAM34454.1_hypothetical_protein_Daphnia_magna:0.2075792013)73.9/0.534/99:0.0193225162,JAK93097.1_Class_a_rhodopsin_g-protein_coupled_receptor_gprop1_Daphnia_magna:0.0077801660)100/1/100:0.3042514513,JAK66206.1_Class_a_rhodopsin_g-protein_coupled_receptor_gprop1_Daphnia_magna:0.0953296591)92/0.999/100:0.0390414517)0/0.333/99:0.0000022658,JAL71178.1_Class_a_rhodopsin_g-protein_coupled_receptor_gprop1_Daphnia_magna:0.0099516362)86.2/0.973/100:0.0058610983,(((((JAK10970.1_Class_a_rhodopsin_g-protein_coupled_receptor_gprop1_partial_Daphnia_magna:0.0000029907,JAN32427.1_Class_a_rhodopsin_g-protein_coupled_receptor_gprop1_partial_Daphnia_magna:0.1162715440)97.4/1/100:0.0411064020,JAJ56559.1_putative_Class_a_rhodopsin_g-protein_coupled_receptor_gprop1_partial_Daphnia_magna:0.1261949926)90.7/0.981/30:0.0260648940,(JAK82755.1_Class_a_rhodopsin_g-protein_coupled_receptor_gprop1_Daphnia_magna:0.0000010000,JAN66072.1_Class_a_rhodopsin_g-protein_coupled_receptor_gprop1_Daphnia_magna:0.0000010000)0/0.333/95:0.0000029830)0/0.333/30:0.0000024124,JAJ42165.1_putative_Class_a_rhodopsin_g-protein_coupled_receptor_gprop1_partial_Daphnia_magna:0.0785721932)0/0.346/30:0.0028985665,(JAJ14611.1_Class_a_rhodopsin_g-protein_coupled_receptor_gprop1_Daphnia_magna:0.0313843031,JAM09606.1_Class_a_rhodopsin_g-protein_coupled_receptor_gprop1_Daphnia_magna:0.0030314209)76.7/0.897/45:0.0030690877)99.5/1/100:0.0249006807)84.1/0.985/90:0.0062161695,JAN15477.1_Class_a_rhodopsin_g-protein_coupled_receptor_gprop1_Daphnia_magna:0.0077671343)0/0.333/77:0.0000024999,JAK81959.1_Class_a_rhodopsin_g-protein_coupled_receptor_gprop1_Daphnia_magna:0.0000020097)0/0.333/69:0.0000021937,(JAK36369.1_putative_Class_a_rhodopsin_g-protein_coupled_receptor_gprop1_Daphnia_magna:0.0816611287,JAK35019.1_putative_Class_a_rhodopsin_g-protein_coupled_receptor_gprop1_Daphnia_magna:0.0836290010)99.3/1/99:0.3604920353)76.1/0.641/95:0.0152642940,((JAN34175.1_putative_Class_a_rhodopsin_g-protein_coupled_receptor_gprop1_Daphnia_magna:0.3495094417,JAM69554.1_Class_a_rhodopsin_g-protein_coupled_receptor_gprop1_Daphnia_magna:0.0016457374)0/0.334/90:0.0013705885,JAN68825.1_Class_a_rhodopsin_g-protein_coupled_receptor_gprop1_Daphnia_magna:0.0060400509)0/0.334/88:0.0000029118)100/1/100:0.1943837165)80.1/0.995/99:0.0731209912,BAG80979.1_opsin_Triops_granarius:0.3511538638)55.5/0.992/97:0.0806465164,((BAG80995.1_opsin_partial_Branchinella_kugenumaensis:0.0800341904,BAG80994.1_opsin_partial_Branchinella_kugenumaensis:0.0634060430)0/0.336/88:0.0062345620,BAG80987.1_opsin_partial_Branchinella_kugenumaensis:0.0448691442)93.3/0.999/100:0.1880015147)99.8/1/100:0.2329247017,ODN02513.1_Compound_eye_opsin_BCRH2_Orchesella_cincta:0.4996357923)53.6/0.91/100:0.0921157099,(BAG80977.1_opsin_Triops_granarius:0.2965060783,BAG80980.1_opsin_Triops_granarius:0.2955328026)100/1/100:0.5336747474)100/1/100:0.2492726502,((((((((((JAN71070.1_Class_a_rhodopsin_g-protein_coupled_receptor_gprop1_Daphnia_magna:0.0000023909,((JAN04839.1_Class_a_rhodopsin_g-protein_coupled_receptor_gprop1_Daphnia_magna:0.0149409582,JAK40073.1_Class_a_rhodopsin_g-protein_coupled_receptor_gprop1_Daphnia_magna:0.0351771504)88.1/0.867/60:0.0547566199,(((((JAK04280.1_Class_a_rhodopsin_g-protein_coupled_receptor_gprop1_Daphnia_magna:0.0000010000,((JAN77298.1_Class_a_rhodopsin_g-protein_coupled_receptor_gprop1_Daphnia_magna:0.0000026783,JAJ71056.1_putative_Class_a_rhodopsin_g-protein_coupled_receptor_gprop1_partial_Daphnia_magna:0.3085431151)86/0.984/86:0.0285456601,JAM53572.1_putative_Class_a_rhodopsin_g-protein_coupled_receptor_gprop1_partial_Daphnia_magna:0.0000010000)0/0.333/68:0.0000010000)0/0.333/86:0.0000010000,JAN65315.1_Class_a_rhodopsin_g-protein_coupled_receptor_gprop1_Daphnia_magna:0.0103387498)0/0.333/85:0.0000023308,JAM83149.1_Class_a_rhodopsin_g-protein_coupled_receptor_gprop1_Daphnia_magna:0.0000010000)0/0.333/86:0.0000021483,JAL48586.1_Class_a_rhodopsin_g-protein_coupled_receptor_gprop1_Daphnia_magna:0.0000010000)0/0.333/86:0.0000026745,JAL74871.1_Class_a_rhodopsin_g-protein_coupled_receptor_gprop1_Daphnia_magna:0.0000010000)86.9/0.706/86:0.0153757134)98.7/1/61:0.0438323908)81.5/0.899/40:0.0030692576,JAJ33712.1_putative_Class_a_rhodopsin_g-protein_coupled_receptor_gprop1_Daphnia_magna:0.2276705275)0/0.333/35:0.0000028379,JAN65314.1_Class_a_rhodopsin_g-protein_coupled_receptor_gprop1_Daphnia_magna:0.0102422983)81.2/0.952/46:0.0086419724,(((((JAL17730.1_Class_a_rhodopsin_g-protein_coupled_receptor_gprop1_Daphnia_magna:0.0000025085,JAK84650.1_Class_a_rhodopsin_g-protein_coupled_receptor_gprop1_Daphnia_magna:0.0000021327)0/0.333/6:0.0000023262,(JAL77161.1_Class_a_rhodopsin_g-protein_coupled_receptor_gprop1_Daphnia_magna:0.0000021459,JAM36147.1_Class_a_rhodopsin_g-protein_coupled_receptor_gprop1_Daphnia_magna:0.0127870689)94.6/1/100:0.0116586141)91.9/0.997/90:0.0294521841,JAJ78228.1_putative_Class_a_rhodopsin_g-protein_coupled_receptor_gprop1_partial_Daphnia_magna:0.1475020131)98.4/1/100:0.0495306625,JAN53204.1_Class_a_rhodopsin_g-protein_coupled_receptor_gprop1_Daphnia_magna:0.0000026664)91.4/1/100:0.0099910805,(JAJ57115.1_Class_a_rhodopsin_g-protein_coupled_receptor_gprop1_Daphnia_magna:0.0000021672,JAJ08458.1_Class_a_rhodopsin_g-protein_coupled_receptor_gprop1_Daphnia_magna:0.0034760362)90.3/1/100:0.0066973436)94.1/1/100:0.0198424748)97.9/1/99:0.0631000095,((JAK47372.1_Class_a_rhodopsin_g-protein_coupled_receptor_gprop1_Daphnia_magna:0.0578727144,JAL77111.1_Class_a_rhodopsin_g-protein_coupled_receptor_gprop1_Daphnia_magna:0.0000020922)93/0.773/98:0.0171045210,((((JAL72624.1_Class_a_rhodopsin_g-protein_coupled_receptor_gprop1_Daphnia_magna:0.0000000000,JAL89174.1_Class_a_rhodopsin_g-protein_coupled_receptor_gprop1_Daphnia_magna:0.0000000000):0.0000000000,JAM86303.1_Class_a_rhodopsin_g-protein_coupled_receptor_gprop1_Daphnia_magna:0.0000000000):0.0000010000,JAJ74107.1_Class_a_rhodopsin_g-protein_coupled_receptor_gprop1_Daphnia_magna:0.0000010000)0/0.333/90:0.0000020492,JAL70028.1_Class_a_rhodopsin_g-protein_coupled_receptor_gprop1_Daphnia_magna:0.0000010000)0/0.333/88:0.0000021832)100/1/100:0.2508542889)96.2/1/96:0.0557175455,EFX76309.1_hypothetical_protein_DAPPUDRAFT_306275_Daphnia_pulex:0.1460176651)72.5/0.998/47:0.0537511482,EFX63570.1_hypothetical_protein_DAPPUDRAFT_67015_Daphnia_pulex:0.0988048312)99.7/1/100:0.1317027602,(((JAK25109.1_Class_a_rhodopsin_g-protein_coupled_receptor_gprop1_Daphnia_magna:0.0720670350,(((JAL74713.1_Class_a_rhodopsin_g-protein_coupled_receptor_gprop1_Daphnia_magna:0.0128465064,JAI70969.1_Class_a_rhodopsin_g-protein_coupled_receptor_gprop1_putative_Daphnia_magna:0.0951132394)0/0.334/91:0.0000025465,JAN83162.1_Class_a_rhodopsin_g-protein_coupled_receptor_gprop1_Daphnia_magna:0.0000010000)0/0.334/91:0.0000025902,JAI76277.1_Class_a_rhodopsin_g-protein_coupled_receptor_gprop1_Daphnia_magna:0.1697227879)0/0.335/96:0.0013794695)89.4/0.998/97:0.0416264249,EFX63131.1_hypothetical_protein_DAPPUDRAFT_346967_Daphnia_pulex:0.1068059345)100/1/100:0.2583719054,BAG80981.1_opsin_Triops_longicaudatus:0.1503444102)96.3/1/99:0.1005131982)97.8/1/100:0.1080320016,(((((AMP19650.1_opsin_4_Euphausia_superba:0.2853065302,(AMP19649.1_opsin_3_Euphausia_superba:0.1373849282,AMP19648.1_opsin_2_Euphausia_superba:0.1303044987)100/1/100:0.2855084916)87.4/0.984/100:0.0642210364,ROT67773.1_opsin_protein_partial_Penaeus_vannamei:0.1323707361)57.1/0.754/100:0.0259377162,(((AMH38603.1_opsin_Rh1_Eriocheir_japonica:0.1316504378,ACT31580.1_opsin_1_Gelasimus_vomeris:0.0730753327)53.9/0.981/100:0.0423342052,MPC31602.1_Compound_eye_opsin_BCRH1_Portunus_trituberculatus:0.1933099719)97.7/1/100:0.0892975972,((ACT31581.1_opsin_2_Gelasimus_vomeris:0.1086220036,ADQ01810.1_opsin_protein_Leptuca_pugilator:0.0306798852)90.3/0.999/100:0.0439382801,(JAI65771.1_hypothetical_protein_PF00001.17_Scylla_olivacea:0.2280232454,ABM74400.1_opsin_Portunus_pelagicus:0.0450566395)99/1/100:0.2196524357)99.3/1/100:0.1154186436)98.1/1/100:0.1141710088)71.1/0.988/100:0.0669187112,(QIW86033.1_opsin_M5_Neogonodactylus_oerstedii:0.1023405706,QIW86034.1_opsin_M6_Neogonodactylus_oerstedii:0.1035544257)100/1/100:0.3183852712)99.9/1/100:0.1977509462,((((MPC50877.1_Compound_eye_opsin_BCRH2_Portunus_trituberculatus:0.0183024613,JAI67823.1_hypothetical_protein_PF00001.17_Scylla_olivacea:0.1910509215)98.6/1/100:0.1503049444,(QIW86026.1_opsin_M9_Neogonodactylus_oerstedii:0.1391543180,(QIW86027.1_opsin_M10_Neogonodactylus_oerstedii:0.0568427617,QIW86030.1_opsin_M8_Neogonodactylus_oerstedii:0.0799515720)99.7/1/100:0.1067828897)96.8/1/100:0.0921203383)28.6/0.754/43:0.0384356441,((ROT75856.1_opsin_protein_Penaeus_vannamei:0.1856177056,((ROT82376.1_opsin_1_Penaeus_vannamei:0.1621161254,ROT82378.1_opsin_1_Penaeus_vannamei:0.0000021733)82.3/0.896/100:0.0507775070,XP_027213285.1_compound_eye_opsin_BCRH1-like_Penaeus_vannamei:0.0000025318)79.5/0.612/100:0.0148966331)82.2/0.933/65:0.0155639143,ROT82375.1_opsin_protein_Penaeus_vannamei:0.0159089897)100/1/100:0.2257335488)83.6/0.979/55:0.0612370694,((((XP_018018325.1_PREDICTED_compound_eye_opsin_BCRH2-like_Hyalella_azteca:0.1010889617,KAF2363630.1_G_protein-coupled_receptor_rhodopsin-like_Trinorchestia_longiramus:0.0585486715)89.3/0.999/99:0.0419866786,QDD55729.1_opsin_2_Parhyale_hawaiensis:0.0599358393)100/1/100:0.2523147232,AUC64078.1_MWS_opsin_Neogonodactylus_oerstedii:0.2879726347)86.6/0.999/95:0.0788295138,AMP19651.1_opsin_5_Euphausia_superba:0.3835992822)40.6/0.95/54:0.0687417659)89.9/1/99:0.0725392660)98.6/1/100:0.1196239819)94.1/1/100:0.1022241323,((((QIW86032.1_opsin_M3_Neogonodactylus_oerstedii:0.2608450961,QIW86051.1_opsin_M2_Neogonodactylus_oerstedii:0.1414212833)68.7/0.997/100:0.0689048633,(QIW86024.1_opsin_M4_partial_Neogonodactylus_oerstedii:0.2770893402,QIW86028.1_opsin_M1_Neogonodactylus_oerstedii:0.2476957537)85.4/0.904/100:0.0511166886)98.9/1/100:0.1065100667,(ROT69741.1_opsin_Penaeus_vannamei:0.2462820777,JAI57196.1_hypothetical_protein_PF00001.17_Scylla_olivacea:0.0895085781)98/1/100:0.1010153076)100/1/100:0.2257021042,(((((((XP_023345332.1_compound_eye_opsin_BCRH1-like_Eurytemora_affinis:0.2775035329,XP_023339009.1_compound_eye_opsin_BCRH1-like_Eurytemora_affinis:0.3323726360)100/1/100:0.4090693581,((XP_023329413.1_compound_eye_opsin_BCRH2-like_Eurytemora_affinis:0.9689798481,XP_023330327.1_compound_eye_opsin_BCRH1-like_Eurytemora_affinis:0.1900357980)86.1/0.965/100:0.0525513940,(XP_023334323.1_compound_eye_opsin_BCRH2-like_isoform_X1_Eurytemora_affinis:0.0707494585,XP_023334314.1_compound_eye_opsin_BCRH2-like_Eurytemora_affinis:0.1616119498)99.8/1/100:0.1694433942)84/0.997/100:0.0833603754)56.8/0.925/100:0.0915316778,XP_023341453.1_compound_eye_opsin_BCRH2-like_isoform_X1_Eurytemora_affinis:0.3067247747)66.5/0.991/100:0.1017148195,(((CDW45760.1_putative_protein_similar_to_XP_001651997.1_Lepeophtheirus_salmonis:0.0827673638,CDW38630.1_putative_protein_similar_to_XP_002000102.1_Lepeophtheirus_salmonis:0.0723271614)44.3/0.947/100:0.0564140438,CDW40350.1_opsin_Rh4like_Ceratitis_capitata_partial_Lepeophtheirus_salmonis:0.3549360103)75.5/0.999/100:0.1062169983,TRY67085.1_hypothetical_protein_TCAL_08047_Tigriopus_californicus:0.2034658250)100/1/100:0.2012988671)97.6/1/100:0.1533590553,(TRY64153.1_hypothetical_protein_TCAL_04003_Tigriopus_californicus:0.2286488299,TRY76659.1_hypothetical_protein_TCAL_12876_Tigriopus_californicus:0.5435095101)99.9/1/100:0.2236785734)81.4/1/100:0.1332566039,(BAG80985.1_opsin_Branchinella_kugenumaensis:0.1807939197,BAG80986.1_opsin_Branchinella_kugenumaensis:0.0435367440)100/1/100:0.4057239520)17.2/0.684/79:0.0840493445,((AAL37510.1_opsin_partial_Vargula_hilgendorfii:0.1534855735,(AAL37517.1_opsin_partial_Skogsbergia_lerneri:0.0856219672,ADZ45236.1_opsin_Vargula_tsujii:0.1819784349)11.4/0.518/24:0.0467921607)95.3/1/100:0.2268025915,AAL37521.1_opsin_partial_Skogsbergia_lerneri:0.1653913700)79.7/0.971/100:0.1124208081)99.9/1/100:0.2106622094)17.5/0.733/18:0.0969613356)98.9/1/100:0.1629011927)96.6/1/100:0.1033847233)88.9/1/100:0.0966748943,((XP_027214455.1_compound_eye_opsin_BCRH2-like_Penaeus_vannamei:0.2991777751,(((JAI59581.1_hypothetical_protein_PF00001.17_Scylla_olivacea:0.1959608664,JAI59574.1_hypothetical_protein_PF00001.17_Scylla_olivacea:0.0048391637)0/0.333/70:0.0000028032,MPC89965.1_rhodopsin_Portunus_trituberculatus:0.2957300689)99.9/1/100:0.1873340729,ROT82196.1_onychopsin_partial_Penaeus_vannamei:0.1690732893)91.9/1/99:0.1948513582)100/1/100:0.6001984578,(((OWA52063.1_Melanopsin_Hypsibius_dujardini:0.1842369593,OWA52065.1_Melanopsin_Hypsibius_dujardini:0.0720972493)100/1/100:0.7423112693,(OQV15509.1_Melanopsin_Hypsibius_dujardini:0.2787766678,GAU98081.1_hypothetical_protein_RvY_09276-1_Ramazzottius_varieornatus:0.3577621418)82.6/0.997/100:0.1800134332)100/1/100:0.3951424954,(AFM43712.1_onychopsin_Ooperipatus_hispidus:0.1740538531,AFM43711.1_onychopsin_Eoperipatus_sp._LH-2012:0.1200315261)99.9/1/100:0.3588777556)73.1/0.985/100:0.1299375479)82.1/0.989/98:0.1106637255)99.8/1/100:0.2514447722,(((((((XP_035220024.1_opsin_ultraviolet-sensitive-like_isoform_X1_Stegodyphus_dumicola:0.1172687388,CCO61975.1_rhodopsin_3_Cupiennius_salei:0.0849149237)37.9/0.932/65:0.0309978122,XP_015906103.1_opsin_ultraviolet-sensitive_Parasteatoda_tepidariorum:0.1092319532)21.4/0.437/65:0.0129129502,((BAG14332.1_kumopsin3_Hasarius_adansoni:0.0732812793,BAG14335.1_kumopsin3_Plexippus_paykulli:0.0577618930)100/1/100:0.2052149528,GBM26040.1_Opsin_ultraviolet-sensitive_Araneus_ventricosus:0.1031361010)65.4/0.94/97:0.0300948548)100/1/100:0.3389575382,NP_001301067.1_uncharacterized_protein_LOC106468278_Limulus_polyphemus:0.2505154046)99.9/1/100:0.2892086698,((((((((((((((XP_029041874.1_opsin_blue-sensitive_Osmia_bicornis_bicornis:0.0598244532,XP_003702903.1_PREDICTED_opsin_blue-sensitive_isoform_X1_Megachile_rotundata:0.0489160276)59/0.936/50:0.0154356790,(OAD60722.1_Opsin_blue-sensitive_Eufriesea_mexicana:0.0959422867,KOX79182.1_Opsin_blue-sensitive_partial_Melipona_quadrifasciata:0.1892625577)85.6/0.958/100:0.0270518847)43/0.917/87:0.0270420151,(XP_031832874.1_opsin_blue-sensitive_Nomia_melanderi:0.0776074491,XP_015439210.1_PREDICTED_opsin_blue-sensitive_Dufourea_novaeangliae:0.0996922530)95.3/1/100:0.0451251205)15.1/0.762/56:0.0300481360,XP_017884555.1_opsin_blue-sensitive_Ceratina_calcarata:0.0827480105)99.5/1/100:0.0794466192,(((((KYM97676.1_Opsin_blue-sensitive_Cyphomyrmex_costatus:0.0243294262,(XP_012060729.1_PREDICTED_opsin_blue-sensitive-like_Atta_cephalotes:0.4056555445,(XP_012060728.1_PREDICTED_opsin_blue-sensitive-like_Atta_cephalotes:0.5986795609,KYM92165.1_Opsin_blue-sensitive_Atta_colombica:0.0000024319)69.3/0.507/100:0.0135465936)84/0.915/90:0.0091077429)80.8/0.83/90:0.0084605896,(TGZ48022.1_Opsin_blue-sensitive_Temnothorax_longispinosus:0.0335644059,((XP_011167017.1_opsin_blue-sensitive_Solenopsis_invicta:0.0000021155,tr|E9IAU7|E9IAU7_SOLIN_G_PROTEIN_RECEP_F1_2_domain-containing_protein_Fragment_OS_Solenopsis_invicta_OX_13686_GN_SINV_01756_PE_3_SV_1:0.0000010000)100/1/100:0.0704441613,XP_012541211.2_opsin_blue-sensitive_Monomorium_pharaonis:0.1068070348)91.3/1/100:0.0242146996)89.1/1/100:0.0156640489)84.5/0.987/100:0.0149114504,XP_029659825.1_LOW_QUALITY_PROTEIN_opsin_blue-sensitive-like_Formica_exsecta:0.2153318302)68.3/0.417/100:0.0067537277,XP_014472639.1_PREDICTED_opsin_blue-sensitive_isoform_X2_Dinoponera_quadriceps:0.0314023904)94.8/1/100:0.0466946752,XP_020287744.1_opsin_blue-sensitive_Pseudomyrmex_gracilis:0.0415293812)100/1/100:0.1921141909)89.7/1/100:0.0425430814,XP_014613625.1_PREDICTED_opsin_blue-sensitive-like_Polistes_canadensis:0.1904091799)85.6/0.998/100:0.0362587705,(((APY20538.1_short_wavelength_sensitive_opsin_Tenthredo_koehleri:0.0935786428,(((((AGI44155.1_blue_sensitive_opsin_partial_Blastophaga_sp._1_BW-2013:0.0697941487,(XP_031782108.1_opsin_blue-sensitive_isoform_X1_Nasonia_vitripennis:0.0376886587,CAB0036962.1_unnamed_protein_product_Trichogramma_brassicae:0.1267846209)95/1/100:0.0451867616)70.7/0.824/100:0.0195942968,XP_014211370.1_opsin_blue-sensitive_Copidosoma_floridanum:0.2675099768)85.8/0.993/100:0.0329966725,AGI44159.1_blue_sensitive_opsin_partial_Ceratosolen_fusciceps:0.1265040755)98.6/1/100:0.0653618169,XP_015588548.1_opsin_blue-sensitive_Cephus_cinctus:0.0813245731)29.2/0.843/97:0.0250072241,XP_012271890.1_opsin_blue-sensitive_Orussus_abietinus:0.1404500637)8/0.621/96:0.0196214806)16.2/0.611/67:0.0106575599,(JAG71747.1_Opsin_blue-sensitive_Fopius_arisanus:0.1331546221,(XP_034939917.1_opsin_blue-sensitive_Chelonus_insularis:0.0631988525,APY20529.1_short_wavelength_sensitive_opsin_Cotesia_vestalis:0.0664741092)99.8/1/100:0.0942620107)94.5/1/99:0.0402335934)95.4/1/88:0.0423312740,(XP_033210608.1_opsin_blue-sensitive-like_Belonocnema_treatae:0.0970193763,APY20530.1_short_wavelength_sensitive_opsin_partial_Leptopilina_clavipes:0.1112080652)89.8/1/99:0.0575466914)41.8/0.869/78:0.0326311945)99.9/1/93:0.1663094555,((((((((XP_002052352.1_opsin_Rh5_Drosophila_virilis:0.0384681122,XP_017854329.1_opsin_Rh5_Drosophila_busckii:0.0882177722)10.6/0.438/88:0.0108114600,(XP_034119732.1_opsin_Rh5_Drosophila_albomicans:0.0641586050,XP_001993385.1_opsin_Rh5_Drosophila_grimshawi:0.1042092367)82.1/0.956/90:0.0166299939)99.2/1/97:0.0466721532,XP_017032999.1_PREDICTED_opsin_Rh5_Drosophila_kikkawai:0.0502404933)68.4/0.979/99:0.0235119140,XP_033249241.1_opsin_Rh5_Drosophila_miranda:0.0395925285)100/1/100:0.2963987482,(((XP_023304937.1_opsin_Rh5_Lucilia_cuprina:0.0995756827,(XP_005175090.1_PREDICTED_opsin_Rh5_Musca_domestica:0.0655929075,XP_013117651.1_PREDICTED_opsin_Rh5_Stomoxys_calcitrans:0.0604361650)100/1/100:0.1117317051)62/0.947/100:0.0289489432,TMW52886.1_hypothetical_protein_DOY81_002032_Sarcophaga_bullata:0.1612176437)51.5/0.963/98:0.0546104156,(tr|A0A1B0BHE0|A0A1B0BHE0_9MUSC_G_PROTEIN_RECEP_F1_2_domain-containing_protein_OS_Glossina_palpalis_gambiensis_OX_67801_PE_3_SV_1:0.0604579534,tr|A0A1A9WX65|A0A1A9WX65_9MUSC_G_PROTEIN_RECEP_F1_2_domain-containing_protein_OS_Glossina_brevipalpis_OX_37001_PE_3_SV_1:0.0712397796)100/1/100:0.1528843467)93.6/1/100:0.1107344564)100/1/100:0.4275606804,CRK95672.1_CLUMA_CG009130_isoform_A_Clunio_marinus:0.3054639525)71.1/0.963/92:0.0698025832,((((tr|A0A182QSC8|A0A182QSC8_9DIPT_G_PROTEIN_RECEP_F1_2_domain-containing_protein_OS_Anopheles_farauti_OX_69004_PE_3_SV_1:0.0389329554,(tr|A0A182ML43|A0A182ML43_9DIPT_G_PROTEIN_RECEP_F1_2_domain-containing_protein_OS_Anopheles_culicifacies_OX_139723_PE_3_SV_1:0.0433517579,KFB42411.1_AGAP010089-PA-like_protein_Anopheles_sinensis:0.0667746050)20.4/0.683/100:0.0142717561)91.5/1/100:0.0218281994,JAB00954.1_putative_rhodopsin_receptor_9_partial_Anopheles_aquasalis:0.0708131223)98.8/1/100:0.0589339717,JAV30012.1_putative_7_transmembrane_receptor_Culex_tarsalis:0.1590610058)76.2/0.975/100:0.0377245612,JAN95273.1_putative_opsin-2_partial_Aedes_aegypti:0.1116964697)100/1/100:0.1939953667)97.1/1/99:0.1173222636,((((((((AAD34223.1_rhodopsin_Papilio_glaucus:0.1169990310,AHA48171.1_blue_opsin_Mamestra_brassicae:0.0451313290)42.2/0.683/79:0.0101500199,QBP79227.1_blue_wavelength_sensitive_opsin_B_isoform_B_Biston_betularia:0.0541232112)29.6/0.802/90:0.0082866436,sp|O96107.1|OPS3_MANSE_RecName_Full_Opsin-3_Short_MANOP3_AltName_Full_Rhodopsin_3_short-wavelength_AltName_Full_Rhodopsin_P450:0.0584327136)81.2/0.893/90:0.0095252519,(NP_001292410.1_opsin-3_Plutella_xylostella:0.1152887851,AHA48176.1_blue_opsin_Chilo_suppressalis:0.0441197444)89.1/1/96:0.0312068490)93.6/1/96:0.0209077962,tr|H9JRE4|H9JRE4_BOMMO_G_PROTEIN_RECEP_F1_2_domain-containing_protein_OS_Bombyx_mori_OX_7091_PE_3_SV_1:0.0498632122)73.7/0.643/95:0.0043704547,QBA17045.1_blue_sensitive_opsin_Grapholita_molesta:0.0989849218)88.4/0.999/87:0.0264072073,(((((AAT91643.1_blue-sensitive_rhodopsin_Apodemia_mormo:0.1069030706,((ABD64151.1_blue-sensitive_rhodopsin_Polyommatus_icarus:0.1232236189,AAT91640.1_blue-sensitive_rhodopsin_Lycaena_rubidus:0.0203406045)100/1/100:0.1938027467,(ABD64150.1_blue-sensitive_rhodopsin_Polyommatus_icarus:0.1164948217,ABD64148.1_blue-sensitive_rhodopsin_Satyrium_behrii:0.0691332957)99.5/1/100:0.0823396491)13.5/0.61/95:0.0271377223)99.9/1/100:0.0875966467,(ABY84500.1_blue-sensitive_rhodopsin_Euphydryas_chalcedona:0.0827521030,AAP49026.2_blue-sensitive_opsin_Vanessa_cardui:0.0533064885)77.1/0.893/75:0.0128098550)83.4/0.986/64:0.0179736576,(((XP_034831421.1_opsin-3_Aphantopus_hyperantus:0.0889113002,ABY84506.1_blue-sensitive_rhodopsin_Coenonympha_tullia:0.0750786877)81.5/0.995/100:0.0262902705,AAY16527.1_blue-sensitive_visual_pigment_Bicyclus_anynana:0.0238989163)99.6/1/100:0.0546820635,ABY84505.1_blue-sensitive_rhodopsin_Speyeria_mormonia:0.0673077353)77.9/0.932/99:0.0104399684)87.1/0.998/66:0.0228985450,AAY16530.1_blue-sensitive_visual_pigment_Heliconius_melpomene:0.0733419720)85/0.998/66:0.0240128478,AAY16535.2_blue-sensitive_visual_pigment_Limenitis_arthemis_astyanax:0.0547936355)99.2/1/100:0.0692633420)91.7/1/94:0.0415479899,((((((BAM95295.1_violet-sensitive_opsin_Anthocharis_scolymus:0.0570027328,XP_022129517.1_opsin-3-like_Pieris_rapae:0.0560777133)96.8/1/99:0.0356401596,BAM67001.1_violet-sensitive_opsin_2_Eurema_hecabe:0.0434018511)96.6/1/99:0.0348679675,BAM67009.1_violet-sensitive_opsin_2_Gonepteryx_rhamni:0.0907249672)30.4/0.758/93:0.0129479596,BAH57294.1_violet-sensitive_opsin_2_Colias_erate:0.0434042215)80.1/0.997/99:0.0283484889,(((AAY16532.1_violet-sensitive_visual_pigment_Colias_philodice:0.0266982479,BAM66997.1_violet-sensitive_opsin_1_partial_Catopsilia_pomona:0.1016590192)76.3/0.924/57:0.0200293842,BAM67008.1_violet-sensitive_opsin_1_Gonepteryx_rhamni:0.0810871414)84.5/0.981/57:0.0232433661,BAM67000.1_violet-sensitive_opsin_1_Eurema_hecabe:0.0654562764)99.8/1/100:0.0940658543)99.9/1/100:0.1134522148,(((BAM66995.1_B-sensitive_opsin_Colias_erate:0.0867056257,BAM66999.1_B-sensitive_opsin_Eurema_hecabe:0.0314106107)89.1/1/96:0.0313053094,BAM95294.1_B-sensitive_opsin_Anthocharis_scolymus:0.0409713245)82.4/0.986/96:0.0283952442,BAM95291.1_B-sensitive_opsin_Leptidea_amurensis:0.1452422660)37.3/0.941/90:0.0516304288)94.7/1/100:0.0651340719)98.2/1/100:0.1005007705)99.2/1/98:0.1102939522)84.8/0.995/97:0.0657460682,(BAF45422.1_blue-sensitive_opsin_precursor_Dianemobius_nigrofasciatus:0.2833414759,sp|Q26495.1|OPS2_SCHGR_RecName_Full_Opsin-2:0.2301533951)97.2/1/97:0.1187841857)91.8/1/99:0.0911861551,(((((BAO03865.1_blue_opsin_Nephotettix_cincticeps:0.1261982012,AIY53970.1_blue_opsin_Empoasca_vitis:0.1268332445)33.9/0.907/95:0.0447128594,JAS54789.1_hypothetical_protein_g.17386_partial_Cuerna_arida:0.0748796941)99.7/1/100:0.1534077118,JAS11175.1_hypothetical_protein_g.7047_Clastoptera_arizonana:0.2390472213)97.4/1/100:0.0927143893,((XP_026273645.1_opsin-3_Frankliniella_occidentalis:0.0830611316,XP_034250430.1_opsin-3_Thrips_palmi:0.0548598851)100/1/100:0.5581982613,XP_018913779.1_PREDICTED_opsin-2_Bemisia_tabaci:0.2547412467)89.2/0.998/99:0.0842470056)59.9/0.966/96:0.0680629312,XP_008479953.1_opsin-3-like_partial_Diaphorina_citri:0.5942754255)88.8/0.995/99:0.0612797443)99.7/1/100:0.1611060250,((((((((((BAQ54784.1_opsin_short-wavelength_sensitive_type_Macromia_amphigena:0.0584436413,BAQ54711.1_opsin_short-wavelength_sensitive_type_Sympetrum_frequens:0.0967334460)98.2/1/100:0.0542376247,BAQ54845.1_opsin_short-wavelength_sensitive_type_Asiagomphus_melaenops:0.0625816366)82/0.999/100:0.0288341100,BAQ54844.1_opsin_short-wavelength_sensitive_type_Asiagomphus_melaenops:0.0760204042)86/0.992/95:0.0155825719,BAQ54827.1_opsin_short-wavelength_sensitive_type_Tanypteryx_pryeri:0.0350819509)91.6/1/95:0.0199911065,((BAQ54759.1_opsin_short-wavelength_sensitive_type_Somatochlora_uchidai:0.0209508936,BAQ54712.1_opsin_short-wavelength_sensitive_type_Sympetrum_frequens:0.1046242177)95.4/1/100:0.0337410904,(BAQ54807.1_opsin_short-wavelength_sensitive_type_Anotogaster_sieboldii:0.0620490021,BAQ54806.1_opsin_short-wavelength_sensitive_type_Anotogaster_sieboldii:0.0411794231)97.2/1/100:0.0423630450)96.4/1/96:0.0342934496)63.2/0.753/90:0.0115109550,BAQ54826.1_opsin_short-wavelength_sensitive_type_Tanypteryx_pryeri:0.0391025214)99.8/1/100:0.0748195469,(((((((BAQ54709.1_opsin_short-wavelength_sensitive_type_Sympetrum_frequens:0.0750947088,BAQ54782.1_opsin_short-wavelength_sensitive_type_Macromia_amphigena:0.0538247994)100/1/100:0.1030599542,BAQ54843.1_opsin_short-wavelength_sensitive_type_Asiagomphus_melaenops:0.0540183575)87.5/0.996/99:0.0224562351,(BAQ54825.1_opsin_short-wavelength_sensitive_type_Tanypteryx_pryeri:0.0684238441,BAQ54873.1_opsin_short-wavelength_sensitive_type_Anax_parthenope:0.0579637294)46.8/0.732/99:0.0096839479)83.3/0.998/99:0.0187179034,((BAQ54949.1_opsin_short-wavelength_sensitive_type_Indolestes_peregrinus:0.0704234952,BAQ54934.1_opsin_short-wavelength_sensitive_type_Mnais_costalis:0.0240151971)86.7/0.995/100:0.0129445990,(BAQ54918.1_opsin_short-wavelength_sensitive_type_Ischnura_asiatica:0.0529751915,BAQ54919.1_opsin_short-wavelength_sensitive_type_Ischnura_asiatica:0.0616929371)84.7/1/99:0.0219154397)100/1/100:0.0812071183)82.2/0.993/99:0.0230057272,BAQ54897.1_opsin_short-wavelength_sensitive_type_Epiophlebia_superstes:0.0304554214)92.1/1/99:0.0360788660,BAQ54901.1_opsin_short-wavelength_sensitive_type_Epiophlebia_superstes:0.0238345725)66.8/0.992/99:0.0260372789,BAQ54875.1_opsin_short-wavelength_sensitive_type_Anax_parthenope:0.0757773779)80.9/0.995/99:0.0215423377)90.1/0.991/97:0.0221323309,((BAQ54805.1_opsin_short-wavelength_sensitive_type_Anotogaster_sieboldii:0.0300262613,(BAQ54783.1_opsin_short-wavelength_sensitive_type_Macromia_amphigena:0.0964144378,(BAQ54710.1_opsin_short-wavelength_sensitive_type_Sympetrum_frequens:0.1121239222,BAQ54757.1_opsin_short-wavelength_sensitive_type_Somatochlora_uchidai:0.0294707267)94.9/1/100:0.0383046328)99.1/1/100:0.0570686756)98.3/1/99:0.0561723625,BAQ54876.1_opsin_short-wavelength_sensitive_type_Anax_parthenope:0.0745421699)4.3/0.425/77:0.0068273822)99.9/1/98:0.1310595866,(((BAQ54781.1_opsin_short-wavelength_sensitive_type_Macromia_amphigena:0.0688602949,(BAQ54728.1_opsin_short-wavelength_sensitive_type_Orthetrum_albistylum:0.0984816770,BAQ54755.1_opsin_short-wavelength_sensitive_type_Somatochlora_uchidai:0.0940157101)70.7/0.993/100:0.0280194343)100/1/100:0.1898334498,(BAQ54871.1_opsin_short-wavelength_sensitive_type_Anax_parthenope:0.0881852803,BAQ54872.1_opsin_short-wavelength_sensitive_type_Anax_parthenope:0.1548703312)51.4/0.897/97:0.0247813796)49.1/0.952/97:0.0430325987,(BAQ54948.1_opsin_short-wavelength_sensitive_type_Indolestes_peregrinus:0.1231294622,BAQ54896.1_opsin_short-wavelength_sensitive_type_Epiophlebia_superstes:0.1647306561)37.9/0.674/86:0.0235499919)88.7/1/97:0.0634348086)99.9/1/99:0.2490307225,((CAB3365660.1_Hypothetical_predicted_protein_Cloeon_dipterum:0.3837227651,(KAF4524341.1_Short_wavelentgh_sensitive_B_opsin_3_Ephemera_danica:0.0710410212,KAF4524342.1_Short_wavelentgh_sensitive_B_opsin_2_Ephemera_danica:0.1156604069)87.1/0.999/100:0.1074812864)81.2/0.639/99:0.0441569260,KAF4524343.1_Short_wavelentgh_sensitive_B_opsin_1_Ephemera_danica:0.1436682761)100/1/100:0.3889803517)95.1/1/100:0.1212589191)99.8/1/100:0.2110400580,(((ALJ26468.1_short_wavelength-sensitive_opsin_Procambarus_clarkii:0.1327443958,AMH38605.1_opsin_Rh3_Eriocheir_japonica:0.2006724995)49.7/0.81/99:0.0262145892,(ROT74460.1_UV2_opsin_Penaeus_vannamei:0.0853331486,AIF73508.1_UV2_opsin_partial_Neogonodactylus_oerstedii:0.1601449682)91.1/1/100:0.0530741586)100/1/100:0.1587902788,(BAG80978.1_opsin_Triops_granarius:0.1385104769,(((((JAJ32508.1_Class_a_rhodopsin_g-protein_coupled_receptor_gprop2_Daphnia_magna:0.0000010000,(((JAJ24265.1_Class_a_rhodopsin_g-protein_coupled_receptor_gprop2_putative_Daphnia_magna:0.0811809649,JAM53754.1_Class_a_rhodopsin_g-protein_coupled_receptor_gprop2_Daphnia_magna:0.0000026577)99.9/1/100:0.1152339896,JAJ68504.1_Class_a_rhodopsin_g-protein_coupled_receptor_gprop2_partial_Daphnia_magna:0.0413096340)96/1/100:0.0477390569,JAJ78223.1_Class_a_rhodopsin_g-protein_coupled_receptor_gprop2_partial_Daphnia_magna:0.0037411490)0/0.333/94:0.0000027903)0/0.333/97:0.0000027455,JAM86655.1_Class_a_rhodopsin_g-protein_coupled_receptor_gprop2_Daphnia_magna:0.0000010000)91.8/0.999/99:0.0066187993,JAL13492.1_putative_Class_a_rhodopsin_g-protein_coupled_receptor_gprop2_partial_Daphnia_magna:0.0000020164)0/0.333/92:0.0000026131,(JAK58804.1_Class_a_rhodopsin_g-protein_coupled_receptor_gprop2_Daphnia_magna:0.0070213092,JAN36420.1_Class_a_rhodopsin_g-protein_coupled_receptor_gprop2_Daphnia_magna:0.0000027996)0/0.333/100:0.0000021815)91.8/0.997/100:0.0358347570,EFX75461.1_blue_wavelength_opsin_Daphnia_pulex:0.1159773014)100/1/100:0.2311190531)92.8/1/100:0.0790687154)96.6/1/100:0.0950762605)86.5/0.999/99:0.0774862586,((((((((XP_025410308.1_opsin_ultraviolet-sensitive-like_Sipha_flava:0.1123935171,(KAE9541050.1_hypothetical_protein_AGLY_004295_Aphis_glycines:0.0417824322,XP_029347004.1_opsin_ultraviolet-sensitive_isoform_X2_Acyrthosiphon_pisum:0.0472665431)96.4/1/100:0.0545518696)79/0.998/67:0.0376884065,VVC32069.1_Visual_pigments_opsins_retinal_binding_siteOpsinGPCR_rhodopsin-like_7TMOpsin_RH3_RH4G_Cinara_cedri:0.0612821034)73.6/0.927/67:0.0325097529,(VVC32067.1_Visual_pigments_opsins_retinal_binding_siteOpsinGPCR_rhodopsin-like_7TMOpsin_RH3_RH4G_Cinara_cedri:0.0928788688,(XP_015375812.1_PREDICTED_opsin_Rh3-like_Diuraphis_noxia:0.1768746754,AAG17120.1_UV-wavelength_like_opsin_Megoura_viciae:0.0011345234)98/1/100:0.0584129913)100/1/100:0.1745228321)100/1/100:0.2328450766,XP_018909731.1_PREDICTED_opsin_ultraviolet-sensitive_Bemisia_tabaci:0.2221246726)97.8/1/100:0.0836935758,((JAS22051.1_hypothetical_protein_g.16542_partial_Clastoptera_arizonana:0.1669040185,((BAO03859.1_UVopsin1_Sogatella_furcifera:0.0190115242,XP_022193650.1_opsin_ultraviolet-sensitive-like_Nilaparvata_lugens:0.1385359065)98.8/1/100:0.1926768676,((XP_014273911.1_opsin_ultraviolet-sensitive_Halyomorpha_halys:0.0839811544,(tr|A0A2R7WTM5|A0A2R7WTM5_ONCFA_Short_wavelength_sensitive_opsin_ultraviolet_OS_Oncopeltus_fasciatus_OX_7536_GN_OFAS_OFAS011699_PE_3_SV_1:0.1882952242,BAN82696.1_ultraviolet-sensitive_opsin_partial_Riptortus_pedestris:0.0371817796)89.4/0.997/100:0.0407823215)93.5/1/100:0.0575292813,MOY45431.1_putative_7_transmembrane_receptor_panstrongylus_lignarius_partial_Rhodnius_prolixus:0.1913196610)99.8/1/100:0.1335724752)81.1/0.999/95:0.0396786602)88.1/1/76:0.0459742441,(BAO03866.1_UVopsin_Nephotettix_cincticeps:0.0709181983,(JAS39439.1_hypothetical_protein_g.37128_partial_Cuerna_arida:0.0767357716,AHN82368.1_UVopsin_Empoasca_vitis:0.1190107953)34.4/0.918/84:0.0396766263)100/1/100:0.1453316689)68.8/0.991/43:0.0501127412)84.8/0.898/60:0.0233201925,(XP_034249734.1_opsin_ultraviolet-sensitive_isoform_X1_Thrips_palmi:0.0663696364,XP_026279762.1_opsin_ultraviolet-sensitive_Frankliniella_occidentalis:0.1044813268)100/1/100:0.2914713966)73.9/0.996/99:0.0474891296,((((((((((((APY20592.1_ultraviolet_sensitive_opsin_1A_Cryptolaemus_montrouzieri:0.0597613460,APY20584.1_ultraviolet_sensitive_opsin_1_Coccinella_septempunctata:0.0993501312)95.3/1/100:0.0395639571,APY20593.1_ultraviolet_sensitive_opsin_1B_partial_Cryptolaemus_montrouzieri:0.0983829433)42.9/0.938/82:0.0237250689,((APY20612.1_ultraviolet_sensitive_opsin_2_Harmonia_axyridis:0.1150919096,APY20547.1_ultraviolet_sensitive_opsin_2_Adalia_bipunctata:0.0680017558)31.8/0.747/100:0.0135269537,APY20583.1_ultraviolet_sensitive_opsin_2_Coccinella_septempunctata:0.0555648637)98.1/1/100:0.0580830680)100/1/100:0.1412890288,(((((APY20567.1_ultraviolet_sensitive_opsin_3_partial_Brassicogethes_aeneus:0.1436446052,APY20568.1_ultraviolet_sensitive_opsin_1_Brassicogethes_aeneus:0.0968026844)95.6/1/100:0.0598459159,XP_019864803.1_PREDICTED_opsin_ultraviolet-sensitive-like_Aethina_tumida:0.0868577536)98.2/1/100:0.0649694689,((XP_028140066.1_opsin_ultraviolet-sensitive-like_Diabrotica_virgifera_virgifera:0.1969331331,APY20637.1_ultraviolet_sensitive_opsin_2_Octodonta_nipae:0.2330096227)99.7/1/100:0.1011226371,(((((APY20587.1_ultraviolet_sensitive_opsin_1_partial_Colaphellus_bowringi:0.1291754324,APY20618.1_ultraviolet_sensitive_opsin_1_Leptinotarsa_decemlineata:0.0780823184)97.5/1/100:0.0583675252,XP_028140065.1_opsin-2-like_Diabrotica_virgifera_virgifera:0.1643424264)96.7/1/100:0.0478695998,((APY20509.1_ultraviolet_sensitive_opsin_Larinus_minutus:0.1106951930,XP_030762437.1_opsin_ultraviolet-sensitive-like_Sitophilus_oryzae:0.1067600930)87.3/0.999/100:0.0379038242,APY20598.1_ultraviolet_sensitive_opsin_Cylas_puncticollis:0.0961793797)97.2/1/100:0.0512499441)86.2/0.999/76:0.0230381446,(XP_018577781.2_opsin_ultraviolet-sensitive-like_Anoplophora_glabripennis:0.0590278259,APY20632.1_ultraviolet_sensitive_opsin_Migdolus_fryanus:0.0938911649)98.1/1/100:0.0577583339)82.1/0.995/75:0.0266550196,(APY20595.1_ultraviolet_sensitive_opsin_partial_Cryptolestes_ferrugineus:0.1092572650,APY20493.1_ultraviolet_sensitive_opsin_Cucujus_clavipes:0.0996470277)63.5/0.954/99:0.0327958086)80.9/0.965/82:0.0141566083)94.4/1/100:0.0371798304)97.3/1/100:0.0523937721,APY20510.1_ultraviolet_sensitive_opsin_Macrosiagon_limbatum:0.1415746319)97.8/1/100:0.0378212018,(((XP_970344.2_PREDICTED_opsin_ultraviolet-sensitive_isoform_X1_Tribolium_castaneum:0.0472432361,QHF16567.1_UV_opsin_Tribolium_confusum:0.0632369460)58.9/0.978/100:0.0249210352,APY20504.1_ultraviolet_sensitive_opsin_Lagria_hirta:0.1299634428)85.1/0.999/88:0.0238151446,(QHF16564.1_UV_opsin_Zophobas_morio:0.0998747866,RZC39365.1_opsin_ultraviolet-sensitive-like_partial_Asbolus_verrucosus:0.0592236744)85.3/0.997/100:0.0360961366)80.2/0.999/89:0.0287297616)93.8/0.999/97:0.0310938355)83.4/0.974/100:0.0204031996,APY20495.1_ultraviolet_sensitive_opsin_2_partial_Dryops_sp._CRS-2017:0.1974450741)86.8/1/97:0.0327198736,(((((ANN11831.1_ultraviolet_wavelength_sensitive_opsin_2_Chrysobothris_lateralis:0.0946176004,ANN11835.1_ultraviolet_wavelength_sensitive_opsin_2_Chrysochroa_saundersii_tonkinensis:0.1197616785)70.8/0.981/100:0.0292868599,APY20551.1_ultraviolet_sensitive_opsin_2_Agrilus_planipennis:0.1294194741)99.9/1/100:0.0952116679,((((((ALB48841.1_UV_opsin_Lucidota_atra:0.0584800058,ALB48830.1_UV_opsin_partial_Ellychnia_corrusca:0.0524957176)99.1/1/100:0.0529204540,ALB48858.1_UV_opsin_Photuris_frontalis:0.0423683636)9.2/0.621/78:0.0193558920,ALB48842.1_UV_opsin_Phausis_reticulata:0.0557642278)92.8/1/100:0.0253595172,BAH56228.1_UV-sensitive_opsin_Luciola_cruciata:0.0419708316)93/0.999/100:0.0333376621,KAF5306954.1_hypothetical_protein_FQA39_LY00184_Lamprigera_yunnana:0.0953624682)100/1/100:0.1501085174,KAF2904176.1_hypothetical_protein_ILUMI_01996_Ignelater_luminosus:0.0965944062)99.4/1/100:0.0711889819)32.4/0.593/77:0.0058707377,(((ANN11830.1_ultraviolet_wavelength_sensitive_opsin_1_Chrysobothris_lateralis:0.0953432684,(ANN11838.1_ultraviolet_wavelength_sensitive_opsin_1_Sphenoptera_sp._NPL-2016:0.0541430519,APY20560.1_ultraviolet_sensitive_opsin_1_Aphanisticus_sp._CRS-2017:0.1340938979)67.3/0.948/100:0.0214926708)48.1/0.757/95:0.0188627691,(APY20668.1_ultraviolet_sensitive_opsin_1_Steraspis_amplipennis:0.1538894482,ANN11834.1_ultraviolet_wavelength_sensitive_opsin_1_Chrysochroa_saundersii_tonkinensis:0.0691483676)95.8/1/100:0.0582351430)93.2/1/100:0.0513249787,ANN11809.1_ultraviolet_wavelength_sensitive_opsin_1_Acmaeodera_diffusa:0.2643945066)100/1/100:0.1311467695)93.9/1/88:0.0327145303,APY20500.1_ultraviolet_sensitive_opsin_partial_Hydrochara_caraboides:0.1075310533)92.6/1/87:0.0301517534)94.5/1/100:0.0411738662,(((APY20570.1_ultraviolet_sensitive_opsin_2_Carabus_granulatus:0.0420540623,APY20653.1_ultraviolet_sensitive_opsin_Pogonus_chalceus:0.1568092618)84.6/0.983/100:0.0362979654,(APY20626.1_ultraviolet_sensitive_opsin_1_partial_Metrius_contractus:0.0435946407,(APY20644.1_ultraviolet_sensitive_opsin_Paussus_spinicoxis:0.1995479686,APY20627.1_ultraviolet_sensitive_opsin_2_partial_Metrius_contractus:0.1279039143)0/0.334/99:0.0010924268)71.8/0.985/100:0.0498291670)93.8/1/100:0.0547351710,(APY20670.1_ultraviolet_sensitive_opsin_Stylops_melittae:0.3563205588,AKC01674.1_UV_opsin_partial_Paroster_nigroadumbratus:0.1539475795)3.7/0.535/77:0.0322712367)76.5/0.999/98:0.0541359651)97.7/1/100:0.0718230589,((((tr|A0A182N8A3|A0A182N8A3_9DIPT_G_PROTEIN_RECEP_F1_2_domain-containing_protein_OS_Anopheles_dirus_OX_7168_PE_3_SV_1:0.1983206714,(tr|A0A182V9K9|A0A182V9K9_ANOME_G_PROTEIN_RECEP_F1_2_domain-containing_protein_OS_Anopheles_merus_OX_30066_PE_3_SV_1:0.0031407308,XP_001688790.1_AGAP006126-PA_Anopheles_gambiae_str._PEST:0.0000010000)94.8/1/100:0.0389170630)74.1/0.965/100:0.0341819947,JAA98843.1_putative_rhodopsin_receptor_7_Anopheles_aquasalis:0.0795792280)100/1/100:0.1510104523,XP_021698798.1_opsin_ultraviolet-sensitive_Aedes_aegypti:0.0646915543)98/1/100:0.0793763630,(tr|A0A336MFJ1|A0A336MFJ1_CULSO_CSON000938_protein_OS_Culicoides_sonorensis_OX_179676_GN_CSON000938_PE_3_SV_1:0.0878791837,CRK92089.1_CLUMA_CG005672_isoform_A_Clunio_marinus:0.3432379976)81.6/1/100:0.0681411636)95.8/1/100:0.0610676800)93.7/1/99:0.0472908372,(((((((((AAT91641.1_ultraviolet-sensitive_rhodopsin_Lycaena_rubidus:0.0365450949,ABW69111.1_ultraviolet-sensitive_rhodopsin_Polyommatus_icarus:0.0658926442)93.8/1/100:0.0235496277,(((QBP79224.1_ultraviolet_wavelength_sensitive_opsin_isoform_A_Biston_betularia:0.0263000864,KOB76365.1_Ultraviolet_wavelength-sensitive_opsin_partial_Operophtera_brumata:0.3087863986)91.1/1/93:0.0291212402,((XP_026325076.1_opsin-2_Hyposmocoma_kahamanoa:0.0558922061,((XP_030037238.1_opsin-2_Manduca_sexta:0.0675748933,QIC54074.1_opsin_UV_Dendrolimus_punctatus:0.0589748105)60.1/0.847/20:0.0100603432,tr|H9JQ79|H9JQ79_BOMMO_G_PROTEIN_RECEP_F1_2_domain-containing_protein_OS_Bombyx_mori_OX_7091_PE_4_SV_1:0.0573783784)45.9/0.867/97:0.0143228425)36.4/0.793/19:0.0086293283,CAB3251671.1_unnamed_protein_product_Arctia_plantaginis:0.0508600196)89.6/0.999/19:0.0207598568)93/0.999/99:0.0311927601,GBP19858.1_Opsin-2_Eumeta_japonica:0.1830457304)86.3/0.96/98:0.0163683379)90/1/99:0.0214211310,AAU07979.1_UV_opsin_Danaus_plexippus:0.0968453088)91.2/1/97:0.0162169318,(((BAM95290.1_UV-sensitive_opsin_Leptidea_amurensis:0.1314721277,AAY16531.1_ultraviolet-sensitive_visual_pigment_Colias_philodice:0.0729535955)98.7/1/100:0.0492253682,ACC77718.1_ultraviolet_wavelength-sensitive_opsin_Agraulis_vanillae:0.0269256823)13/0.447/96:0.0046622600,((AAY16538.2_ultraviolet-sensitive_visual_pigment_Heliconius_erato:0.0081007961,(ART30055.1_opsin_partial_Heliconius_numata:0.0190660009,ART30063.1_opsin_partial_Heliconius_numata:0.0532089167)93.8/1/100:0.0206999573)45.9/0.796/100:0.0104955724,ART29899.1_opsin_partial_Heliconius_atthis:0.0000020151)100/1/100:0.0999124748)69.9/0.995/97:0.0188920291)88.4/1/98:0.0153971408,(ACC77721.1_ultraviolet_wavelength-sensitive_opsin_Neominois_ridingsii:0.0270482689,XP_034831036.1_LOW_QUALITY_PROTEIN_opsin-2-like_Aphantopus_hyperantus:0.1879706841)91.4/0.99/100:0.0168585527)51.6/0.892/98:0.0086713290,ACC77720.1_ultraviolet_wavelength-sensitive_opsin_Coenonympha_tullia:0.0468314817)98.7/1/100:0.0665353461,(BAJ22051.1_UV-sensitive_opsin_Parnassius_glacialis:0.0622568446,AAD34222.1_rhodopsin_Papilio_glaucus:0.0823770107)97.2/1/100:0.0577386699)100/1/100:0.2809436416,(tr|A0A1B0CKQ1|A0A1B0CKQ1_LUTLO_Rhodopsin_receptor_GPRop2_UV-sensitive_OS_Lutzomyia_longipalpis_OX_7200_PE_3_SV_1:0.0546800566,tr|A0A1B0DRI7|A0A1B0DRI7_PHLPP_Rhodopsin_long_wavelength_GPRop2_OS_Phlebotomus_papatasi_OX_29031_PE_3_SV_1:0.0567930009)99.9/1/100:0.1489831819)62.9/0.997/95:0.0513429790,((XP_002008720.1_opsin_Rh4_Drosophila_mojavensis:0.0377282187,(XP_022215526.1_opsin_Rh4_Drosophila_obscura:0.0335774813,XP_016925695.1_PREDICTED_LOW_QUALITY_PROTEIN_opsin_Rh4_partial_Drosophila_suzukii:0.1171783895)93/1/100:0.0423157619)100/1/100:0.1680457291,((JAC04214.1_Opsin_Rh3_Ceratitis_capitata:0.1809678214,CAI47588.1_rhodopsin_3_Calliphora_vicina:0.1038896137)41.7/0.893/100:0.0176296468,XP_022209948.1_opsin_Rh3_Drosophila_obscura:0.0946057006)96.5/1/100:0.0568828515)100/1/100:0.2154002642)82.8/0.951/86:0.0147664147)92.6/0.999/86:0.0395686779,((CAB3372958.1_Hypothetical_predicted_protein_Cloeon_dipterum:0.3147768445,CAB3381497.1_Hypothetical_predicted_protein_partial_Cloeon_dipterum:0.4839524783)16.8/0.743/37:0.1100586961,KAF4525364.1_Short_Wavelength_Sensitive_Opsin_Ultraviolet_Ephemera_danica:0.1450522093)100/1/100:0.2429817454)30.1/0.81/72:0.0208715885,(BAQ54846.1_opsin_ultraviolet_sensitive_type_Asiagomphus_melaenops:0.0631015633,BAQ54713.1_opsin_ultraviolet_sensitive_type_Sympetrum_frequens:0.0685621746)100/1/100:0.2647336323)22.8/0.656/27:0.0216809602,((((((((((KYM80495.1_Opsin_ultraviolet-sensitive_Atta_colombica:0.0193173431,XP_018348216.1_PREDICTED_uncharacterized_protein_LOC108752090_isoform_X3_Trachymyrmex_septentrionalis:0.0468708224)88.5/1/100:0.0295413974,XP_018407504.1_PREDICTED_opsin_ultraviolet-sensitive_Cyphomyrmex_costatus:0.0616609043)99.3/1/100:0.0586312094,(XP_025996224.1_opsin_ultraviolet-sensitive_isoform_X1_Solenopsis_invicta:0.1940688454,(XP_024870078.1_opsin_ultraviolet-sensitive-like_Temnothorax_curvispinosus:0.0592843393,TGZ34749.1_Opsin_ultraviolet-sensitive_Temnothorax_longispinosus:0.0000024778)85/0.952/100:0.0419539729)90.7/0.992/100:0.0481461026)72.3/0.835/96:0.0091728667,XP_012224961.1_PREDICTED_opsin_ultraviolet-sensitive_Linepithema_humile:0.0431418700)85.5/1/87:0.0128833295,((AAC05092.1_short_wavelength-sensitive_opsin_Camponotus_atriceps:0.0598102183,XP_029177330.1_opsin_ultraviolet-sensitive_isoform_X2_Nylanderia_fulva:0.0656375866)78.9/0.817/97:0.0078619152,XP_024891734.1_opsin_ultraviolet-sensitive-like_Temnothorax_curvispinosus:0.2594525355)75.7/0.696/89:0.0073616245)70.2/0.974/93:0.0126554453,XP_011335608.1_opsin_ultraviolet-sensitive_Ooceraea_biroi:0.0543644975)43.9/0.91/99:0.0110487103,XP_020278566.1_opsin_ultraviolet-sensitive_Pseudomyrmex_gracilis:0.0782923647)94/1/100:0.0243993725,(((APY20540.1_ultraviolet_sensitive_opsin_Tenthredo_koehleri:0.1184197523,XP_012259996.1_opsin_ultraviolet-sensitive_Athalia_rosae:0.0769566184)59/0.977/100:0.0170143228,XP_015524256.1_PREDICTED_opsin_ultraviolet-sensitive_Neodiprion_lecontei:0.0527427310)99.5/1/100:0.0541555416,(XP_033194293.1_opsin_ultraviolet-sensitive_Bombus_vancouverensis_nearcticus:0.0298812712,KAF3427579.1_hypothetical_protein_E2986_04461_Frieseomelitta_varia:0.0736123947)98.7/1/100:0.0451837740)57.7/0.975/86:0.0203559815)31.8/0.815/90:0.0161032057,(APY20533.1_ultraviolet_sensitive_opsin_Leptopilina_clavipes:0.0745844927,XP_033218633.1_opsin_ultraviolet-sensitive_Belonocnema_treatae:0.0890238089)99.2/1/100:0.0673678954)82.2/1/99:0.0366153907,((((OXU27006.1_hypothetical_protein_TSAR_014658_partial_Trichomalopsis_sarcophagae:0.0375476426,AGI44271.1_ultraviolet_sensitive_opsin_partial_Walkerella_benjamini:0.1111944579)61.9/0.965/80:0.0214258851,AGI44249.1_ultraviolet_sensitive_opsin_partial_Eukoebelea_sp._1_BW-2013:0.0653581273)85.9/0.982/78:0.0173349088,(XP_023247937.1_opsin_ultraviolet-sensitive-like_Copidosoma_floridanum:0.1590676371,CAB0032994.1_unnamed_protein_product_Trichogramma_brassicae:0.1293950072)85.5/1/99:0.0425085324)66.3/0.998/97:0.0301565964,XP_011496705.1_PREDICTED_opsin_ultraviolet-sensitive_Ceratosolen_solmsi_marchali:0.0774972075)93.3/1/100:0.0352173688)99.9/1/100:0.1535747624)74.8/0.995/31:0.0470516161)100/1/100:0.2288807315,ODM99064.1_Opsin_ultraviolet-sensitive_Orchesella_cincta:0.4029885786)21.3/0.675/51:0.0467476035)99.2/1/99:0.1720054611,((((AWX63627.1_putative_SWS_opsin_partial_Asellus_aquaticus:0.0000021428,AWX63622.1_putative_SWS_opsin_partial_Asellus_aquaticus:0.0000026161)100/1/100:0.3330393443,((XP_027206668.1_opsin_ultraviolet-sensitive-like_Penaeus_vannamei:0.1373087373,AIF73507.1_UV1_opsin_partial_Neogonodactylus_oerstedii:0.2282826240)88.9/1/93:0.0774948622,AIF73509.1_UV3_opsin_partial_Neogonodactylus_oerstedii:0.2128033234)92/0.998/92:0.0752607535)95.5/1/99:0.1268016349,(ATQ64330.1_UV-sensitive_opsin_Megabalanus_volcano:0.0909565282,KAF0290247.1_Opsin_ultraviolet-sensitive_Amphibalanus_amphitrite:0.1082246727)100/1/100:0.7062652011)78.8/0.997/97:0.1295436601,(SVE93983.1_EOG090X0I21_partial_Scapholeberis_mucronata:0.2223101010,(((JAN66519.1_Class_a_rhodopsin_g-protein_coupled_receptor_gprop2_Daphnia_magna:0.0000010000,JAJ08967.1_Class_a_rhodopsin_g-protein_coupled_receptor_gprop2_Daphnia_magna:0.0000010000)0/0.333/70:0.0000010000,JAM48252.1_putative_Class_a_rhodopsin_g-protein_coupled_receptor_gprop2_Daphnia_magna:0.0000010000)69.2/0.443/100:0.0099418667,(JAM04265.1_Class_a_rhodopsin_g-protein_coupled_receptor_gprop2_Daphnia_magna:0.0535837515,JAL48622.1_Class_a_rhodopsin_g-protein_coupled_receptor_gprop2_Daphnia_magna:0.0000021528)91/0.904/100:0.0452266081)98.9/1/100:0.1420160348)99.9/1/100:0.3087859276)99.6/1/100:0.1901494934)51.5/0.943/93:0.0745619895)100/1/100:0.3661077719,(((((((((((((tr|A0A182PH92|A0A182PH92_9DIPT_G_PROTEIN_RECEP_F1_2_domain-containing_protein_OS_Anopheles_epiroticus_OX_199890_PE_3_SV_1:0.0544514216,tr|A0A182X3K4|A0A182X3K4_ANOQN_G_PROTEIN_RECEP_F1_2_domain-containing_protein_OS_Anopheles_quadriannulatus_OX_34691_PE_3_SV_1:0.0729711700)39.1/0.879/95:0.0452495367,XP_308329.4_AGAP007548-PB_Anopheles_gambiae_str._PEST:0.0070875766)96.9/1/95:0.0390400790,(tr|A0A182RAY5|A0A182RAY5_ANOFN_G_PROTEIN_RECEP_F1_2_domain-containing_protein_OS_Anopheles_funestus_OX_62324_PE_3_SV_2:0.0049935200,tr|A0A182MB56|A0A182MB56_9DIPT_G_PROTEIN_RECEP_F1_2_domain-containing_protein_OS_Anopheles_culicifacies_OX_139723_PE_3_SV_1:0.1270718340)89.6/0.998/61:0.0183354970)98.7/1/56:0.0621942796,(ETN63380.1_ultraviolet-sensitive_opsin_Anopheles_darlingi:0.0424308914,tr|A0A182FG16|A0A182FG16_ANOAL_G_PROTEIN_RECEP_F1_2_domain-containing_protein_OS_Anopheles_albimanus_OX_7167_PE_3_SV_1:0.1063080013)100/1/100:0.2858358402)54.3/0.89/100:0.0266933994,KFB35649.1_AGAP007548-PB-like_protein_Anopheles_sinensis:0.0877237522)99.3/1/100:0.1633742464,(XP_001861638.1_ultraviolet-sensitive_opsin_Culex_quinquefasciatus:0.1953706704,KXJ83044.1_hypothetical_protein_RP20_CCG009656_Aedes_albopictus:0.2097326710)99.9/1/100:0.2318639994)100/1/100:0.3716116324,(tr|A0A336M4T1|A0A336M4T1_CULSO_CSON011810_protein_OS_Culicoides_sonorensis_OX_179676_GN_CSON011810_PE_3_SV_1:0.3736381469,AYA44275.1_ultraviolet-sensitive_protein_Bradysia_odoriphaga:0.4384052117)79.8/0.962/99:0.0669160014)85.4/0.924/14:0.0507078185,((((((((XP_016997195.1_PREDICTED_opsin_ultraviolet-sensitive_Drosophila_takahashii:0.0045253458,EDX10197.1_GD12743_Drosophila_simulans:0.0146626770)64.9/0.94/100:0.0107561654,XP_017096232.1_PREDICTED_opsin_ultraviolet-sensitive_Drosophila_bipectinata:0.0279525215)85.1/1/100:0.0208645640,(XP_002068301.1_opsin_ultraviolet-sensitive_Drosophila_willistoni:0.0429932812,(((((EDW69071.2_uncharacterized_protein_Dvir_GJ13041_Drosophila_virilis:0.0427241772,(TDG52996.1_hypothetical_protein_AWZ03_000539_Drosophila_navojoa:0.0000010000,XP_017955307.1_arginine-glutamic_acid_dipeptide_repeats_protein-like_isoform_X1_Drosophila_navojoa:0.0000010000)89.7/1/100:0.0102965780)79.5/0.997/100:0.0117998794,XP_001983912.1_opsin_ultraviolet-sensitive_Drosophila_grimshawi:0.0631963038)75.4/0.962/100:0.0108504668,XP_034484111.1_opsin_ultraviolet-sensitive_Drosophila_innubila:0.0295692077)47.5/0.859/100:0.0071107320,XP_017840559.1_opsin_ultraviolet-sensitive_Drosophila_busckii:0.0384702497)90.4/1/100:0.0190241135,XP_030385462.1_LOW_QUALITY_PROTEIN_opsin_ultraviolet-sensitive_Scaptodrosophila_lebanonensis:0.0543231619)79.2/0.999/100:0.0198446033)90.6/1/100:0.0254470195)69.3/0.947/100:0.0159745120,XP_034657388.1_opsin_ultraviolet-sensitive_Drosophila_subobscura:0.0321170752)100/1/100:0.2560600328,(tr|A0A1A9WEB5|A0A1A9WEB5_9MUSC_G_PROTEIN_RECEP_F1_2_domain-containing_protein_OS_Glossina_brevipalpis_OX_37001_PE_3_SV_1:0.0464696252,(tr|A0A1B0FNF0|A0A1B0FNF0_GLOMM_G_PROTEIN_RECEP_F1_2_domain-containing_protein_OS_Glossina_morsitans_morsitans_OX_37546_PE_3_SV_1:0.0087147546,tr|A0A1B0A754|A0A1B0A754_GLOPL_G_PROTEIN_RECEP_F1_2_domain-containing_protein_OS_Glossina_pallidipes_OX_7398_PE_3_SV_1:0.0037278189)94.4/1/100:0.0367360006)100/1/100:0.1904876624)84.1/0.945/100:0.0458832091,(((XP_004525783.1_opsin_blue-sensitive_Ceratitis_capitata:0.1628375364,XP_011201681.2_neuropeptide_SIFamide_receptor_Bactrocera_dorsalis:0.0057575992)89.5/0.93/100:0.0139930114,XP_011196234.1_melanopsin-like_Zeugodacus_cucurbitae:0.0044857577)83.3/0.795/100:0.0126364235,XP_017483133.1_PREDICTED_opsin_ultraviolet-sensitive-like_partial_Rhagoletis_zephyria:0.0262847132)99.7/1/100:0.1286226980)98.5/1/100:0.1529113338,(XP_023298604.1_opsin_ultraviolet-sensitive_Lucilia_cuprina:0.3583367883,(XP_005181535.2_PREDICTED_rhodopsin_Musca_domestica:0.2228659620,XP_013114216.1_PREDICTED_melanopsin_Stomoxys_calcitrans:0.1798466266)99.5/1/100:0.1991603793)100/1/100:0.3509775216)98.1/1/100:0.1618882318,(tr|A0A1B0CVX4|A0A1B0CVX4_LUTLO_Rhodopsin_GPRop3_OS_Lutzomyia_longipalpis_OX_7200_PE_3_SV_1:0.2492805687,tr|A0A1B0GPP3|A0A1B0GPP3_PHLPP_G_PROTEIN_RECEP_F1_2_domain-containing_protein_OS_Phlebotomus_papatasi_OX_29031_PE_3_SV_1:0.0506268615)100/1/100:0.6167603121)71.7/0.89/14:0.0639131624)62.4/0.98/14:0.0806873629,(CRL06422.1_CLUMA_CG019491_isoform_A_Clunio_marinus:0.3091991092,CRK99939.1_CLUMA_CG013238_isoform_A_Clunio_marinus:0.3334600976)100/1/100:0.3757529812)99.8/1/100:0.2494597828,((((((((XP_018571438.1_opsin_ultraviolet-sensitive_Anoplophora_glabripennis:0.3800325062,((XP_028131695.1_opsin_ultraviolet-sensitive-like_isoform_X1_Diabrotica_virgifera_virgifera:0.4110659733,XP_023024923.1_opsin_ultraviolet-sensitive-like_Leptinotarsa_decemlineata:0.3206126812)28.3/0.521/91:0.0469948990,(VEN36408.1_unnamed_protein_product_partial_Callosobruchus_maculatus:0.0000021287,VEN36409.1_unnamed_protein_product_partial_Callosobruchus_maculatus:0.0000010000)100/1/100:0.3799271682)93/0.999/100:0.1148445354)98.1/1/100:0.1628388142,XP_030766863.1_opsin_ultraviolet-sensitive-like_isoform_X1_Sitophilus_oryzae:0.4705391916)73.4/0.997/100:0.0866863197,(XP_019865842.1_PREDICTED_LOW_QUALITY_PROTEIN_opsin_ultraviolet-sensitive-like_Aethina_tumida:0.3254559321,XP_019871491.1_PREDICTED_opsin_ultraviolet-sensitive-like_Aethina_tumida:0.1665994042)100/1/100:0.3568522289)18.5/0.609/97:0.0675670963,XP_025831511.1_opsin_ultraviolet-sensitive-like_Agrilus_planipennis:0.7967967140)0/0.102/17:0.0632232955,XP_017772288.1_PREDICTED_opsin_blue-sensitive-like_Nicrophorus_vespilloides:0.5865656903)55.4/0.817/96:0.0528302124,(KAF2885510.1_hypothetical_protein_ILUMI_20660_Ignelater_luminosus:0.2338885083,KAF5282087.1_hypothetical_protein_FQR65_LT14405_Abscondita_terminalis:0.3272357085)99.8/1/100:0.2006224112)99.9/1/100:0.1770017721,((((((((QBP79230.1_melanopsin_isoform_A_Biston_betularia:0.0156022961,QBP79231.1_melanopsin_isoform_B_Biston_betularia:0.0679017259)100/1/100:0.1033307536,KOB66307.1_Uncharacterized_protein_OBRU01_20617_partial_Operophtera_brumata:0.1060294328)99/1/100:0.0609886941,((XP_011549645.1_PREDICTED_opsin_Rh3_Plutella_xylostella:0.2602442320,(XP_013190166.1_PREDICTED_opsin_ultraviolet-sensitive-like_Amyelois_transitella:0.1053173231,XP_026755440.2_opsin_Rh3-like_isoform_X1_Galleria_mellonella:0.1668362257)64.8/0.945/96:0.0151180264)83.4/0.967/95:0.0163766621,(XP_028171610.1_opsin_ultraviolet-sensitive-like_Ostrinia_furnacalis:0.0615428976,RVE54062.1_hypothetical_protein_evm_001185_Chilo_suppressalis:0.1191591668)96.4/1/100:0.0514205033)98.5/1/99:0.0566512248)0/0.434/22:0.0113874153,(((VVD02889.1_unnamed_protein_product_Leptidea_sinapis:0.1524823870,XP_022114135.1_opsin_ultraviolet-sensitive-like_Pieris_rapae:0.1144023771)96.4/1/100:0.0556346813,(((XP_026496937.1_opsin_ultraviolet-sensitive-like_Vanessa_tameamea:0.1316430450,(XP_023944966.1_opsin_ultraviolet-sensitive-like_Bicyclus_anynana:0.0807582105,XP_034829969.1_opsin_ultraviolet-sensitive_Aphantopus_hyperantus:0.0848004732)94/1/100:0.0463061863)77.1/0.995/100:0.0336517815,QDR50942.1_Rhodopsin_7_Heliconius_melpomene:0.0753831646)91.3/1/100:0.0489225100,XP_032513103.1_opsin_ultraviolet-sensitive-like_Danaus_plexippus_plexippus:0.1486356241)41.2/0.95/97:0.0453252779)99.2/1/100:0.0793913736,((KPJ08867.1_Methionyl-tRNA_formyltransferase_mitochondrial_Papilio_machaon:0.0149749010,XP_013165247.1_PREDICTED_opsin_ultraviolet-sensitive-like_isoform_X2_Papilio_xuthus:0.0354935642)75.4/0.602/100:0.0123504436,XP_013138793.1_PREDICTED_opsin_ultraviolet-sensitive-like_isoform_X1_Papilio_polytes:0.0362254738)100/1/100:0.1491011193)98.8/1/96:0.0533548348)87.4/0.977/25:0.0134338933,((((PCG69166.1_hypothetical_protein_B5V51_4445_Heliothis_virescens:0.0288198797,XP_022825634.1_opsin_Rh3-like_Spodoptera_litura:0.0802237977)16.4/0.771/62:0.0312325813,XP_021188534.1_opsin_ultraviolet-sensitive-like_isoform_X2_Helicoverpa_armigera:0.0487735919)99.9/1/100:0.0660226488,XP_026737245.1_opsin_ultraviolet-sensitive-like_Trichoplusia_ni:0.0227149293)59/0.803/100:0.0141465227,CAB3239323.1_unnamed_protein_product_Arctia_plantaginis:0.0953407532)86.8/1/100:0.0339484118)95.3/0.999/94:0.0656683305,QIC54075.1_opsin_UV-like_protein_Dendrolimus_punctatus:0.1017511740)100/1/100:0.4135103557,(((((KAF0753114.1_opsin_ultraviolet-sensitive-like_partial_Aphis_craccivora:0.0760366075,(XP_025191406.1_opsin_ultraviolet-sensitive-like_Melanaphis_sacchari:0.0835984399,MBY23440.1_Opsin_ultraviolet-sensitive_Schizaphis_graminum:0.0476876498)7.9/0.491/100:0.0091224338)97.9/1/100:0.0505732182,XP_001943275.1_opsin_ultraviolet-sensitive_Acyrthosiphon_pisum:0.0337207034)100/1/100:0.2031779924,VVC43320.1_Visual_pigments_opsins_retinal_binding_siteOpsinG_protein-coupled_receptor_rhodopsin-_Cinara_cedri:0.0798130308)65.2/0.963/100:0.0207820324,((AWM72040.1_short_wavelength_sensitive_opsin_4_Acyrthosiphon_pisum:0.0324719224,XP_015375898.1_PREDICTED_melanopsin-B-like_Diuraphis_noxia:0.0167039216)79.6/0.976/92:0.0146754535,(XP_025192488.1_opsin-2-like_isoform_X1_Melanaphis_sacchari:0.0407265130,KAF0766502.1_melanopsin-B-like_partial_Aphis_craccivora:0.0243686715)89/0.985/100:0.0121121333)99.4/1/92:0.0479910121)95.9/0.998/98:0.0666134684,MBY75083.1_Opsin_ultraviolet-sensitive_Sipha_flava:0.0791699520)100/1/100:0.3902008299)80.4/0.985/93:0.0751769879,((BAQ54884.1_opsin_rhodopsin-7_like_Epiophlebia_superstes:0.1070872210,((((BAQ54766.1_opsin_rhodopsin-7_like_Macromia_amphigena:0.0415854686,BAQ54741.1_opsin_rhodopsin-7_like_Somatochlora_uchidai:0.0233643879)82.6/0.999/100:0.0177322474,BAQ54697.1_opsin_rhodopsin-7_like_Sympetrum_frequens:0.0225486008)97.9/1/100:0.0508740655,BAQ54832.1_opsin_rhodopsin-7_like_partial_Asiagomphus_melaenops:0.1116580808)51/0.87/98:0.0241559381,BAQ54814.1_opsin_rhodopsin-7_like_Tanypteryx_pryeri:0.0739862303)83/0.993/98:0.0512105086)100/1/100:0.3657233397,XP_020711604.1_melanopsin-A-like_isoform_X1_Athalia_rosae:0.4898625825)92.7/0.993/99:0.1049692870)57.5/0.982/92:0.0962447734)27.6/0.673/46:0.0619698363,(((((JAC15131.1_putative_7_transmembrane_receptor_partial_Triatoma_infestans:0.0452836542,JAW11719.1_putative_7_transmembrane_receptor_partial_Panstrongylus_lignarius:0.1347330054)91.1/0.999/100:0.0632728050,tr|T1IG64|T1IG64_RHOPR_Rhodopsin_7_Fragment_OS_Rhodnius_prolixus_OX_13249_PE_3_SV_2:0.1554844005)100/1/100:0.3984270966,XP_014244895.1_opsin_ultraviolet-sensitive-like_isoform_X2_Cimex_lectularius:0.3491643621)87/0.998/70:0.0999298883,((CAB0005615.1_unnamed_protein_product_Nesidiocoris_tenuis:0.1517861912,KAE9437403.1_hypothetical_protein_GE061_17142_Apolygus_lucorum:0.5160499242)98/1/100:0.1909974497,((KAE9437402.1_hypothetical_protein_GE061_17141_Apolygus_lucorum:0.0608249195,JAG03726.1_Opsin_ultraviolet-sensitive_Lygus_hesperus:0.1019591889)100/1/100:0.2466110725,CAB0005616.1_unnamed_protein_product_Nesidiocoris_tenuis:0.2480879880)100/1/100:0.3874655681)96.8/1/100:0.1350931786)18.6/0.582/49:0.0363428523,(XP_014283879.1_opsin_ultraviolet-sensitive-like_Halyomorpha_halys:0.1955923697,tr|A0A2R7W1R7|A0A2R7W1R7_ONCFA_Ultraviolet_sensitive_opsin_Rh7-like_OS_Oncopeltus_fasciatus_OX_7536_GN_OFAS_OFAS005307_PE_3_SV_1:0.2973092963)99.9/1/100:0.2560299114)100/1/100:0.2691676159)82.1/0.996/66:0.0713173729)80.3/0.913/25:0.0448430373,(ODM91335.1_Opsin-2_partial_Orchesella_cincta:0.6349305655,XP_026482135.1_opsin_ultraviolet-sensitive-like_Ctenocephalides_felis:0.6052291280)0/0.29/14:0.0878336337)87.7/0.998/84:0.0795835514,((KZS06316.1_RPE-retinal_G_protein-coupled_receptor_Daphnia_magna:0.1830432787,EFX70796.1_hypothetical_protein_DAPPUDRAFT_346935_Daphnia_pulex:0.1476554373)100/1/100:0.6961132462,(KAF0297773.1_Opsin-2_Amphibalanus_amphitrite:0.8720523491,KAA0192421.1_hypothetical_protein_HAZT_HAZT009348_Hyalella_azteca:0.6754675909)96.8/1/100:0.3266829113)90.8/0.992/97:0.1581337103)98.4/1/99:0.1519495564,((((XP_013776397.1_LOW_QUALITY_PROTEIN_rhodopsin-like_Limulus_polyphemus:0.5724552010,XP_023230008.1_opsin_ultraviolet-sensitive-like_Centruroides_sculpturatus:0.5810180461)29.5/0.632/98:0.0636248479,(((RWS15595.1_opsin_ultraviolet-sensitive-like_protein_Dinothrombium_tinctorium:0.3502886854,RWS30471.1_opsin_ultraviolet-sensitive-like_protein_partial_Leptotrombidium_deliense:0.4154234591)99.2/1/100:0.3068316360,tr|T1JSC8|T1JSC8_TETUR_G_PROTEIN_RECEP_F1_2_domain-containing_protein_OS_Tetranychus_urticae_OX_32264_PE_3_SV_2:0.9619323338)97.1/1/100:0.2610800768,XP_015784405.1_opsin_ultraviolet-sensitive_Tetranychus_urticae:0.6793786132)91.6/0.986/100:0.1124656602)30.4/0.72/97:0.0670807300,(((XP_035225103.1_opsin_ultraviolet-sensitive-like_partial_Stegodyphus_dumicola:0.1906904576,(PRD28214.1_Opsin-3_Trichonephila_clavipes:0.1529025292,GBM12885.1_Opsin_ultraviolet-sensitive_Araneus_ventricosus:0.2625315545)52.6/0.872/99:0.0828322451)99.3/1/100:0.2559345314,XP_020999836.1_opsin_Rh4-like_Parasteatoda_tepidariorum:0.4004694092)99.9/1/100:0.3997275067,(EEC06793.1_rod_opsin_putative_Ixodes_scapularis:0.1106368260,XP_029823612.1_opsin_ultraviolet-sensitive_partial_Ixodes_scapularis:0.0000024886)100/1/100:0.8099962872)70.2/0.893/100:0.1230829748)97/1/100:0.1465179865,RWS09629.1_opsin_ultraviolet-sensitive-like_protein_Dinothrombium_tinctorium:1.3938967267)93.9/0.999/99:0.1106582873)99.1/1/99:0.2159664421)92.1/1/99:0.0980189187,(XP_023340528.1_opsin_ultraviolet-sensitive-like_Eurytemora_affinis:0.7013372093,TRY79117.1_hypothetical_protein_TCAL_09904_Tigriopus_californicus:0.7998037214)100/1/100:1.1169243170)88.7/0.996/99:0.0957410255)99.4/1/99:0.2446303792,((((DAniello2015_ops4_Eucidaris_tribuloides:0.1126738483,(DAniello2015_ops4_Paracentrotus_lividus:0.0616766972,DAniello2015_ops4_Lytechinus_variegatus:0.0300266727)98.5/1/100:0.1219314091)99.4/1/100:0.3404896885,(DAniello2015_ops4_Holothuria_forskali:0.5109401480,DAniello2015_ops4_Parastichopus_parvimensis:0.8739192568)98/1/100:0.4789873016)88.9/0.985/100:0.1339057882,((AIZ50547.1_opsin_4.3_partial_Amphiura_filiformis:0.8149650007,AIZ50546.1_opsin_4.2_partial_Amphiura_filiformis:0.3898387054)85.9/0.893/100:0.1818004478,XP_022092807.1_rhodopsin_GQ-coupled-like_isoform_X1_Acanthaster_planci:0.5162691634)69.3/0.985/100:0.1314029775)85.8/0.968/100:0.1389880052,(DAniello2015_ops4_Florometra_serratissima:0.3119357798,DAniello2015_ops4_Antedon_mediterranea:0.2415154490)97.6/1/100:0.3245608856)100/1/100:0.5256458612)93/0.998/97:0.1222916639)64.9/0.761/73:0.0478764476)100/1/100:0.4446372417)43.2/0.711/30:0.0335137998,((((((((((((((((RLV62107.1_hypothetical_protein_DV515_00019665_Erythrura_gouldiae:0.1259180391,XP_013817337.1_PREDICTED_sphingosine_1-phosphate_receptor_2_Apteryx_mantelli_mantelli:0.0552721350)100/1/100:0.4675971980,(((XP_015220748.1_PREDICTED_sphingosine_1-phosphate_receptor_4-like_Lepisosteus_oculatus:0.3769811820,((KAA8589617.1_hypothetical_protein_FQN60_012982_Etheostoma_spectabile:0.0509564211,XP_013890158.1_PREDICTED_sphingosine_1-phosphate_receptor_4_partial_Austrofundulus_limnaeus:0.1065571858)91.1/0.998/100:0.0436559762,XP_029005130.1_sphingosine_1-phosphate_receptor_4_Betta_splendens:0.0708115050)99.8/1/100:0.3363574632)100/1/100:0.5960780162,(((JAR72607.1_Sphingosine_1-phosphate_receptor_3_Fundulus_heteroclitus:0.0999153609,tr|A0A3P9K8B4|A0A3P9K8B4_ORYLA_Sphingosine-1-phosphate_receptor_3_OS_Oryzias_latipes_OX_8090_GN_S1PR3_PE_3_SV_1:0.2280932936)99.2/1/100:0.1730810674,XP_004481481.1_sphingosine_1-phosphate_receptor_3_Dasypus_novemcinctus:0.2118847928)95.4/1/100:0.1484467357,XP_018965251.1_PREDICTED_sphingosine_1-phosphate_receptor_3-like_Cyprinus_carpio:0.5780685814)73.4/0.896/100:0.0840399655)89.7/0.978/98:0.0959871595,tr|F1PCF4|F1PCF4_CANLF_Sphingosine-1-phosphate_receptor_1_OS_Canis_lupus_familiaris_OX_9615_GN_S1PR1_PE_3_SV_2:0.4346482674)77.4/0.893/98:0.0667259933)55.5/0.875/94:0.1424758118,((tr|A0A3P8Z7G9|A0A3P8Z7G9_ESOLU_Sphingosine-1-phosphate_receptor_5b_OS_Esox_lucius_OX_8010_PE_3_SV_1:0.2778954608,tr|A0A3P8WB69|A0A3P8WB69_CYNSE_Sphingosine-1-phosphate_receptor_5a_OS_Cynoglossus_semilaevis_OX_244447_PE_3_SV_1:0.0814765441)74.5/0.976/98:0.0539770239,XP_026772972.2_sphingosine_1-phosphate_receptor_5a_Pangasianodon_hypophthalmus:0.1100718313)99.7/1/100:0.3139874484)99.7/1/100:0.5348722339,(XP_029284164.1_lysophosphatidic_acid_receptor_2-like_isoform_X1_Cottoperca_gobio:0.1890120379,XP_007229118.1_lysophosphatidic_acid_receptor_2_Astyanax_mexicanus:0.3711258389)100/1/100:0.8019518548)99.1/1/100:0.4279680979,(XP_010201468.1_PREDICTED_G-protein_coupled_receptor_12-like_Colius_striatus:0.2584419465,(XP_032877872.1_G-protein_coupled_receptor_6_Amblyraja_radiata:0.2535227123,(XP_005043974.2_PREDICTED_G-protein_coupled_receptor_6_Ficedula_albicollis:0.0770373086,XP_017342273.1_PREDICTED_G-protein_coupled_receptor_6_isoform_X1_Ictalurus_punctatus:0.2627209102)76.3/0.938/100:0.0683177781)90.9/0.994/100:0.1781251789)100/1/100:1.3440359350)42.7/0.601/56:0.1097208535,((((XP_012667480.1_tubulin_beta-3_chain_Otolemur_garnettii:0.0846696937,XP_024591256.1_uncharacterized_protein_LOC112393335_Neophocaena_asiaeorientalis_asiaeorientalis:0.1013740601)83.7/0.939/100:0.0215525383,(XP_012891115.1_PREDICTED_tubulin_beta-3_chain_Dipodomys_ordii:0.1768635465,XP_033613815.1_tubulin_beta-3_chain_Fukomys_damarensis:0.1299340162)10.9/0.498/100:0.0161991940)100/1/100:0.5796136024,(XP_033915069.1_melanocortin_receptor_4-like_Acipenser_ruthenus:0.1964910526,TRY66889.1_hypothetical_protein_DNTS_028504_Danionella_translucida:0.2572929245)97.3/1/100:0.1796545073)91.3/0.977/100:0.1402933446,(tr|F1Q9X5|F1Q9X5_DANRE_Melanocortin_2_receptor_OS_Danio_rerio_OX_7955_GN_mc2r_PE_3_SV_1:0.3109902632,XP_020462394.1_adrenocorticotropic_hormone_receptor_isoform_X1_Monopterus_albus:0.3642244120)99.6/1/100:0.3669358942)100/1/100:0.6518303715)54.4/0.515/54:0.0769306566,TRY84631.1_hypothetical_protein_DNTS_001356_partial_Danionella_translucida:1.7906567498)93.9/0.999/100:0.2702002441,tr|A0A3B3XYH7|A0A3B3XYH7_9TELE_G_PROTEIN_RECEP_F1_2_domain-containing_protein_OS_Poecilia_mexicana_OX_48701_GN_GPR119_PE_3_SV_1:1.9690924892)93.6/0.998/60:0.2992482027,((XP_018669248.1_adenosine_receptor_A2b-like_Ciona_intestinalis:1.0489629257,(((XP_035236480.1_adenosine_receptor_A1b_Anguilla_anguilla:0.3344181654,(XP_023590699.1_adenosine_receptor_A3-like_Trichechus_manatus_latirostris:0.8668233047,tr|F6SIL7|F6SIL7_XENTR_Adenosine_receptor_A3_OS_Xenopus_tropicalis_OX_8364_PE_3_SV_2:0.4896608142)95.9/1/100:0.2457754625)20.8/0.714/100:0.1276008765,tr|A0A3Q2PEZ5|A0A3Q2PEZ5_FUNHE_G_PROTEIN_RECEP_F1_2_domain-containing_protein_OS_Fundulus_heteroclitus_OX_8078_PE_3_SV_1:0.9130296267)99.2/1/100:0.3400255398,(((XP_010874558.2_adenosine_A2a_receptor_a_Esox_lucius:0.0814732231,XP_029998655.1_adenosine_receptor_A2a_Sphaeramia_orbicularis:0.1206619563)92.8/0.997/100:0.0813363369,XP_010769369.1_PREDICTED_adenosine_receptor_A2b-like_Notothenia_coriiceps:0.2356650556)94.6/1/100:0.1707128396,XP_015668005.2_adenosine_receptor_A2b-like_partial_Protobothrops_mucrosquamatus:0.3973823276)51.8/0.95/100:0.1897690798)99.3/1/100:0.4178175564)88.9/0.984/100:0.1984918901,VDM57014.1_unnamed_protein_product_Angiostrongylus_costaricensis:1.6563632874)99.1/1/99:0.4056491021)91/1/57:0.1782081113,((((((((XP_035193485.1_histamine_H1_receptor_Oxyura_jamaicensis:0.1089578777,NWI93673.1_HRH1_protein_partial_Pitta_sordida:0.1092939829)97.4/1/100:0.1922404665,KAF1391869.1_hypothetical_protein_PFLUV_G00046530_Perca_fluviatilis:0.3703813153)100/1/100:0.5166282752,RWS02230.1_putative_G-protein_coupled_receptor_No18-like_protein_Dinothrombium_tinctorium:0.5056953374)99.4/1/100:0.3753416129,(((((((XP_026221681.1_muscarinic_acetylcholine_receptor_M2-like_Anabas_testudineus:0.1234803862,(XP_026869675.1_muscarinic_acetylcholine_receptor_M2-like_Electrophorus_electricus:0.1639518630,tr|A0A672NJ72|A0A672NJ72_SINGR_Cholinergic_receptor_muscarinic_2b_OS_Sinocyclocheilus_grahami_OX_75366_PE_4_SV_1:0.1184707292)95/1/100:0.0712429169)98.2/1/100:0.1121874137,XP_002942846.2_muscarinic_acetylcholine_receptor_M2_Xenopus_tropicalis:0.0733626902)70.1/0.919/100:0.0586532711,(XP_028916930.1_muscarinic_acetylcholine_receptor_M4_Ornithorhynchus_anatinus:0.0790313252,XP_007903011.1_PREDICTED_muscarinic_acetylcholine_receptor_M4_Callorhinchus_milii:0.0637660171)96.1/1/100:0.0835480348)100/1/100:0.3296555001,(((XP_003791730.2_muscarinic_acetylcholine_receptor_M5_Otolemur_garnettii:0.0292058517,((tr|A0A3P8YUL1|A0A3P8YUL1_ESOLU_Muscarinic_acetylcholine_receptor_OS_Esox_lucius_OX_8010_PE_3_SV_1:0.4105945026,(JAQ70788.1_Muscarinic_acetylcholine_receptor_M3_partial_Fundulus_heteroclitus:0.0499764897,XP_028850200.1_muscarinic_acetylcholine_receptor_M5-like_Denticeps_clupeoides:0.0120655107)62/0.604/100:0.0244962311)97.9/1/100:0.0898347320,XP_020651413.1_muscarinic_acetylcholine_receptor_M5_Pogona_vitticeps:0.0522106814)89.3/0.991/99:0.0504437233)100/1/99:0.1860090423,((KAF3851730.1_hypothetical_protein_F7725_005085_Dissostichus_mawsoni:0.3371055312,KAF0024990.1_hypothetical_protein_F2P81_021871_Scophthalmus_maximus:0.0067337962)99.8/1/100:0.4036226567,(EPY84845.1_muscarinic_acetylcholine_receptor_M3_Camelus_ferus:0.0807173540,XP_032072396.1_muscarinic_acetylcholine_receptor_M3_Thamnophis_elegans:0.1147303679)91.6/0.998/100:0.0701492585)32.6/0.582/75:0.0326914086)80/0.964/75:0.0599084453,XP_020319596.1_muscarinic_acetylcholine_receptor_M1_Oncorhynchus_kisutch:0.4061272894)81.9/0.985/100:0.0975166448)94.8/1/100:0.1394093357,(XP_022095719.1_muscarinic_acetylcholine_receptor_M1-like_Acanthaster_planci:0.5826884194,(((XP_029155951.1_LOW_QUALITY_PROTEIN_uncharacterized_protein_LOC114928772_Nylanderia_fulva:0.1318721508,PBC27415.1_Muscarinic_acetylcholine_receptor_DM1_Apis_cerana_cerana:0.0166925635)97.3/1/100:0.0831415297,XP_002430487.1_Class_A_Rhodopsin-like_G-Protein_Coupled_Receptor_GPRmac1_partial_Pediculus_humanus_corporis:0.0934825808)99.9/1/100:0.1784566960,(XP_023232600.1_muscarinic_acetylcholine_receptor_DM1-like_Centruroides_sculpturatus:0.1653842811,OQV24737.1_Muscarinic_acetylcholine_receptor_DM1_Hypsibius_dujardini:0.4662893063)15.6/0.626/89:0.0586132304)99.6/1/96:0.2148061030)9.3/0.595/63:0.0735528732)99.8/1/100:0.3321929530,((((XP_022164621.1_muscarinic_acetylcholine_receptor_M3_Myzus_persicae:0.1781799766,((tr|A0A336LZ71|A0A336LZ71_CULSO_CSON008190_protein_OS_Culicoides_sonorensis_OX_179676_GN_CSON008190_PE_3_SV_1:0.0518882354,CAB3384851.1_Hypothetical_predicted_protein_Cloeon_dipterum:0.0509468787)80.9/0.984/100:0.0291729161,(XP_030756963.1_muscarinic_acetylcholine_receptor_M2_Sitophilus_oryzae:0.0930219287,KAF5307326.1_hypothetical_protein_FQR65_LT07042_Abscondita_terminalis:0.0638489126)3/0.441/40:0.0171714139)57.5/0.948/68:0.0426245305)96.5/1/100:0.1424228835,(XP_027200753.1_probable_muscarinic_acetylcholine_receptor_gar-1_isoform_X1_Dermatophagoides_pteronyssinus:0.1690710214,MDE48078.1_putative_muscarinic_acetylcholine_receptor_gar-2_partial_Aceria_tosichella:1.0504784969)89.9/1/99:0.1633523038)97.8/1/99:0.3470687187,(tr|A0A0R3W0U9|A0A0R3W0U9_TAEAS_G_PROTEIN_RECEP_F1_2_domain-containing_protein_OS_Taenia_asiatica_OX_60517_GN_TASK_LOCUS3318_PE_3_SV_1:0.1433450355,CDS29647.1_Amine_Acetylcholine_G_protein-coupled_receptor_Hymenolepis_microstoma:0.1649128068)99.9/1/100:0.5615898819)100/1/100:0.5603224152,XP_033110882.1_muscarinic_acetylcholine_receptor_M3-like_Anneissia_japonica:0.8125663603)71.1/0.991/100:0.2004620541)87.3/0.992/100:0.1347829664,(tr|W4YWV4|W4YWV4_STRPU_G_PROTEIN_RECEP_F1_2_domain-containing_protein_OS_Strongylocentrotus_purpuratus_OX_7668_PE_3_SV_1:1.5711679198,(((XP_005612764.1_histamine_H4_receptor_isoform_X1_Equus_caballus:0.2654312360,XP_008069793.1_histamine_H4_receptor_isoform_X1_Carlito_syrichta:0.2451841941)99.9/1/100:0.5766905794,(tr|A0A663E8V9|A0A663E8V9_AQUCH_Uncharacterized_protein_OS_Aquila_chrysaetos_chrysaetos_OX_223781_PE_4_SV_1:0.3212719587,(((PIO40724.1_hypothetical_protein_AB205_0074490_Lithobates_catesbeianus:0.3520349662,OCT76721.1_hypothetical_protein_XELAEV_18031922mg_Xenopus_laevis:0.3901505127)96.8/1/100:0.1737093817,XP_029443023.1_histamine_H3_receptor-like_Rhinatrema_bivittatum:0.3823672667)99.6/1/100:0.2084829185,(XP_026884085.1_histamine_H3_receptor-like_Electrophorus_electricus:0.3636749860,(((XP_018603510.1_histamine_H3_receptor-like_Scleropages_formosus:0.0808797486,tr|A0A672SMW1|A0A672SMW1_SINGR_Uncharacterized_protein_OS_Sinocyclocheilus_grahami_OX_75366_GN_LOC107548836_PE_4_SV_1:0.1152883121)44.7/0.855/100:0.0215535835,(XP_008280197.1_PREDICTED_histamine_H4_receptor_Stegastes_partitus:0.0554381723,XP_008305373.1_histamine_H3_receptor-like_Cynoglossus_semilaevis:0.0515701276)99.9/1/100:0.1200828610)89.6/0.952/100:0.0439590279,(XP_019899173.2_histamine_H3_receptor_isoform_X1_Esox_lucius:0.1554181752,XP_029930773.1_histamine_H3_receptor-like_Myripristis_murdjan:0.0897251767)98.9/1/100:0.1051507597)96.9/1/100:0.0903841565)69.9/0.908/96:0.0528478967)92.7/1/100:0.1250468272)52.9/0.739/99:0.0959420938)99.8/1/100:0.4589570700,XP_019641792.1_PREDICTED_histamine_H3_receptor-like_Branchiostoma_belcheri:0.5209636998)0/0.288/6:0.1376684549)99.2/1/100:0.5377704505)95.6/1/100:0.1967494197)100/1/100:0.4156400961,((((((((tr|A0A1S4H6T7|A0A1S4H6T7_ANOGA_Putative_serotonin_5HT-1b_receptor_OS_Anopheles_gambiae_OX_7165_PE_3_SV_1:0.1776401193,(((XP_021916810.1_5-hydroxytryptamine_receptor-like_isoform_X1_Zootermopsis_nevadensis:0.0000010000,KDR21127.1_5-hydroxytryptamine_receptor_partial_Zootermopsis_nevadensis:0.0207054139)96.9/1/100:0.0646258209,XP_017775697.1_PREDICTED_5-hydroxytryptamine_receptor-like_Nicrophorus_vespilloides:0.2070061736)86.5/0.999/100:0.0539519749,XP_018909954.1_PREDICTED_5-hydroxytryptamine_receptor-like_partial_Bemisia_tabaci:0.0816750682)91.4/1/100:0.0645867358)88.8/0.998/98:0.0782965944,(((KYM79142.1_5-hydroxytryptamine_receptor_2B_Atta_colombica:0.0100209101,(RLU26676.1_hypothetical_protein_DMN91_000473_Ooceraea_biroi:0.1417194059,XP_014599364.1_PREDICTED_5-hydroxytryptamine_receptor_2A-like_isoform_X1_Polistes_canadensis:0.1942367313)76.3/0.959/100:0.0445049806)100/1/100:0.2693334526,(CAX65666.1_serotonin_5-HT1_receptor_Periplaneta_americana:0.0787438834,tr|A0A182QJY6|A0A182QJY6_9DIPT_G_PROTEIN_RECEP_F1_2_domain-containing_protein_OS_Anopheles_farauti_OX_69004_PE_3_SV_1:0.4670726618)94.5/0.999/100:0.0898478654)91/1/100:0.0684444466,(((GBN85963.1_5-hydroxytryptamine_receptor_2A_Araneus_ventricosus:0.0385970714,PRD36569.1_5-hydroxytryptamine_receptor_Trichonephila_clavipes:0.0671997118)100/1/100:0.4426132800,XP_022249116.1_5-hydroxytryptamine_receptor_2B-like_Limulus_polyphemus:0.3667940478)28.1/0.732/91:0.0858573568,(XP_013773454.1_5-hydroxytryptamine_receptor_2A-like_Limulus_polyphemus:0.3163949850,XP_013771884.1_5-hydroxytryptamine_receptor_2B-like_Limulus_polyphemus:0.3153815556)87.8/0.958/100:0.0847202890)99.5/1/98:0.1642821110)87.7/0.993/98:0.0610231987)95.2/1/100:0.1746747195,tr|A0A1I8CE61|A0A1I8CE61_9BILA_G_PROTEIN_RECEP_F1_2_domain-containing_protein_OS_Rhabditophanes_sp._KR3021_OX_114890_PE_3_SV_1:0.7372739580)90/0.997/100:0.1242386558,KAA0200352.1_5-hydroxytryptamine_receptor_Fasciolopsis_buski:0.6716205896)97.8/1/100:0.2164745118,((XP_007259954.2_5-hydroxytryptamine_receptor_1E_Astyanax_mexicanus:0.4633273611,XP_033798712.1_5-hydroxytryptamine_receptor_1F_Geotrypetes_seraphini:0.3075684699)99.9/1/100:0.4038631707,(XP_008322888.1_5-hydroxytryptamine_receptor_1A-beta-like_Cynoglossus_semilaevis:0.0304012669,KAA8584651.1_hypothetical_protein_FQN60_008436_Etheostoma_spectabile:0.4299040064)100/1/100:0.5550454395)66.3/0.875/100:0.1181077609)79.8/0.984/100:0.1445876880,(((XP_010295871.1_PREDICTED_5-hydroxytryptamine_receptor_5B-like_Phaethon_lepturus:0.1726038794,GCC25174.1_hypothetical_protein_chiPu_0003580_Chiloscyllium_punctatum:0.1296496761)68.7/0.516/90:0.0232192787,XP_016422575.1_PREDICTED_5-hydroxytryptamine_receptor_5A-like_Sinocyclocheilus_rhinocerous:0.1518155662)87.5/0.999/90:0.1238272081,XP_028709905.1_5-hydroxytryptamine_receptor_5B-like_Peromyscus_leucopus:0.3162342352)100/1/100:0.8675822058)35.7/0.692/95:0.0903859779,(XP_026322919.1_5-hydroxytryptamine_receptor_1-like_isoform_X1_Hyposmocoma_kahamanoa:0.6308984372,(PKK31073.1_5-hydroxytryptamine_receptor_7-like_Columba_livia:0.3295943970,GCB60205.1_hypothetical_protein_scyTo_0006839_Scyliorhinus_torazame:0.0508291628)100/1/100:0.7678135095)94.1/1/100:0.1884204305)97.1/1/100:0.1479218554,((((GAV02126.1_hypothetical_protein_RvY_12728_Ramazzottius_varieornatus:0.7426106653,(((XP_030238722.1_alpha-2_adrenergic_receptor_isoform_X2_Drosophila_navojoa:0.0000023719,TRY76823.1_hypothetical_protein_TCAL_03509_Tigriopus_californicus:1.0196705041)37.1/0.774/55:0.1094900332,XP_014242340.1_alpha-2A_adrenergic_receptor_Cimex_lectularius:0.0585853485)100/1/100:0.3971109156,tr|A0A1I8HM96|A0A1I8HM96_9PLAT_G_PROTEIN_RECEP_F1_2_domain-containing_protein_OS_Macrostomum_lignano_OX_282301_PE_3_SV_1:0.5600120868)60.3/0.911/100:0.1036637865)26.7/0.598/98:0.0674686413,((XP_032644535.1_alpha-2C_adrenergic_receptor_Chelonoidis_abingdonii:0.2280553976,((((tr|A0A3B3ZH88|A0A3B3ZH88_9GOBI_G_PROTEIN_RECEP_F1_2_domain-containing_protein_OS_Periophthalmus_magnuspinnatus_OX_409849_PE_3_SV_1:0.0760131508,KAF0022014.1_hypothetical_protein_F2P81_025732_Scophthalmus_maximus:0.1798031047)99.4/1/100:0.1278882169,XP_006625706.1_PREDICTED_alpha-2B_adrenergic_receptor_Lepisosteus_oculatus:0.0656427478)93.5/0.996/100:0.0757465672,(((tr|A0A3Q2TZN3|A0A3Q2TZN3_CHICK_Adrenoceptor_alpha_2B_OS_Gallus_gallus_OX_9031_GN_ADRA2B_PE_3_SV_1:0.5264550749,tr|A0A663ECC7|A0A663ECC7_AQUCH_Adrenoceptor_alpha_2B_OS_Aquila_chrysaetos_chrysaetos_OX_223781_GN_ADRA2B_PE_4_SV_1:0.0442352694)0/0.334/9:0.0062592183,NWI62902.1_ADA2B_protein_partial_Todus_mexicanus:0.0415353051)97.4/1/100:0.1043139313,(CAD20297.1_alpha_2B_adrenergic_receptor_partial_Anomalurus_sp.:0.1020029039,CAJ31946.1_alpha-2B_adrenergic_receptor_partial_Ornithorhynchus_anatinus:0.0516110513)93.9/1/100:0.0742096786)99.8/1/100:0.1694305488)99.4/1/100:0.1581118961,((tr|A0A3P8VXG5|A0A3P8VXG5_CYNSE_G_PROTEIN_RECEP_F1_2_domain-containing_protein_OS_Cynoglossus_semilaevis_OX_244447_PE_3_SV_1:0.2147640167,OWK56994.1_Alpha-2A_adrenergic_receptor_Lonchura_striata_domestica:0.2139896938)35.9/0.465/88:0.0118925624,XP_005998869.1_PREDICTED_alpha-2A_adrenergic_receptor_Latimeria_chalumnae:0.0982345025)99.8/1/100:0.1645513919)86.5/0.977/97:0.0645643361)69/0.836/97:0.0718626532,tr|A0A6D2X2A0|A0A6D2X2A0_TAKRU_Uncharacterized_protein_OS_Takifugu_rubripes_OX_31033_PE_4_SV_1:0.2996214650)100/1/100:0.4884181804)92.9/0.998/100:0.1228183947,XP_002605761.1_hypothetical_protein_BRAFLDRAFT_218348_partial_Branchiostoma_floridae:0.6801783076)98.9/1/100:0.2166098499,((XP_013299557.1_7_transmembrane_receptor_Necator_americanus:0.7199652509,tr|A0A443SGE3|A0A443SGE3_9ACAR_G-protein_coupled_receptor-like_protein_OS_Leptotrombidium_deliense_OX_299467_GN_B4U80_04349_PE_3_SV_1:1.1090352457)53.3/0.68/100:0.1004269863,((XP_014481134.1_PREDICTED_tyramine_octopamine_receptor_isoform_X1_Dinoponera_quadriceps:0.2398106491,XP_018904368.1_PREDICTED_octopamine_receptor_Bemisia_tabaci:0.1321593345)94.8/1/100:0.1193430909,(XP_022828196.1_tyramine_octopamine_receptor-like_Spodoptera_litura:0.1517397590,GBP70393.1_Octopamine_receptor_Eumeta_japonica:0.2157561708)95.7/1/100:0.1207249447)97.1/1/100:0.1606973335)99.9/1/100:0.3372928419)65.2/0.977/95:0.1041333198)51.8/0.734/98:0.0491559757)78/0.917/97:0.0869098072,((((tr|A0A4W5JI75|A0A4W5JI75_9TELE_Dopamine_receptor_D4a_OS_Hucho_hucho_OX_62062_PE_3_SV_1:0.0955903542,XP_029908955.1_D4_dopamine_receptor-like_isoform_X1_Myripristis_murdjan:0.1156985787)100/1/100:0.7852502667,(((tr|A0A3B4DEQ9|A0A3B4DEQ9_PYGNA_G_PROTEIN_RECEP_F1_2_domain-containing_protein_OS_Pygocentrus_nattereri_OX_42514_PE_3_SV_1:0.0371070449,XP_029958302.1_D2_dopamine_receptor_A-like_Salarias_fasciatus:0.0225032208)100/1/100:0.2083220508,KAA0716466.1_D2-like_dopamine_receptor_Triplophysa_tibetana:0.1132259741)78.8/0.992/100:0.0790496451,(XP_008306184.1_D3_dopamine_receptor_Cynoglossus_semilaevis:0.1316107507,XP_007946034.1_PREDICTED_D3_dopamine_receptor_isoform_X2_Orycteropus_afer_afer:0.2748304244)92.3/1/95:0.1314846492)99.9/1/95:0.3686924374)42/0.744/100:0.0956933727,(((XP_017466774.1_PREDICTED_dopamine_D2-like_receptor_Rhagoletis_zephyria:0.2297148160,(XP_023245478.1_LOW_QUALITY_PROTEIN_dopamine_D2-like_receptor_Copidosoma_floridanum:0.2299139997,XP_034171727.1_dopamine_D2-like_receptor_isoform_X1_Osmia_lignaria:0.0396894323)93.7/1/100:0.1071300475)6.4/0.485/97:0.0580004397,XP_013191520.1_PREDICTED_dopamine_D2-like_receptor_Amyelois_transitella:0.2870483144)89.3/0.999/99:0.1698154400,tr|A0A5S6R0V8|A0A5S6R0V8_TRIMR_G_PROTEIN_RECEP_F1_2_domain-containing_protein_OS_Trichuris_muris_OX_70415_PE_4_SV_1:0.8650893267)99.1/1/100:0.4010561018)89.7/0.998/100:0.1792335722,(((XP_029166573.1_5-hydroxytryptamine_receptor_2B_isoform_X2_Nylanderia_fulva:0.0244290156,XP_033208961.1_D2_dopamine_receptor-like_Belonocnema_treatae:0.1559176466)100/1/100:0.5724954733,((((((XP_029852650.1_5-hydroxytryptamine_receptor_2C-like_isoform_X1_Aquila_chrysaetos_chrysaetos:0.0253091543,XP_023955551.1_5-hydroxytryptamine_receptor_2C_isoform_X2_Chrysemys_picta_bellii:0.3294392538)85/0.847/100:0.0310203220,XP_015687986.1_5-hydroxytryptamine_receptor_2C_Protobothrops_mucrosquamatus:0.0833138291)84.4/0.984/100:0.0675222312,tr|A0A4X2L8Q2|A0A4X2L8Q2_VOMUR_G_PROTEIN_RECEP_F1_2_domain-containing_protein_OS_Vombatus_ursinus_OX_29139_PE_3_SV_1:0.3151859257)86.7/0.999/100:0.0719810109,XP_008319147.1_5-hydroxytryptamine_receptor_2C-like_Cynoglossus_semilaevis:0.1606685585)17.7/0.712/19:0.0586911944,(XP_006866799.1_PREDICTED_5-hydroxytryptamine_receptor_2B_Chrysochloris_asiatica:0.5374326421,(XP_009300470.1_5-hydroxytryptamine_receptor_2A_Danio_rerio:0.1944406655,tr|A0A3B4UFK3|A0A3B4UFK3_SERDU_G_PROTEIN_RECEP_F1_2_domain-containing_protein_OS_Seriola_dumerili_OX_41447_PE_3_SV_1:0.0527643151)100/1/100:0.2314322375)89/0.978/21:0.0685618480)94/1/21:0.1395336036,XP_027010023.1_5-hydroxytryptamine_receptor_2C-like_Tachysurus_fulvidraco:0.2652000577)100/1/100:0.6112999383)89.4/0.998/100:0.1923844981,tr|A0A1I8CC11|A0A1I8CC11_9BILA_G_PROTEIN_RECEP_F1_2_domain-containing_protein_OS_Rhabditophanes_sp._KR3021_OX_114890_PE_3_SV_1:1.0876101668)98.4/1/100:0.2969923958)98.4/1/100:0.2463336929)71.1/0.941/94:0.0697533869,((((GCB81450.1_hypothetical_protein_scyTo_0021398_Scyliorhinus_torazame:0.4008917543,tr|A0A3Q4BAC2|A0A3Q4BAC2_MOLML_Adrenoceptor_alpha_1Ab_OS_Mola_mola_OX_94237_PE_3_SV_1:0.3579026654)63.6/0.798/100:0.0709783461,(XP_020457782.1_alpha-1D_adrenergic_receptor_Monopterus_albus:0.3002827186,(XP_026878493.1_alpha-1A_adrenergic_receptor_Electrophorus_electricus:0.0976610448,XP_028322486.1_alpha-1B_adrenergic_receptor-like_Gouania_willdenowi:0.1505615305)99.1/1/100:0.1534612780)83/0.837/100:0.0673208551)100/1/100:0.5921809329,((GBL90222.1_putative_G-protein_coupled_receptor_No9_Araneus_ventricosus:0.3065969695,XP_022235936.1_probable_G-protein_coupled_receptor_No9_Limulus_polyphemus:0.1623677761)99/1/100:0.2094612178,((XP_033324580.1_octopamine_receptor_Oamb_isoform_X1_Megalopta_genalis:0.1221783247,(((tr|A0A1B0BBA8|A0A1B0BBA8_9MUSC_G_PROTEIN_RECEP_F1_2_domain-containing_protein_OS_Glossina_palpalis_gambiensis_OX_67801_PE_3_SV_1:0.0760547816,XP_018784682.1_PREDICTED_octopamine_receptor_Oamb_isoform_X1_Bactrocera_latifrons:0.1624547517)94.4/1/47:0.0563514136,tr|A0A2C9H894|A0A2C9H894_ANOQN_Uncharacterized_protein_OS_Anopheles_quadriannulatus_OX_34691_PE_3_SV_1:0.1042440078)95/1/46:0.0875423790,VEN55574.1_unnamed_protein_product_Callosobruchus_maculatus:0.0663914339)72.5/0.988/46:0.0583858214)60.3/0.831/46:0.0609155447,AOG12992.1_octopamine_receptor_alpha-R_partial_Homarus_americanus:0.7896953943)88.6/0.949/100:0.1080100336)99.9/1/100:0.4013176051)29.9/0.804/99:0.1292078858,(tr|A0A4Y0BJT3|A0A4Y0BJT3_ANOFN_G_PROTEIN_RECEP_F1_2_domain-containing_protein_OS_Anopheles_funestus_OX_62324_PE_3_SV_1:0.2414058409,KAE9424103.1_hypothetical_protein_GE061_10698_Apolygus_lucorum:0.1609822722)100/1/100:0.7296194624)93.3/1/100:0.1686770826)88/0.99/98:0.0912122195,(((XP_019939519.1_PREDICTED_histamine_H2_receptor-like_Paralichthys_olivaceus:0.0623724722,tr|A0A3Q0R5Q2|A0A3Q0R5Q2_AMPCI_Histamine_receptor_H2a_OS_Amphilophus_citrinellus_OX_61819_PE_3_SV_1:0.0422202275)100/1/100:0.4573952497,ELW47996.1_Histamine_H2_receptor_Tupaia_chinensis:0.4079630173)100/1/100:0.6897352213,(((((((((((((((KAF3694464.1_Trace_amine-associated_receptor_13c_Channa_argus:0.2535917242,((((XP_026232516.1_trace_amine-associated_receptor_13c-like_Anabas_testudineus:0.2665645694,(XP_031164220.1_trace_amine-associated_receptor_13c-like_Sander_lucioperca:0.2059304715,(XP_030613321.1_trace_amine-associated_receptor_13c-like_Archocentrus_centrarchus:0.1376008533,XP_030578851.1_trace_amine-associated_receptor_13c-like_Archocentrus_centrarchus:0.1819448220)100/1/100:0.2380943415)56.5/0.923/100:0.0432466308)99.6/1/100:0.1250203807,((KAF3696457.1_Trace_amine-associated_receptor_7a_Channa_argus:0.0589505936,XP_029010871.1_trace_amine-associated_receptor_13c-like_Betta_splendens:0.1987962950)84.5/0.995/100:0.0498632396,XP_026223320.1_trace_amine-associated_receptor_13c-like_Anabas_testudineus:0.2182200837)100/1/100:0.1840150201)80.2/0.868/99:0.0195409971,((tr|A0A672HVE9|A0A672HVE9_SALFA_Uncharacterized_protein_OS_Salarias_fasciatus_OX_181472_GN_LOC115403152_PE_4_SV_1:0.2928160326,(tr|A0A3B4URJ1|A0A3B4URJ1_SERDU_G_PROTEIN_RECEP_F1_2_domain-containing_protein_OS_Seriola_dumerili_OX_41447_PE_3_SV_1:0.2732079250,XP_026231444.1_trace_amine-associated_receptor_8a-like_partial_Anabas_testudineus:0.2621689159)91.2/0.999/100:0.0666510874)92.8/1/100:0.0622746501,(XP_028992082.1_trace_amine-associated_receptor_13c-like_Betta_splendens:0.3013785237,tr|A0A3Q3J228|A0A3Q3J228_MONAL_G_PROTEIN_RECEP_F1_2_domain-containing_protein_OS_Monopterus_albus_OX_43700_PE_3_SV_1:0.2152508643)46.1/0.943/100:0.0617646965)98/1/100:0.0880282090)94.4/1/100:0.0478282927,tr|A0A667WYF5|A0A667WYF5_9TELE_Uncharacterized_protein_OS_Myripristis_murdjan_OX_586833_GN_LOC115380102_PE_4_SV_1:0.2456472263)32.8/0.825/93:0.0375925322)90.1/0.999/100:0.0874365822,XP_031696852.1_trace_amine-associated_receptor_13c-like_Anarrhichthys_ocellatus:0.2862022554)100/1/100:0.3563501335,XP_023997342.1_trace_amine-associated_receptor_6-like_Salvelinus_alpinus:0.6605725974)95.1/1/100:0.1781352928,((XP_026075935.1_trace_amine-associated_receptor_13c-like_Carassius_auratus:0.1285446315,XP_018951064.1_PREDICTED_trace_amine-associated_receptor_13c-like_Cyprinus_carpio:0.3074290027)100/1/100:0.4793075030,(KAA0704377.1_Trace_amine-associated_receptor_13c_Triplophysa_tibetana:0.6921869534,(tr|A0A3B4CRZ5|A0A3B4CRZ5_PYGNA_G_PROTEIN_RECEP_F1_2_domain-containing_protein_OS_Pygocentrus_nattereri_OX_42514_PE_3_SV_1:0.3087752765,tr|A0A3B1J7Q1|A0A3B1J7Q1_ASTMX_G_PROTEIN_RECEP_F1_2_domain-containing_protein_OS_Astyanax_mexicanus_OX_7994_PE_3_SV_1:0.3494045440)98.7/1/100:0.2345394916)22.2/0.654/89:0.0996018841)88.1/0.983/94:0.0970108915)98.3/1/100:0.2494682257,((XP_026781740.2_trace_amine-associated_receptor_13c-like_Pangasianodon_hypophthalmus:0.2462513661,(XP_027016324.1_trace_amine-associated_receptor_13c-like_Tachysurus_fulvidraco:0.1865320716,XP_026781717.2_trace_amine-associated_receptor_13c-like_Pangasianodon_hypophthalmus:0.1598556546)60.3/0.957/100:0.0504681408)10/0.586/86:0.0533511504,XP_027016422.1_trace_amine-associated_receptor_13c-like_Tachysurus_fulvidraco:0.1339462329)100/1/100:0.6343692224)100/1/100:0.4033250372,(XP_028809272.1_trace_amine-associated_receptor_13c-like_Denticeps_clupeoides:0.2927296266,((XP_034384373.1_trace_amine-associated_receptor_13c-like_Cyclopterus_lumpus:0.1481045212,KAF3837304.1_hypothetical_protein_F7725_004768_Dissostichus_mawsoni:0.2072854226)98.8/1/100:0.1924776528,XP_016138422.1_PREDICTED_trace_amine-associated_receptor_13c-like_Sinocyclocheilus_grahami:0.3391669124)87.1/0.985/100:0.1157740760)98.7/1/100:0.2315823640)94.3/1/95:0.1372297123,(((XP_010837760.1_PREDICTED_trace_amine-associated_receptor_7a-like_partial_Bison_bison_bison:0.0735985868,XP_008506656.1_PREDICTED_LOW_QUALITY_PROTEIN_trace_amine-associated_receptor_7a-like_Equus_przewalskii:0.0886505572)92.2/0.995/100:0.0934391937,(XP_004485348.1_LOW_QUALITY_PROTEIN_trace_amine-associated_receptor_8_Dasypus_novemcinctus:0.2365870190,XP_004609088.1_PREDICTED_trace_amine-associated_receptor_6-like_Sorex_araneus:0.2486932346)77.4/0.973/100:0.0646024470)100/1/100:0.4715373335,XP_001503427.1_trace_amine-associated_receptor_5_Equus_caballus:0.6010436918)94.2/1/98:0.1165482444)68.7/0.927/98:0.0558463609,(XP_028654801.1_trace_amine-associated_receptor_4-like_Erpetoichthys_calabaricus:0.4571409741,XP_006013067.1_PREDICTED_trace_amine-associated_receptor_13c-like_Latimeria_chalumnae:0.2564835868)95.5/1/100:0.1274380822)98.4/1/100:0.1349774978,((((KAB0366441.1_hypothetical_protein_FD754_010597_Muntiacus_muntjak:0.0710597988,tr|F7E0B0|F7E0B0_ORNAN_G_PROTEIN_RECEP_F1_2_domain-containing_protein_OS_Ornithorhynchus_anatinus_OX_9258_GN_TAAR3_PE_3_SV_1:0.1279631468)99.7/1/100:0.1671046569,((XP_014729632.1_PREDICTED_trace_amine-associated_receptor_2_Sturnus_vulgaris:0.1989772977,XP_025904006.1_trace_amine-associated_receptor_2_Nothoprocta_perdicaria:0.1625049603)99.9/1/100:0.2337310449,XP_004422461.1_PREDICTED_LOW_QUALITY_PROTEIN_trace_amine-associated_receptor_2_Ceratotherium_simum_simum:0.2631715826)99.3/1/100:0.1722782070)99.4/1/100:0.2478727717,NP_001076378.1_trace_amine_associated_receptor_12h_Danio_rerio:0.7550703331)28.1/0.765/87:0.0842020398,((XP_004651252.1_PREDICTED_trace_amine-associated_receptor_4-like_Jaculus_jaculus:0.1188068570,XP_003781729.1_trace_amine-associated_receptor_4_Otolemur_garnettii:0.0740077331)89.7/0.999/100:0.0819365490,XP_012369997.1_LOW_QUALITY_PROTEIN_trace_amine-associated_receptor_4-like_Octodon_degus:0.1381166881)100/1/100:0.3395420480)85.3/0.997/100:0.0854680177)98.7/1/100:0.1938117966,(((((((XP_027016378.1_trace_amine-associated_receptor_1-like_Tachysurus_fulvidraco:0.1894981957,NP_001076367.1_trace_amine-associated_receptor_10a_Danio_rerio:0.2135176758)96.9/1/100:0.1220096404,XP_026881826.1_trace_amine-associated_receptor_1-like_partial_Electrophorus_electricus:0.3283207170)32/0.754/99:0.0819859859,XP_030638766.1_trace_amine-associated_receptor_1-like_Chanos_chanos:0.5704061993)81.1/0.881/56:0.0483444939,XP_029110042.1_trace_amine-associated_receptor_1-like_Scleropages_formosus:0.5470662346)73.9/0.965/56:0.0501762040,(tr|A0A673CUA2|A0A673CUA2_9TELE_Uncharacterized_protein_OS_Sphaeramia_orbicularis_OX_375764_PE_4_SV_1:0.2352276224,tr|A0A3Q3GPK7|A0A3Q3GPK7_9LABR_G_PROTEIN_RECEP_F1_2_domain-containing_protein_OS_Labrus_bergylta_OX_56723_PE_3_SV_1:0.2949865265)99.8/1/100:0.4121585395)82.6/0.988/100:0.0557378916,(((tr|A0A672F5D5|A0A672F5D5_SALFA_Uncharacterized_protein_OS_Salarias_fasciatus_OX_181472_GN_LOC115402355_PE_4_SV_1:0.3619233065,tr|A0A3B5KPX3|A0A3B5KPX3_9TELE_G_PROTEIN_RECEP_F1_2_domain-containing_protein_OS_Xiphophorus_couchianus_OX_32473_PE_3_SV_1:0.3222521214)99.8/1/100:0.2503971239,(((XP_029966750.1_trace_amine-associated_receptor_1-like_Salarias_fasciatus:0.2098137378,tr|A0A672FRJ0|A0A672FRJ0_SALFA_Uncharacterized_protein_OS_Salarias_fasciatus_OX_181472_PE_4_SV_1:0.2130501685)100/1/100:0.4354882980,((XP_026197526.1_trace_amine-associated_receptor_1-like_Anabas_testudineus:0.2371914832,((XP_017291705.1_trace_amine-associated_receptor_1-like_Kryptolebias_marmoratus:0.3916653366,XP_028997225.1_trace_amine-associated_receptor_1-like_Betta_splendens:0.1435063011)75.8/0.979/100:0.0543780741,tr|A0A3P9IST3|A0A3P9IST3_ORYLA_G_PROTEIN_RECEP_F1_2_domain-containing_protein_OS_Oryzias_latipes_OX_8090_PE_3_SV_1:0.2144975350)93.3/1/100:0.0553725141)80.2/0.905/100:0.0258568775,XP_031605603.1_trace_amine-associated_receptor_1-like_Oreochromis_aureus:0.5217444705)27.1/0.697/98:0.0353859487)68.3/0.947/100:0.0494654620,tr|A0A3Q1F4V7|A0A3Q1F4V7_9TELE_Trace_amine_associated_receptor_1_OS_Acanthochromis_polyacanthus_OX_80966_GN_TAAR1_PE_3_SV_1:0.8221816704)97.1/1/99:0.1374226280)54.1/0.744/99:0.0749846893,tr|A0A672F5G8|A0A672F5G8_SALFA_Uncharacterized_protein_OS_Salarias_fasciatus_OX_181472_PE_4_SV_1:0.4525928026)99.9/1/100:0.2572977279)91.1/0.999/100:0.1223344734,XP_030638770.1_trace_amine-associated_receptor_1-like_Chanos_chanos:0.7814221525)86.2/1/100:0.1518137851)100/1/100:0.3217456664,XP_027013909.1_trace_amine-associated_receptor_1-like_Tachysurus_fulvidraco:0.4446225464)17.9/0.619/88:0.0948272805,GCC29533.1_hypothetical_protein_chiPu_0007975_partial_Chiloscyllium_punctatum:0.5671912500)99.4/1/100:0.2472970096,(tr|S4RDR6|S4RDR6_PETMA_Si_dkey-247m21.3_OS_Petromyzon_marinus_OX_7757_PE_3_SV_1:0.2698910489,(TWW66512.1_5-hydroxytryptamine_receptor_4_Takifugu_flavidus:0.3005381358,XP_034545716.1_5-hydroxytryptamine_receptor_4_isoform_X1_Notolabrus_celidotus:0.1613720652)91.6/0.986/100:0.1080874508)100/1/100:0.4271350192)99.5/1/100:0.2318886315,(XP_002422997.1_class_A_rhodopsin-like_G-protein_coupled_receptor_GPRoar2_putative_Pediculus_humanus_corporis:0.4734884969,XP_003694478.1_octopamine_receptor_beta-2R-like_isoform_X1_Apis_florea:0.2218862006)100/1/100:0.6584372127)88.2/0.995/94:0.0944612670,((XP_004624624.1_D1B_dopamine_receptor_Octodon_degus:0.1014155768,(XP_029008217.1_D1_dopamine_receptor-like_Betta_splendens:0.2778809389,(((XP_015262103.1_PREDICTED_D1_dopamine_receptor-like_Gekko_japonicus:0.1558160688,(XP_009464753.1_PREDICTED_D1-like_dopamine_receptor_Nipponia_nippon:0.0795227538,XP_008642129.1_PREDICTED_LOW_QUALITY_PROTEIN_D1_dopamine_receptor-like_partial_Corvus_brachyrhynchos:0.0575128313)90.4/0.999/100:0.0462586383)98.7/1/100:0.1305428960,NWH40579.1_DRD1C_protein_partial_Chloropsis_hardwickii:0.3128705052)89.5/1/91:0.0668794274,XP_019730147.1_PREDICTED_D1-like_dopamine_receptor_Hippocampus_comes:0.1477733844)98.3/1/90:0.1176896455)85.4/0.913/90:0.0702111499)100/1/100:0.6461481785,((pdb|3SN6|R_Chain_R_EndolysinBeta-2_adrenergic_receptor:0.4774909678,(XP_013918020.1_PREDICTED_beta-1_adrenergic_receptor_Thamnophis_sirtalis:0.1848024099,(XP_013863035.1_PREDICTED_beta-1_adrenergic_receptor_Austrofundulus_limnaeus:0.1365534763,XP_028648741.1_beta-1_adrenergic_receptor_Erpetoichthys_calabaricus:0.1343538414)67/0.982/96:0.0611012354)96.8/1/96:0.1286247026)0/0.449/21:0.0457067572,(XP_033474489.1_adrenoceptor_beta_3a_Epinephelus_lanceolatus:0.4389011259,(tr|G3UGP1|G3UGP1_LOXAF_G_PROTEIN_RECEP_F1_2_domain-containing_protein_OS_Loxodonta_africana_OX_9785_GN_ADRB3_PE_3_SV_1:0.5116156942,XP_035201029.1_beta-3_adrenergic_receptor_Oxyura_jamaicensis:0.1241745758)94.6/1/100:0.1193551120)82.2/0.982/98:0.0979830170)100/1/98:0.6483248527)92.4/0.999/60:0.1600419776)7.7/0.466/53:0.0487209047)92.5/0.998/58:0.1583786236)99.2/1/61:0.2375889991)82.1/0.765/93:0.0765263335,((((((((XP_002110763.1_hypothetical_protein_TRIADDRAFT_54003_Trichoplax_adhaerens:0.8109615378,XP_002111021.1_hypothetical_protein_TRIADDRAFT_54536_Trichoplax_adhaerens:1.0200473066)60.4/0.826/98:0.1240373313,(RDD46305.1_D1-like_dopamine_receptor_Trichoplax_sp._H2:0.7506681757,XP_002111022.1_hypothetical_protein_TRIADDRAFT_54537_Trichoplax_adhaerens:0.4508524245)97.3/1/100:0.2596925859)99.8/1/100:0.4168441514,((RDD38295.1_Neuropeptide_Y_receptor_Trichoplax_sp._H2:0.9539015188,RDD38287.1_D1_dopamine_receptor_Trichoplax_sp._H2:0.6846546931)99.8/1/100:0.7466300675,XP_002117715.1_hypothetical_protein_TRIADDRAFT_61720_Trichoplax_adhaerens:1.6811986985)53.8/0.517/53:0.1142095933)47.5/0.751/53:0.1026830292,(((((((((tr|A0A369RUZ4|A0A369RUZ4_9METZ_5-hydroxytryptamine_receptor_6_OS_Trichoplax_sp._H2_OX_287889_GN_TrispH2_009272_PE_4_SV_1:0.2933439181,XP_002109170.1_hypothetical_protein_TRIADDRAFT_52932_Trichoplax_adhaerens:0.1241248381)99.3/1/100:0.1831788705,XP_002117023.1_hypothetical_protein_TRIADDRAFT_31670_Trichoplax_adhaerens:0.0991182493)64.9/0.946/100:0.1398037735,RDD39735.1_D5-like_dopamine_receptor_Trichoplax_sp._H2:0.7374349545)100/1/100:0.5262174010,RDD37420.1_D5-like_dopamine_receptor_Trichoplax_sp._H2:0.7046183944)96.5/1/100:0.2684693197,RDD46293.1_Beta-4C_adrenergic_receptor_Trichoplax_sp._H2:1.1498132348)6.6/0.479/75:0.0549086700,XP_002113036.1_hypothetical_protein_TRIADDRAFT_56770_Trichoplax_adhaerens:1.6530998941)77.9/0.71/93:0.0804277953,(XP_002112828.1_hypothetical_protein_TRIADDRAFT_56368_Trichoplax_adhaerens:1.1119090535,(RDD47589.1_Alpha-1B_adrenergic_receptor_Trichoplax_sp._H2:0.8467317407,(XP_002112593.1_hypothetical_protein_TRIADDRAFT_56772_Trichoplax_adhaerens:0.2481404876,RDD39264.1_Alpha-1A_adrenergic_receptor_Trichoplax_sp._H2:0.3422149956)100/1/100:0.7898536852)41.1/0.717/100:0.1467069337)72.2/0.988/89:0.1377614717)82.3/0.991/88:0.1026813407,(tr|A0A369S4K9|A0A369S4K9_9METZ_Trace_amine-associated_receptor_4_OS_Trichoplax_sp._H2_OX_287889_GN_TrispH2_006960_PE_4_SV_1:0.9181960292,tr|A0A369SJ29|A0A369SJ29_9METZ_D5-like_dopamine_receptor_OS_Trichoplax_sp._H2_OX_287889_GN_TrispH2_001204_PE_4_SV_1:0.5541349576)100/1/100:0.9337717032)83.3/0.908/99:0.0479996329,(tr|A0A369RWL0|A0A369RWL0_9METZ_Trace_amine-associated_receptor_7b_OS_Trichoplax_sp._H2_OX_287889_GN_TrispH2_010102_PE_4_SV_1:1.2725729336,RDD36269.1_Octopamine_receptor_beta-1R_Trichoplax_sp._H2:1.1632591896)93/0.999/100:0.2463773535)93.8/1/100:0.1391032814)95.1/1/100:0.2294759003,RDD42805.1_Histamine_H2_receptor_Trichoplax_sp._H2:1.1154571668)95.2/0.999/100:0.2833726902,(RDD41463.1_5-hydroxytryptamine_receptor_4_Trichoplax_sp._H2:0.5874978461,RDD41460.1_Beta-1_adrenergic_receptor_Trichoplax_sp._H2:0.5177087853)100/1/100:1.2029924420)96.9/1/100:0.3244968878,(RDD47226.1_Octopamine_receptor_beta-1R_Trichoplax_sp._H2:1.3415153687,(RDD39076.1_Alpha-1A_adrenergic_receptor_Trichoplax_sp._H2:0.9216752257,RDD39077.1_5-hydroxytryptamine_receptor_4_Trichoplax_sp._H2:0.7599756969)99.8/1/100:0.5614965506)83.3/0.976/100:0.2271971250)70.3/0.935/100:0.1488184093,(XP_001638282.1_histamine_H2_receptor_Nematostella_vectensis:0.9419033037,XP_020904157.1_D1C_dopamine_receptor-like_Exaiptasia_diaphana:0.6198941339)100/1/100:1.4033176050)90.5/0.98/96:0.1738807848)99.9/1/100:0.3969433242,((((RDD39576.1_Alpha-1A_adrenergic_receptor_Trichoplax_sp._H2:1.0112592587,(XP_002112099.1_hypothetical_protein_TRIADDRAFT_4188_partial_Trichoplax_adhaerens:0.0046939968,RDD43039.1_Beta-2_adrenergic_receptor_Trichoplax_sp._H2:0.0000024868)100/1/100:1.1551934840)92.3/0.991/100:0.2600352212,RDD39287.1_Alpha-1A_adrenergic_receptor_Trichoplax_sp._H2:1.4441094964)8.3/0.389/21:0.0598928567,((((RDD38122.1_D1-like_dopamine_receptor_Trichoplax_sp._H2:1.1782804917,((((((((RDD37279.1_Relaxin_receptor_2_Trichoplax_sp._H2:0.6668859658,(RDD37284.1_Adenosine_receptor_A3_Trichoplax_sp._H2:0.5720831753,tr|A0A369RXG2|A0A369RXG2_9METZ_G-protein_coupled_receptor_GRL101-like_protein_OS_Trichoplax_sp._H2_OX_287889_GN_TrispH2_010168_PE_4_SV_1:0.6929334031)98.6/1/100:0.3539728618)80/0.975/100:0.2067217876,(tr|A0A369RRF3|A0A369RRF3_9METZ_Neuromedin-U_receptor_2_OS_Trichoplax_sp._H2_OX_287889_GN_TrispH2_011638_PE_4_SV_1:0.7591275148,(RDD41635.1_Adenosine_receptor_A3_Trichoplax_sp._H2:0.6156910199,RDD37280.1_Somatostatin_receptor_type_2_Trichoplax_sp._H2:0.3493024457)99.7/1/100:0.3379302283)97.9/1/100:0.2583266371)99.7/1/100:0.3485965427,((((RDD36640.1_Trace_amine-associated_receptor_9_Trichoplax_sp._H2:0.3063473543,RDD38808.1_Adenosine_receptor_A2a_Trichoplax_sp._H2:0.3372193676)100/1/100:0.4993613842,RDD36639.1_Adenosine_receptor_A2b_Trichoplax_sp._H2:0.5531880481)92.9/0.997/100:0.1395549901,((XP_002115463.1_hypothetical_protein_TRIADDRAFT_29682_Trichoplax_adhaerens:0.1381173552,RDD36637.1_Adenosine_receptor_A2b_Trichoplax_sp._H2:0.2053587843)100/1/100:0.4367559865,RDD35923.1_Adenosine_receptor_A2b_Trichoplax_sp._H2:0.6372751369)74.7/0.97/93:0.1170833456)70.5/0.964/93:0.1465605822,RDD36312.1_G-protein_coupled_receptor_GRL101-like_protein_Trichoplax_sp._H2:0.6271835199)99.7/1/100:0.3644729311)25.1/0.573/96:0.0619930030,RDD40414.1_Alpha-1A_adrenergic_receptor_Trichoplax_sp._H2:0.8202973606)88.7/0.994/98:0.1208301479,(RDD44709.1_Beta-2_adrenergic_receptor_Trichoplax_sp._H2:0.9899252332,(RDD44706.1_Beta-4C_adrenergic_receptor_Trichoplax_sp._H2:0.9104184094,XP_002107796.1_hypothetical_protein_TRIADDRAFT_51671_Trichoplax_adhaerens:1.0574270708)89.8/0.965/100:0.1806487429)92.2/0.998/99:0.1581307757)65.3/0.874/87:0.0375799277,RDD39588.1_Trace_amine-associated_receptor_5_Trichoplax_sp._H2:1.1448524442)67.5/0.901/87:0.0756362841,(RDD40401.1_Trace_amine-associated_receptor_5_Trichoplax_sp._H2:0.8185518518,RDD40400.1_Adenosine_receptor_A2b_Trichoplax_sp._H2:1.0694553870)91.9/0.979/100:0.2270403861)65.1/0.858/98:0.1076390521,RDD40419.1_Adenosine_receptor_A2b_Trichoplax_sp._H2:0.9740099695)97.7/1/100:0.2902459461)98.6/1/100:0.3277983629,((((RDD42358.1_Trace_amine-associated_receptor_4_Trichoplax_sp._H2:1.0392803343,((RDD42356.1_Trace_amine-associated_receptor_5_Trichoplax_sp._H2:0.6187057187,XP_002114657.1_hypothetical_protein_TRIADDRAFT_58722_Trichoplax_adhaerens:0.9474217888)8.1/0.392/82:0.1292522188,RDD42357.1_Trace_amine-associated_receptor_8c_Trichoplax_sp._H2:0.8898509702)93.4/0.999/100:0.3003022214)84.3/0.798/100:0.1305233910,RDD42382.1_Trace_amine-associated_receptor_5_Trichoplax_sp._H2:1.0258818235)98.6/1/100:0.3235191926,RDD46521.1_Rhodopsin_GQ-coupled_Trichoplax_sp._H2:0.9018134611)96.4/1/100:0.2464111687,(RDD44736.1_Beta-1_adrenergic_receptor_Trichoplax_sp._H2:0.8224108923,RDD46423.1_Dopamine_receptor_1_Trichoplax_sp._H2:1.0152264092)38/0.68/100:0.1241694804)91.6/0.989/100:0.1434106029)97.1/1/100:0.2209325827,((RDD41553.1_Trace_amine-associated_receptor_6_Trichoplax_sp._H2:1.2899529947,(XP_002115225.1_hypothetical_protein_TRIADDRAFT_5190_partial_Trichoplax_adhaerens:0.0048334439,RDD46539.1_Trace_amine-associated_receptor_4_Trichoplax_sp._H2:0.0000024870)100/1/100:1.0346571010)61.8/0.788/100:0.1960532208,RDD39864.1_Melatonin_receptor_type_1A_Trichoplax_sp._H2:1.0441529609)58.6/0.923/100:0.1943430924)91.6/0.993/100:0.1338047033,RDD45440.1_Histamine_H2_receptor_Trichoplax_sp._H2:1.7702984496)89.5/0.995/100:0.1403777199)57.4/0.985/90:0.1427247289,((((tr|A0A3Q2XFE0|A0A3Q2XFE0_HIPCM_G_PROTEIN_RECEP_F1_2_domain-containing_protein_OS_Hippocampus_comes_OX_109280_PE_3_SV_1:0.0244150417,tr|A0A3P9DTN2|A0A3P9DTN2_9CICH_G_PROTEIN_RECEP_F1_2_domain-containing_protein_OS_Maylandia_zebra_OX_106582_PE_3_SV_1:0.1072249725)96.7/0.999/100:0.1692787633,(XP_023375703.1_G-protein_coupled_receptor_161_isoform_X1_Pteropus_vampyrus:0.1854299450,XP_028582458.1_G-protein_coupled_receptor_161_isoform_X2_Podarcis_muralis:0.0646424294)91.3/0.967/100:0.1055661766)100/1/100:1.2981064530,CAB1312698.1_unnamed_protein_product_partial_Coregonus_sp._balchen:1.7335014420)89.5/0.959/98:0.2514660879,((XP_002112437.1_hypothetical_protein_TRIADDRAFT_26009_Trichoplax_adhaerens:0.0000025754,RDD38936.1_G-protein_coupled_receptor_161_Trichoplax_sp._H2:0.0167793035)100/1/100:1.1430284710,((XP_001629270.2_probable_G-protein_coupled_receptor_No9_Nematostella_vectensis:0.5132249841,PFX23592.1_G-protein_coupled_receptor_161_Stylophora_pistillata:0.5350613813)38.6/0.877/100:0.1617100666,RDD38928.1_Octopamine_receptor_beta-1R_Trichoplax_sp._H2:0.7528876537)79.2/0.962/100:0.1862968519)96/1/100:0.2865713611)79.6/0.987/90:0.1073263505)80.2/0.908/100:0.1062676143)96.8/1/99:0.1408549932,((((((((RDD38780.1_Rhodopsin_GQ-coupled_Trichoplax_sp._H2:0.1437723305,RDD38776.1_Rhodopsin_GQ-coupled_Trichoplax_sp._H2:0.0150736597)100/1/100:0.5758138631,RDD42734.1_Melanopsin-B_Trichoplax_sp._H2:0.6700056806)16.1/0.508/90:0.0871506510,RDD42733.1_Rhodopsin_GQ-coupled_Trichoplax_sp._H2:0.5129202739)100/1/100:0.5075779969,(((RDD42729.1_Green-sensitive_opsin-2_Trichoplax_sp._H2:0.5990314633,RDD42726.1_Rhodopsin_GQ-coupled_Trichoplax_sp._H2:0.8646485898)88.6/0.999/100:0.1940222982,(RDD42730.1_Melanopsin-B_Trichoplax_sp._H2:0.8203336657,RDD42724.1_Rhodopsin_GQ-coupled_Trichoplax_sp._H2:0.4887068877)75.5/0.985/100:0.1764169718)92/1/100:0.1321297789,(RDD42723.1_Rhodopsin_GQ-coupled_Trichoplax_sp._H2:1.0005275760,XP_002114588.1_hypothetical_protein_TRIADDRAFT_28334_Trichoplax_adhaerens:0.9073451479)94.5/0.999/100:0.2269724449)0/0.494/48:0.1017761577)66.1/0.965/99:0.1069514481,((RDD42742.1_Rhodopsin_GQ-coupled_Trichoplax_sp._H2:0.9378792468,RDD42745.1_Melanopsin_Trichoplax_sp._H2:0.6238174886)99.3/1/100:0.3966788379,RDD42744.1_rhodopsin_Trichoplax_sp._H2:0.9532083936)94.4/1/100:0.2336532112)96.4/1/100:0.2383314309,RDD42761.1_Blue-sensitive_opsin_Trichoplax_sp._H2:1.5781688504)91.9/0.997/99:0.1847702283,((RDD38318.1_Melatonin_receptor_type_1B_Trichoplax_sp._H2:0.8730661997,((RDD37788.1_Melatonin_receptor_type_1B_Trichoplax_sp._H2:0.6250195822,RDD37742.1_Pinopsin_Trichoplax_sp._H2:0.6845179814)99.9/1/100:0.5456804537,XP_002114830.1_hypothetical_protein_TRIADDRAFT_58712_Trichoplax_adhaerens:0.6726680411)91.3/0.997/100:0.2400949368)86.6/0.966/100:0.1400698401,XP_002109944.1_hypothetical_protein_TRIADDRAFT_53361_Trichoplax_adhaerens:0.8585742374)100/1/100:0.5715803790)65.3/0.535/99:0.0845516056,RDD45955.1_Rhodopsin_GQ-coupled_Trichoplax_sp._H2:1.4804374641)98.8/1/100:0.3275658079)90.7/0.999/96:0.0952886905,(((((XP_032218505.1_melatonin_receptor_type_1B-A_Nematostella_vectensis:0.6057043458,XP_020616759.1_beta-4C_adrenergic_receptor-like_Orbicella_faveolata:1.2684722091)80.4/0.914/100:0.2158051143,XP_027044349.1_LOW_QUALITY_PROTEIN_muscarinic_acetylcholine_receptor_gar-3-like_Pocillopora_damicornis:1.3900353386)96.4/1/100:0.3745347600,(XP_020622126.1_melatonin_receptor_type_1A-like_Orbicella_faveolata:1.1187616690,XP_027052093.1_melatonin_receptor_type_1A-like_Pocillopora_damicornis:1.2779617302)21.6/0.67/88:0.2357624437)97.5/1/100:0.3187719511,XP_015780001.1_PREDICTED_melatonin_receptor_type_1A-like_isoform_X1_Acropora_digitifera:1.3570625089)95.6/0.999/100:0.2438777180,(((((KAF2982440.1_hypothetical_protein_EK904_014894_Melospiza_melodia_maxima:0.2963761933,tr|A0A674MKW9|A0A674MKW9_TAKRU_Uncharacterized_protein_OS_Takifugu_rubripes_OX_31033_GN_LOC101074288_PE_4_SV_1:0.2680459970)42.1/0.737/100:0.0451917942,((XP_005369234.1_melatonin-related_receptor_Microtus_ochrogaster:0.9857767272,XP_015272964.1_PREDICTED_melatonin_receptor_type_1C-like_Gekko_japonicus:0.1403072776)79.3/0.637/100:0.0493532565,NP_001081388.1_melatonin_receptor_type_1C_Xenopus_laevis:0.1160095242)99.6/1/100:0.1244542905)52.3/0.53/95:0.0375133925,((tr|A0A674IAA7|A0A674IAA7_TERCA_Uncharacterized_protein_OS_Terrapene_carolina_triunguis_OX_2587831_GN_LOC112118653_PE_4_SV_1:0.2180556821,XP_033829582.1_melatonin_receptor_type_1A-like_Periophthalmus_magnuspinnatus:0.1887937809)99.7/1/100:0.1748817047,XP_017718137.1_PREDICTED_melatonin_receptor_type_1A_Rhinopithecus_bieti:0.3223798985)75.3/0.663/100:0.0476087725)100/1/100:0.9162992557,Chone_infundibiliformis_TRINITY_DN33011_c0_g1_i2|ORF5:1.3664779343)94.5/1/100:0.3057317286,((XP_035268627.1_probable_G-protein_coupled_receptor_88_Anguilla_anguilla:2.4493468911,((((XP_015917427.1_G-protein_coupled_receptor_moody-like_isoform_X1_Parasteatoda_tepidariorum:0.5777391834,XP_023234236.1_protein_trapped_in_endoderm-1-like_Centruroides_sculpturatus:0.7039172461)95.2/1/100:0.1891205419,KAF0771088.1_G-protein_coupled_receptor_moody_Aphis_craccivora:0.7911547509)88.3/0.999/100:0.1501935429,((KDR09651.1_G-protein_coupled_receptor_moody_partial_Zootermopsis_nevadensis:0.1963840152,(ALG36125.1_gustatory_receptor_1_Sclerodermus_sp._MQW-2015:0.1015669204,XP_011338451.1_G-protein_coupled_receptor_moody_isoform_X1_Ooceraea_biroi:0.1094265549)100/1/100:0.3720100934)14.6/0.606/100:0.0579588173,(XP_022202038.1_G-protein_coupled_receptor_moody-like_Nilaparvata_lugens:0.6240715194,XP_014287792.1_G-protein_coupled_receptor_moody_isoform_X1_Halyomorpha_halys:0.2124958090)57.6/0.767/100:0.0576374229)100/1/100:0.3951344429)96.5/1/100:0.2373678826,((TRY75862.1_hypothetical_protein_TCAL_00618_Tigriopus_californicus:0.7761849791,XP_034831352.1_protein_trapped_in_endoderm-1_isoform_X1_Aphantopus_hyperantus:0.4918715731)97.6/1/100:0.2528234048,XP_022248207.1_protein_trapped_in_endoderm-1-like_isoform_X1_Limulus_polyphemus:0.4329150923)94.1/0.999/100:0.1833927209)99.6/1/100:0.5810417406)62.6/0.827/94:0.1864866884,(XP_022091545.1_alpha-1A_adrenergic_receptor-like_isoform_X1_Acanthaster_planci:0.9823229232,XP_022081350.1_D4_dopamine_receptor-like_Acanthaster_planci:1.1663717368)100/1/100:0.7490039190)84/0.971/93:0.1248425547)83.3/0.807/93:0.0766510178)67.9/0.998/94:0.1245999328)91.9/0.983/94:0.0947662845,(((((((((((((((((((XP_021437337.1_C-X-C_chemokine_receptor_type_5-like_isoform_X1_Oncorhynchus_mykiss:0.2199341146,TSR87291.1_C-X-C_chemokine_receptor_type_5_Bagarius_yarrelli:0.3640080441)98.7/1/100:0.2620322725,XP_029105842.1_C-X-C_chemokine_receptor_type_2-like_isoform_X1_Scleropages_formosus:0.4244096394)100/1/100:0.5419854077,((CAB1333972.1_unnamed_protein_product_partial_Coregonus_sp._balchen:0.1348457270,(XP_026173721.1_C-X-C_chemokine_receptor_type_3-2-like_isoform_X1_Mastacembelus_armatus:0.0880924677,SBS01924.1_chemokine_C-X-C_motif_receptor_3.2_Nothobranchius_rachovii:0.2228551026)14.9/0.567/64:0.0744934737)100/1/100:0.6309631408,XP_020668182.1_C-X-C_chemokine_receptor_type_3-2-like_Pogona_vitticeps:0.9015762624)98.4/1/100:0.3566468282)32/0.764/97:0.1105775388,(((tr|A0A3B3IMM8|A0A3B3IMM8_ORYLA_C-X-C_motif_chemokine_receptor_3_OS_Oryzias_latipes_OX_8090_GN_CXCR3_PE_3_SV_1:0.1444565407,tr|A0A3P9J1T2|A0A3P9J1T2_ORYLA_C-X-C_motif_chemokine_receptor_3_OS_Oryzias_latipes_OX_8090_GN_CXCR3_1_of_many_PE_3_SV_1:0.1498910386)100/1/100:0.4595837498,tr|A0A669CH60|A0A669CH60_ORENI_Uncharacterized_protein_OS_Oreochromis_niloticus_OX_8128_GN_LOC112841684_PE_4_SV_1:0.3260041805)100/1/100:0.5215285483,((GCF61580.1_hypothetical_protein_parPi_0025277_partial_Paroedura_picta:0.4380573840,XP_030068915.1_C-X-C_chemokine_receptor_type_3-like_Microcaecilia_unicolor:0.3258022576)87/0.996/100:0.1552566784,XP_032969487.1_C-X-C_chemokine_receptor_type_3_Rhinolophus_ferrumequinum:0.6671749789)4.2/0.458/80:0.0622696196)78.2/0.997/100:0.1274361236)94.3/1/100:0.1281199824,XP_032812937.1_C-X-C_chemokine_receptor_type_3-like_isoform_X1_Petromyzon_marinus:0.7069918947)31.3/0.416/97:0.0355535943,((XP_028663413.1_C-X-C_chemokine_receptor_type_1-like_Erpetoichthys_calabaricus:0.4957349386,(KAF3695114.1_C-X-C_chemokine_receptor_type_1_Channa_argus:0.3833586420,XP_024150249.1_C-X-C_chemokine_receptor_type_2-like_isoform_X1_Oryzias_melastigma:0.7619239936)70/0.91/100:0.1461422923)100/1/100:0.4717282867,((((XP_004427599.1_PREDICTED_C-X-C_chemokine_receptor_type_2-like_Ceratotherium_simum_simum:0.1028796086,XP_028023740.1_LOW_QUALITY_PROTEIN_C-X-C_chemokine_receptor_type_2_Balaenoptera_acutorostrata_scammoni:0.0451377917)98.8/1/100:0.0720739938,VTJ61577.1_Hypothetical_predicted_protein_Marmota_monax:0.1075334846)75.8/0.966/98:0.0319774236,XP_006867862.1_PREDICTED_c-X-C_chemokine_receptor_type_2_Chrysochloris_asiatica:0.1054098816)97.5/1/98:0.1606612815,XP_021482091.1_C-X-C_chemokine_receptor_type_1-like_Meriones_unguiculatus:0.2608048374)99.8/1/100:0.4273917254)99.5/1/100:0.3602157136)91.8/0.997/100:0.1189083244,((XP_018928697.1_PREDICTED_C-X-C_chemokine_receptor_type_4-like_Cyprinus_carpio:0.0865035343,XP_007232446.2_C-X-C_chemokine_receptor_type_4_Astyanax_mexicanus:0.1932867809)98.5/1/100:0.1772148343,AWT24625.1_CXCR4_Protopterus_annectens:0.2578942384)100/1/100:0.7769826008)91.8/1/87:0.1286007542,((XP_004603856.1_PREDICTED_atypical_chemokine_receptor_4_Sorex_araneus:1.0037605158,(((XP_016070540.1_PREDICTED_C-C_chemokine_receptor_type_7_Miniopterus_natalensis:0.0205148812,XP_023588600.1_C-C_chemokine_receptor_type_7_isoform_X2_Trichechus_manatus_latirostris:0.1220312210)100/1/100:0.3562885260,(XP_020795536.1_C-C_chemokine_receptor_type_7_Boleophthalmus_pectinirostris:0.1723623963,JAR85614.1_C-C_chemokine_receptor_type_7_Fundulus_heteroclitus:0.2480218951)100/1/100:0.3818480898)99.6/1/100:0.3227389514,((XP_013158520.1_C-C_chemokine_receptor_type_9_Falco_peregrinus:0.0652770255,XP_009509246.1_PREDICTED_C-C_chemokine_receptor_type_9_Phalacrocorax_carbo:0.1975680648)100/1/100:0.7051182118,(XP_020786415.1_C-C_chemokine_receptor_type_9_Boleophthalmus_pectinirostris:0.3455910277,((XP_022622133.1_C-C_chemokine_receptor_type_9-like_Seriola_dumerili:0.1910516518,XP_030016291.1_C-C_chemokine_receptor_type_9-like_Sphaeramia_orbicularis:0.1895194593)99.9/1/100:0.3394987934,KAF4089736.1_hypothetical_protein_AMELA_G00070100_Ameiurus_melas:0.3058526844)29.3/0.847/94:0.1188865200)99.7/1/100:0.3585965437)93/0.999/99:0.1469673520)34.9/0.753/24:0.0560814947)69.4/0.714/24:0.0440837449,((XP_012663513.1_C-X-C_chemokine_receptor_type_6_Otolemur_garnettii:0.7115905854,XP_032905129.1_C-C_chemokine_receptor_type_9-like_Amblyraja_radiata:0.4973855996)97.4/1/100:0.2046866679,((((XP_031732699.1_C-C_chemokine_receptor_type_6-like_Anarrhichthys_ocellatus:0.1235927071,XP_020444274.1_C-C_chemokine_receptor_type_6-like_Monopterus_albus:0.0874260012)99.5/1/100:0.2080740184,XP_017546206.1_PREDICTED_C-C_chemokine_receptor_type_6-like_Pygocentrus_nattereri:0.3331943343)93.6/1/100:0.1604110765,XP_017311306.1_PREDICTED_C-C_chemokine_receptor_type_6_isoform_X1_Ictalurus_punctatus:0.3309878067)100/1/100:0.5017202182,(TRZ17158.1_hypothetical_protein_HGM15179_009953_Zosterops_borbonicus:0.1484118888,XP_010188024.1_PREDICTED_C-C_chemokine_receptor_type_6_Mesitornis_unicolor:0.0648187220)100/1/100:0.4867248527)98.5/1/100:0.2660155688)86.5/0.963/24:0.0740421997)98.3/1/100:0.1809915220)62/0.987/86:0.1524708744,(((((((XP_015996841.1_PREDICTED_C-C_chemokine_receptor_type_2_isoform_X1_Rousettus_aegyptiacus:0.2244101479,XP_004640828.1_C-C_chemokine_receptor_type_5_Octodon_degus:0.2339576329)99.5/1/100:0.1960662728,(KAB0340030.1_hypothetical_protein_FD754_023461_Muntiacus_muntjak:0.6887226855,XP_012625759.1_C-C_chemokine_receptor_type_3_Microcebus_murinus:0.3986270099)94.8/1/100:0.1240892785)30.6/0.685/93:0.0714453797,XP_023965551.1_C-C_chemokine_receptor_type_5-like_Chrysemys_picta_bellii:0.4457079145)99.1/1/100:0.2326350605,(XP_007232086.2_C-C_chemokine_receptor_type_5-like_Astyanax_mexicanus:0.4855509443,(tr|A0A3B3YIM0|A0A3B3YIM0_9TELE_G_PROTEIN_RECEP_F1_2_domain-containing_protein_OS_Poecilia_mexicana_OX_48701_PE_3_SV_1:0.3424547170,XP_033970162.1_C-C_chemokine_receptor_type_1-like_Trematomus_bernacchii:0.2785631742)100/1/100:0.5117259151)99.8/1/100:0.3719473432)36.7/0.736/99:0.0780682028,(XP_018618627.2_C-C_chemokine_receptor_type_4-like_Scleropages_formosus:0.3224836321,(XP_016107150.1_PREDICTED_C-C_chemokine_receptor_type_5-like_Sinocyclocheilus_grahami:0.4137310429,XP_030014184.1_C-C_chemokine_receptor_type_5-like_Sphaeramia_orbicularis:0.3329725376)25.3/0.735/97:0.0894429582)100/1/100:0.5090082371)92.6/1/100:0.1057200137,((XP_026229803.1_chemokine_XC_receptor_1-like_Anabas_testudineus:0.5024379875,XP_007242656.2_chemokine_XC_receptor_1-like_Astyanax_mexicanus:0.4704618265)99.9/1/100:0.4968976501,((XP_026229808.1_chemokine_XC_receptor_1-like_Anabas_testudineus:0.4185556953,XP_005742581.1_PREDICTED_chemokine_XC_receptor_1-like_isoform_X2_Pundamilia_nyererei:0.3004034503)100/1/100:0.9481821803,((((XP_028289019.1_C-C_chemokine_receptor_type_1-like_Parambassis_ranga:0.5800430494,tr|A0A671RE76|A0A671RE76_9TELE_Uncharacterized_protein_OS_Sinocyclocheilus_anshuiensis_OX_1608454_PE_4_SV_1:0.5918108467)95.5/1/100:0.2064484044,XP_004078677.1_C-C_chemokine_receptor_type_5_Oryzias_latipes:0.3384066324)90.3/1/100:0.1552429626,XP_033856987.1_C-C_chemokine_receptor_type_3-like_Acipenser_ruthenus:0.3372835628)94.6/1/100:0.1388486566,XP_029445517.1_C-C_chemokine_receptor_type_3-like_Rhinatrema_bivittatum:0.3499042637)97.9/1/100:0.2985851306)38.3/0.666/99:0.1081933150)99.6/1/100:0.2672684788)96.3/1/100:0.1533666361,(GCC38670.1_hypothetical_protein_chiPu_0017185_partial_Chiloscyllium_punctatum:0.4628547555,XP_418499.2_cytochrome_P450_family_8_subfamily_B_isoform_X2_Gallus_gallus:0.8309147857)99.2/1/100:0.3004298284)93.6/1/100:0.1391168079)98.7/1/100:0.3275646751,XP_006739023.2_atypical_chemokine_receptor_3_Leptonychotes_weddellii:1.4576023878)70.4/0.965/98:0.1212268713,((((tr|A0A3B5A7S9|A0A3B5A7S9_9TELE_G_PROTEIN_RECEP_F1_2_domain-containing_protein_OS_Stegastes_partitus_OX_144197_PE_4_SV_1:0.7515625764,(((XP_020793896.1_relaxin-3_receptor_1-like_Boleophthalmus_pectinirostris:0.1075170237,(tr|A0A3Q4IAC2|A0A3Q4IAC2_NEOBR_Relaxin_family_peptide_receptor_3.3a2_OS_Neolamprologus_brichardi_OX_32507_PE_4_SV_1:0.0470364803,tr|A0A3B4ZRZ9|A0A3B4ZRZ9_9TELE_G_PROTEIN_RECEP_F1_2_domain-containing_protein_OS_Stegastes_partitus_OX_144197_PE_4_SV_1:0.0305972812)56.9/0.903/100:0.0396369376)99/1/100:0.1513044902,tr|A0A672JR65|A0A672JR65_SALFA_Relaxin_family_peptide_receptor_3.3a1_OS_Salarias_fasciatus_OX_181472_PE_4_SV_1:0.3584642255)97.4/1/100:0.1736864167,((tr|H3B5M6|H3B5M6_LATCH_Relaxin_family_peptide_receptor_3_OS_Latimeria_chalumnae_OX_7897_GN_RXFP3_PE_4_SV_1:0.1623327153,XP_004698425.1_relaxin-3_receptor_1_Echinops_telfairi:0.3122684060)50.3/0.905/100:0.0870439763,(XP_031594370.1_relaxin-3_receptor_1-like_Oreochromis_aureus:0.2384621352,tr|A0A665WTN5|A0A665WTN5_ECHNA_Relaxin_family_peptide_receptor_3.2b_OS_Echeneis_naucrates_OX_173247_PE_4_SV_1:0.1573644288)100/1/100:0.3428334286)86.8/0.996/100:0.1370109588)91.6/1/100:0.2215020396)100/1/100:0.9777970250,((KAF4073419.1_hypothetical_protein_AMELA_G00258600_Ameiurus_melas:0.8739363551,OWK60471.1_Type-2_angiotensin_II_receptor_Lonchura_striata_domestica:0.4813287495)95.3/1/100:0.2157976963,XP_034427830.1_type-1A_angiotensin_II_receptor_Hippoglossus_hippoglossus:0.9437470142)76.9/0.856/100:0.1251564309)25.3/0.749/14:0.1496831176,((tr|G3P8R7|G3P8R7_GASAC_Bradykinin_receptor_B2_OS_Gasterosteus_aculeatus_OX_69293_GN_BDKRB2_1_of_many_PE_3_SV_1:0.6681913385,NWI25476.1_BKRB2_protein_partial_Sula_dactylatra:0.7985825267)95.9/1/100:0.3198105539,(XP_009948174.1_PREDICTED_B1_bradykinin_receptor_Leptosomus_discolor:0.0740657433,XP_010174319.1_B1_bradykinin_receptor_Antrostomus_carolinensis:0.0814680088)100/1/100:0.9415124759)100/1/100:0.6084358679)15.2/0.554/11:0.1003641860,(tr|A0A452IHU9|A0A452IHU9_9SAUR_Apelin_receptor_OS_Gopherus_agassizii_OX_38772_GN_APLNR_PE_3_SV_1:1.0664481264,((XP_004285467.1_probable_G-protein_coupled_receptor_25_Orcinus_orca:1.0051514626,XP_026131481.1_probable_G-protein_coupled_receptor_25_Carassius_auratus:0.7366057530)85.8/0.969/100:0.1970177278,XP_028938306.1_G-protein_coupled_receptor_15_Ornithorhynchus_anatinus:1.2507049009)98.1/1/100:0.3684801340)97.6/1/100:0.3550470399)32.7/0.713/9:0.1004957610)77.6/0.994/12:0.0988161865,((((((XP_026186276.1_cysteinyl_leukotriene_receptor_1_Mastacembelus_armatus:0.2959510372,XP_035290166.1_cysteinyl_leukotriene_receptor_1-like_Anguilla_anguilla:0.3659059285)100/1/100:0.4901739653,(XP_023587280.1_cysteinyl_leukotriene_receptor_2_Trichechus_manatus_latirostris:0.6704439961,tr|W5NNE1|W5NNE1_LEPOC_Cysteinyl_leukotriene_receptor_2_OS_Lepisosteus_oculatus_OX_7918_GN_CYSLTR2_PE_4_SV_1:0.7992613603)86/0.936/100:0.1538308545)22.4/0.617/45:0.1181416766,TSM36130.1_Cysteinyl_leukotriene_receptor_1_Bagarius_yarrelli:0.8494809983)97.1/1/100:0.2616700399,XP_032831141.1_cysteinyl_leukotriene_receptor_2-like_Petromyzon_marinus:1.1002599489)97.8/1/100:0.3274643866,((((KAF3697317.1_P2Y_purinoceptor_1_Channa_argus:0.1933129306,XP_018543581.1_PREDICTED_LOW_QUALITY_PROTEIN_P2Y_purinoceptor_1-like_Lates_calcarifer:0.1615834705)100/1/100:1.1518481670,XP_029503957.1_P2Y_purinoceptor_1-like_Oncorhynchus_nerka:0.4754963643)98.2/1/100:0.3253800690,((((XP_032872226.1_P2Y_purinoceptor_3-like_Amblyraja_radiata:0.4290628934,tr|A0A3B3TXL4|A0A3B3TXL4_9TELE_G_PROTEIN_RECEP_F1_2_domain-containing_protein_OS_Poecilia_latipinna_OX_48699_PE_3_SV_1:0.1662171824)79.2/0.985/100:0.1302572023,((XP_028276894.1_P2Y_purinoceptor_3-like_Parambassis_ranga:0.0407696295,tr|A0A3Q3WN08|A0A3Q3WN08_MOLML_G_PROTEIN_RECEP_F1_2_domain-containing_protein_OS_Mola_mola_OX_94237_PE_3_SV_1:0.0359018793)39.8/0.489/85:0.0110138447,tr|A0A3Q3KNQ7|A0A3Q3KNQ7_MONAL_G_PROTEIN_RECEP_F1_2_domain-containing_protein_OS_Monopterus_albus_OX_43700_PE_3_SV_1:0.0606689268)95.1/1/92:0.1675258210)100/1/99:0.7096524513,(XP_029026801.1_P2Y_purinoceptor_3-like_Betta_splendens:0.9484011179,XP_005864184.1_PREDICTED_P2Y_purinoceptor_3_Myotis_brandtii:0.5711551428)94.9/1/100:0.2213757260)96.3/1/100:0.2236360842,((((tr|A0A3B4GFH5|A0A3B4GFH5_9CICH_G_PROTEIN_RECEP_F1_2_domain-containing_protein_OS_Pundamilia_nyererei_OX_303518_PE_3_SV_1:0.2209810708,XP_008308008.1_P2Y_purinoceptor_2_isoform_X1_Cynoglossus_semilaevis:0.1950895145)95.3/1/100:0.1211227837,(XP_017320647.1_PREDICTED_P2Y_purinoceptor_2-like_Ictalurus_punctatus:0.2068622313,XP_026142821.1_P2Y_purinoceptor_2-like_isoform_X1_Carassius_auratus:0.2665668976)95.5/1/100:0.1248422200)99.3/1/100:0.2722114340,XP_028572043.1_P2Y_purinoceptor_2-like_Podarcis_muralis:0.3902434570)87.7/1/100:0.1740616618,((XP_023845635.1_P2Y_purinoceptor_4_isoform_X1_Salvelinus_alpinus:0.1744114358,XP_017263584.1_P2Y_purinoceptor_4_Kryptolebias_marmoratus:0.0862156788)100/1/100:0.2665064544,XP_032052256.1_P2Y_purinoceptor_4_Aythya_fuligula:0.2988356610)92.7/1/100:0.1957538458)99.4/1/100:0.3437652101)93.9/1/100:0.1353922751)99.2/1/100:0.2693685692,(((((XP_034459006.1_proteinase-activated_receptor_2-like_isoform_X1_Hippoglossus_hippoglossus:0.1403348262,XP_020509665.1_proteinase-activated_receptor_2-like_Labrus_bergylta:0.0676310181)97.6/1/100:0.1440399081,XP_015219626.1_PREDICTED_proteinase-activated_receptor_2-like_Lepisosteus_oculatus:0.2127133560)100/1/100:0.6411735603,(XP_033861695.2_proteinase-activated_receptor_1_Acipenser_ruthenus:0.4195385390,XP_010742036.3_proteinase-activated_receptor_1_Larimichthys_crocea:0.2585201666)100/1/100:0.6967607581)44/0.813/100:0.1384575647,(((XP_033864376.1_P2Y_purinoceptor_8-like_Acipenser_ruthenus:0.7901093343,XP_033805650.1_P2Y_purinoceptor_8-like_isoform_X1_Geotrypetes_seraphini:0.7755057204)92.7/1/100:0.2303866334,tr|S4S0S3|S4S0S3_PETMA_G_PROTEIN_RECEP_F1_2_domain-containing_protein_OS_Petromyzon_marinus_OX_7757_PE_3_SV_1:0.7801922358)91.3/0.997/100:0.1835974373,XP_020358140.1_proteinase-activated_receptor_4_Oncorhynchus_kisutch:0.8295472973)66.3/0.919/100:0.1265960778)98.1/1/100:0.3181593108,(JAR77061.1_G-protein_coupled_receptor_20_Fundulus_heteroclitus:0.4418803598,XP_004672093.1_PREDICTED_G-protein_coupled_receptor_20_Jaculus_jaculus:0.4580060101)100/1/100:1.1095958030)91/0.974/100:0.1928753238)76.7/0.973/100:0.1180959363)90.8/0.991/100:0.1258944019,(((((GCC26862.1_hypothetical_protein_chiPu_0005282_Chiloscyllium_punctatum:0.3230451320,(XP_008264091.1_PREDICTED_platelet-activating_factor_receptor_Oryctolagus_cuniculus:0.2937465996,XP_018422399.1_PREDICTED_platelet-activating_factor_receptor_Nanorana_parkeri:0.2989648541)98.9/1/100:0.1989214877)35/0.712/100:0.1029371491,tr|A0A4W5RCR3|A0A4W5RCR3_9TELE_Platelet-activating_factor_receptor_OS_Hucho_hucho_OX_62062_PE_3_SV_1:0.6996882200)97.9/1/100:0.2762620901,GCC30290.1_hypothetical_protein_chiPu_0008738_Chiloscyllium_punctatum:1.0864800816)99.4/1/100:0.5204821937,XP_018931622.1_PREDICTED_LOW_QUALITY_PROTEIN_G-protein_coupled_receptor_4-like_Cyprinus_carpio:1.6352230363)4.7/0.522/97:0.1584004914,((((XP_020470386.1_lysophosphatidic_acid_receptor_6_isoform_X1_Monopterus_albus:0.0929740659,(((XP_027003922.1_lysophosphatidic_acid_receptor_6-like_Tachysurus_fulvidraco:0.1078948330,(XP_013862168.1_PREDICTED_lysophosphatidic_acid_receptor_6-like_Austrofundulus_limnaeus:0.2270763107,(XP_026860482.1_lysophosphatidic_acid_receptor_6-like_isoform_X3_Electrophorus_electricus:0.3101812213,XP_030217722.1_lysophosphatidic_acid_receptor_6-like_Gadus_morhua:0.2476159779)83.7/0.932/100:0.0503040661)99.1/1/100:0.1061080544)66.4/0.969/100:0.0379310875,XP_010862654.1_lysophosphatidic_acid_receptor_6a_Esox_lucius:0.0940930940)71.2/0.973/100:0.0343979067,tr|A0A3Q1B7Z4|A0A3Q1B7Z4_AMPOC_G_PROTEIN_RECEP_F1_2_domain-containing_protein_OS_Amphiprion_ocellaris_OX_80972_PE_3_SV_1:0.0611490914)51.8/0.904/99:0.0144525967)55.6/0.903/99:0.0359686203,KAF3693232.1_Lysophosphatidic_acid_receptor_6_Channa_argus:0.0518235006)99.6/1/100:0.2950231837,XP_006030239.1_lysophosphatidic_acid_receptor_6_Alligator_sinensis:0.2310681182)99.9/1/100:0.5531856644,((XP_008491871.1_putative_P2Y_purinoceptor_10_Calypte_anna:0.1456508038,XP_010214843.1_PREDICTED_putative_P2Y_purinoceptor_10_Tinamus_guttatus:0.1079858488)97.1/1/100:0.2030464020,ELK08984.1_Putative_P2Y_purinoceptor_10_Pteropus_alecto:0.3047550864)100/1/100:1.0793543830)97.9/1/100:0.3069101234)19.5/0.67/13:0.1073084941)99.9/1/100:0.3265741635)74.3/0.911/12:0.0887416022,((((CAB1349063.1_unnamed_protein_product_Coregonus_sp._balchen:0.9640343865,XP_004694027.1_PREDICTED_C5a_anaphylatoxin_chemotactic_receptor_1_Condylura_cristata:1.0170054772)89.2/0.955/90:0.1918398197,((XP_026101626.1_C3a_anaphylatoxin_chemotactic_receptor-like_Carassius_auratus:0.2098122925,XP_026076444.1_C3a_anaphylatoxin_chemotactic_receptor-like_Carassius_auratus:0.1326810322)100/1/100:0.5337811880,CAB1352156.1_unnamed_protein_product_Coregonus_sp._balchen:0.6044872673)92.3/0.996/100:0.1734163663)89.9/0.997/90:0.1226602198,((((((XP_010894692.2_chemokine-like_receptor_1_Esox_lucius:0.2225681673,XP_030213599.1_chemokine-like_receptor_1_Gadus_morhua:0.2419355164)96.8/1/100:0.1709326164,XP_029940874.1_chemokine-like_receptor_1_Salarias_fasciatus:0.7998098786)2.7/0.385/29:0.0607070702,(XP_017543331.1_PREDICTED_chemokine-like_receptor_1_Pygocentrus_nattereri:0.0356994134,tr|A0A3B4C3L1|A0A3B4C3L1_PYGNA_G_PROTEIN_RECEP_F1_2_domain-containing_protein_OS_Pygocentrus_nattereri_OX_42514_PE_3_SV_1:0.0482868472)100/1/100:0.7857007312)100/1/100:0.4049244267,XP_030074129.1_chemokine-like_receptor_1_Microcaecilia_unicolor:0.4926083921)87.7/0.997/100:0.1369230181,((XP_020490077.1_G-protein_coupled_receptor_1_Labrus_bergylta:0.5871251150,XP_016052375.1_PREDICTED_G-protein_coupled_receptor_1_Miniopterus_natalensis:0.6670256253)99.8/1/100:0.4186330235,((((XP_005741308.1_PREDICTED_chemokine-like_receptor_1_Pundamilia_nyererei:0.5152143914,tr|A0A4W6BY04|A0A4W6BY04_LATCA_G_PROTEIN_RECEP_F1_2_domain-containing_protein_OS_Lates_calcarifer_OX_8187_PE_3_SV_1:0.2979520662)89.9/0.992/100:0.0554124072,XP_020464182.1_chemokine-like_receptor_1_Monopterus_albus:0.0826937915)93.1/0.998/100:0.1069730507,XP_007250873.2_chemokine-like_receptor_1_Astyanax_mexicanus:0.2188287377)100/1/100:0.3066518206,(XP_030225267.1_C3a_anaphylatoxin_chemotactic_receptor-like_Gadus_morhua:0.9051739742,XP_033819362.1_chemokine-like_receptor_1_Geotrypetes_seraphini:0.8007496590)94.6/0.999/88:0.2384185272)80.4/0.9/72:0.0490322402)45.2/0.814/20:0.0734641385)97.8/1/100:0.2295445734,(((XP_010615299.1_N-formyl_peptide_receptor_2_Fukomys_damarensis:0.2958291216,XP_010615300.1_LOW_QUALITY_PROTEIN_N-formyl_peptide_receptor_2-like_Fukomys_damarensis:0.1018569500)95.5/1/100:0.0992227471,OBS70013.1_hypothetical_protein_A6R68_01443_Neotoma_lepida:0.2720945646)85.3/0.985/100:0.1018316165,ASK09492.1_Fpr-rs3_Acomys_dimidiatus:0.3185100671)100/1/100:0.6971908434)76.4/0.969/40:0.1272651273)99.9/1/100:0.5398545661,((XP_018594346.1_leukotriene_B4_receptor_1-like_Scleropages_formosus:0.3263114496,XP_022522846.1_leukotriene_B4_receptor_1-like_Astyanax_mexicanus:0.1539436169)100/1/100:0.9460533756,(((tr|A0A3P9NKH5|A0A3P9NKH5_POERE_G_PROTEIN_RECEP_F1_2_domain-containing_protein_OS_Poecilia_reticulata_OX_8081_PE_4_SV_1:0.1292027053,tr|A0A3P8RQP4|A0A3P8RQP4_AMPPE_Leukotriene_B4_receptor_2a_OS_Amphiprion_percula_OX_161767_PE_4_SV_1:0.2003518134)100/1/100:0.3905595543,(XP_019962373.1_PREDICTED_leukotriene_B4_receptor_1-like_Paralichthys_olivaceus:0.2284083498,SBR53468.1_Uncharacterized_protein_Nothobranchius_pienaari:0.2316437694)84.6/0.998/100:0.1127404090)98.7/1/100:0.3356794110,(XP_029310761.1_leukotriene_B4_receptor_1-like_Cottoperca_gobio:0.1593815589,TKS93154.1_Leukotriene_B4_receptor_1_Collichthys_lucidus:0.0717278916)100/1/100:0.7627058562)97.7/1/100:0.3112900402)99.4/1/100:0.4411383512)56/0.887/100:0.1727039173)98.4/1/100:0.2692292062,(XP_015918808.1_FMRFamide_receptor_Parasteatoda_tepidariorum:1.1361710376,Stylomma_palmatum_TRINITY_DN30840_c0_g1_i1|ORF4:1.0931709977)100/1/99:1.1859651460)50.7/0.662/53:0.0781606317,(((((((((((XP_030194950.1_somatostatin_receptor_type_5-like_Gadus_morhua:0.1765895420,(XP_020471991.1_somatostatin_receptor_type_5-like_Monopterus_albus:0.1097725845,XP_013867944.1_PREDICTED_somatostatin_receptor_type_5-like_Austrofundulus_limnaeus:0.2375470537)98.1/1/100:0.1142791853)100/1/100:0.3096696295,tr|A0A673UGS1|A0A673UGS1_SURSU_Somatostatin_receptor_5_OS_Suricata_suricatta_OX_37032_GN_SSTR5_PE_4_SV_1:0.2530197503)87.8/0.974/97:0.0524236169,XP_029445919.1_somatostatin_receptor_type_3_Rhinatrema_bivittatum:0.3345829799)64.7/0.901/97:0.0509795024,XP_006011391.1_PREDICTED_somatostatin_receptor_type_5-like_Latimeria_chalumnae:0.0983132065)99.1/1/97:0.1527569225,((XP_021481457.1_somatostatin_receptor_type_2-like_isoform_X1_Oncorhynchus_mykiss:0.0805513916,KAA0705180.1_Somatostatin_receptor_type_2_Triplophysa_tibetana:0.0869215072)100/1/100:0.1714195902,SOO56523.1_unnamed_protein_product_synthetic_construct:0.1649304788)99.7/1/100:0.2051780255)68.3/0.886/94:0.0861323735,(XP_032900198.1_somatostatin_receptor_type_2-like_Amblyraja_radiata:0.5533697020,KAE8284542.1_Somatostatin_receptor_type_5_Larimichthys_crocea:0.7516549932)95/1/87:0.2973388095)81.8/0.992/91:0.1397774985,(XP_007891558.1_PREDICTED_somatostatin_receptor_type_1_Callorhinchus_milii:0.1079986202,XP_027377327.1_somatostatin_receptor_type_1_isoform_X1_Bos_indicus_x_Bos_taurus:0.1166727112)100/1/100:0.4698698190)98.7/1/100:0.2352204025,(((XP_013789125.2_somatostatin_receptor_type_2-like_partial_Limulus_polyphemus:0.1600647819,XP_022653392.1_somatostatin_receptor_type_2-like_Varroa_destructor:0.2256911849)90.5/0.996/100:0.1001919938,((CRL07535.1_CLUMA_CG020500_isoform_A_Clunio_marinus:0.2172947258,CRK93701.1_CLUMA_CG007229_isoform_A_Clunio_marinus:0.1654790148)99.9/1/100:0.2078322592,XP_008548803.1_PREDICTED_somatostatin_receptor_type_2-like_Microplitis_demolitor:0.2401091960)93.8/1/100:0.1204104337)99.9/1/100:0.3218986123,((Pseudopotamilla_reniformis_TRINITY_DN25937_c0_g1_i1|ORF6:0.4908801529,Bispira_brunnea_SOAP_k45_C1159428|ORF1:0.7854764972)68.5/0.547/100:0.0929627663,tr|K1QHX9|K1QHX9_CRAGI_Somatostatin_receptor_type_1_OS_Crassostrea_gigas_OX_29159_GN_CGI_10027719_PE_4_SV_1:0.3762443615)98.2/1/100:0.2274165611)99.7/1/100:0.3781847402)43.2/0.617/94:0.0550303234,(XP_010214152.1_PREDICTED_neuropeptides_B_W_receptor_type_1-like_Tinamus_guttatus:0.8157142638,((tr|A0A673MFN9|A0A673MFN9_9TELE_Uncharacterized_protein_OS_Sinocyclocheilus_rhinocerous_OX_307959_PE_4_SV_1:0.4912919712,NP_001305986.1_nociceptin_receptor_isoform_1x_Danio_rerio:0.1678702707)93.4/1/100:0.1714050637,((((XP_018118453.1_PREDICTED_mu-type_opioid_receptor-like_Xenopus_laevis:0.0617464934,(GCF55582.1_hypothetical_protein_parPi_0017889_partial_Paroedura_picta:0.0728893465,OPJ72929.1_mu-type_opioid_receptor_Patagioenas_fasciata_monilis:0.1072610169)91.6/1/100:0.0359520098)92.6/0.998/100:0.0473515125,(tr|A0A3Q4MSW6|A0A3Q4MSW6_NEOBR_G_PROTEIN_RECEP_F1_2_domain-containing_protein_OS_Neolamprologus_brichardi_OX_32507_PE_3_SV_1:0.0335866020,tr|A0A3B5M9M6|A0A3B5M9M6_9TELE_Opioid_receptor_mu_1_OS_Xiphophorus_couchianus_OX_32473_PE_3_SV_1:0.0716043693)100/1/100:0.1116332658)99.6/1/100:0.1261191989,(tr|A0A665UVI8|A0A665UVI8_ECHNA_Opioid_receptor_delta_1b_OS_Echeneis_naucrates_OX_173247_PE_4_SV_1:0.2284055846,(((RMB91174.1_hypothetical_protein_DUI87_32310_Hirundo_rustica_rustica:0.0285314917,KQK75334.1_Delta-type_opioid_receptor_Amazona_aestiva:0.0454997487)92.6/1/100:0.0467270338,VFV35810.1_protein_isoform_1_Lynx_pardinus:0.3526119933)95.3/1/100:0.0497844540,(tr|A0A4W3JT60|A0A4W3JT60_CALMI_G_PROTEIN_RECEP_F1_2_domain-containing_protein_OS_Callorhinchus_milii_OX_7868_GN_oprd1_PE_3_SV_1:0.0987968794,GCB62341.1_hypothetical_protein_scyTo_0014479_Scyliorhinus_torazame:0.0386692797)96.9/1/100:0.0513755769)87.8/0.978/100:0.0302903322)96.1/1/100:0.0700974956)96.1/1/100:0.1017631011,((pdb|4DJH|A_Chain_A_Kappa-type_opioid_receptor_Lysozyme:0.0524166992,XP_017686292.1_PREDICTED_kappa-type_opioid_receptor_Lepidothrix_coronata:0.0426770040)99.8/1/100:0.1408871515,((JAR51611.1_Kappa-type_opioid_receptor_Fundulus_heteroclitus:0.0429606889,tr|A0A3Q2Z7D0|A0A3Q2Z7D0_HIPCM_G_PROTEIN_RECEP_F1_2_domain-containing_protein_OS_Hippocampus_comes_OX_109280_GN_OPRK1_PE_3_SV_1:0.0726207850)97.5/1/100:0.0648185873,XP_028820855.1_delta-type_opioid_receptor-like_Denticeps_clupeoides:0.1087824027)99.8/1/100:0.1397023907)94.2/1/100:0.0771109365)95.6/1/100:0.1460460277)100/1/100:0.5658823125)96.2/1/100:0.1975475470)93.4/1/94:0.2060161074,(((XP_034987849.1_melanin-concentrating_hormone_receptor_1-like_Zootoca_vivipara:0.4036151958,XP_029915462.1_melanin-concentrating_hormone_receptor_1-like_Myripristis_murdjan:0.3376554970)100/1/100:0.5775189202,XP_016811538.1_melanin-concentrating_hormone_receptor_2_isoform_X2_Pan_troglodytes:1.0454539147)83/0.834/100:0.1324947812,XP_029965122.1_melanin-concentrating_hormone_receptor_2-like_Salarias_fasciatus:0.9077638884)99.8/1/100:0.5707493396)87.7/0.934/99:0.1545037994,(((XP_006270489.1_PREDICTED_urotensin-2_receptor_Alligator_mississippiensis:0.2330540456,XP_034049947.1_urotensin-2_receptor_Thalassophryne_amazonica:0.2233827222)98.1/1/100:0.1711564381,XP_018919079.1_PREDICTED_urotensin-2_receptor-like_Cyprinus_carpio:0.4519434910)92.9/0.987/100:0.2011327306,XP_006869681.1_PREDICTED_urotensin-2_receptor_Chrysochloris_asiatica:0.3191730966)100/1/100:1.6113383100)74/0.916/45:0.0850951438)97.9/1/59:0.2154140782,((((XP_032077028.1_LOW_QUALITY_PROTEIN_galanin_receptor_type_3_Thamnophis_elegans:0.2514084695,XP_010155956.1_PREDICTED_galanin_receptor_type_2-like_Eurypyga_helias:0.2835777330)100/1/100:0.6750736906,(((XP_017679647.1_PREDICTED_LOW_QUALITY_PROTEIN_galanin_receptor_type_1-like_Lepidothrix_coronata:0.2436242247,XP_028595418.1_galanin_receptor_type_1-like_Podarcis_muralis:0.0408742062)98.3/1/100:0.1877044587,TRY56513.1_hypothetical_protein_DNTS_015661_Danionella_translucida:0.2864041056)99.5/1/100:0.2623421529,tr|A0A3P9DLJ3|A0A3P9DLJ3_9CICH_G_PROTEIN_RECEP_F1_2_domain-containing_protein_OS_Maylandia_zebra_OX_106582_PE_3_SV_1:0.3020593076)99.9/1/100:0.4503951115)21.2/0.661/98:0.1143226657,((XP_032822081.1_G-protein_coupled_receptor_54-like_isoform_X1_Petromyzon_marinus:0.3405139491,(AAD19664.1_orphan_G_protein-coupled_receptor_GPR54_Rattus_norvegicus:0.5238486752,XP_029469313.1_kiSS-1_receptor_isoform_X1_Rhinatrema_bivittatum:0.1279732333)95/0.999/100:0.1539915498)99.9/1/100:0.4346757352,XP_002600766.1_hypothetical_protein_BRAFLDRAFT_83509_Branchiostoma_floridae:0.6079863577)99.9/1/100:0.5893934703)82.2/0.921/88:0.1276969110,((tr|A0A1B0DF04|A0A1B0DF04_PHLPP_G_PROTEIN_RECEP_F1_2_domain-containing_protein_OS_Phlebotomus_papatasi_OX_29031_PE_3_SV_1:0.1738260512,(((XP_023245304.1_allatostatin-A_receptor-like_isoform_X2_Copidosoma_floridanum:0.3776362846,XP_011497767.1_PREDICTED_allatostatin-A_receptor-like_Ceratosolen_solmsi_marchali:0.1207953370)99.7/1/100:0.1960699333,JAT18453.1_hypothetical_protein_g.16627_partial_Graphocephala_atropunctata:0.2009768388)96.6/1/100:0.1390989026,XP_034118460.1_allatostatin-A_receptor_Drosophila_albomicans:0.3320638273)0/0.38/16:0.0923910504)82/0.961/97:0.1703909925,XP_017131736.1_PREDICTED_allatostatin-A_receptor_isoform_X2_Drosophila_elegans:0.5781736449)100/1/100:0.5857224248)96/1/99:0.2299622589)94/1/44:0.1655001874,((PSN55717.1_hypothetical_protein_C0J52_09004_Blattella_germanica:2.0669827043,((((XP_013038712.1_PREDICTED_LOW_QUALITY_PROTEIN_bombesin_receptor_subtype-3_Anser_cygnoides_domesticus:0.5805336686,(((((XP_008308170.1_gastrin-releasing_peptide_receptor-like_Cynoglossus_semilaevis:0.1410061894,XP_029987069.1_gastrin-releasing_peptide_receptor-like_Sphaeramia_orbicularis:0.0322339505)99.8/1/100:0.1562227196,tr|A0A3P8Y6I3|A0A3P8Y6I3_ESOLU_G_PROTEIN_RECEP_F1_2_domain-containing_protein_OS_Esox_lucius_OX_8010_PE_3_SV_1:0.1331075265)96/1/100:0.0779191145,tr|A0A673MDF0|A0A673MDF0_9TELE_Gastrin-releasing_peptide_receptor_OS_Sinocyclocheilus_rhinocerous_OX_307959_PE_4_SV_1:0.1554502762)100/1/100:0.1434734748,(XP_015673812.2_uncharacterized_protein_LOC107289552_Protobothrops_mucrosquamatus:0.0743296609,XP_003218910.2_PREDICTED_gastrin-releasing_peptide_receptor_isoform_X1_Anolis_carolinensis:0.0564439805)99.9/1/100:0.1508125859)77.8/0.96/100:0.0449712859,XP_020367369.1_gastrin-releasing_peptide_receptor-like_Rhincodon_typus:0.1250051311)96.4/1/100:0.1296177800)4.7/0.548/39:0.0884778396,((XP_004368926.1_neuromedin-B_receptor_Trichechus_manatus_latirostris:0.0479759245,XP_008059492.1_neuromedin-B_receptor_Carlito_syrichta:0.0406620229)98.9/1/100:0.1191900908,tr|A0A3Q3WXJ5|A0A3Q3WXJ5_MOLML_Neuromedin_B_receptor_OS_Mola_mola_OX_94237_PE_3_SV_1:0.2204779275)99.3/1/100:0.2116039285)99.8/1/100:0.4838593710,(((((TMS23087.1_Endothelin-1_receptor_Larimichthys_crocea:0.2374569373,(tr|A0A3P9IAJ8|A0A3P9IAJ8_ORYLA_Endothelin_receptor_type_Ab_OS_Oryzias_latipes_OX_8090_PE_3_SV_1:0.0513420722,JAO87780.1_EDNRA_Poeciliopsis_prolifica:0.3665220340)97.1/1/100:0.1006637532)100/1/100:0.2904170216,(tr|A0A3P9MHY0|A0A3P9MHY0_ORYLA_Endothelin_receptor_type_Bb_OS_Oryzias_latipes_OX_8090_PE_3_SV_1:0.1015044103,XP_028447399.1_endothelin_receptor_type_B-like_Perca_flavescens:0.0918116445)100/1/100:0.1836761529)83.8/0.933/99:0.0396068992,ALG00001.1_endothelin_receptor_Ba_partial_Gasterosteus_aculeatus:0.0963713786)94.9/1/99:0.0582265371,XP_021553539.1_LOW_QUALITY_PROTEIN_endothelin_B_receptor_Neomonachus_schauinslandi:0.0774906871)68.2/0.468/99:0.0391215574,XP_030056435.1_endothelin_receptor_type_B_Microcaecilia_unicolor:0.1422182601)100/1/100:1.3260259550)89.1/0.974/99:0.1837546479,((((Stylomma_palmatum_TRINITY_DN32755_c0_g1_i1|ORF3:0.6306462961,Pseudopotamilla_reniformis_TRINITY_DN23271_c0_g1_i1|ORF3:0.5931707989)100/1/100:0.8545526151,XP_013381657.1_neuropeptide_CCHamide-1_receptor_isoform_X2_Lingula_anatina:1.3535149034)0/0.45/67:0.1105175336,(((XP_014250294.1_neuropeptide_CCHamide-2_receptor-like_Cimex_lectularius:0.2947182792,(XP_033229662.1_uncharacterized_protein_LOC117181208_Belonocnema_treatae:0.2449575330,XP_012533241.1_neuropeptide_CCHamide-2_receptor_Monomorium_pharaonis:0.3164834958)97.1/1/100:0.1566184751)76.1/0.999/100:0.1705759762,tr|A0A154PEZ5|A0A154PEZ5_DUFNO_Bombesin_receptor_subtype-3_OS_Dufourea_novaeangliae_OX_178035_GN_WN55_01852_PE_3_SV_1:0.3685989905)80.7/0.859/100:0.1051972699,JAM07117.1_Gastrin-releasing_peptide_receptor_Daphnia_magna:0.8252179005)99.5/1/100:0.2679622513)85.8/0.991/98:0.1330685262,XP_011442944.2_neuropeptide_CCHamide-2_receptor_Crassostrea_gigas:0.8762693644)96.4/1/100:0.2397685926)93.4/0.996/99:0.2649464803)97.4/1/99:0.3523076383,((((((XP_009048776.1_hypothetical_protein_LOTGIDRAFT_95525_partial_Lottia_gigantea:0.6214697441,(((((KAF5301799.1_hypothetical_protein_FQA39_LY10584_Lamprigera_yunnana:0.2974011914,XP_023722804.1_uncharacterized_protein_LOC111872830_Cryptotermes_secundus:0.1963579359)73.3/0.892/100:0.0600632752,XP_029709614.1_pyrokinin-1_receptor-like_Aedes_albopictus:0.5252463728)62.2/0.914/100:0.0503928955,(XP_018320924.1_pyrokinin-1_receptor_isoform_X1_Agrilus_planipennis:0.4213816753,(XP_029048648.1_pyrokinin-1_receptor-like_isoform_X2_Osmia_bicornis_bicornis:0.1198125746,XP_033226170.1_pyrokinin-1_receptor-like_Belonocnema_treatae:0.1659563015)99/1/100:0.1453078367)83.9/0.988/100:0.0883785854)93.5/1/100:0.0805609100,(TGZ52076.1_Neuropeptides_capa_receptor_Temnothorax_longispinosus:0.1396383836,XP_003691479.1_pyrokinin-1_receptor-like_Apis_florea:0.1204218626)99.9/1/100:0.2386559876)98.7/1/100:0.1567664144,XP_013773450.2_pyrokinin-1_receptor-like_Limulus_polyphemus:0.3715136835)85.4/0.994/100:0.1138889595)96/1/100:0.1859175538,((((XP_020282937.1_neuropeptides_capa_receptor-like_Pseudomyrmex_gracilis:0.3597825326,(XP_012218063.1_PREDICTED_neuropeptides_capa_receptor-like_Linepithema_humile:0
[truncated: 249,537 more chars]
