# Supplementary material for: The Gluopsins: Opsins without the Retinal Binding Lysine
Source: Cells. 2022 Aug 6;11(15):2441. doi: 10.3390/cells11152441 (PMC9368030; doi:10.3390/cells11152441)
Supplement: Supplementary file 1 [file cells-11-02441-s001.zip › Table S1.csv]

Fig2a Opsins	Total	Craniata	Cephalochordata	Tunicata	Echinodermata	Hemichordata	Annelida	Arthropoda	Brachiopoda	Rotifera	Tardigrada	Onychophora	Mollusca	Nematoda	Platyhelminthes	Cnidaria	Ctenophora	Placozoa	Unidentified
Tetraopsins	1166	85.1629502572899	1.54373927958834	0	1.54373927958834	0.428816466552316	1.20068610634648	5.23156089193825	0.0857632933104631	0	0.0857632933104631	0	4.45969125214408	0.171526586620926	0.0857632933104631	0	0	0	0
Rhabobsins	1720	29.0697674418605	1.16279069767442	0	0.755813953488372	0	0.813953488372093	60.6395348837209	0.0581395348837209	0	0.232558139534884	0.174418604651163	3.37209302325581	0	3.02325581395349	0	0	0	0.697674418604651
Xenopsins	148	0	0	0	0	0	0	0	0.675675675675676	5.40540540540541	0	0	24.3243243243243	0	1.35135135135135	68.2432432432432	0	0	0
Nessopsins	79	0	0	0	0	0	0	0	0	0	0	0	0	3.79746835443038	0	96.2025316455696	0	0	0
Cilopsins	1843	86.3809007053717	0.868149755832881	0.10851871947911	0.488334237655996	0	1.24796527400977	10.1465002712968	0	0	0.162778079218665	0	0	0	0	0	0	0	0.596852957135106
Outgroup	1084	55.4428044280443	0.645756457564576	0.0922509225092251	0.830258302583026	0.18450184501845	1.01476014760148	15.3136531365314	0.0922509225092251	0	0.461254612546125	0	1.29151291512915	1.66051660516605	0.738007380073801	2.30627306273063	0	19.6494464944649	0.276752767527675
Fig2b Tetraopsins
Neuropsins	762	96.8503937007874	0	0	0	0	0.78740157480315	0.131233595800525	0.131233595800525	0	0.131233595800525	0	1.96850393700787	0	0	0	0	0	0
Go-opsins	47	0	34.0425531914894	0	21.2765957446808	0	2.12765957446808	10.6382978723404	0	0	0	0	31.9148936170213	0	0	0	0	0	0
Chromopsins	357	71.4285714285714	0.560224089635854	0	2.24089635854342	1.40056022408964	1.96078431372549	15.406162464986	0	0	0	0	6.1624649859944	0.560224089635854	0.280112044817927	0	0	0	0
Outgroup	4874	55.2523594583504	0.882232252769799	0.0615510874025441	0.636027903159622	0.0410340582683627	0.984817398440706	28.6417726713172	0.0615510874025441	0.164136233073451	0.246204349610176	0.0615510874025441	2.21583914649159	0.430857611817809	1.27205580631924	4.14443988510464	0	4.37012720558063	0.533442757488716
Fig2c Chromopsins
Peropsins	110	98.1818181818182	1.81818181818182	0	0	0	0	0	0	0	0	0	0	0	0	0	0	0	0
Gluopsins	36	0	0	0	0	0	0	100	0	0	0	0	0	0	0	0	0	0	0
Varropsins	19	0	0	0	0	0	0	100	0	0	0	0	0	0	0	0	0	0	0
Retinochromes	27	0	0	0	0	0	22.2222222222222	0	0	0	0	0	74.0740740740741	0	3.7037037037037	0	0	0	0
Astropsins	3	0	0	0	100	0	0	0	0	0	0	0	0	0	0	0	0	0	0
Nemopsins	2	0	0	0	0	0	0	0	0	0	0	0	0	100	0	0	0	0	0
RGR-opsins	157	93.6305732484076	0	0	3.18471337579618	3.18471337579618	0	0	0	0	0	0	0	0	0	0	0	0	0
Outgroup	5683	60.3730424071793	1.038184057716	0.0527890198838642	0.72144993841281	0.0351926799225761	0.967798697870843	24.6700686257258	0.0703853598451522	0.140770719690304	0.228752419496745	0.0527890198838642	2.42829491465775	0.369523139187049	1.09097307759986	3.55446067218019	0	3.74802041175436	0.457504838993489
